# Supplementary material for: EWSR1-WT1 Target Genes and Therapeutic Options Identified in a Novel DSRCT In Vitro Model
Source: Cancers (Basel). 2021 Dec 2;13(23):6072. doi: 10.3390/cancers13236072 (PMC8657306; doi:10.3390/cancers13236072)
Supplement: Supplementary file 1 [file cancers-13-06072-s001.zip]

Archive with 12 entries (12 files):
- Fig. s1.png
- Fig. s2.png
- Fig. s3.png
- Fig. s4.png
- Table S1_scRNAseq_OV-054_2D_TM335.transcripts.csv
- Table S2_scRNAseq_OV-054_2D_TM336.transcripts.csv
- Table S3_scRNAseq_OV-054_3D_TM93.transcripts.csv
- Table S4_scRNAseq_OV-054_3D_TM94.transcripts.csv
- Table S5_RNAseq_shRNA sequences EWS-WT1_KD.pdf
- Table S6_RNAseq_EWS-WT1_KD_shR3-NT_rpkm.csv
- Table S7_RNAseq_EWS-WT1_KD_shR2-NT_rpkm.csv
- Table S8_Plasma concentrations.pdf
