# Supplementary material for: EWSR1-WT1 Target Genes and Therapeutic Options Identified in a Novel DSRCT In Vitro Model
Source: Cancers (Basel). 2021 Dec 2;13(23):6072. doi: 10.3390/cancers13236072 (PMC8657306; doi:10.3390/cancers13236072)
Supplement: Supplementary file 1 [file cancers-13-06072-s001.zip › Table S1_scRNAseq_OV-054_2D_TM335.transcripts.csv]

GENEID	UNK	A1	A2	A3	A4	A5	A6	A7	A8	A9	A10	A11	A12	A13	A14	A15	A16	A17	A18	A19	A20	A21	A22	A23	A24	B1	B2	B3	B4	B5	B6	B7	B8	B9	B10	B11	B12	B13	B14	B15	B16	B17	B18	B19	B20	B21	B22	B23	B24
ENSG00000000003__TSPAN6	1	0	0	0	0	0	0	0	0	0	0	0	0	0	0	0	0	0	0	0	0	0	0	0	1	0	0	0	0	0	1	2	1	0	0	1	0	1	1	0	0	0	0	0	0	0	1	0	0
ENSG00000000419__DPM1	7	0	0	1	1	0	3	0	1	1	0	0	3	0	0	0	1	1	1	3	1	0	0	0	0	0	0	1	0	0	1	1	2	1	1	2	0	0	0	0	1	1	0	4	0	0	2	0	2
ENSG00000000457__SCYL3	3	0	0	2	1	0	2	0	0	0	0	0	1	0	0	0	0	0	1	1	0	0	0	2	0	0	0	0	0	1	0	2	1	0	1	2	0	0	0	0	0	2	0	0	0	0	0	0	1
ENSG00000000460__C1orf112	3	0	0	0	0	0	0	0	0	0	0	0	0	0	0	0	0	1	0	0	0	0	0	0	0	0	0	0	0	0	1	0	0	0	0	0	0	0	0	0	0	0	0	0	0	0	0	0	1
ENSG00000000938__FGR	0	0	0	0	0	0	0	0	0	0	0	0	0	0	0	0	0	0	0	0	0	0	0	0	0	0	0	0	0	0	0	0	0	0	0	0	0	0	0	0	0	0	0	0	0	0	0	0	0
ENSG00000000971__CFH	0	0	0	0	0	0	0	0	0	0	0	0	0	0	0	0	0	0	0	0	0	0	0	0	0	0	0	0	0	0	0	0	0	0	0	0	0	0	0	0	0	0	0	0	0	0	0	0	0
ENSG00000001036__FUCA2	9	0	0	2	0	2	2	0	0	2	0	0	2	0	0	0	0	2	0	1	3	1	0	0	1	0	1	1	0	0	1	0	4	0	0	0	0	0	0	3	1	0	0	2	0	0	0	1	0
ENSG00000001084__GCLC	1	0	0	0	0	0	0	0	0	1	1	0	0	0	0	1	1	0	0	0	0	0	0	0	1	0	0	0	0	1	2	2	0	0	1	0	1	1	0	0	0	2	0	1	0	0	0	0	0
ENSG00000001167__NFYA	1	0	0	0	0	0	1	0	0	0	0	0	0	0	0	0	0	0	0	0	0	0	0	0	2	0	0	0	0	0	0	0	0	0	0	0	0	0	0	0	0	0	0	0	0	0	1	0	0
ENSG00000001460__STPG1	2	0	0	0	0	0	0	0	0	0	0	0	0	0	0	0	0	0	0	0	1	0	0	0	0	0	0	0	0	0	0	0	0	0	0	1	1	0	0	0	2	0	0	1	0	1	0	0	0
ENSG00000001461__NIPAL3	15	0	0	0	1	0	0	0	0	0	3	0	0	0	1	0	1	0	0	1	0	1	4	0	1	0	0	2	0	0	1	2	4	0	0	0	2	1	2	1	1	0	1	0	0	0	3	0	0
ENSG00000001497__LAS1L	3	0	0	0	0	0	0	0	0	0	0	0	0	0	1	0	0	0	0	0	1	0	0	0	0	0	0	0	0	0	0	0	1	0	0	0	1	0	1	0	0	0	1	0	0	0	0	0	0
ENSG00000001561__ENPP4	8	0	2	2	0	1	1	0	0	1	0	0	3	0	0	0	0	4	0	0	0	0	4	2	2	0	0	1	0	0	1	0	1	0	0	2	1	2	0	1	4	0	0	2	0	2	3	0	3
ENSG00000001617__SEMA3F	0	0	0	0	0	1	0	0	0	0	0	0	0	0	0	0	0	0	0	0	0	0	0	0	0	0	0	0	0	0	0	0	0	0	0	0	0	0	0	0	0	0	0	0	0	0	0	0	0
ENSG00000001626__CFTR	0	0	0	0	0	0	0	0	0	0	0	0	0	0	0	0	0	0	0	0	0	0	0	0	0	0	0	0	0	0	0	0	0	0	0	0	0	0	0	0	0	0	0	0	0	0	0	0	0
ENSG00000001629__ANKIB1	7	0	1	3	1	2	0	0	2	1	0	0	0	1	0	0	0	0	2	1	2	0	0	0	1	0	1	0	1	0	0	0	1	0	0	0	0	2	1	0	2	1	0	3	0	3	1	1	1
ENSG00000001630__CYP51A1	0	0	0	0	0	0	0	0	0	0	0	0	0	0	0	0	0	0	0	0	0	0	0	0	1	0	0	0	0	0	0	0	0	0	0	0	0	0	0	0	1	0	0	0	0	0	0	0	0
ENSG00000001630__CYP51A1-cluster	63.5	1	1	11	3	4	7	9	5	3	6	1	11	0	1	5	0	8	12	8	5	4	9	1	7	0	3	8	0	5	2	0	11	1	5	6	2	6	3	3	4	7	2	5	0	8	0	5	4
ENSG00000001631__KRIT1	14	0	1	0	0	0	0	0	0	0	0	1	1	0	0	2	0	0	0	0	1	1	1	0	0	0	0	0	0	0	0	0	0	0	1	0	2	3	4	3	0	0	1	0	0	0	0	2	0
ENSG00000002016__RAD52	0	0	0	0	0	0	0	0	0	0	0	0	0	0	0	0	0	0	0	0	0	0	0	0	0	0	0	0	0	0	0	0	0	0	0	0	2	0	0	0	0	0	0	0	0	0	0	0	0
ENSG00000002079__MYH16	0	0	0	0	0	0	0	0	0	0	0	0	0	0	0	0	0	0	0	0	0	0	0	0	0	0	0	0	0	0	0	0	0	0	0	0	0	0	0	0	0	0	0	0	0	0	0	0	0
ENSG00000002330__BAD	10	0	1	0	0	2	0	1	1	0	2	0	3	0	0	3	0	1	2	3	1	3	3	2	0	0	0	0	0	1	0	1	2	0	1	1	0	1	2	1	0	0	2	1	0	1	0	2	0
ENSG00000002549__LAP3	2	0	1	0	0	1	0	0	0	2	0	0	0	0	0	0	1	0	0	1	0	0	0	0	0	0	0	1	0	0	0	0	0	0	2	0	2	0	0	0	0	2	0	0	0	0	1	0	0
ENSG00000002586__CD99	86.9	0	3	10	10	13	6	6	4	12	2	4	7	1	1	11	3	9	8	8	16	4	11	4	11	0	5	9	2	3	3	2	11	6	10	6	3	10	6	5	6	11	8	12	0	9	6	12	9
ENSG00000002587__HS3ST1	0	0	0	0	0	0	0	0	0	0	0	0	0	0	0	0	0	0	0	0	0	0	0	0	0	0	0	0	0	0	0	0	0	0	0	0	0	0	0	0	0	0	0	0	0	0	0	0	0
ENSG00000002745__WNT16	0	1	0	0	0	0	0	0	0	0	0	0	0	0	0	0	0	0	0	0	0	0	0	0	0	0	0	0	0	0	0	0	0	0	0	0	0	0	0	0	0	0	0	0	0	0	0	0	0
ENSG00000002746__HECW1	5	0	0	0	0	0	0	2	0	0	1	0	0	0	0	0	0	1	0	0	0	0	0	0	0	0	0	0	0	0	0	0	0	0	0	0	0	0	1	0	1	0	1	0	0	0	0	0	0
ENSG00000002822__MAD1L1	3	0	1	0	0	1	1	0	0	1	2	0	0	0	0	0	0	0	0	0	0	0	0	0	1	0	0	0	0	1	0	3	0	0	0	0	0	1	0	0	0	1	0	1	0	0	0	0	1
ENSG00000002834__LASP1	65.5	0	4	6	6	6	5	6	2	4	5	1	10	2	0	2	3	4	3	2	1	3	2	3	2	0	6	1	1	1	0	0	3	3	6	3	0	6	2	7	1	5	2	3	0	7	4	5	4
ENSG00000002919__SNX11	1	0	0	1	0	0	0	2	1	0	0	1	0	0	0	0	0	0	1	0	1	0	1	0	0	0	0	0	1	0	0	0	1	0	0	0	0	0	0	0	0	0	0	0	0	0	0	0	0
ENSG00000002933__TMEM176A	0	0	0	0	0	0	1	0	0	0	0	0	0	0	0	0	0	0	0	0	0	0	0	0	0	0	0	0	0	0	0	0	0	0	0	0	0	0	0	0	0	0	0	0	0	0	0	0	0
ENSG00000003056__M6PR	2	0	0	0	0	0	1	0	0	0	0	0	0	0	0	0	0	0	0	0	0	0	0	0	2	0	0	0	0	0	0	0	0	0	0	0	0	0	0	0	0	0	0	0	0	0	0	0	0
ENSG00000003096__KLHL13	0	0	0	0	0	0	0	0	0	0	0	0	0	0	0	0	1	0	0	0	0	0	0	0	0	0	0	0	0	0	0	0	0	0	0	0	0	0	0	0	0	0	0	0	0	0	0	0	0
ENSG00000003137__CYP26B1	0	0	0	0	0	0	0	0	0	0	0	0	0	0	0	0	0	0	0	0	0	0	0	0	0	0	0	0	0	0	0	0	1	0	0	0	0	0	0	0	0	0	0	0	0	0	2	0	0
ENSG00000003147__ICA1	3	0	1	1	0	0	0	0	1	0	0	0	0	0	0	0	1	0	0	1	0	0	0	0	2	0	0	3	0	0	3	0	0	0	1	0	0	0	0	1	0	0	0	0	0	1	0	0	0
ENSG00000003249__DBNDD1	28.1	0	2	1	2	3	6	3	1	2	2	2	1	0	1	0	1	1	6	0	6	0	1	0	2	0	3	3	0	2	1	0	5	4	1	4	2	3	4	1	3	3	1	3	1	3	1	2	1
ENSG00000003393__ALS2	45.2	0	2	4	5	5	2	4	1	1	1	3	5	0	0	0	3	2	3	2	8	4	2	1	8	0	1	3	0	6	7	2	1	3	7	0	0	8	5	3	3	3	1	4	0	3	5	2	4
ENSG00000003400__CASP10	0	0	0	0	0	0	0	0	0	0	0	0	0	0	0	0	0	0	0	0	0	0	0	0	0	0	0	0	0	0	0	0	0	0	0	0	0	0	0	0	0	0	0	0	0	0	0	0	0
ENSG00000003402__CFLAR	6	0	0	0	0	0	0	0	0	1	0	2	0	0	0	0	1	0	0	2	2	1	0	0	1	0	0	0	1	0	1	0	1	0	0	1	1	1	1	0	0	0	0	1	0	0	0	0	0
ENSG00000003509__NDUFAF7	3	0	0	0	1	0	0	0	1	0	0	0	0	0	0	1	0	0	0	0	0	0	0	0	0	0	0	1	0	0	1	0	1	0	0	0	0	0	0	0	0	0	0	0	0	1	1	0	0
ENSG00000003756__RBM5	13	0	0	2	3	4	1	2	2	1	0	1	2	0	3	0	1	4	1	2	2	0	1	1	2	0	0	1	0	0	1	2	2	2	1	3	0	2	4	1	1	3	0	0	0	0	0	1	2
ENSG00000003756__RBM5-cluster	1	0	0	0	0	0	0	1	0	0	0	0	0	0	0	0	0	0	0	0	0	0	0	0	0	0	0	0	0	0	0	0	0	0	0	0	0	0	0	0	0	0	0	0	0	0	0	0	0
ENSG00000003987__MTMR7	1	0	0	0	0	0	0	0	0	0	0	0	0	0	0	0	0	0	0	0	0	0	0	0	0	0	0	0	0	0	0	0	0	0	0	0	0	0	0	0	0	0	0	0	0	0	0	0	0
ENSG00000003989__SLC7A2	1	0	0	3	0	0	0	2	0	1	0	0	0	1	0	0	0	0	0	1	0	0	0	0	1	0	1	0	0	0	0	0	2	3	0	0	0	0	8	0	0	0	0	0	0	0	0	0	0
ENSG00000004059__ARF5	2	0	0	0	0	0	0	0	0	0	0	0	0	0	0	0	0	0	0	0	0	0	0	0	0	0	0	0	0	0	0	0	0	1	0	0	0	0	0	0	1	0	0	0	0	0	0	0	2
ENSG00000004139__SARM1	3	0	0	0	0	0	0	0	0	0	0	0	0	0	0	0	0	0	0	0	0	0	0	0	0	0	0	0	0	0	0	3	0	1	0	0	0	0	1	0	0	0	2	0	0	0	0	0	0
ENSG00000004142__POLDIP2	7	0	0	2	2	1	1	0	0	1	0	0	0	0	0	1	1	1	0	2	4	0	0	0	4	0	0	0	0	0	1	0	2	0	0	0	1	1	1	1	0	2	0	1	0	0	0	0	1
ENSG00000004399__PLXND1	0	0	0	0	0	0	0	0	0	0	0	0	0	0	0	0	0	0	0	0	0	0	0	0	0	0	0	0	0	0	0	0	0	0	0	0	0	0	0	0	0	0	0	0	0	0	0	0	0
ENSG00000004455__AK2	19	0	1	1	0	1	5	4	2	2	2	1	1	0	0	2	0	3	3	4	1	0	2	4	3	0	0	0	1	1	1	1	1	0	0	2	3	2	0	0	2	3	2	4	0	1	1	3	1
ENSG00000004478__FKBP4	29.1	1	0	3	1	0	1	1	3	0	0	0	2	0	0	0	1	2	6	0	0	1	0	2	3	0	2	0	0	2	1	1	2	0	2	1	4	4	3	0	1	5	2	2	1	5	0	1	0
ENSG00000004487__KDM1A	20	0	0	3	3	0	1	2	0	1	4	2	2	0	0	3	1	2	3	1	2	0	1	5	4	0	0	1	0	1	2	3	3	0	0	2	1	2	1	0	0	4	1	3	0	0	2	4	0
ENSG00000004534__RBM6	3	0	0	1	0	0	0	0	0	0	0	1	0	0	0	0	0	1	0	0	0	1	0	0	1	0	0	1	0	1	0	1	1	1	0	0	0	1	0	1	3	1	0	1	0	0	1	0	0
ENSG00000004660__CAMKK1	0	0	0	0	0	0	0	1	0	0	0	0	0	0	0	1	0	0	2	0	0	0	0	0	0	0	0	0	0	0	0	0	0	0	1	0	0	0	0	0	0	0	0	0	0	0	0	0	0
ENSG00000004700__RECQL	6	0	0	0	1	0	0	0	1	0	0	0	0	0	0	0	0	2	0	0	1	0	2	0	0	0	0	0	1	0	0	0	3	0	0	0	0	1	1	0	0	1	0	1	0	1	0	1	0
ENSG00000004766__VPS50	14	0	0	0	0	5	0	0	2	1	2	0	1	0	1	0	0	0	0	2	2	0	0	0	1	0	0	0	0	1	1	1	2	1	1	0	0	1	0	0	0	1	0	4	0	1	6	0	3
ENSG00000004777__ARHGAP33	2	0	0	0	0	1	0	0	0	0	0	0	0	0	0	0	0	0	0	0	0	0	1	0	0	0	0	0	0	0	1	0	0	0	0	0	0	0	0	0	0	1	0	0	0	0	0	0	0
ENSG00000004779__NDUFAB1	30.1	0	1	5	3	4	0	3	2	4	4	1	5	0	0	2	1	4	6	0	1	1	4	4	4	0	1	2	1	2	6	3	1	10	6	4	2	6	1	3	1	6	3	2	0	2	3	2	4
ENSG00000004838__ZMYND10	4	0	0	1	1	1	0	0	0	0	0	0	0	0	1	0	0	0	0	0	0	0	2	0	1	0	0	1	0	0	0	3	2	0	1	2	0	1	1	0	0	1	0	0	0	0	0	0	0
ENSG00000004846__ABCB5	0	0	0	0	0	0	0	0	0	0	0	0	0	0	0	0	0	0	0	0	0	0	0	0	0	0	0	0	0	0	0	0	0	0	0	0	0	0	0	0	0	0	0	0	0	0	0	0	0
ENSG00000004864__SLC25A13	12	0	2	0	1	0	4	0	1	1	0	0	1	0	0	0	0	0	1	0	1	0	1	1	0	0	0	1	0	0	0	0	0	1	1	0	2	0	1	2	1	2	1	2	0	1	0	0	1
ENSG00000004866__ST7	2	0	0	0	0	0	0	0	0	0	0	2	0	0	0	0	0	0	1	1	0	0	0	0	0	0	0	0	0	0	0	0	0	2	0	0	0	2	0	0	0	0	0	0	0	0	0	0	0
ENSG00000004897__CDC27	9	0	0	3	2	0	2	1	1	0	1	1	2	0	0	0	0	3	1	0	1	0	0	0	1	0	0	0	0	0	2	0	3	1	2	1	0	0	0	0	1	0	1	1	0	0	1	4	1
ENSG00000004961__HCCS	3	0	1	1	0	0	0	0	1	0	0	0	0	0	0	0	1	1	1	0	0	0	0	0	0	0	1	0	0	0	1	0	0	0	0	0	0	0	0	0	0	1	1	0	0	1	0	1	1
ENSG00000004975__DVL2	9	0	2	2	2	1	1	1	1	2	2	2	0	0	0	0	1	1	1	1	1	1	2	1	2	0	0	1	0	0	0	1	3	0	1	0	0	2	1	0	0	2	0	3	1	1	2	3	3
ENSG00000005001__PRSS22	0	0	0	0	0	0	0	0	0	0	0	0	0	0	0	0	0	0	0	0	0	0	0	0	0	0	0	0	0	0	0	0	0	0	0	0	0	0	0	0	0	0	0	0	0	0	0	0	0
ENSG00000005007__UPF1	12	0	1	2	3	2	0	0	0	1	0	0	1	0	1	0	0	1	2	0	1	0	1	0	0	0	1	1	0	1	1	1	3	1	0	0	0	1	1	2	0	2	0	0	0	1	1	0	1
ENSG00000005020__SKAP2	20	0	0	0	0	1	1	2	2	1	0	0	0	0	1	1	0	0	0	1	0	0	1	0	1	0	0	0	0	0	0	0	1	1	0	0	0	5	1	1	1	2	3	1	0	0	1	1	4
ENSG00000005022__SLC25A5	44.2	0	2	12	2	6	4	4	8	3	3	3	4	0	1	3	4	5	11	12	7	0	4	2	5	0	2	4	1	2	5	1	8	5	8	4	3	7	10	8	5	7	1	6	0	9	1	7	4
ENSG00000005059__MCUB	25.1	0	1	0	3	3	5	2	2	4	1	0	4	0	0	3	0	2	1	4	0	1	1	0	1	0	1	1	2	5	1	0	11	3	0	2	2	4	1	4	2	7	0	7	0	1	1	4	1
ENSG00000005075__POLR2J	11	0	2	3	0	0	1	0	1	2	1	2	2	0	1	1	3	1	1	3	1	2	2	0	5	0	3	1	0	1	0	0	2	2	1	1	1	4	1	0	2	4	1	6	0	2	1	2	0
ENSG00000005100__DHX33	10	0	3	0	2	0	0	1	3	1	0	1	0	1	0	1	1	0	1	0	1	0	0	1	1	0	0	1	0	0	1	0	3	1	1	0	0	1	0	0	0	2	1	0	0	1	1	2	0
ENSG00000005156__LIG3	4	0	0	1	1	0	0	0	0	0	0	0	0	0	0	0	0	2	0	1	0	0	0	1	1	0	0	1	0	0	2	0	0	2	1	0	0	0	0	0	2	2	1	0	0	0	0	0	0
ENSG00000005175__RPAP3	10	0	0	0	0	1	1	1	0	0	0	1	0	1	0	0	2	0	1	1	1	0	0	0	1	0	0	0	0	0	1	0	2	0	1	2	1	3	0	1	0	2	0	0	0	0	1	5	0
ENSG00000005187__ACSM3	1	0	0	0	0	0	0	0	0	0	0	0	0	0	0	0	0	0	0	0	0	0	0	0	0	0	0	0	0	0	1	0	0	0	0	0	0	0	0	0	0	0	0	0	0	0	0	0	0
ENSG00000005189__AC004381.6	1	0	0	0	0	0	0	0	0	0	0	0	0	0	0	0	0	0	0	0	0	0	0	0	0	0	0	0	0	0	0	0	2	0	0	0	0	0	0	0	0	0	0	0	0	0	0	0	0
ENSG00000005194__CIAPIN1	9	0	1	0	1	0	2	2	1	1	1	1	1	0	0	1	0	5	1	0	1	1	1	0	2	0	0	2	0	2	1	2	1	2	2	2	2	0	0	1	0	4	0	2	0	1	1	0	2
ENSG00000005206__SPPL2B	6	0	0	0	0	0	0	0	2	0	0	1	1	0	0	0	0	0	1	0	1	0	0	0	0	0	0	0	0	0	0	0	2	0	0	1	1	2	0	1	0	1	1	0	0	0	0	0	0
ENSG00000005206__SPPL2B-cluster	1	0	0	0	0	0	0	0	0	0	0	0	0	0	0	0	0	0	0	0	0	0	0	0	0	0	0	0	0	0	0	0	0	0	0	1	0	0	0	0	0	0	0	0	0	0	0	0	0
ENSG00000005238__FAM214B	4	0	0	0	0	0	0	0	0	0	0	0	0	0	0	0	0	1	0	0	0	0	0	0	0	0	0	0	0	0	0	0	0	0	0	0	0	0	0	0	0	0	0	0	0	0	0	0	0
ENSG00000005249__PRKAR2B	5	0	3	1	0	1	0	0	2	0	0	0	0	0	0	0	0	2	0	3	0	0	0	1	0	0	1	0	1	0	0	0	1	0	1	0	0	0	3	0	1	1	0	3	0	2	0	0	0
ENSG00000005302__MSL3	3	0	0	0	0	0	1	0	0	1	0	1	0	0	0	0	0	0	0	0	0	0	0	0	0	0	1	0	0	0	0	0	0	0	0	0	0	0	0	0	0	0	0	0	0	0	0	2	1
ENSG00000005339__CREBBP	13	1	2	1	4	3	1	0	1	0	1	1	1	0	0	2	1	0	0	1	2	0	0	0	0	0	1	0	0	0	2	1	0	1	1	2	3	3	1	0	0	3	1	4	0	0	4	2	0
ENSG00000005379__TSPOAP1	4	0	0	0	1	1	0	0	0	0	0	0	0	0	0	0	0	0	0	0	0	0	0	0	2	0	0	0	0	0	0	0	1	0	0	0	0	0	2	0	0	1	0	1	1	0	0	0	1
ENSG00000005436__GCFC2	3	0	1	0	0	0	0	0	1	0	1	0	0	0	0	0	0	0	0	0	0	0	0	0	0	0	0	0	0	0	0	0	1	0	1	0	0	0	0	0	1	0	0	0	0	0	0	1	1
ENSG00000005448__WDR54	6	0	1	1	0	3	2	0	0	1	0	0	1	0	0	0	0	1	0	1	1	0	1	0	2	0	1	0	0	0	0	0	0	1	4	3	0	0	0	1	0	3	1	0	0	0	1	0	1
ENSG00000005469__CROT	0	0	0	0	0	0	1	0	0	0	0	0	0	0	0	0	0	0	0	0	0	0	0	0	1	0	0	0	0	0	0	0	1	0	0	0	0	1	0	0	0	0	0	0	0	0	0	0	0
ENSG00000005483__KMT2E	17	0	5	1	0	4	1	4	0	0	2	1	2	0	1	3	3	0	2	0	1	1	1	0	1	0	0	0	1	1	0	0	3	3	0	4	2	3	0	1	0	5	2	2	1	0	0	1	1
ENSG00000005486__RHBDD2	22.1	0	0	1	1	6	7	2	2	2	2	2	0	0	0	0	1	1	0	1	0	1	2	2	3	0	3	3	0	0	0	0	7	3	2	1	1	1	3	1	6	6	1	2	0	1	1	2	1
ENSG00000005513__SOX8	0	0	1	0	0	0	0	0	0	0	0	0	0	0	0	0	0	0	0	0	0	0	0	0	0	0	0	0	0	0	0	0	0	0	0	0	0	0	0	0	0	0	0	0	0	0	0	0	0
ENSG00000005700__IBTK	13	0	1	0	4	0	0	1	1	1	4	0	0	1	0	0	1	0	1	0	1	1	0	2	2	0	0	1	0	1	1	0	2	0	1	2	1	0	1	0	3	2	2	1	0	0	0	0	4
ENSG00000005801__ZNF195	14	0	0	0	0	0	1	2	0	0	2	0	1	0	0	0	0	2	3	0	1	0	0	1	0	0	0	0	0	1	0	1	2	1	0	2	0	1	0	0	1	0	0	1	0	1	1	0	0
ENSG00000005810__MYCBP2	15	0	0	0	0	0	2	0	4	1	2	0	2	0	0	2	0	2	1	0	0	0	5	0	0	0	1	0	1	0	0	1	0	0	2	2	0	1	3	1	0	1	0	1	0	0	1	0	2
ENSG00000005812__FBXL3	9	0	1	1	0	0	1	0	0	0	0	0	0	0	0	1	1	0	0	0	0	0	1	1	2	0	0	0	0	0	0	0	1	0	0	0	0	1	0	1	0	0	0	0	0	0	0	1	4
ENSG00000005882__PDK2	41.2	0	1	4	0	4	6	4	0	5	1	2	1	0	0	5	1	6	1	1	8	1	5	0	0	0	3	1	1	1	2	1	6	1	1	4	5	2	2	1	1	4	1	6	0	1	1	5	3
ENSG00000005884__ITGA3	15	0	0	0	2	0	0	2	0	3	1	0	1	0	0	2	0	1	1	0	2	1	0	1	0	0	0	1	0	0	0	0	2	2	0	1	0	0	1	0	1	1	2	0	0	2	0	1	0
ENSG00000005889__ZFX	9	0	2	0	0	0	0	1	0	0	2	0	0	0	0	0	0	0	0	1	1	0	0	0	0	0	0	0	0	1	0	2	1	0	0	0	0	0	0	0	0	0	0	0	0	1	0	0	2
ENSG00000005893__LAMP2	14	0	0	1	1	1	1	4	0	1	2	0	3	0	0	4	5	1	1	0	1	0	1	1	0	0	1	1	2	0	1	0	1	0	0	1	2	0	1	0	0	3	1	3	0	1	4	0	2
ENSG00000005961__ITGA2B	1	0	0	0	0	0	0	0	0	0	0	0	0	0	0	0	0	0	0	0	0	0	0	0	0	0	0	0	0	0	0	0	0	0	0	0	0	0	0	0	0	0	0	0	0	0	0	0	0
ENSG00000006007__GDE1	12	0	1	1	2	1	0	1	0	0	0	0	1	0	1	2	3	2	0	1	1	0	2	3	0	0	4	0	1	1	0	1	3	1	3	2	0	1	0	0	0	3	1	2	0	1	0	0	2
ENSG00000006015__C19orf60	9	0	0	3	0	0	1	0	0	0	3	0	0	0	0	0	0	1	1	0	3	0	1	0	1	0	0	2	0	2	0	1	1	0	1	2	0	0	0	1	0	3	1	0	0	1	1	2	0
ENSG00000006016__CRLF1	0	0	0	0	0	0	0	1	0	0	0	0	0	0	0	0	0	0	0	0	0	0	0	0	0	0	0	0	0	0	0	0	0	0	0	1	0	0	0	0	0	0	0	1	0	0	0	0	0
ENSG00000006025__OSBPL7	1	0	0	0	0	0	0	1	1	0	0	0	1	0	0	0	0	0	0	0	0	0	0	0	0	0	0	0	0	0	0	0	0	1	1	0	0	0	0	0	0	0	0	0	0	0	0	0	0
ENSG00000006042__TMEM98	5	0	0	1	1	2	4	0	1	0	0	1	1	0	0	2	0	2	0	1	1	1	0	0	0	0	0	1	0	0	2	4	5	0	1	1	0	1	0	0	0	2	2	1	1	0	1	2	2
ENSG00000006047__YBX2	14	0	0	1	1	3	1	1	1	2	0	0	3	0	0	2	0	1	0	0	1	1	2	3	1	0	0	3	0	0	0	0	1	0	1	1	0	0	0	4	1	0	0	0	0	1	0	3	0
ENSG00000006062__MAP3K14	0	0	0	0	1	0	1	0	0	0	0	0	0	0	0	0	0	0	0	0	0	0	1	0	0	0	0	0	0	0	0	0	0	1	0	0	0	0	0	0	0	0	0	0	0	0	0	0	0
ENSG00000006071__ABCC8	0	0	0	0	0	0	0	0	2	0	0	0	0	0	0	0	1	0	0	0	0	0	0	0	0	0	0	0	0	0	0	0	0	0	0	0	0	0	0	0	0	0	0	0	0	0	1	0	0
ENSG00000006118__TMEM132A	7	0	0	0	1	0	1	1	0	0	0	0	0	0	0	0	1	0	0	2	4	0	0	0	0	0	1	0	0	0	0	1	0	1	1	0	0	3	0	1	0	1	1	1	0	0	0	1	1
ENSG00000006125__AP2B1	14	0	1	2	2	0	1	0	2	0	3	0	3	1	0	2	0	3	0	1	2	0	0	1	3	0	0	2	1	1	0	0	4	0	0	3	2	4	3	3	0	4	1	2	0	2	0	0	0
ENSG00000006194__ZNF263	1	0	0	0	0	0	1	0	1	0	0	0	0	0	0	0	0	0	1	1	1	0	1	0	0	0	0	1	0	0	0	1	1	0	1	0	0	0	0	0	0	0	0	1	0	0	0	1	1
ENSG00000006210__CX3CL1	3	0	0	1	0	0	0	3	1	0	0	0	0	0	0	0	0	0	0	0	0	2	1	0	0	0	0	0	0	0	1	0	1	0	0	0	0	0	0	0	0	0	0	1	0	0	0	2	0
ENSG00000006282__SPATA20	2	0	0	0	0	0	2	0	0	0	0	0	1	0	0	0	0	0	0	0	0	0	1	0	0	0	0	1	0	0	0	0	0	0	1	1	1	0	0	0	0	0	0	1	0	0	0	0	0
ENSG00000006327__TNFRSF12A	12	0	0	6	0	0	0	4	1	0	1	0	3	0	1	2	0	0	1	1	1	0	1	2	0	0	0	0	1	3	1	0	1	2	0	0	0	1	1	3	1	0	0	2	0	0	0	0	3
ENSG00000006377__DLX6	0	0	0	0	0	1	1	0	0	0	0	0	0	0	0	0	0	0	0	0	0	0	0	0	2	0	0	0	0	0	0	0	0	0	0	0	0	0	0	0	0	0	0	0	0	0	0	0	0
ENSG00000006432__MAP3K9	12	0	0	2	0	0	1	1	0	1	0	0	1	0	0	1	0	1	4	0	1	0	0	1	1	0	2	2	1	3	0	0	0	0	1	0	0	0	1	2	0	1	0	0	0	0	1	0	2
ENSG00000006451__RALA	18	1	2	4	2	1	3	2	2	2	3	1	1	0	1	3	0	0	1	2	1	1	1	5	5	0	1	0	0	2	0	3	1	1	3	1	1	2	1	1	2	3	1	4	0	2	0	3	4
ENSG00000006453__BAIAP2L1	18	0	0	1	2	3	3	0	2	0	0	0	1	0	0	0	0	0	3	2	3	0	0	2	4	0	1	2	0	1	3	4	1	0	3	0	2	1	0	0	0	2	1	5	0	1	0	1	0
ENSG00000006459__KDM7A	5	0	0	2	0	0	0	1	0	1	1	0	2	0	0	1	0	0	0	0	0	0	0	0	0	0	0	0	0	0	2	1	0	1	1	0	0	2	1	0	1	0	0	4	0	0	0	0	1
ENSG00000006530__AGK	3	0	0	0	0	0	0	0	1	0	0	0	0	0	0	0	1	0	0	0	0	0	1	0	3	0	0	0	0	0	2	0	0	1	0	0	0	0	0	0	0	0	1	0	0	0	0	0	1
ENSG00000006534__ALDH3B1	3	0	0	0	0	0	0	0	1	0	0	0	0	0	0	0	0	0	0	1	0	0	0	0	0	0	1	0	0	0	0	0	1	0	0	0	0	0	0	0	1	0	0	0	0	0	0	0	0
ENSG00000006576__PHTF2	14	0	1	2	1	2	1	0	1	1	1	1	0	0	0	1	0	3	0	7	0	0	0	2	1	0	1	0	1	0	1	0	1	1	2	1	0	1	0	0	1	1	1	1	0	0	3	0	0
ENSG00000006607__FARP2	14	0	0	1	1	0	0	0	1	0	3	1	0	0	0	0	2	0	0	0	0	0	0	0	1	0	1	0	0	2	1	0	1	3	0	3	0	6	0	0	0	1	0	0	0	1	0	0	0
ENSG00000006611__USH1C	0	0	0	0	0	0	0	0	0	0	0	0	0	0	0	0	0	0	0	0	0	0	0	0	0	0	0	0	0	0	0	0	0	0	0	0	0	0	0	0	0	0	0	0	0	0	0	0	0
ENSG00000006625__GGCT	7	0	0	0	0	0	3	1	2	1	0	0	0	0	0	0	0	3	2	1	2	0	1	0	1	0	1	0	0	0	0	0	4	2	0	2	0	1	0	0	0	0	2	2	0	3	1	1	1
ENSG00000006625__GGCT-cluster	2	0	0	0	1	0	0	0	0	0	0	0	0	0	0	0	0	1	0	1	0	0	0	0	1	0	0	0	0	0	0	0	0	1	0	0	0	0	0	0	0	0	1	1	0	1	0	0	0
ENSG00000006634__DBF4	7	0	2	1	0	0	2	0	2	0	0	0	0	0	0	0	0	0	1	3	1	0	0	0	0	0	0	0	0	0	0	0	1	0	0	0	0	0	0	0	0	0	0	0	0	0	0	1	0
ENSG00000006652__IFRD1	1	0	0	1	0	1	1	1	1	0	0	0	0	0	0	0	0	0	1	0	0	0	0	0	0	0	0	0	0	0	0	0	0	0	0	1	0	2	0	0	0	1	0	0	0	1	0	0	0
ENSG00000006695__COX10	1	0	0	1	0	0	1	0	1	2	0	0	0	0	0	0	0	0	0	0	1	0	0	1	0	0	0	0	0	0	0	0	0	1	1	1	0	0	1	0	0	0	0	0	0	0	0	0	0
ENSG00000006704__GTF2IRD1	10	0	0	0	0	1	1	0	0	0	0	0	1	0	0	0	1	1	1	1	2	1	0	0	1	0	1	2	0	1	1	1	0	1	1	0	1	2	1	2	0	1	1	2	0	1	1	0	0
ENSG00000006712__PAF1	8	0	1	4	0	0	1	1	0	1	1	0	1	0	0	0	0	1	0	0	0	1	0	0	0	0	1	1	0	0	0	0	1	1	0	0	0	0	1	0	0	2	0	0	0	0	1	0	1
ENSG00000006715__VPS41	8	0	0	0	0	0	1	1	0	1	0	0	1	0	0	0	2	2	0	0	1	1	0	0	1	0	1	0	0	1	0	2	0	0	1	3	2	0	1	0	1	2	2	1	0	0	0	0	3
ENSG00000006744__ELAC2	10	0	0	3	0	0	0	0	1	1	0	0	0	0	1	0	0	0	0	0	0	0	1	4	0	0	1	0	0	0	0	0	0	0	1	0	0	2	1	0	0	0	1	2	0	0	0	0	1
ENSG00000006747__SCIN	0	0	0	0	0	0	0	0	0	0	0	0	0	0	0	0	0	0	0	0	0	0	0	0	0	0	0	0	0	0	0	0	0	0	0	0	0	0	0	0	0	0	0	0	0	0	0	0	0
ENSG00000006756__ARSD	2	0	0	0	0	0	1	0	0	0	0	0	0	0	0	0	1	0	0	0	0	0	0	0	1	0	0	0	0	0	0	0	0	0	1	0	0	0	0	0	0	0	0	0	0	0	0	0	0
ENSG00000006757__PNPLA4	2	0	1	0	0	0	0	0	1	1	1	0	0	0	0	0	1	0	1	0	0	0	1	0	0	0	1	0	0	0	0	0	0	0	0	1	0	2	0	0	0	0	0	1	0	0	0	0	0
ENSG00000006831__ADIPOR2	10	0	0	0	0	1	1	1	0	1	0	0	0	0	0	0	1	0	1	1	1	1	0	0	1	0	0	1	0	0	1	0	0	2	0	2	1	0	0	0	2	2	1	0	0	0	0	0	1
ENSG00000006837__CDKL3	3	0	0	3	0	1	0	1	0	0	0	0	0	0	0	0	0	0	0	0	0	0	1	1	0	0	0	0	0	0	1	0	1	0	0	1	0	0	0	0	0	0	0	0	0	0	0	1	0
ENSG00000007038__PRSS21	0	0	0	0	0	0	0	0	0	0	0	0	0	0	0	0	0	0	0	0	0	0	0	0	0	0	0	0	0	0	0	0	0	0	0	0	0	0	0	0	0	0	0	0	0	0	0	0	0
ENSG00000007047__MARK4	8	0	0	0	2	0	0	0	0	0	0	0	0	0	0	0	1	0	2	0	0	0	1	2	0	0	1	0	0	0	0	0	0	1	0	1	1	0	1	0	0	0	0	0	0	3	0	0	1
ENSG00000007080__CCDC124	7	0	0	1	1	3	0	1	0	0	1	0	1	0	0	0	0	2	1	0	2	0	1	1	2	0	0	1	0	2	0	0	0	1	1	1	0	2	0	0	1	3	0	0	0	1	0	0	1
ENSG00000007168__PAFAH1B1	22.1	0	0	2	1	3	1	1	3	6	1	1	3	0	1	3	4	3	3	2	4	1	0	4	3	0	2	3	0	5	2	4	3	1	2	2	2	6	6	1	2	3	1	0	0	0	3	2	1
ENSG00000007174__DNAH9	0	0	0	0	0	0	0	0	0	0	0	0	0	0	0	0	0	0	0	0	0	0	0	0	0	0	0	0	0	0	0	0	0	0	0	0	0	0	0	0	0	0	0	0	0	0	0	0	0
ENSG00000007202__KIAA0100	4	0	0	0	0	0	0	1	0	0	0	0	1	0	0	0	0	0	2	0	0	0	0	1	1	0	1	0	1	1	0	1	1	2	0	0	2	1	0	1	0	1	1	2	0	0	0	1	1
ENSG00000007216__SLC13A2	0	0	0	0	0	0	0	0	0	0	0	0	0	0	0	0	0	0	0	0	0	0	0	0	0	0	0	0	0	0	0	0	0	0	0	0	0	0	0	0	0	0	0	0	0	0	0	0	0
ENSG00000007255__TRAPPC6A	1	0	0	0	1	1	0	1	2	0	1	0	0	0	0	0	0	3	1	0	1	0	0	0	2	0	1	0	0	0	0	0	0	0	0	0	0	0	0	1	0	0	0	1	0	0	1	1	0
ENSG00000007264__MATK	0	0	0	0	0	0	1	0	0	0	0	0	0	0	0	0	0	0	0	0	0	0	0	0	0	0	0	0	0	0	0	0	0	0	0	0	0	0	0	0	0	0	0	0	0	0	0	0	0
ENSG00000007341__ST7L	6	0	0	2	0	2	0	0	0	0	0	0	0	1	0	0	0	1	0	0	0	0	0	0	0	0	0	1	0	0	0	1	0	0	0	0	0	1	0	0	1	0	0	1	0	2	1	0	0
ENSG00000007372__PAX6	9	0	0	0	0	0	0	0	0	0	0	0	0	0	0	1	0	0	0	1	1	0	1	0	0	1	0	0	0	0	2	0	1	0	2	0	1	1	0	0	0	0	1	1	0	0	0	1	1
ENSG00000007376__RPUSD1	5	0	0	1	1	0	0	1	0	0	2	0	0	0	0	1	0	1	0	0	0	0	1	0	1	0	2	0	0	1	0	0	0	0	0	0	1	2	0	1	0	0	1	1	0	1	1	0	2
ENSG00000007384__RHBDF1	8	0	0	2	1	1	0	0	0	1	0	0	0	0	0	0	0	0	1	0	2	0	0	0	1	0	0	0	1	0	0	0	0	1	0	1	0	0	0	0	0	0	0	0	0	0	0	0	0
ENSG00000007392__LUC7L	8	0	1	1	1	0	2	1	2	2	2	0	0	0	0	0	0	0	1	0	0	0	0	0	0	0	1	1	0	2	0	0	1	1	1	1	0	0	0	2	0	0	1	1	0	0	1	1	0
ENSG00000007402__CACNA2D2	132.1	1	10	8	11	9	13	6	8	18	7	1	14	0	3	7	6	12	14	16	19	8	16	5	27.1	0	9	6	1	4	6	3	23.1	8	20	17	16	10	16	10	12	16	5	12	0	10	19	12	20
ENSG00000007516__BAIAP3	96.1	1	4	11	15	8	4	15	5	17	7	8	15	0	5	7	4	3	10	7	12	4	9	0	10	0	11	4	3	6	7	15	21.1	6	4	6	14	10	9	7	9	1	6	17	1	10	10	5	10
ENSG00000007520__TSR3	20	0	0	0	4	1	2	0	1	1	2	1	2	0	1	2	1	0	4	1	0	1	1	0	5	0	2	1	1	0	0	0	2	0	1	1	0	1	0	0	3	2	1	3	0	2	0	2	0
ENSG00000007541__PIGQ	11	0	0	1	2	2	2	3	0	3	1	0	1	0	0	0	1	1	0	0	0	0	0	0	2	0	1	2	0	0	1	0	1	2	0	1	2	1	0	0	0	0	1	1	0	1	1	0	1
ENSG00000007545__CRAMP1	7	0	0	0	2	0	0	1	2	0	0	1	0	0	0	1	2	0	0	0	0	1	0	0	0	0	0	0	0	0	0	0	0	0	0	0	0	0	0	0	2	0	0	1	0	1	0	0	0
ENSG00000007866__TEAD3	1	0	0	0	1	0	0	0	0	0	0	0	0	0	0	0	0	0	0	0	0	0	0	0	0	0	0	0	0	0	0	0	0	0	0	0	0	0	0	0	0	0	0	0	0	0	0	0	0
ENSG00000007923__DNAJC11	12	0	0	0	2	0	0	1	1	1	0	0	3	0	0	0	2	0	2	0	1	0	3	0	1	0	0	0	0	0	2	2	1	0	3	0	0	1	0	0	0	0	1	0	0	0	0	1	0
ENSG00000007944__MYLIP	7	0	0	1	0	0	2	4	0	1	0	0	1	1	0	1	3	0	1	1	1	1	0	0	1	0	0	1	1	0	2	0	1	1	0	0	1	0	0	0	3	2	0	0	0	2	1	1	2
ENSG00000007952__NOX1	1	0	0	0	0	0	0	0	0	0	0	0	0	0	0	0	0	0	0	0	0	0	0	0	0	0	0	0	0	0	0	0	0	0	0	0	0	0	0	0	0	0	0	0	0	0	0	0	0
ENSG00000007968__E2F2	2	0	0	0	0	0	1	0	1	0	0	0	0	0	0	0	0	0	0	0	0	0	0	0	0	0	0	0	0	0	0	0	4	0	0	0	1	2	0	0	0	1	0	1	0	0	0	0	0
ENSG00000008018__PSMB1	44.2	0	3	4	5	6	4	4	1	5	5	4	3	1	1	5	3	2	8	6	6	3	1	3	2	0	4	1	1	1	6	2	8	2	4	4	6	1	5	2	1	10	0	6	0	3	3	5	8
ENSG00000008056__SYN1	0	0	0	0	0	0	0	0	0	0	0	0	0	0	0	0	0	0	0	0	0	0	0	0	0	0	0	0	0	0	0	0	0	0	0	0	0	0	0	0	0	0	0	0	0	0	0	0	0
ENSG00000008083__JARID2	31.1	0	1	2	2	1	0	1	1	4	2	0	1	0	0	2	2	0	2	0	0	0	1	0	1	0	1	2	1	1	0	1	1	3	3	0	1	2	0	4	2	1	0	3	0	1	0	1	1
ENSG00000008086__CDKL5	6	0	0	0	0	1	0	0	0	1	0	0	1	0	0	0	2	0	1	1	0	0	0	0	0	0	0	0	0	1	1	0	1	0	2	0	0	0	0	1	0	0	0	0	1	0	4	0	0
ENSG00000008118__CAMK1G	0	0	0	0	0	0	0	0	0	0	0	0	0	0	0	0	0	0	0	0	0	0	0	0	0	0	0	0	0	0	0	0	0	0	0	0	0	0	0	0	0	0	0	0	0	0	0	0	0
ENSG00000008128__CDK11A	0	0	0	0	0	0	0	0	0	0	0	1	0	0	0	0	0	0	0	1	0	0	1	0	0	0	0	0	0	0	0	0	0	0	0	0	0	0	0	0	0	0	0	0	0	0	0	0	0
ENSG00000008130__NADK	0	0	0	0	1	0	0	1	1	0	0	0	0	0	0	1	0	0	0	0	0	0	1	0	0	0	0	0	0	0	2	0	0	0	1	0	1	0	0	0	0	1	0	0	0	0	0	1	0
ENSG00000008196__TFAP2B	0	0	0	0	0	0	0	0	0	0	0	0	0	0	0	0	0	0	0	0	0	0	0	0	0	0	0	0	0	0	0	0	0	0	0	0	0	0	0	0	0	0	0	0	0	0	0	0	0
ENSG00000008226__DLEC1	0	0	0	0	0	0	0	0	0	0	0	0	0	0	0	0	0	0	0	0	0	0	0	0	0	0	0	0	0	0	0	0	0	0	0	0	0	0	0	0	0	0	0	0	0	0	0	0	0
ENSG00000008256__CYTH3	1	0	0	1	0	0	0	0	0	0	0	0	0	0	0	0	0	0	0	0	0	0	0	0	0	0	0	0	0	0	0	0	0	0	0	0	0	0	0	0	0	0	0	0	0	0	0	0	0
ENSG00000008277__ADAM22	0	0	0	0	0	0	0	0	0	0	0	0	0	0	0	0	0	0	0	0	0	0	0	0	0	0	0	0	0	0	0	0	0	0	0	0	0	0	0	0	0	0	0	0	0	0	0	0	0
ENSG00000008282__SYPL1	16	1	2	3	2	2	0	5	1	1	3	0	1	0	1	3	0	3	1	7	8	5	0	3	5	0	2	4	0	1	2	1	9	3	2	1	2	6	2	2	0	1	1	5	0	2	2	5	1
ENSG00000008283__CYB561	2	0	0	0	0	0	0	0	0	0	1	0	2	0	0	0	0	0	1	0	0	0	0	0	2	0	0	0	0	0	0	0	1	0	0	0	0	0	0	2	0	0	0	0	0	0	0	0	0
ENSG00000008294__SPAG9	6	0	1	0	0	1	0	1	0	0	1	0	0	0	0	0	0	2	0	0	0	0	0	3	0	0	0	0	0	0	1	0	1	0	0	0	0	0	2	0	0	0	1	0	0	0	0	1	0
ENSG00000008300__CELSR3	2	0	0	0	0	0	0	0	0	0	1	0	0	0	0	0	0	0	0	0	0	0	0	0	2	0	0	0	0	0	0	0	0	0	0	0	0	0	0	0	0	0	0	0	0	0	0	0	0
ENSG00000008311__AASS	4	0	0	0	0	0	0	0	0	0	0	0	0	0	0	0	0	0	0	1	0	0	0	0	0	0	0	0	0	0	0	0	0	0	0	1	0	1	0	0	0	1	0	0	0	0	0	0	0
ENSG00000008323__PLEKHG6	0	0	0	0	0	0	0	0	0	0	0	0	0	0	0	0	0	0	0	0	0	0	0	0	0	0	0	0	0	0	0	0	0	0	0	0	0	0	0	0	0	0	0	0	0	0	0	0	0
ENSG00000008324__SS18L2	15	0	0	1	1	1	2	0	0	1	1	0	1	1	0	1	2	2	3	1	1	2	1	2	0	0	0	1	0	1	3	0	2	0	1	1	2	2	4	1	1	1	0	0	0	3	2	1	0
ENSG00000008382__MPND	3	0	0	0	1	1	1	1	0	0	0	0	0	0	0	0	0	0	1	1	0	1	1	0	2	0	1	0	0	0	1	2	0	0	0	1	1	1	1	0	0	0	0	0	0	1	0	0	0
ENSG00000008405__CRY1	1	0	0	0	0	0	0	3	0	1	0	0	0	0	0	0	1	1	0	1	1	0	0	0	1	0	0	0	0	0	0	0	2	0	1	0	0	0	0	1	0	0	0	0	0	0	0	0	0
ENSG00000008441__NFIX	0	0	0	0	0	0	0	0	0	0	0	0	0	0	0	0	0	0	0	0	0	0	0	0	0	0	0	0	0	0	0	0	0	0	0	0	0	0	0	0	0	0	0	0	0	0	0	0	0
ENSG00000008513__ST3GAL1	0	0	0	0	0	0	0	0	0	0	0	0	0	0	0	0	0	0	0	0	0	0	0	0	0	0	0	0	0	0	0	0	0	0	0	0	0	0	0	0	0	0	0	0	0	0	0	0	0
ENSG00000008517__IL32	1	0	0	2	0	0	0	0	0	0	0	6	0	0	0	0	0	0	0	0	0	0	0	0	0	0	0	0	0	0	0	0	0	0	0	0	0	0	0	0	0	0	0	0	0	0	0	0	1
ENSG00000008710__PKD1	3	0	0	0	0	1	0	1	0	1	0	0	0	0	1	0	1	0	1	1	0	1	2	0	0	0	0	1	0	0	0	0	0	0	0	0	0	1	1	0	0	0	0	1	0	0	2	0	2
ENSG00000008735__MAPK8IP2	6	0	1	0	0	0	0	0	1	0	0	0	2	0	0	0	0	1	0	0	1	0	2	0	0	0	0	0	0	0	0	0	2	0	3	0	0	0	0	0	0	0	0	0	0	0	0	0	0
ENSG00000008838__MED24	17	0	1	3	0	0	4	2	0	1	1	2	3	0	3	2	0	2	1	1	2	2	2	1	2	0	0	2	0	1	3	1	0	2	1	1	0	2	3	1	1	3	0	4	1	1	3	1	2
ENSG00000008853__RHOBTB2	0	0	0	0	0	0	0	0	0	0	0	0	0	0	0	0	0	0	0	0	0	0	0	0	0	0	0	0	0	0	0	0	0	0	0	0	0	0	0	0	0	0	0	0	0	0	0	0	0
ENSG00000008869__HEATR5B	3	0	0	0	0	0	0	0	0	0	0	0	0	0	0	1	0	0	0	0	0	0	0	0	0	0	0	0	0	0	0	1	1	0	0	0	0	2	0	1	0	0	0	0	0	0	1	0	0
ENSG00000008952__SEC62	22.1	0	2	4	3	0	5	1	2	0	3	1	1	1	0	2	4	3	1	1	1	0	3	2	5	0	3	3	1	3	1	1	3	1	2	0	3	3	1	2	0	1	0	3	0	1	1	3	2
ENSG00000008988__RPS20	241.0	1	20	14	12	22.1	27.1	13	20	14	26.1	22.1	33.1	6	10	19	15	22.1	49.3	39.2	20	13	18	15	38.2	0	11	21.1	5	14	24.1	11	51.3	19	10	25.1	20	35.2	26.1	29.1	10	41.2	10	46.3	0	19	3	25.1	35.2
ENSG00000009307__CSDE1	147.6	0	6	7	6	9	11	6	9	13	11	4	3	3	1	6	24.1	8	9	8	9	6	3	2	15	0	3	11	0	4	3	5	14	8	16	7	4	7	5	3	3	7	3	6	0	8	13	11	9
ENSG00000009335__UBE3C	8	0	2	0	0	2	0	1	0	0	0	0	0	0	0	0	0	1	0	0	0	0	0	0	1	0	0	1	0	0	1	0	2	0	1	2	1	0	1	0	0	0	0	3	0	3	2	0	0
ENSG00000009413__REV3L	19	0	0	2	0	1	1	0	2	1	1	0	0	0	1	6	0	2	0	3	2	1	0	0	0	0	0	1	0	1	2	1	4	1	3	2	2	1	0	2	2	0	0	0	0	0	1	0	1
ENSG00000009724__MASP2	0	0	0	0	0	0	0	0	0	0	0	0	0	0	0	0	0	0	0	0	0	0	0	0	0	0	0	0	0	0	0	0	0	0	0	0	0	0	0	0	0	0	0	0	0	0	0	0	0
ENSG00000009780__FAM76A	7	0	0	0	1	0	0	0	0	0	0	0	0	1	1	0	0	0	0	0	0	0	0	0	1	0	0	0	0	1	0	0	0	0	1	0	0	0	1	0	1	0	1	2	0	0	1	0	0
ENSG00000009790__TRAF3IP3	0	0	0	0	0	0	0	0	0	0	0	0	0	0	0	0	0	0	0	0	0	0	0	0	0	0	0	0	0	0	0	0	0	0	0	0	0	0	0	0	0	0	0	0	0	0	0	0	0
ENSG00000009830__POMT2	50.3	1	2	0	0	7	5	9	3	3	0	2	6	0	1	2	2	5	6	3	1	3	1	0	10	0	6	2	0	2	1	11	11	4	6	0	8	2	6	5	2	6	5	2	0	3	2	1	0
ENSG00000009844__VTA1	23.1	0	0	0	1	0	5	1	2	3	1	2	0	0	0	3	1	3	0	0	0	0	0	0	2	0	0	1	0	3	2	1	1	0	1	2	5	2	1	0	0	3	1	1	0	0	0	5	0
ENSG00000009950__MLXIPL	2	0	0	0	0	0	0	0	1	0	0	0	0	0	0	0	0	0	0	0	0	0	0	0	0	0	0	0	0	0	0	0	0	0	0	0	0	0	0	0	0	0	0	0	0	0	1	0	0
ENSG00000009954__BAZ1B	36.2	0	3	3	1	5	5	3	3	1	2	0	1	0	0	0	1	4	1	6	2	0	4	1	6	0	2	0	0	1	1	0	10	2	0	2	3	5	1	1	4	3	3	2	0	1	2	1	2
ENSG00000010017__RANBP9	12	0	2	0	0	0	0	0	1	1	2	0	1	1	0	0	1	3	1	0	1	1	1	2	0	0	0	2	1	0	2	0	3	1	0	1	1	1	1	0	0	1	0	1	0	0	2	2	2
ENSG00000010030__ETV7	0	0	0	0	0	0	0	0	0	0	0	0	0	0	0	0	0	0	0	0	0	0	0	0	0	0	0	0	0	0	0	1	0	0	0	0	0	0	0	0	0	0	0	0	0	0	0	0	0
ENSG00000010072__SPRTN	11	0	1	0	0	0	1	0	0	0	1	0	0	0	0	1	1	0	1	2	0	0	2	0	0	0	0	0	0	0	1	0	1	0	1	1	0	1	0	2	0	0	0	1	0	0	1	0	3
ENSG00000010165__METTL13	9	0	0	0	0	1	1	0	2	0	1	1	0	0	0	0	0	0	0	1	2	1	0	0	3	0	1	1	0	0	0	1	0	2	0	0	0	2	0	0	0	1	0	0	0	1	2	2	1
ENSG00000010219__DYRK4	1	0	0	0	0	0	0	0	0	1	0	0	0	0	0	0	0	0	0	0	0	0	0	0	0	0	0	0	0	0	2	0	0	0	0	0	0	0	0	0	0	3	0	0	0	0	0	0	0
ENSG00000010219__DYRK4-cluster	4	0	0	0	1	0	0	1	0	0	1	0	0	0	0	0	1	0	0	2	0	0	0	0	0	0	0	0	0	0	0	0	0	0	0	2	0	0	0	0	0	1	0	0	0	0	1	0	0
ENSG00000010244__ZNF207	23.1	0	3	2	1	5	6	4	6	5	2	2	2	0	0	3	0	6	3	2	2	1	4	2	3	0	4	3	0	3	5	2	4	2	3	3	2	6	5	3	1	5	1	3	0	1	0	4	3
ENSG00000010256__UQCRC1	16	0	0	4	5	0	2	0	3	5	3	1	0	1	1	0	1	3	5	5	2	2	2	0	4	1	0	2	0	0	0	0	1	2	1	3	5	0	1	1	2	3	2	1	0	0	0	2	0
ENSG00000010270__STARD3NL	11	0	0	2	0	0	1	2	2	1	3	0	1	0	0	1	0	2	1	1	0	0	0	0	1	0	0	0	0	0	0	0	0	1	1	2	0	0	1	0	1	0	0	3	0	1	2	0	0
ENSG00000010278__CD9	51.3	1	2	3	6	10	8	7	5	6	8	1	2	1	5	9	5	6	5	7	6	4	5	4	1	0	3	3	0	2	6	2	6	0	6	8	4	8	4	3	1	4	3	5	0	2	7	4	9
ENSG00000010292__NCAPD2	5	0	1	2	0	1	0	3	0	0	0	1	0	0	0	1	0	0	0	6	0	0	0	1	0	0	0	0	0	0	1	0	0	1	0	0	0	0	0	1	0	0	0	1	0	0	0	2	0
ENSG00000010310__GIPR	0	0	0	0	0	0	0	0	0	0	0	0	0	0	0	0	0	0	0	0	0	0	0	0	0	0	0	0	0	0	0	0	0	0	0	0	0	0	0	0	0	0	0	0	0	1	0	0	0
ENSG00000010318__PHF7	1	0	0	1	0	0	0	0	0	0	0	0	0	0	0	0	0	0	0	0	0	0	0	0	0	0	0	0	0	0	0	0	0	1	0	0	0	0	0	0	0	0	0	0	0	0	0	0	0
ENSG00000010322__NISCH	14	0	0	1	0	2	3	2	1	1	0	0	0	1	0	0	0	0	0	0	0	1	1	0	3	0	0	0	0	0	0	3	1	0	1	0	0	0	1	0	0	0	0	1	0	1	1	0	1
ENSG00000010327__STAB1	1	0	0	0	0	0	0	0	0	0	0	0	0	0	0	0	0	0	0	0	0	0	0	0	0	0	0	0	0	0	0	0	0	0	0	0	0	0	0	0	0	0	0	0	0	0	0	0	0
ENSG00000010361__FUZ	4	0	0	0	0	0	1	0	1	0	0	0	0	0	0	0	0	0	0	1	1	0	0	0	0	0	0	0	0	0	0	0	1	0	0	0	0	0	0	0	0	1	0	0	0	1	0	0	1
ENSG00000010379__SLC6A13	0	0	0	0	0	0	0	0	0	0	0	0	0	0	0	0	0	0	0	0	0	0	0	0	0	0	0	0	0	0	1	0	0	0	0	0	0	0	0	0	0	0	0	0	0	0	0	0	0
ENSG00000010404__IDS	19	0	0	1	2	1	0	4	0	0	1	1	0	0	0	1	11	1	0	0	0	0	0	3	0	0	1	0	0	0	0	0	1	1	1	0	1	1	1	1	2	0	2	3	0	4	2	0	1
ENSG00000010404__IDS-cluster	0	0	0	0	0	0	0	0	0	0	0	0	0	0	0	1	0	1	0	0	0	2	0	0	0	0	0	0	0	0	0	0	1	0	1	0	0	2	1	0	0	0	0	1	0	0	0	0	0
ENSG00000010539__ZNF200	1	0	0	1	0	0	0	2	0	0	0	0	0	0	0	0	0	0	0	0	0	0	2	0	0	0	0	0	0	0	0	0	1	0	0	0	0	1	0	0	0	0	0	0	0	2	0	1	0
ENSG00000010610__CD4	0	0	0	0	0	0	0	0	0	0	0	0	0	0	0	0	0	0	0	0	0	0	0	0	0	0	0	0	0	0	0	0	0	0	0	0	0	0	0	0	0	0	0	0	0	0	0	0	0
ENSG00000010626__LRRC23	0	0	0	0	0	0	0	0	0	0	0	0	0	0	0	0	0	0	0	1	0	0	0	0	0	0	0	0	0	0	0	0	0	0	0	0	0	0	0	0	1	0	0	0	0	0	0	0	0
ENSG00000010704__HFE	0	0	0	0	0	0	0	0	0	0	0	0	0	0	0	0	0	0	0	0	0	0	0	0	0	0	0	0	0	0	0	0	0	0	0	0	0	0	0	0	0	0	0	0	0	0	0	0	0
ENSG00000010803__SCMH1	2	0	0	1	0	0	0	0	0	0	0	1	1	0	0	1	0	1	0	2	0	0	0	0	1	0	0	1	0	0	0	0	0	0	2	0	0	0	0	2	1	0	0	1	0	2	0	0	0
ENSG00000010810__FYN	45.2	0	3	3	6	0	3	4	0	5	3	0	0	0	1	4	4	2	0	0	1	0	3	0	4	0	3	6	0	2	4	3	0	0	3	1	2	1	2	0	3	5	0	1	0	3	7	1	3
ENSG00000010818__HIVEP2	7	0	3	1	0	0	1	1	0	1	0	2	1	0	0	0	2	0	1	1	2	0	0	0	0	0	0	0	0	0	0	0	0	0	0	0	0	0	1	0	1	2	0	0	0	0	1	0	0
ENSG00000011007__ELOA	8	0	0	1	2	0	1	0	1	0	1	0	0	1	0	0	2	0	0	0	3	1	0	1	2	0	1	1	0	0	1	0	0	1	1	2	0	0	0	0	1	0	0	0	0	1	2	0	1
ENSG00000011009__LYPLA2	11	0	0	4	0	2	2	1	3	0	3	0	2	0	0	1	2	1	1	1	3	0	2	0	1	0	0	3	0	0	2	1	0	1	0	1	0	3	1	0	3	4	0	0	0	2	2	1	1
ENSG00000011021__CLCN6	7	0	0	0	0	0	0	0	0	0	0	0	0	0	0	0	1	1	1	0	0	0	0	0	0	0	0	0	0	0	0	1	0	0	1	0	0	0	1	1	1	0	0	0	0	0	1	0	0
ENSG00000011028__MRC2	4	0	0	0	0	0	1	0	0	1	0	1	1	0	0	0	0	0	0	0	0	1	0	0	1	0	0	1	0	0	0	1	0	0	0	0	1	0	1	0	0	1	2	0	0	0	1	0	2
ENSG00000011105__TSPAN9	0	0	0	0	0	0	0	0	0	0	0	0	0	0	0	0	0	0	0	0	0	0	1	0	0	0	0	0	0	0	0	0	0	0	0	0	0	0	0	0	0	0	0	0	0	1	0	0	0
ENSG00000011114__BTBD7	13	0	0	1	0	0	0	1	1	0	0	0	0	0	0	0	1	0	0	1	1	0	0	0	2	0	0	0	1	1	0	1	2	0	1	0	1	4	1	2	0	1	0	0	0	0	1	1	0
ENSG00000011132__APBA3	1	0	0	0	0	0	3	1	0	1	0	0	0	0	0	0	0	1	0	1	0	1	1	0	2	0	0	0	0	1	0	0	0	0	0	1	0	0	0	0	0	0	1	0	0	0	0	0	0
ENSG00000011143__MKS1	3	0	0	1	0	0	0	0	0	0	0	0	1	0	0	0	0	0	0	0	0	0	0	1	0	0	0	0	0	0	1	0	1	0	0	0	0	0	0	0	0	0	0	0	0	0	0	0	0
ENSG00000011198__ABHD5	2	0	2	1	1	0	0	1	4	0	0	0	0	0	0	0	0	0	0	0	0	0	0	0	0	0	0	0	0	1	0	0	0	0	1	1	0	0	0	0	0	1	0	3	0	0	0	0	1
ENSG00000011201__ANOS1	0	0	0	0	0	0	0	0	0	0	0	0	0	0	0	0	0	0	0	0	0	0	0	0	0	0	0	0	0	0	0	0	0	0	2	0	0	0	0	0	0	2	0	0	0	0	0	0	0
ENSG00000011243__AKAP8L	3	0	1	2	3	3	0	1	0	2	1	1	1	0	1	1	0	0	1	0	0	0	0	0	1	0	0	1	0	1	0	1	1	0	0	1	0	0	0	1	1	0	1	1	0	0	0	1	0
ENSG00000011258__MBTD1	1	0	0	0	0	1	0	0	0	1	0	0	0	0	0	0	0	0	0	0	0	0	0	0	0	0	0	1	0	2	1	0	0	0	0	0	0	0	0	0	0	1	1	1	0	0	0	1	0
ENSG00000011260__UTP18	3	0	1	0	0	1	1	0	0	2	1	1	0	0	0	0	0	1	0	1	2	0	0	1	0	0	0	0	0	1	0	0	4	0	0	1	0	1	1	0	0	1	1	0	0	0	0	0	0
ENSG00000011275__RNF216	13	0	0	1	1	1	1	1	0	0	1	0	4	0	0	0	0	1	2	0	1	0	0	1	0	0	0	2	0	1	3	0	1	2	0	1	1	1	0	1	1	0	1	0	0	0	2	1	2
ENSG00000011295__TTC19	17	0	1	1	0	1	0	3	1	0	0	0	1	0	0	1	0	1	0	0	0	0	0	2	1	0	2	1	0	1	2	0	1	0	1	2	3	2	1	0	1	2	0	0	0	1	0	1	2
ENSG00000011304__PTBP1	59.4	0	7	5	5	4	3	1	1	3	3	1	1	0	1	1	4	2	5	6	8	4	4	1	0	0	1	1	2	2	7	3	16	1	6	4	4	5	0	3	2	9	1	5	0	9	1	7	5
ENSG00000011332__DPF1	19	0	0	1	1	3	2	1	2	0	1	3	1	0	0	0	2	2	0	6	0	1	3	1	0	0	1	2	0	1	0	1	7	0	1	3	0	3	3	0	4	0	4	1	0	0	0	0	1
ENSG00000011347__SYT7	0	0	0	0	0	0	0	0	0	0	0	0	0	0	0	0	0	0	0	0	0	0	0	0	0	0	0	0	0	0	0	0	0	0	0	0	0	0	0	0	0	0	0	0	0	0	0	0	0
ENSG00000011376__LARS2	4	0	0	0	0	0	0	2	0	0	0	0	1	0	0	1	1	1	1	0	3	0	0	0	0	0	1	0	0	0	1	0	0	0	0	0	0	1	0	0	1	0	0	1	0	0	0	1	1
ENSG00000011405__PIK3C2A	28.1	0	1	1	1	0	1	0	2	0	3	2	1	0	1	2	0	5	1	3	2	0	0	2	3	0	1	2	0	2	2	0	2	1	1	2	4	3	1	0	1	1	2	0	0	0	0	1	3
ENSG00000011422__PLAUR	23.1	0	1	4	1	2	0	5	0	1	1	2	0	0	0	0	2	1	2	1	3	1	2	2	0	0	2	1	1	2	0	0	3	3	1	4	1	5	1	1	0	2	1	4	0	1	0	0	1
ENSG00000011426__ANLN	10	0	0	7	1	1	2	0	0	0	0	1	0	0	0	1	0	0	0	1	1	0	1	0	0	0	0	1	0	0	3	0	3	1	2	1	0	0	0	1	0	1	0	3	0	0	0	6	0
ENSG00000011451__WIZ	98.2	0	4	14	5	16	8	4	3	7	8	7	1	0	5	4	1	5	8	4	10	5	4	3	5	0	6	8	2	4	4	9	6	2	10	12	6	8	4	8	9	4	4	13	0	6	10	10	10
ENSG00000011454__RABGAP1	48.3	0	5	2	0	6	2	5	2	5	5	1	9	0	0	2	1	6	1	0	0	3	2	3	2	0	2	0	0	2	1	2	6	5	3	1	2	3	9	3	5	6	3	2	0	3	2	3	2
ENSG00000011454__RABGAP1-cluster	0	0	0	0	0	0	0	2	0	0	0	0	0	0	0	0	0	0	0	0	0	0	0	0	0	0	0	0	0	0	0	0	0	0	0	0	0	0	0	0	0	0	0	0	0	0	0	0	0
ENSG00000011478__QPCTL	1	0	1	0	0	0	0	0	0	0	0	0	0	0	0	0	0	0	0	0	0	0	0	0	0	0	0	0	0	0	0	0	0	0	0	0	0	0	0	0	0	0	0	0	0	0	0	0	0
ENSG00000011485__PPP5C	12	0	0	3	1	0	1	2	1	1	1	0	0	0	0	1	0	1	1	3	0	1	1	1	1	0	1	0	1	0	1	0	4	1	1	2	1	1	1	1	0	2	0	1	1	0	0	0	0
ENSG00000011523__CEP68	1	0	0	0	0	0	0	0	0	0	0	0	0	0	0	0	0	0	0	0	0	0	0	1	0	0	1	0	0	0	0	0	1	0	0	0	0	0	0	0	0	0	0	0	0	0	0	1	0
ENSG00000011566__MAP4K3	3	0	1	0	0	1	0	0	0	0	1	0	1	0	0	0	0	0	0	0	0	0	0	0	0	0	0	0	1	0	0	0	0	0	0	0	0	0	1	0	1	0	0	0	0	0	0	0	0
ENSG00000011638__TMEM159	0	0	0	0	0	0	0	0	0	0	0	0	0	0	0	0	0	0	0	0	0	0	0	0	0	0	0	0	0	0	0	0	0	0	0	0	0	0	0	0	0	0	0	0	0	0	0	0	0
ENSG00000011677__GABRA3	1	0	0	0	0	0	0	0	0	0	0	0	0	0	0	0	0	1	0	0	0	0	0	0	0	0	0	0	0	0	0	0	0	0	0	0	0	0	0	0	0	0	1	0	0	0	0	0	0
ENSG00000012048__BRCA1	8	0	0	0	0	0	2	0	2	1	0	0	0	0	0	0	0	1	0	0	0	0	2	0	0	0	0	1	0	0	0	0	4	0	2	0	0	2	1	1	0	1	0	2	0	0	0	0	0
ENSG00000012061__ERCC1	10	0	0	1	0	0	4	3	0	1	1	0	0	0	1	1	0	0	1	1	0	0	1	0	3	0	0	1	1	2	0	1	0	0	1	1	0	4	0	2	0	0	0	0	0	0	2	1	2
ENSG00000012171__SEMA3B	3	0	0	1	0	1	0	0	0	0	0	0	1	0	0	0	0	0	0	0	1	0	0	0	3	0	0	0	0	1	0	0	0	0	1	0	0	0	0	0	0	0	0	0	0	0	0	0	2
ENSG00000012174__MBTPS2	12	0	1	0	1	0	2	2	0	2	0	1	0	0	0	0	2	0	2	0	0	0	1	2	2	0	1	1	0	0	0	0	0	0	1	0	1	4	1	0	0	0	0	0	1	0	1	1	1
ENSG00000012174__MBTPS2-cluster	0	0	0	0	0	0	0	0	0	0	0	0	0	0	0	0	0	0	0	0	0	0	0	0	0	0	0	1	0	0	0	0	0	0	0	0	0	0	0	0	0	0	0	0	0	0	0	0	0
ENSG00000012211__PRICKLE3	1	0	0	0	0	0	0	0	0	0	0	0	0	0	0	1	0	0	1	0	0	0	0	0	1	0	0	0	0	0	0	0	0	0	0	0	0	0	0	0	0	0	0	0	0	1	0	0	0
ENSG00000012232__EXTL3	1	0	0	1	0	1	0	1	0	0	0	0	0	0	0	0	0	0	0	0	0	0	0	0	0	0	0	0	0	0	0	0	0	0	0	0	0	0	0	0	0	0	0	0	0	1	1	1	1
ENSG00000012660__ELOVL5	16	0	1	0	6	0	1	2	0	2	0	0	0	0	0	4	0	3	0	2	0	3	0	0	1	0	1	0	0	1	0	1	2	0	2	1	0	1	0	0	4	2	1	4	0	5	1	0	1
ENSG00000012779__ALOX5	2	0	0	0	1	0	0	0	0	0	0	0	0	0	0	0	0	0	0	0	0	0	0	0	0	0	0	0	0	0	0	0	0	0	1	0	0	1	0	0	0	0	0	0	0	0	1	0	0
ENSG00000012817__KDM5D	20	0	0	1	1	1	2	1	1	1	2	3	0	0	0	0	0	0	1	2	1	1	0	1	1	0	1	2	1	1	1	1	2	0	2	2	1	3	1	0	1	2	0	1	0	1	2	0	4
ENSG00000012822__CALCOCO1	3	0	1	0	0	0	0	0	0	0	0	0	0	0	0	0	3	0	0	0	0	0	1	0	0	0	0	0	0	0	0	2	0	0	0	0	1	1	0	0	1	0	0	2	0	0	0	0	0
ENSG00000012963__UBR7	2	0	0	0	0	0	0	0	0	1	0	0	0	0	0	0	0	0	0	0	0	0	0	0	0	0	0	0	0	0	0	0	1	0	0	0	1	1	0	0	0	0	0	0	0	0	1	0	0
ENSG00000012963__UBR7-cluster	2	0	0	0	0	0	1	0	0	0	0	0	0	0	0	0	0	0	0	0	0	0	0	0	0	0	0	0	0	0	0	0	0	0	0	0	0	0	0	0	0	0	0	0	0	0	0	0	0
ENSG00000012983__MAP4K5	4	0	0	0	0	0	0	0	1	2	0	0	0	0	0	0	1	4	0	0	0	0	0	0	0	0	0	0	0	0	2	0	3	0	0	0	0	0	0	1	0	0	1	0	0	0	0	0	0
ENSG00000013016__EHD3	4	0	0	0	1	0	0	0	0	0	1	0	0	0	0	1	1	0	0	0	0	0	0	0	1	0	1	0	0	0	1	0	0	0	0	0	0	0	0	0	0	0	1	0	0	0	0	0	0
ENSG00000013275__PSMC4	15	0	1	2	0	0	1	1	0	2	1	0	1	0	0	1	0	4	0	1	2	0	2	3	1	0	1	2	0	2	1	0	2	1	1	1	2	1	1	0	2	0	1	0	0	1	1	1	1
ENSG00000013288__MAN2B2	8	0	0	0	0	1	0	0	0	1	0	0	0	0	1	0	2	2	0	0	0	0	0	0	0	0	0	0	0	0	0	0	2	0	0	0	1	0	0	1	0	0	0	0	0	1	0	0	0
ENSG00000013297__CLDN11	0	0	0	0	0	0	0	0	0	0	0	0	0	0	0	0	0	0	0	0	0	0	0	0	0	0	0	0	0	0	0	0	0	0	0	0	0	0	0	0	0	0	0	0	0	0	0	0	0
ENSG00000013306__SLC25A39	33.1	0	1	1	1	4	1	1	2	1	1	4	2	0	1	1	1	1	1	5	3	2	2	2	1	0	3	1	0	2	1	1	4	2	6	0	0	4	3	1	1	3	2	6	1	1	4	3	6
ENSG00000013364__MVP	1	0	0	0	0	0	0	0	0	0	0	0	0	0	0	0	0	0	0	0	0	0	0	0	0	0	0	0	0	0	0	0	0	0	0	0	0	0	0	0	0	0	0	0	0	0	0	0	0
ENSG00000013364__MVP-cluster	15	0	0	1	0	0	0	1	1	2	1	1	0	0	0	0	2	1	2	2	2	0	0	0	2	0	0	0	0	0	1	0	5	1	0	0	0	1	0	1	1	3	1	2	0	1	0	3	3
ENSG00000013374__NUB1	6	0	1	0	0	0	0	1	0	2	2	0	1	0	0	0	1	0	0	0	1	1	0	0	0	0	1	0	0	0	0	1	0	2	0	0	0	1	1	2	1	1	1	1	0	1	0	2	0
ENSG00000013375__PGM3	1	0	0	0	0	0	0	0	0	3	0	0	0	0	0	0	0	0	2	0	0	0	2	2	0	0	0	0	0	0	0	2	0	0	1	1	1	0	0	0	0	0	1	0	0	0	0	0	0
ENSG00000013392__RWDD2A	1	0	0	0	1	0	1	0	0	1	0	0	1	0	0	0	0	0	0	0	0	0	0	0	0	0	1	0	0	0	0	0	0	0	0	0	0	0	0	0	0	1	0	0	0	0	0	0	0
ENSG00000013441__CLK1	3	0	0	0	1	0	1	0	0	0	0	1	0	0	1	2	0	0	1	0	0	0	2	0	0	0	0	1	0	0	0	0	1	0	0	0	0	0	0	0	1	0	0	0	0	1	1	0	1
ENSG00000013503__POLR3B	2	0	0	0	0	0	0	0	1	1	1	0	0	0	1	0	0	0	1	0	0	0	0	0	2	0	0	0	0	0	1	0	0	0	1	0	0	0	0	0	0	0	0	1	0	0	1	0	1
ENSG00000013523__ANGEL1	9	0	0	0	0	1	1	1	0	0	1	0	0	0	0	0	0	0	0	0	1	0	2	0	0	0	0	0	0	1	1	0	2	1	0	1	0	0	0	0	0	0	0	1	0	0	0	1	0
ENSG00000013561__RNF14	14	0	1	0	1	1	5	0	0	0	1	2	1	0	0	1	2	3	1	0	2	1	3	1	3	0	1	2	0	0	1	1	0	2	2	0	1	0	2	0	1	2	1	0	0	4	1	0	1
ENSG00000013563__DNASE1L1	2	0	0	0	0	0	0	0	0	0	0	0	1	0	0	0	1	0	1	0	1	1	0	0	2	0	0	0	0	0	0	0	0	0	0	0	0	0	0	0	0	1	0	1	0	0	0	1	0
ENSG00000013573__DDX11	5	0	0	1	0	1	0	0	3	0	0	0	0	0	0	0	0	0	0	0	0	0	0	0	0	0	0	0	0	0	0	0	5	0	1	0	1	0	0	0	0	0	0	2	0	0	0	1	1
ENSG00000013583__HEBP1	3	0	1	1	0	1	0	0	0	2	0	0	0	0	0	0	0	0	0	2	0	1	0	0	0	0	1	0	0	0	0	0	0	0	0	0	0	0	0	0	0	0	1	0	0	1	0	0	0
ENSG00000013619__MAMLD1	1	0	0	0	0	1	0	0	0	0	0	0	0	0	0	0	0	0	0	0	0	0	0	0	0	0	0	0	0	0	0	0	0	0	0	0	0	1	0	0	0	0	0	0	0	0	0	0	0
ENSG00000013810__TACC3	12	0	0	2	2	0	4	0	0	0	0	1	0	0	0	1	0	0	0	7	0	0	0	0	1	0	0	0	0	1	2	0	4	0	1	1	0	0	0	1	0	0	0	7	0	0	0	10	1
ENSG00000014123__UFL1	10	0	1	0	1	2	0	2	0	2	1	0	0	0	0	1	1	2	0	1	1	0	2	0	1	0	1	0	0	0	0	0	0	0	0	1	0	0	0	1	1	0	0	2	0	0	0	4	1
ENSG00000014138__POLA2	7	0	0	0	0	0	1	0	1	0	0	0	1	0	0	0	0	1	0	0	1	0	1	0	0	0	0	0	0	0	0	0	4	1	1	1	0	0	0	1	0	1	1	1	0	0	0	1	0
ENSG00000014164__ZC3H3	5	0	0	0	0	0	0	1	2	0	1	0	1	0	0	0	0	0	0	0	0	0	0	0	1	0	1	0	0	0	0	0	0	0	0	1	0	0	1	1	0	0	0	0	0	1	4	0	0
ENSG00000014216__CAPN1	18	0	2	4	0	0	0	4	2	7	1	1	1	0	2	0	0	1	1	1	7	1	0	2	2	0	1	3	0	1	0	1	0	0	0	2	2	0	2	1	2	2	0	1	0	3	3	1	3
ENSG00000014641__MDH1	17	0	1	2	3	1	4	3	3	0	1	4	2	0	0	0	1	6	2	1	2	2	4	4	1	0	4	3	1	0	0	1	5	1	3	3	1	7	3	2	1	3	2	4	0	2	3	3	3
ENSG00000014824__SLC30A9	24.1	0	0	0	5	0	1	0	1	0	1	0	1	0	0	1	1	4	3	2	1	2	1	1	1	0	1	2	0	1	0	0	3	1	3	0	0	6	2	2	2	1	0	2	0	0	0	0	2
ENSG00000014914__MTMR11	2	0	0	0	2	0	0	0	0	0	0	0	1	0	0	0	0	0	0	0	0	0	0	0	0	0	0	0	0	0	0	0	1	0	0	1	0	2	1	0	0	0	0	0	0	0	0	0	0
ENSG00000014919__COX15	3	0	0	0	0	1	0	0	0	0	1	0	0	1	1	0	1	1	0	2	0	0	0	0	0	0	0	1	0	0	0	1	1	0	1	2	0	2	0	1	0	0	0	0	0	0	0	0	2
ENSG00000015133__CCDC88C	7	0	1	0	1	0	0	0	0	0	0	0	0	0	0	0	1	0	0	0	0	0	0	0	0	0	0	1	0	1	1	0	0	0	0	1	2	0	0	0	0	0	0	0	0	0	0	1	0
ENSG00000015153__YAF2	2	0	0	0	0	0	0	1	0	0	0	1	0	0	0	0	0	1	0	0	2	0	0	0	0	0	0	0	0	0	0	1	0	0	0	0	0	0	1	0	0	1	0	0	0	1	2	1	0
ENSG00000015171__ZMYND11	52.3	0	1	4	4	2	1	1	1	1	2	0	0	0	0	1	1	3	2	3	1	2	2	0	1	0	1	3	1	1	2	0	7	1	4	0	1	5	1	1	2	1	1	1	0	1	0	4	2
ENSG00000015285__WAS	1	0	0	0	0	0	0	0	0	0	0	0	0	0	0	0	0	0	0	0	0	0	0	0	0	0	0	0	0	0	0	0	1	0	0	0	0	0	0	0	0	1	0	0	0	0	0	0	0
ENSG00000015413__DPEP1	1	0	0	0	0	0	0	0	0	0	0	0	0	0	0	0	1	0	0	0	0	0	0	0	0	0	0	0	0	0	0	0	0	0	0	0	0	0	0	0	0	0	0	0	0	0	0	0	0
ENSG00000015475__BID	1	0	0	0	0	0	0	0	0	0	0	1	0	0	0	1	0	0	1	0	1	0	0	0	0	0	0	0	0	0	1	0	0	0	0	0	0	0	0	0	0	1	0	1	0	0	0	0	0
ENSG00000015479__MATR3	2	0	0	0	0	1	0	0	0	0	0	0	1	0	0	0	0	0	0	1	0	0	0	0	0	0	0	0	0	0	0	0	0	0	0	0	0	0	0	0	0	0	0	0	0	0	0	0	0
ENSG00000015479__MATR3-cluster	116.6	0	3	9	11	6	3	4	11	1	3	1	7	0	3	5	7	8	13	13	8	2	2	9	8	0	1	10	0	3	5	2	12	6	16	3	8	7	7	5	3	17	2	9	0	8	2	9	3
ENSG00000015532__XYLT2	3	0	0	0	0	0	0	0	0	1	0	0	0	0	0	0	1	0	0	0	0	0	0	0	0	0	0	0	0	0	0	0	0	0	0	0	1	0	0	0	0	0	0	0	0	0	0	0	1
ENSG00000015568__RGPD5	0	0	0	0	0	0	0	0	0	0	0	0	0	0	0	0	0	0	0	0	0	0	0	0	0	0	0	0	0	0	0	0	0	0	0	0	0	0	0	0	0	0	0	0	0	0	0	0	0
ENSG00000015676__NUDCD3	13	0	2	1	1	2	3	1	0	1	0	0	0	0	0	2	0	0	1	0	1	1	0	1	2	0	1	1	1	1	0	0	2	1	1	0	2	2	1	0	1	1	0	1	0	0	3	4	1
ENSG00000016082__ISL1	0	0	0	0	0	0	0	0	0	0	0	0	0	0	0	0	0	0	0	0	0	0	0	0	1	0	0	0	0	0	0	0	0	0	0	0	0	0	0	0	0	0	0	0	0	1	0	0	0
ENSG00000016391__CHDH	0	0	0	0	0	0	0	0	0	0	0	0	0	0	0	0	0	0	0	0	0	0	0	0	1	0	0	0	0	0	0	0	0	0	0	0	0	1	0	0	0	0	0	0	0	0	0	0	0
ENSG00000016864__GLT8D1	4	0	2	0	2	1	0	1	0	0	0	1	0	0	0	0	0	0	0	1	0	2	1	0	0	0	0	1	0	0	1	0	0	0	1	1	2	1	0	0	1	3	1	0	0	1	0	0	0
ENSG00000017260__ATP2C1	6	0	0	1	1	2	0	0	0	1	0	1	2	0	0	0	1	0	0	0	1	0	2	0	2	0	1	1	0	0	0	0	0	4	0	0	0	1	0	0	0	2	0	2	0	2	0	0	0
ENSG00000017427__IGF1	0	0	0	0	0	0	0	0	0	0	0	0	0	0	0	0	0	0	0	0	0	0	0	0	0	0	0	0	0	0	0	0	0	0	0	0	0	0	0	0	0	0	0	0	0	0	0	0	0
ENSG00000017797__RALBP1	26.1	0	1	2	5	2	3	3	0	1	1	1	1	0	1	3	1	1	0	3	2	1	1	1	0	0	0	3	0	1	2	0	4	3	3	0	1	1	0	1	3	2	1	5	0	0	4	2	0
ENSG00000018189__RUFY3	23.1	0	1	2	0	6	0	1	1	2	0	1	2	0	0	3	1	2	0	0	0	0	3	1	1	0	1	3	0	2	1	1	0	0	2	1	0	1	1	1	4	0	1	1	0	1	0	1	1
ENSG00000018280__SLC11A1	0	0	0	0	0	0	0	0	0	0	0	0	0	0	0	0	0	0	0	0	0	0	0	0	0	0	0	0	0	0	0	0	0	0	0	0	0	0	0	0	0	0	0	0	0	0	0	0	0
ENSG00000018408__WWTR1	16	0	1	0	0	1	1	1	0	0	0	1	0	1	1	1	0	3	1	1	1	2	2	1	3	0	1	1	0	0	0	0	2	2	2	2	0	2	2	1	0	3	1	2	0	0	2	1	4
ENSG00000018510__AGPS	23.1	0	1	2	0	3	1	0	2	1	3	1	2	0	1	2	0	1	1	2	0	0	0	0	2	0	4	3	0	0	1	0	3	1	0	0	3	3	0	2	1	1	1	2	0	0	1	1	0
ENSG00000018610__CXorf56	0	0	0	1	0	0	0	0	0	1	0	0	1	0	0	1	0	0	1	0	0	0	0	0	0	0	0	0	0	0	0	1	0	0	0	0	0	0	0	0	0	0	0	0	0	0	1	0	0
ENSG00000018625__ATP1A2	0	0	0	1	0	0	0	0	0	0	0	0	0	0	0	0	0	0	0	0	0	0	0	0	0	0	0	0	0	0	0	0	0	0	0	0	0	0	0	0	0	0	0	0	0	0	0	0	0
ENSG00000018699__TTC27	1	0	0	0	0	1	0	0	0	0	0	0	2	0	0	0	0	0	0	0	0	0	0	0	1	0	0	0	0	0	0	0	0	0	0	0	0	0	0	1	0	0	0	0	0	1	0	0	0
ENSG00000018869__ZNF582	0	0	0	1	0	0	0	0	0	0	0	0	0	0	0	0	1	0	0	0	0	1	0	0	0	0	1	0	0	0	0	0	1	0	0	0	0	0	0	0	0	1	0	0	0	0	0	0	0
ENSG00000019144__PHLDB1	11	0	0	0	4	2	0	1	1	5	2	1	5	0	0	0	1	0	0	1	3	0	0	1	2	0	6	0	2	1	0	2	3	0	1	2	0	0	0	4	0	9	0	0	1	0	2	1	2
ENSG00000019485__PRDM11	5	0	0	0	1	0	0	0	0	0	0	1	1	1	0	0	0	0	0	0	0	0	0	0	2	0	0	0	0	0	0	0	0	0	0	0	0	0	0	0	0	0	0	0	0	0	0	0	1
ENSG00000019505__SYT13	6	0	0	0	0	0	1	0	0	0	2	0	2	2	0	2	1	0	0	2	0	0	0	0	1	0	2	0	0	0	0	0	1	0	5	0	0	5	0	0	1	5	0	0	1	0	1	1	1
ENSG00000019549__SNAI2	0	0	0	0	0	0	0	0	0	0	0	0	0	0	0	0	0	0	0	0	0	0	0	0	0	0	0	0	0	0	0	0	0	1	0	0	0	0	0	0	0	0	0	0	0	0	0	0	0
ENSG00000019582__CD74	2	0	0	0	0	0	0	0	0	0	0	0	0	0	0	0	0	0	0	0	0	0	0	0	0	0	0	0	0	0	0	0	0	0	0	0	0	0	0	0	0	0	0	0	0	0	0	1	0
ENSG00000019995__ZRANB1	16	0	0	0	1	0	2	0	1	0	0	0	1	0	0	0	1	0	0	0	2	0	0	1	0	0	0	0	0	2	0	0	0	1	2	1	3	0	0	0	1	1	1	0	0	0	0	1	0
ENSG00000020129__NCDN	3	0	0	0	4	0	0	1	0	1	0	0	0	0	0	2	1	0	1	0	0	0	0	0	0	0	0	0	0	0	0	0	1	2	0	0	0	0	1	0	0	0	0	0	0	0	0	0	0
ENSG00000020256__ZFP64	7	0	1	0	2	1	2	2	1	0	0	0	0	0	0	1	0	0	0	0	1	0	1	0	0	0	0	0	0	1	2	0	0	0	2	0	0	2	1	0	0	1	0	1	0	1	0	0	1
ENSG00000020426__MNAT1	3	0	0	0	0	1	0	1	1	1	0	1	0	0	0	0	0	0	0	1	0	0	0	0	0	0	0	2	0	0	1	0	0	0	0	0	0	0	0	0	0	0	1	1	0	1	0	0	0
ENSG00000020577__SAMD4A	1	0	0	0	0	0	0	0	0	0	0	0	0	0	0	0	0	0	0	0	0	0	0	0	0	0	0	0	0	0	0	0	0	0	0	0	0	0	0	0	0	0	0	0	0	0	3	0	0
ENSG00000020633__RUNX3	1	0	0	0	1	0	0	0	0	0	0	1	0	0	0	0	0	0	0	0	0	0	0	0	2	0	0	0	0	1	0	0	0	0	0	0	0	0	4	0	0	0	1	0	0	0	0	0	1
ENSG00000020922__MRE11	9	0	1	2	1	0	0	0	2	0	0	0	1	0	0	0	0	1	2	2	0	0	1	0	1	0	0	1	1	0	0	0	6	0	0	1	0	4	0	0	0	3	1	2	0	1	3	1	0
ENSG00000021300__PLEKHB1	7	0	0	0	1	0	0	0	0	0	0	0	1	0	0	0	0	2	1	0	0	0	0	1	0	0	1	0	0	0	0	0	0	0	0	0	0	0	0	0	0	1	0	0	0	0	1	0	1
ENSG00000021355__SERPINB1	45.2	0	3	5	0	3	3	6	1	6	4	2	1	1	0	3	11	5	3	1	1	1	3	1	2	0	4	2	1	0	2	2	2	0	3	3	3	9	10	2	4	6	2	2	0	2	6	10	1
ENSG00000021488__SLC7A9	0	0	0	0	0	0	0	0	0	0	0	0	0	0	0	0	0	0	0	0	0	0	0	0	0	0	0	0	0	0	0	0	0	0	0	0	0	1	0	0	0	0	0	0	0	0	0	0	0
ENSG00000021574__SPAST	11	0	1	0	1	0	0	0	3	0	0	0	1	1	0	3	3	0	2	0	1	2	0	0	3	0	0	1	0	1	0	0	0	0	0	1	0	1	1	0	0	2	0	1	0	1	2	0	1
ENSG00000021645__NRXN3	3	0	1	0	0	0	1	0	0	1	0	0	0	0	0	0	0	0	0	0	0	0	1	0	0	0	0	0	0	0	1	2	0	0	0	0	0	0	0	0	0	0	0	0	0	0	0	0	0
ENSG00000021762__OSBPL5	1	0	0	0	0	0	0	0	0	0	0	0	0	0	0	0	0	0	1	0	0	0	0	0	1	0	0	0	0	0	0	0	0	0	0	0	0	0	0	0	0	0	0	0	0	1	0	0	0
ENSG00000021776__AQR	10	0	0	1	1	0	1	0	3	0	0	0	0	0	0	3	5	0	1	0	0	0	0	3	2	0	1	0	0	0	0	4	0	1	0	0	0	0	0	0	4	1	1	2	0	0	2	0	1
ENSG00000021826__CPS1	7	0	0	0	0	0	0	0	0	1	1	0	0	0	0	0	1	0	0	0	0	0	0	0	1	0	3	1	0	0	0	0	0	1	0	0	1	0	1	2	0	3	0	0	0	0	0	2	0
ENSG00000022267__FHL1	0	0	0	0	0	0	0	0	0	0	0	0	0	0	0	0	0	0	0	0	0	0	0	0	0	0	0	0	0	0	0	0	0	0	0	0	0	0	0	0	0	0	0	0	0	1	0	0	0
ENSG00000022277__RTFDC1	20	0	0	2	3	1	4	1	1	3	1	1	1	0	0	2	1	3	1	0	1	0	0	0	2	0	0	0	1	0	1	2	2	1	3	3	0	2	1	0	4	3	0	3	0	1	2	1	1
ENSG00000022277__RTFDC1-cluster	2	0	0	0	1	0	1	0	0	0	0	0	0	0	0	0	0	0	1	0	0	0	0	1	0	0	0	0	0	0	0	0	0	0	0	0	0	0	0	0	0	1	0	0	0	0	0	0	0
ENSG00000022556__NLRP2	0	0	0	0	0	0	0	0	0	0	0	0	0	0	0	0	0	0	0	0	0	0	0	0	0	0	0	0	0	0	0	0	0	0	0	0	0	0	0	0	0	0	0	0	0	0	0	0	0
ENSG00000022567__SLC45A4	1	0	0	0	0	0	0	0	0	0	0	0	0	0	0	0	0	0	0	0	0	0	1	0	1	0	0	0	0	0	0	0	0	0	0	0	0	0	0	0	0	0	0	0	0	0	0	0	0
ENSG00000022840__RNF10	28.1	0	0	2	3	1	0	4	0	2	0	3	1	0	0	1	2	2	1	0	0	0	1	5	1	0	2	1	0	2	1	0	0	1	2	2	4	1	3	2	0	0	1	2	1	1	1	1	3
ENSG00000022976__ZNF839	1	0	0	0	0	1	1	0	0	0	1	2	0	0	0	2	0	0	1	0	0	1	2	0	1	0	1	0	0	1	0	0	2	1	0	0	0	0	0	0	0	0	0	0	0	0	1	2	0
ENSG00000023041__ZDHHC6	13	0	0	0	0	1	4	1	0	0	0	2	1	0	0	0	1	0	3	1	0	0	0	0	2	0	0	1	0	0	1	0	3	0	2	1	1	1	0	2	0	1	0	0	0	0	0	0	0
ENSG00000023171__GRAMD1B	3	0	0	0	0	0	0	2	0	0	0	0	0	0	0	0	0	0	0	0	1	0	1	0	0	0	0	0	1	0	0	0	1	0	0	0	1	0	0	0	0	0	0	1	0	1	0	0	0
ENSG00000023191__RNH1	18	1	0	5	0	1	5	0	0	3	3	0	1	0	0	1	0	1	1	1	1	2	1	1	4	0	2	1	0	0	0	0	2	2	2	2	0	2	3	0	1	3	1	0	0	5	0	2	3
ENSG00000023228__NDUFS1	21.1	2	0	5	2	1	2	1	2	0	1	1	1	0	2	0	2	1	0	1	0	1	1	2	1	0	0	0	1	1	3	0	6	0	0	3	1	3	4	0	0	0	2	2	0	1	2	1	3
ENSG00000023287__RB1CC1	17	0	0	0	0	1	0	0	1	0	0	0	1	0	0	3	1	1	0	3	0	0	0	0	2	0	0	2	0	0	0	0	4	1	2	2	1	5	0	1	0	0	0	0	0	0	2	1	0
ENSG00000023318__ERP44	12	0	1	0	0	0	2	1	0	2	0	0	1	0	0	0	0	2	0	2	1	0	0	0	0	0	0	1	0	1	2	0	2	1	2	0	2	2	0	1	0	1	3	1	0	1	1	1	0
ENSG00000023330__ALAS1	6	0	1	1	1	1	1	1	0	0	0	0	2	0	0	1	2	0	1	0	1	0	0	0	1	0	1	0	0	0	2	1	1	0	0	0	0	0	1	1	1	1	0	1	0	0	0	0	2
ENSG00000023445__BIRC3	0	0	2	0	0	0	0	0	0	0	0	0	0	0	0	0	0	0	0	0	0	0	0	0	0	0	0	0	0	0	0	0	0	0	0	0	0	0	0	0	0	0	0	0	0	0	0	0	0
ENSG00000023516__AKAP11	18	0	1	0	0	3	0	1	2	0	1	0	0	0	0	0	2	0	2	1	1	0	1	0	0	0	2	0	0	0	0	0	2	0	1	1	0	0	0	0	0	0	1	5	0	0	0	1	1
ENSG00000023572__GLRX2	7	0	1	0	0	1	3	0	1	0	1	1	0	0	0	0	0	1	0	2	0	0	1	0	0	0	0	0	0	0	0	0	1	0	1	1	0	0	1	0	0	1	0	0	0	0	2	1	0
ENSG00000023608__SNAPC1	2	0	0	0	0	0	0	0	0	0	0	1	0	0	0	0	0	0	0	0	0	0	0	0	0	0	0	0	0	0	1	0	0	0	0	0	0	1	0	0	0	0	0	0	0	0	0	0	0
ENSG00000023697__DERA	3	0	0	1	0	0	0	0	0	0	0	0	0	0	0	0	0	0	0	0	0	0	0	0	0	0	0	0	0	0	0	0	1	0	2	0	0	0	0	0	0	0	1	0	0	0	0	0	1
ENSG00000023734__STRAP	9	0	0	4	2	0	5	1	2	4	3	0	0	0	0	1	2	0	2	1	1	1	2	1	0	0	0	1	0	2	0	0	1	2	0	0	0	1	1	0	0	2	2	1	0	0	3	0	1
ENSG00000023902__PLEKHO1	1	0	0	0	1	0	0	0	0	0	0	0	0	0	0	0	0	0	0	0	0	0	0	0	0	0	0	0	0	0	0	0	0	0	0	0	0	0	0	0	0	0	0	0	0	0	0	0	0
ENSG00000023909__GCLM	4	0	0	0	0	0	0	0	0	0	0	1	0	0	0	0	2	0	3	0	0	0	0	0	0	0	0	0	0	0	1	0	1	0	0	0	0	0	0	0	0	0	0	0	0	1	0	0	0
ENSG00000024048__UBR2	1	0	0	0	0	1	0	0	1	0	1	0	0	0	1	0	0	2	0	0	2	0	1	0	0	0	0	0	0	0	0	0	0	0	0	0	0	1	0	3	0	0	1	0	0	2	0	0	0
ENSG00000024422__EHD2	22.1	0	1	1	1	4	1	3	0	2	0	0	2	1	0	1	2	1	0	0	0	0	0	0	0	1	1	4	0	0	1	0	0	0	0	5	0	4	2	1	0	2	1	2	0	4	2	2	1
ENSG00000024526__DEPDC1	7	0	0	2	0	0	1	2	0	0	0	1	0	0	0	0	0	0	0	3	0	0	0	0	0	0	0	0	1	0	3	0	0	2	0	0	0	0	0	0	0	0	0	1	0	0	0	2	1
ENSG00000024862__CCDC28A	0	0	0	0	0	0	0	0	0	1	0	0	0	0	0	0	0	0	0	0	0	2	0	0	0	0	0	0	0	0	0	0	2	0	0	0	0	0	0	0	0	0	0	0	0	0	0	0	0
ENSG00000025039__RRAGD	1	0	0	0	0	0	1	0	0	0	0	0	0	1	0	0	0	0	0	2	0	0	0	0	0	0	0	0	0	0	0	0	3	0	0	0	0	0	0	0	0	1	0	0	0	0	0	0	0
ENSG00000025156__HSF2	2	0	0	0	0	0	0	0	0	1	0	0	0	0	1	0	0	2	0	0	0	0	2	0	0	0	0	1	0	0	1	0	1	0	1	0	0	1	0	0	1	0	0	1	0	1	0	0	0
ENSG00000025293__PHF20	27.1	0	1	5	0	4	3	4	3	0	0	0	2	0	1	2	1	1	2	0	1	1	1	3	4	0	1	0	0	1	0	0	2	0	3	1	1	1	0	1	3	3	0	1	0	3	2	2	2
ENSG00000025423__HSD17B6	0	0	0	0	0	0	0	0	0	1	0	0	0	0	0	0	0	0	0	0	0	0	0	0	0	0	0	0	0	0	0	0	1	0	0	0	0	0	0	0	0	0	0	0	0	0	0	0	0
ENSG00000025434__NR1H3	1	0	0	0	0	0	0	0	0	0	0	0	0	0	0	0	0	0	0	0	0	0	0	0	0	0	0	0	0	0	0	0	0	0	0	0	0	0	0	0	0	0	0	0	0	0	0	0	0
ENSG00000025708__TYMP	1	0	0	0	1	0	1	0	0	0	0	0	0	0	0	0	0	0	0	0	0	0	0	0	0	0	0	0	0	0	0	1	0	0	0	0	0	0	0	0	0	0	0	0	0	0	1	0	0
ENSG00000025708__TYMP-cluster	7	0	0	0	1	0	1	1	0	0	0	0	0	0	0	1	0	1	0	0	0	0	0	1	0	0	0	0	0	0	1	0	1	2	2	0	0	2	0	0	1	0	0	0	0	0	0	3	0
ENSG00000025770__NCAPH2	4	0	1	0	0	1	0	0	1	0	1	0	1	0	0	0	0	0	0	0	1	1	0	0	1	0	1	0	0	0	0	0	1	0	2	0	1	1	1	0	0	1	1	2	0	0	0	0	2
ENSG00000025772__TOMM34	21.1	0	2	3	1	3	1	3	1	2	2	5	3	0	0	0	3	3	0	0	2	0	2	0	4	0	3	0	0	0	0	0	7	2	3	2	1	8	1	6	1	8	3	5	0	2	2	2	4
ENSG00000025796__SEC63	22.1	0	1	2	0	2	2	0	3	3	5	0	0	0	0	0	3	0	4	1	1	2	1	1	5	0	1	2	0	1	0	2	8	0	1	4	1	1	0	1	0	7	0	3	0	4	2	0	2
ENSG00000025800__KPNA6	43.2	0	1	4	2	2	4	4	1	7	3	0	1	0	0	6	4	2	4	2	6	0	3	4	8	0	3	0	1	0	3	0	7	1	4	2	1	11	5	3	2	5	1	1	0	2	5	2	0
ENSG00000026025__VIM	208.2	0	5	2	33.1	8	9	16	4	37.2	36.2	3	33.1	11	10	14	59.4	7	19	8	5	8	9	5	1	0	7	9	3	10	2	11	24.1	7	7	31.1	24.1	11	17	31.1	15	20	2	4	2	5	14	10	9
ENSG00000026103__FAS	0	0	0	0	0	0	0	0	0	0	0	0	0	0	0	0	0	0	0	0	0	0	0	0	0	0	0	0	0	0	0	0	0	0	0	0	0	0	0	0	0	0	0	0	0	0	0	0	0
ENSG00000026297__RNASET2	3	0	1	0	1	0	0	0	0	0	0	0	0	0	0	0	0	0	0	0	0	0	0	0	0	0	0	1	0	0	0	0	0	0	1	0	1	0	0	0	0	0	0	0	0	0	0	0	0
ENSG00000026297__RNASET2-cluster	1	0	0	0	0	0	0	0	0	0	0	0	0	0	0	0	0	0	0	0	0	0	0	0	0	0	0	0	0	0	0	0	0	0	0	0	0	0	0	0	0	0	0	0	0	0	0	0	1
ENSG00000026508__CD44	1	0	0	0	0	0	0	1	0	0	0	1	1	0	0	0	0	0	0	0	0	0	0	0	1	0	0	0	0	0	0	0	0	0	0	0	0	0	0	0	0	0	0	0	0	0	0	0	0
ENSG00000026652__AGPAT4	1	0	0	0	1	0	0	0	0	0	0	1	0	0	0	0	0	0	0	0	0	0	0	0	0	0	0	0	0	1	0	0	0	0	0	0	0	0	1	1	0	0	0	1	0	0	0	0	0
ENSG00000026950__BTN3A1	0	0	1	0	0	0	0	0	0	0	0	0	0	0	0	0	0	0	0	0	0	1	0	0	0	0	1	0	0	0	0	0	0	0	0	0	0	0	0	0	0	0	0	0	0	0	0	0	0
ENSG00000027001__MIPEP	3	0	0	0	0	0	0	0	0	0	0	1	0	0	0	0	0	0	0	0	0	0	0	0	0	0	0	0	0	0	0	0	0	2	0	1	0	0	0	0	0	0	0	0	0	0	0	0	0
ENSG00000027644__INSRR	0	0	0	0	0	0	0	0	0	0	0	0	0	0	0	1	0	0	0	0	0	0	0	0	0	0	0	0	0	0	0	0	0	0	0	0	0	0	0	0	0	0	0	0	0	0	0	0	0
ENSG00000027697__IFNGR1	6	0	1	0	0	0	0	1	0	0	1	0	0	0	0	0	0	1	1	0	0	1	0	1	0	0	0	0	0	1	1	1	0	0	0	3	1	1	0	0	0	0	0	3	0	0	1	1	0
ENSG00000027847__B4GALT7	4	0	0	0	2	1	2	1	0	0	1	1	1	0	0	0	0	0	2	1	1	0	1	0	0	0	1	0	1	0	0	1	1	1	2	0	2	0	1	1	0	0	1	2	0	1	0	0	0
ENSG00000027869__SH2D2A	0	0	0	0	0	0	0	0	0	1	0	0	0	0	0	0	3	0	0	0	0	0	0	0	0	0	0	0	0	0	1	0	0	0	1	0	0	0	0	0	1	0	0	0	0	0	0	0	0
ENSG00000028116__VRK2	3	0	0	0	0	0	0	0	0	0	0	0	0	0	0	0	0	0	2	0	0	0	0	0	0	0	0	0	0	0	0	0	1	1	0	0	0	1	0	1	1	1	0	0	0	1	0	1	0
ENSG00000028203__VEZT	22.1	0	1	0	3	1	3	2	1	4	4	0	2	0	2	4	1	2	0	0	4	1	2	0	1	0	0	2	0	0	1	0	0	0	1	2	1	4	3	0	2	0	1	0	0	1	1	0	1
ENSG00000028277__POU2F2	0	0	0	0	0	0	0	0	0	0	0	0	0	0	0	0	0	0	0	0	0	0	0	0	1	0	0	0	0	0	0	0	0	0	0	0	0	0	0	0	0	0	0	0	0	0	0	0	0
ENSG00000028310__BRD9	11	0	0	2	1	0	2	0	1	0	1	2	0	0	0	1	1	1	0	0	1	0	0	2	1	0	0	0	1	1	0	0	3	1	1	1	0	1	1	0	0	1	0	2	0	0	1	1	0
ENSG00000028528__SNX1	15	0	1	0	1	1	0	1	0	2	2	1	1	0	0	0	1	1	3	1	1	2	2	1	1	0	0	4	1	2	0	2	3	2	1	0	1	3	1	0	0	1	0	2	0	1	4	3	0
ENSG00000028839__TBPL1	3	1	0	0	0	0	0	0	0	0	1	0	0	0	0	0	0	0	0	0	1	0	0	0	0	0	0	0	0	0	0	0	0	0	0	0	0	0	0	0	0	0	0	0	0	0	0	0	1
ENSG00000029153__ARNTL2	2	0	0	0	0	1	0	0	3	0	0	0	1	0	0	0	0	1	1	0	0	0	0	0	1	0	0	1	0	0	0	0	0	0	0	0	0	1	0	0	0	2	1	0	0	0	0	0	0
ENSG00000029363__BCLAF1	48.3	0	3	1	3	0	2	2	5	0	0	0	5	0	0	3	0	5	0	2	5	3	2	3	0	0	4	3	0	1	2	4	3	4	3	2	0	8	3	7	1	1	0	2	0	5	1	3	4
ENSG00000029364__SLC39A9	9	0	0	1	0	1	3	0	0	3	0	0	0	0	0	0	0	1	0	0	0	0	1	1	0	0	0	2	0	0	1	0	1	0	0	3	0	3	1	1	1	1	0	0	0	0	1	2	0
ENSG00000029534__ANK1	0	0	0	0	0	0	0	0	0	0	0	0	0	0	0	0	0	0	0	0	0	0	0	0	0	0	0	0	0	0	0	0	0	0	0	0	0	0	0	0	0	0	0	0	0	0	0	0	0
ENSG00000029639__TFB1M	3	0	0	1	0	1	0	0	0	0	0	0	0	0	0	1	0	1	0	0	0	0	0	1	0	0	0	0	0	0	0	0	0	1	0	0	0	0	1	0	0	1	0	1	0	0	0	0	0
ENSG00000029725__RABEP1	16	0	0	1	3	4	3	0	0	4	0	1	3	0	0	0	1	1	1	1	0	0	1	2	1	0	2	1	0	0	0	0	1	1	0	1	0	4	1	1	0	2	2	1	0	0	2	0	0
ENSG00000029993__HMGB3	6	0	0	2	2	1	2	1	1	0	0	0	0	0	0	2	2	1	2	0	1	0	0	3	2	0	0	1	0	0	1	0	0	1	0	1	0	0	0	1	1	0	1	6	0	1	0	4	0
ENSG00000030066__NUP160	5	0	0	0	1	1	0	0	3	0	2	0	1	1	0	0	0	0	0	1	0	0	0	0	0	0	1	0	0	0	0	0	2	0	2	0	0	1	0	0	0	1	0	0	0	0	1	0	0
ENSG00000030110__BAK1	2	0	0	2	1	0	0	1	0	0	0	0	0	0	0	0	0	0	0	0	0	0	1	1	1	0	1	0	0	0	0	0	0	0	0	0	2	1	0	0	0	0	0	0	0	0	0	0	1
ENSG00000030304__MUSK	0	0	0	0	0	0	0	0	0	0	0	0	0	0	0	0	0	0	0	0	0	0	0	0	0	0	0	0	0	0	0	0	0	0	0	0	0	0	0	0	0	0	0	0	0	0	0	0	0
ENSG00000030419__IKZF2	8	0	1	1	0	0	0	2	0	0	0	0	0	0	1	0	1	0	0	0	0	0	2	0	1	0	0	1	0	0	2	0	1	0	0	0	1	0	2	0	1	0	0	2	0	0	0	0	0
ENSG00000030582__GRN	53.3	0	3	4	0	2	6	1	0	2	4	0	0	0	3	2	1	7	3	5	4	0	1	3	4	0	1	2	4	1	2	4	7	1	4	5	5	7	7	0	3	3	2	3	2	2	6	2	4
ENSG00000031003__FAM13B	5	0	0	1	0	0	1	1	1	0	0	0	0	0	0	0	1	0	0	1	0	0	0	1	1	0	0	1	1	0	1	1	0	0	2	0	0	2	0	0	0	1	0	1	0	1	0	2	0
ENSG00000031081__ARHGAP31	3	0	1	0	0	0	0	0	0	0	0	0	0	0	1	0	0	2	0	0	0	0	1	0	0	0	0	0	0	1	0	0	0	0	0	0	1	0	0	1	0	0	1	1	0	0	0	1	0
ENSG00000031691__CENPQ	5	0	1	0	0	0	1	0	1	0	0	0	0	0	0	0	0	0	0	0	0	0	1	0	1	0	0	0	0	0	1	0	0	0	0	1	0	1	0	0	0	2	0	0	0	0	0	1	0
ENSG00000031698__SARS	19	0	1	1	1	3	3	1	1	1	0	0	2	0	1	0	2	1	2	1	2	0	0	0	4	0	2	2	2	0	1	1	1	0	1	2	4	0	2	0	0	4	0	0	0	0	1	2	2
ENSG00000031823__RANBP3	8	0	0	0	1	1	2	0	1	2	0	1	2	0	1	0	0	0	0	1	0	0	1	0	2	0	1	0	0	2	1	1	2	0	0	0	0	4	2	0	0	0	0	3	0	4	0	1	1
ENSG00000032219__ARID4A	11	0	0	0	0	0	0	0	0	0	0	0	3	0	0	0	1	1	0	0	0	0	0	0	0	0	0	0	1	0	0	0	0	0	0	0	0	2	0	0	2	0	1	0	0	0	0	0	0
ENSG00000032389__TSSC1	17	0	0	6	1	0	1	1	0	2	1	0	0	0	1	1	0	2	0	0	1	1	0	2	3	0	1	0	0	1	2	1	2	0	4	1	0	1	1	2	0	1	1	0	0	1	0	1	0
ENSG00000032444__PNPLA6	6	0	0	0	2	1	1	0	1	0	0	0	0	0	0	0	1	3	1	0	0	0	1	0	0	0	1	0	1	1	0	1	1	0	0	0	0	0	0	0	0	1	0	0	0	0	0	0	0
ENSG00000032742__IFT88	4	0	0	0	0	1	1	2	0	1	0	0	0	0	0	0	0	0	0	0	0	1	2	0	2	0	1	1	0	0	0	0	0	0	2	0	0	1	0	1	1	1	0	0	0	0	0	1	4
ENSG00000033011__ALG1	0	0	0	1	0	1	0	0	0	0	0	0	0	0	0	0	0	0	0	0	1	1	1	0	3	0	0	1	0	0	0	0	0	0	0	0	1	0	0	0	0	1	0	0	0	1	2	0	0
ENSG00000033030__ZCCHC8	6	0	0	0	0	1	0	2	0	0	0	0	0	0	0	0	0	0	0	0	0	0	0	1	0	0	0	0	1	0	1	0	0	0	0	1	0	0	1	0	0	0	1	0	0	1	0	0	0
ENSG00000033050__ABCF2	3	0	0	0	0	3	0	0	2	2	1	0	0	0	0	0	1	1	0	0	0	0	1	1	1	0	0	1	0	0	0	0	1	0	1	0	0	0	2	0	1	3	0	0	0	0	0	1	0
ENSG00000033100__CHPF2	1	0	0	1	0	0	0	0	0	1	1	0	0	0	0	0	0	0	0	0	0	0	0	0	0	0	0	0	0	0	0	0	0	1	0	0	0	0	0	0	0	0	0	0	0	1	0	0	0
ENSG00000033122__LRRC7	0	0	0	0	0	0	0	0	0	0	0	0	0	0	0	0	0	0	0	0	0	0	0	0	0	0	0	0	0	0	0	0	0	0	0	0	0	0	0	0	0	0	0	0	0	0	0	0	0
ENSG00000033170__FUT8	0	0	0	0	0	0	0	0	0	0	0	0	0	0	0	0	0	0	0	0	0	0	0	0	0	0	0	0	0	0	0	0	0	0	0	0	0	0	0	0	0	0	0	0	0	0	0	0	0
ENSG00000033178__UBA6	14	0	3	1	0	0	0	0	0	0	2	0	0	0	0	1	1	1	0	1	1	1	0	0	1	0	0	1	0	0	7	0	4	0	1	0	0	5	2	1	2	0	0	3	0	0	2	1	1
ENSG00000033327__GAB2	8	0	0	0	2	0	1	0	0	0	2	0	0	0	0	1	0	1	0	0	0	0	0	0	0	0	0	1	1	0	0	0	1	0	0	0	0	0	0	0	0	0	1	0	0	0	1	0	0
ENSG00000033627__ATP6V0A1	15	0	2	3	1	0	0	1	6	0	1	0	1	0	1	0	0	1	2	0	0	0	1	0	0	0	1	2	0	0	0	1	1	0	0	0	1	0	0	0	4	2	0	2	0	1	3	0	4
ENSG00000033800__PIAS1	32.1	0	2	0	4	2	1	2	2	3	2	0	3	1	0	0	1	2	1	0	4	4	0	1	1	0	0	1	0	1	0	0	3	0	0	0	7	1	1	2	2	2	2	3	0	1	0	2	0
ENSG00000033867__SLC4A7	5	0	0	1	3	0	0	1	1	0	1	0	0	0	0	0	1	0	1	0	0	0	1	0	1	0	0	1	0	0	0	0	0	0	0	0	1	2	2	0	0	2	0	0	0	0	0	0	0
ENSG00000034053__APBA2	0	0	0	0	0	0	0	0	0	0	0	0	0	0	0	0	0	0	0	0	0	0	0	0	0	0	0	0	0	0	0	0	1	0	0	0	0	0	0	0	0	0	0	0	0	0	0	0	0
ENSG00000034152__MAP2K3	11	0	0	0	1	0	0	1	1	0	0	0	0	0	0	1	4	0	0	0	1	0	0	0	0	0	0	0	0	1	0	0	0	0	0	0	1	0	1	0	0	1	0	0	0	0	1	1	0
ENSG00000034239__EFCAB1	0	0	0	0	0	0	0	0	0	0	0	0	0	0	0	0	0	0	0	0	0	0	0	0	0	0	0	0	0	0	0	0	0	0	0	0	0	0	0	0	0	0	0	0	0	0	0	0	0
ENSG00000034510__TMSB10	245.2	0	28.1	20	23.1	37.2	24.1	26.1	28.1	19	28.1	26.1	21.1	0	5	21.1	20	30.1	47.3	21.1	32.1	13	20	32.1	37.2	2	20	26.1	9	10	25.1	11	28.1	21.1	37.2	31.1	46.3	27.1	20	22.1	19	56.4	24.1	72.6	1	20	24.1	28.1	18
ENSG00000034533__ASTE1	0	0	0	0	0	0	0	0	0	0	1	0	0	0	0	0	0	1	0	0	0	0	0	0	0	0	0	0	0	0	0	0	0	0	0	1	0	0	2	0	1	1	0	0	0	0	0	0	2
ENSG00000034677__RNF19A	10	0	1	0	0	0	0	0	0	0	0	0	2	0	0	1	1	0	0	1	1	0	0	0	0	0	0	1	0	1	0	0	0	1	2	0	0	0	0	1	0	0	0	1	0	0	1	1	0
ENSG00000034693__PEX3	5	0	1	0	1	0	0	0	0	0	0	0	0	0	0	0	1	1	0	0	0	0	0	0	0	0	0	0	0	0	0	0	1	0	0	0	0	1	1	0	0	0	0	0	0	0	0	0	0
ENSG00000034713__GABARAPL2	23.1	0	2	1	2	2	0	1	2	1	1	0	1	0	0	4	3	2	1	2	0	3	1	1	4	0	0	0	2	0	0	1	5	3	0	4	1	1	2	0	1	2	0	2	0	2	2	3	1
ENSG00000035115__SH3YL1	8	0	0	0	0	1	1	1	0	1	0	0	2	1	0	0	1	1	2	2	0	0	1	0	0	0	1	1	0	0	0	0	2	0	2	0	0	2	2	1	0	0	0	2	0	1	3	0	0
ENSG00000035141__FAM136A	5	0	0	4	1	0	4	2	1	0	0	1	2	0	2	2	0	0	0	2	0	0	0	0	1	0	0	0	2	0	3	0	2	1	2	0	0	0	0	1	0	2	1	0	0	0	1	1	0
ENSG00000035403__VCL	17	0	0	0	1	4	1	1	4	0	2	0	3	0	0	1	3	1	0	0	1	0	1	1	0	0	2	0	0	0	0	2	0	2	4	0	0	4	1	2	0	1	1	2	0	2	1	1	1
ENSG00000035499__DEPDC1B	9	0	0	0	0	0	0	0	0	0	0	2	0	0	0	0	0	0	0	2	0	0	0	0	0	0	0	0	0	0	1	0	0	0	0	0	0	1	0	0	0	0	0	1	0	0	0	1	0
ENSG00000035681__NSMAF	2	0	0	0	0	1	0	0	0	0	0	0	0	0	0	0	0	1	0	0	1	0	0	0	0	0	0	0	0	0	0	0	0	1	0	0	0	0	0	0	0	0	0	0	0	0	0	0	2
ENSG00000035687__ADSS	35.2	0	1	5	4	2	3	1	2	4	2	1	1	0	0	1	1	0	3	1	1	2	3	2	2	1	1	1	0	3	0	0	2	4	7	1	0	3	2	4	0	6	1	2	0	4	3	7	3
ENSG00000035862__TIMP2	15	0	2	1	4	3	4	1	3	0	0	3	1	1	1	0	3	1	3	1	1	0	0	1	2	0	4	1	0	1	0	1	2	2	3	3	1	4	2	0	1	1	1	4	0	2	0	0	0
ENSG00000035862__TIMP2-cluster	1	0	0	0	0	0	0	1	0	0	0	0	0	0	0	0	0	0	0	0	0	0	0	0	0	0	0	0	0	0	0	0	0	0	0	0	0	0	0	0	0	0	0	0	0	0	0	0	0
ENSG00000035928__RFC1	33.1	0	1	1	4	4	6	0	2	2	2	4	0	0	0	0	5	4	5	4	2	1	1	2	1	0	3	5	0	0	1	1	9	0	4	3	6	6	0	1	0	8	0	2	0	4	4	0	4
ENSG00000036054__TBC1D23	12	0	1	0	1	1	0	0	0	1	1	1	2	0	0	0	0	0	0	0	3	0	0	1	0	0	0	0	0	0	0	0	0	0	1	0	0	0	0	0	0	1	1	0	0	0	0	0	2
ENSG00000036257__CUL3	13	1	0	1	1	3	2	1	2	4	1	1	1	0	0	1	3	0	3	1	1	1	2	1	3	0	1	1	0	1	2	3	1	3	2	1	1	0	2	3	0	2	1	0	0	3	2	2	1
ENSG00000036448__MYOM2	5	0	0	3	0	0	0	0	0	0	0	0	0	0	0	0	0	2	0	0	1	1	0	0	0	0	0	1	0	0	0	2	0	0	0	0	0	1	0	0	1	0	0	0	0	0	0	0	3
ENSG00000036530__CYP46A1	2	0	0	0	2	0	0	0	0	0	0	0	0	0	0	0	0	0	0	0	0	0	0	0	0	0	0	0	0	0	0	0	1	0	0	0	0	0	0	0	0	0	0	0	0	1	0	0	0
ENSG00000036549__ZZZ3	9	0	1	1	0	0	0	1	1	1	1	0	0	0	0	0	2	2	1	0	1	1	0	0	0	0	0	1	1	0	0	0	1	2	1	0	0	0	1	0	0	0	0	0	0	2	1	0	0
ENSG00000036672__USP2	0	0	0	0	0	0	0	0	0	0	0	0	0	0	0	0	0	0	0	0	0	0	0	0	0	0	0	0	0	0	0	0	0	0	0	0	0	0	0	0	0	0	0	0	0	0	0	0	1
ENSG00000036828__CASR	1	0	0	0	0	0	0	0	0	0	0	0	0	0	0	0	0	0	0	0	0	0	0	0	0	0	0	0	0	0	0	0	0	0	0	0	0	0	0	0	0	0	0	0	0	0	0	0	0
ENSG00000037042__TUBG2	7	0	0	0	0	2	0	0	0	2	0	0	0	0	0	0	0	1	0	1	0	0	0	0	0	0	0	1	0	0	0	0	0	1	0	0	0	0	1	0	0	0	0	2	0	0	0	0	1
ENSG00000037241__RPL26L1	13	0	2	1	0	2	1	3	0	2	1	0	1	0	0	0	1	1	5	0	3	1	1	2	0	0	0	2	1	0	1	1	0	4	2	0	0	5	0	0	0	0	2	3	0	2	1	2	1
ENSG00000037280__FLT4	7	0	2	0	0	1	2	0	2	0	1	0	0	0	0	0	1	0	1	0	0	1	0	0	0	0	0	0	0	0	0	0	5	0	1	0	0	0	2	0	1	0	0	0	0	0	0	0	0
ENSG00000037474__NSUN2	13	0	2	3	1	1	1	6	2	2	1	0	3	0	1	0	0	0	1	2	0	2	1	1	3	0	2	2	0	0	0	3	1	4	1	0	0	1	0	5	1	2	0	1	0	5	3	2	3
ENSG00000037637__FBXO42	10	0	0	0	1	1	0	1	2	1	2	0	2	0	0	0	0	0	1	0	1	0	1	1	1	0	0	1	0	0	0	1	1	0	0	0	1	1	0	1	0	2	1	0	0	1	0	0	0
ENSG00000037749__MFAP3	1	0	1	0	0	0	0	0	0	0	1	0	0	0	0	0	0	0	0	0	0	0	0	0	0	0	0	0	0	0	0	0	0	0	0	1	0	0	0	0	0	1	0	2	0	0	0	0	0
ENSG00000037757__MRI1	2	0	0	0	0	0	0	1	1	1	0	0	1	0	0	0	0	3	0	0	0	0	0	0	0	0	0	2	0	0	0	0	1	0	0	0	0	0	0	0	0	0	0	0	0	0	0	0	0
ENSG00000037757__MRI1-cluster	1	0	0	0	0	0	0	0	0	0	0	0	1	0	0	0	0	0	0	0	0	0	1	0	0	0	0	1	0	0	0	1	2	0	0	0	0	0	0	0	0	0	0	0	0	0	0	0	0
ENSG00000037897__METTL1	1	0	0	0	0	0	0	0	0	0	0	0	0	0	0	0	0	0	1	0	0	0	0	1	0	0	0	0	0	0	0	0	0	0	0	0	0	2	0	1	0	1	0	0	0	0	0	0	1
ENSG00000037965__HOXC8	14	0	0	1	1	1	1	1	2	0	0	1	0	0	0	2	0	0	0	1	0	0	2	2	1	0	4	0	0	1	0	1	1	0	0	0	1	2	2	0	0	4	0	2	0	0	0	0	0
ENSG00000038002__AGA	3	0	0	1	0	0	0	0	0	0	0	0	0	0	0	0	0	0	0	0	1	0	0	0	0	0	0	0	0	0	0	0	0	0	0	0	0	0	0	0	1	0	0	0	0	1	0	1	0
ENSG00000038210__PI4K2B	3	0	0	1	0	1	0	1	0	0	1	0	0	0	0	0	0	0	0	0	0	0	3	1	1	0	0	1	0	0	1	0	2	0	0	0	4	1	0	2	0	1	0	2	0	1	1	0	1
ENSG00000038210__PI4K2B-cluster	1	0	0	0	0	0	0	0	0	0	0	0	0	0	0	0	0	0	0	0	0	0	0	0	0	0	0	0	0	0	0	0	0	0	0	0	0	0	0	0	0	0	0	0	0	0	0	0	0
ENSG00000038219__BOD1L1	26.1	0	0	0	1	3	1	0	0	0	1	0	3	0	0	0	0	0	1	0	3	2	0	4	1	0	0	0	1	1	1	0	1	0	1	1	1	4	0	0	2	1	2	3	0	3	1	0	4
ENSG00000038274__MAT2B	23.1	0	2	1	1	1	0	0	0	2	1	0	0	0	0	2	3	4	3	5	2	5	0	3	4	0	2	2	0	0	0	1	2	2	7	2	3	1	0	3	0	4	2	2	0	4	0	5	6
ENSG00000038295__TLL1	0	0	0	0	0	0	0	0	0	0	0	0	0	0	0	1	0	0	0	0	0	0	0	0	0	0	0	0	0	0	0	0	0	0	0	0	0	0	0	0	0	0	0	0	0	0	0	0	0
ENSG00000038358__EDC4	8	0	0	0	2	1	1	2	0	0	1	1	0	0	0	0	0	0	1	0	0	0	0	1	2	0	0	0	0	0	0	1	4	2	0	2	1	0	0	1	0	3	1	1	0	0	0	0	1
ENSG00000038382__TRIO	9	0	3	0	3	2	1	2	0	4	0	0	3	0	0	2	1	0	1	2	0	0	0	0	2	0	0	1	0	2	1	1	6	0	3	1	0	2	0	0	1	1	0	2	0	0	1	0	2
ENSG00000038427__VCAN	22.1	0	0	1	1	1	2	0	1	2	2	0	5	0	1	0	1	3	0	6	0	0	0	2	1	0	0	0	3	0	4	5	4	2	2	1	2	1	0	3	0	0	0	3	0	2	0	5	5
ENSG00000038532__CLEC16A	6	0	0	0	1	0	0	1	0	0	0	0	0	0	0	0	0	1	0	0	0	0	0	1	2	0	1	0	0	0	0	0	0	0	0	0	0	0	0	0	0	0	0	2	0	0	1	0	0
ENSG00000039068__CDH1	0	0	0	0	0	1	0	0	0	0	0	0	0	0	0	0	0	0	0	0	0	0	1	0	1	0	0	0	0	1	0	0	0	0	1	2	0	0	0	0	0	0	0	2	0	0	0	0	0
ENSG00000039123__SKIV2L2	22.1	0	2	0	2	1	0	1	4	2	2	2	3	0	1	1	1	1	1	2	1	3	0	1	2	0	2	1	0	0	0	0	3	0	1	3	3	1	1	1	2	6	0	2	0	2	1	1	2
ENSG00000039139__DNAH5	1	0	0	0	0	1	0	1	0	3	0	0	0	0	0	0	0	1	0	0	0	0	0	0	0	0	0	0	0	0	0	0	0	0	0	0	0	0	0	1	0	0	0	0	0	0	0	0	0
ENSG00000039319__ZFYVE16	69.6	0	7	3	6	7	4	1	6	3	1	2	4	0	1	1	2	11	4	5	3	0	1	2	4	0	1	3	1	2	6	3	1	1	8	5	7	8	4	2	4	5	1	3	0	2	6	1	3
ENSG00000039523__FAM65A	5	0	0	2	0	0	0	0	0	0	0	0	1	0	0	0	0	0	0	0	0	0	1	0	1	0	0	0	0	0	0	1	1	0	0	0	0	2	0	0	0	0	1	0	0	0	3	0	1
ENSG00000039560__RAI14	35.2	0	3	2	1	7	0	0	2	2	6	2	3	0	0	0	1	1	0	7	2	1	1	1	3	0	0	2	0	2	2	1	6	5	3	5	2	3	1	2	3	16	3	3	0	1	7	3	5
ENSG00000039650__PNKP	5	1	0	0	0	0	2	1	1	0	0	0	1	0	0	0	2	1	0	0	1	0	1	0	0	0	0	2	0	0	0	0	2	0	0	1	1	1	0	1	0	2	0	2	0	0	0	2	0
ENSG00000039650__PNKP-cluster	0	0	0	0	0	0	0	0	0	0	0	0	0	0	0	0	0	0	0	0	0	0	0	0	0	0	0	0	0	0	0	0	0	0	0	0	0	0	0	0	0	0	0	0	0	0	0	0	0
ENSG00000039987__BEST2	0	0	0	0	0	0	0	0	0	0	0	0	0	0	0	0	0	0	0	0	0	0	0	0	0	0	0	0	0	0	0	0	0	0	0	0	0	0	0	0	0	0	0	0	0	0	0	0	0
ENSG00000040199__PHLPP2	12	0	0	0	0	0	1	0	0	2	0	0	0	0	0	0	0	0	3	0	0	0	0	0	0	0	0	1	0	0	0	0	0	0	1	1	0	0	0	1	1	1	0	1	0	0	0	1	2
ENSG00000040275__SPDL1	20	0	0	1	0	0	0	0	0	3	0	0	0	0	0	0	0	0	0	1	0	1	0	0	1	0	0	0	0	0	0	0	1	0	2	0	1	1	1	1	0	0	1	1	0	0	0	1	0
ENSG00000040341__STAU2	20	0	0	1	0	1	1	0	3	0	0	0	2	0	0	0	0	2	1	0	0	2	0	0	0	0	0	0	0	0	0	1	2	1	0	0	2	1	0	0	2	1	0	0	0	2	0	1	1
ENSG00000040341__STAU2-cluster	0	0	1	0	0	0	0	0	0	0	0	0	0	0	0	0	0	0	0	0	0	0	0	0	0	0	0	0	0	0	0	0	0	0	0	0	0	0	0	0	0	0	0	0	0	0	0	0	0
ENSG00000040487__PQLC2	5	0	0	0	1	0	3	0	0	0	0	0	0	0	0	2	2	1	0	0	1	0	0	0	1	0	0	1	0	0	0	1	0	0	1	0	1	0	0	1	0	0	1	1	0	0	0	0	1
ENSG00000040531__CTNS	1	0	1	0	0	1	0	0	0	0	0	0	0	0	0	0	0	2	1	0	0	0	0	0	0	0	1	0	0	0	0	0	1	0	0	0	0	0	0	0	0	0	0	0	0	0	0	0	0
ENSG00000040608__RTN4R	14	0	0	1	4	1	1	6	0	1	1	0	0	0	0	1	0	1	1	0	1	1	0	0	4	0	3	2	0	0	0	1	3	1	0	1	0	2	0	1	1	0	2	0	0	1	0	0	1
ENSG00000040633__PHF23	14	0	1	2	0	1	1	3	0	0	1	1	1	0	0	0	0	0	0	0	0	0	0	3	1	0	1	0	0	2	0	1	0	2	1	2	1	1	4	1	1	0	0	0	0	1	0	0	1
ENSG00000040731__CDH10	0	0	0	0	0	0	0	0	0	0	0	0	0	0	0	0	3	0	0	0	0	0	0	0	0	0	0	0	0	0	0	0	0	0	0	0	0	0	0	0	0	0	0	0	0	0	0	0	0
ENSG00000040933__INPP4A	5	0	0	1	0	1	1	0	0	0	0	0	0	0	0	0	0	0	0	0	0	0	1	0	0	0	0	1	0	0	0	0	0	0	0	0	0	0	0	0	0	1	0	0	0	1	0	1	0
ENSG00000041353__RAB27B	1	0	0	0	0	0	0	0	0	0	0	0	0	0	0	0	1	0	1	0	0	0	0	0	0	0	0	1	0	0	0	0	0	0	0	0	0	0	0	0	0	0	0	0	0	0	0	0	0
ENSG00000041357__PSMA4	22.1	0	2	4	2	2	0	0	2	2	2	4	3	0	0	1	2	5	1	2	1	0	0	0	2	0	4	2	0	0	0	0	3	1	1	3	3	2	1	1	0	4	1	1	0	3	1	2	0
ENSG00000041515__MYO16	43.2	0	1	3	6	2	8	7	5	8	3	0	1	0	0	3	3	1	2	6	5	6	2	1	4	0	2	2	0	3	1	0	8	0	8	4	8	9	2	2	9	5	6	4	0	5	3	2	4
ENSG00000041802__LSG1	10	0	0	0	2	0	0	3	0	1	2	0	0	0	0	0	0	0	0	0	1	0	0	1	2	0	0	1	0	1	0	0	6	0	1	1	0	2	1	0	1	2	0	0	0	0	0	0	1
ENSG00000041880__PARP3	1	0	0	0	0	0	0	0	0	0	0	0	0	0	0	0	1	0	0	0	0	0	0	0	0	0	0	0	0	0	0	0	0	0	0	0	0	0	0	0	0	0	0	0	0	0	0	0	0
ENSG00000041988__THAP3	2	0	0	0	0	0	0	0	0	0	0	0	0	0	0	0	0	0	0	1	0	0	0	0	0	0	0	0	0	0	0	0	0	2	0	0	0	0	0	0	0	0	0	0	0	0	0	0	0
ENSG00000042062__FAM65C	0	0	0	0	0	0	0	0	0	0	0	0	0	0	0	0	0	0	0	0	0	0	0	0	0	0	0	0	0	0	0	0	0	0	0	0	0	0	0	0	0	0	0	0	0	0	0	0	0
ENSG00000042088__TDP1	1	0	2	0	0	1	1	0	0	0	1	0	0	0	0	0	0	0	1	0	0	1	0	1	0	0	0	0	0	1	0	0	0	0	0	0	0	0	1	0	0	1	0	2	0	0	2	1	1
ENSG00000042286__AIFM2	1	0	0	0	0	0	0	0	0	0	0	0	0	0	0	0	0	0	0	0	0	0	0	0	0	0	0	0	0	0	0	0	0	0	0	0	0	0	0	0	0	0	0	0	0	0	0	0	0
ENSG00000042317__SPATA7	1	0	0	0	0	0	0	0	0	0	0	0	0	0	0	1	0	0	0	0	0	0	0	0	0	0	0	0	0	0	0	0	1	0	0	0	0	0	0	0	0	0	0	0	0	0	1	0	0
ENSG00000042429__MED17	1	0	1	1	0	0	0	0	0	0	0	0	0	0	0	0	0	0	0	0	1	0	0	1	0	0	0	2	1	0	0	0	2	0	0	0	0	0	0	0	0	0	0	0	0	1	0	0	0
ENSG00000042429__MED17-cluster	2	0	1	1	0	1	0	1	0	0	0	0	1	0	0	0	0	0	0	1	1	0	0	0	1	0	1	1	0	0	0	0	1	0	0	0	0	0	1	0	0	1	0	1	0	2	0	0	0
ENSG00000042445__RETSAT	6	0	0	1	0	1	0	2	1	0	0	0	0	0	0	0	0	1	1	0	1	1	2	1	1	0	0	0	0	0	0	3	0	1	0	1	1	1	1	2	1	0	1	0	0	0	1	1	0
ENSG00000042493__CAPG	10	0	0	1	4	2	2	4	3	1	1	5	1	0	1	0	1	0	2	2	2	1	1	1	3	0	2	4	1	1	3	2	4	3	4	1	0	0	2	0	0	0	0	2	0	3	0	1	3
ENSG00000042753__AP2S1	20	0	1	2	1	2	1	0	3	1	3	3	1	0	0	3	1	1	1	3	5	0	0	0	3	0	0	2	3	2	2	1	2	0	4	1	4	3	1	2	0	3	1	2	0	1	0	5	5
ENSG00000042781__USH2A	0	0	0	0	0	0	0	0	0	0	0	0	0	0	0	0	0	0	0	0	0	0	0	0	0	0	0	0	0	0	0	0	0	0	0	0	0	0	0	0	0	0	0	0	0	0	0	0	0
ENSG00000043093__DCUN1D1	6	0	0	1	0	2	0	1	0	1	0	0	0	0	0	0	0	1	0	0	1	0	0	0	0	0	0	0	0	1	0	0	0	0	3	1	1	1	0	0	0	1	0	0	0	0	0	0	2
ENSG00000043143__JADE2	5	0	0	2	0	0	0	1	0	1	1	0	0	0	0	0	1	1	0	0	0	0	0	0	0	0	1	1	0	0	1	0	0	0	0	0	1	0	1	0	0	1	0	0	0	0	1	1	0
ENSG00000043355__ZIC2	7	0	1	3	3	0	4	3	1	1	0	4	1	0	1	2	0	2	0	2	1	0	0	0	0	0	1	0	0	0	0	3	2	0	1	0	0	0	2	1	0	3	0	2	0	1	1	0	0
ENSG00000043514__TRIT1	0	0	0	0	0	0	2	1	0	0	1	0	0	0	0	0	0	2	0	0	0	0	0	0	1	0	0	0	0	0	0	0	0	0	0	0	0	0	0	0	0	0	0	0	0	0	0	0	0
ENSG00000044090__CUL7	3	0	0	0	1	1	2	1	0	0	0	0	0	0	3	0	2	0	2	1	2	1	1	1	0	0	0	1	1	0	1	1	0	0	1	0	0	1	1	0	0	0	0	1	0	0	0	0	1
ENSG00000044115__CTNNA1	83.9	0	12	13	13	11	9	16	2	8	6	5	6	0	1	7	3	13	13	3	14	2	9	6	6	0	4	11	4	6	4	4	7	2	12	6	4	16	10	9	6	14	6	9	0	10	6	14	11
ENSG00000044446__PHKA2	0	0	0	0	0	0	0	0	0	0	0	0	0	0	0	0	0	0	0	0	0	0	0	0	0	0	0	0	0	0	0	0	0	0	0	0	0	0	0	0	0	0	0	0	0	0	0	0	0
ENSG00000044459__CNTLN	0	0	0	0	0	0	0	0	0	0	0	0	0	0	0	0	0	0	0	0	0	0	0	0	0	0	0	0	0	0	0	0	2	0	0	0	0	0	0	0	0	0	0	0	0	0	0	0	0
ENSG00000044574__HSPA5	69.6	0	2	11	0	5	3	6	10	9	9	3	11	0	1	7	2	13	7	0	2	2	5	2	10	0	14	5	5	1	6	0	1	8	11	0	4	2	4	3	5	3	1	2	0	5	1	8	8
ENSG00000046604__DSG2	55.4	0	5	6	7	0	10	6	0	0	0	0	2	0	0	1	6	4	6	3	3	4	3	2	2	0	3	3	2	4	9	4	2	3	3	2	1	8	0	4	1	2	3	2	0	4	3	6	3
ENSG00000046647__GEMIN8	1	0	0	0	1	1	0	0	0	0	1	0	0	0	0	0	1	0	0	0	0	0	0	0	0	0	0	0	0	0	0	0	1	0	0	0	0	1	0	0	0	0	0	1	0	0	0	0	0
ENSG00000046651__OFD1	6	0	0	1	2	1	3	2	0	0	1	0	1	0	1	0	4	4	0	0	0	0	0	0	1	0	0	0	0	0	0	0	2	0	2	1	0	1	0	1	3	0	0	4	0	0	0	0	0
ENSG00000046653__GPM6B	1	0	0	0	0	0	0	0	0	0	1	0	0	0	0	0	0	0	0	0	0	0	0	0	0	0	0	0	0	0	0	0	0	0	0	0	0	0	0	0	0	0	0	0	0	0	0	0	0
ENSG00000047056__WDR37	0	0	1	0	0	0	0	3	0	0	0	0	0	0	0	0	0	0	1	0	0	1	1	0	0	0	1	0	1	0	0	0	4	0	0	1	1	0	0	0	1	0	0	1	0	0	0	0	0
ENSG00000047188__YTHDC2	8	0	0	0	0	0	2	0	0	1	0	0	0	0	1	0	0	0	2	0	0	0	1	1	0	0	1	0	0	0	2	0	1	1	1	0	0	0	0	0	0	5	0	0	0	0	1	1	0
ENSG00000047230__CTPS2	3	0	0	0	0	0	0	2	0	0	0	0	0	0	0	0	2	0	2	0	1	1	0	0	1	0	0	1	0	0	1	1	0	0	0	0	3	0	0	0	0	1	0	0	0	2	0	1	0
ENSG00000047249__ATP6V1H	12	0	1	2	2	0	0	3	3	1	0	0	1	0	0	0	3	2	1	1	1	1	0	0	1	0	1	0	0	0	2	0	0	0	1	1	0	1	0	0	0	0	0	1	0	1	0	0	1
ENSG00000047315__POLR2B	23.1	0	0	3	0	2	3	6	1	0	2	0	3	0	0	1	1	1	0	2	2	1	0	2	2	0	0	2	0	0	2	0	0	1	3	2	2	4	1	1	0	4	0	0	0	0	0	3	3
ENSG00000047346__FAM214A	38.2	0	1	5	2	4	3	3	0	0	1	2	3	0	2	3	6	3	0	2	1	2	4	3	0	0	2	2	1	1	1	2	3	0	1	2	1	3	1	0	1	2	2	0	0	1	2	0	4
ENSG00000047365__ARAP2	2	0	0	1	0	0	0	0	0	0	0	0	0	0	0	0	0	0	0	0	0	0	0	0	0	0	0	0	0	0	0	0	0	0	0	0	0	0	0	0	0	0	0	0	0	0	0	0	0
ENSG00000047410__TPR	38.2	0	1	5	5	1	9	1	3	5	2	0	3	0	0	1	3	2	3	8	2	3	1	1	3	0	2	2	0	0	5	0	6	2	8	4	5	9	1	2	0	7	1	3	0	4	3	5	4
ENSG00000047457__CP	3	0	0	0	0	0	0	0	0	0	0	0	0	0	0	0	0	0	0	0	0	0	0	0	0	0	0	0	0	0	0	0	0	0	0	0	0	0	0	0	0	0	0	0	0	0	0	0	0
ENSG00000047578__KIAA0556	2	0	0	0	0	0	0	0	1	0	0	0	0	0	0	0	0	0	0	0	0	0	0	0	0	0	0	2	0	0	0	0	0	0	0	1	0	0	0	0	0	0	0	0	0	0	0	0	0
ENSG00000047579__DTNBP1	4	0	0	0	0	0	1	0	1	0	0	0	1	0	0	0	0	0	0	0	0	0	0	0	0	0	1	0	0	0	1	0	2	0	0	0	0	0	1	0	0	0	0	0	0	1	1	0	1
ENSG00000047597__XK	1	0	0	0	0	0	0	0	0	1	0	0	0	0	0	0	0	0	0	1	0	0	0	1	0	0	0	0	0	0	0	0	0	0	0	0	0	0	0	0	0	0	0	0	0	0	0	0	0
ENSG00000047621__C12orf4	1	0	0	0	0	0	0	0	1	0	0	0	0	0	0	0	0	0	0	0	0	0	0	0	0	0	0	0	0	0	0	0	0	0	0	0	0	0	0	0	0	0	0	0	0	0	0	0	0
ENSG00000047634__SCML1	4	0	2	1	0	1	1	0	0	0	0	0	0	0	0	0	0	1	0	2	0	0	0	0	0	0	0	0	0	0	0	0	1	1	1	0	0	0	0	0	0	0	1	0	0	1	0	1	0
ENSG00000047644__WWC3	15	0	2	0	2	1	1	2	2	1	3	0	4	0	0	0	0	1	1	0	1	1	4	1	0	0	0	1	0	1	1	1	3	0	2	0	0	1	1	0	0	0	0	1	0	0	0	0	3
ENSG00000047648__ARHGAP6	17	0	0	1	4	4	0	2	0	1	4	0	0	0	0	0	1	1	0	3	1	2	0	0	4	0	2	0	1	1	1	0	2	0	2	1	3	1	1	1	1	1	1	0	0	1	0	0	2
ENSG00000047662__FAM184B	0	0	0	0	0	0	0	0	0	1	1	0	0	0	0	0	0	0	0	0	0	0	0	0	0	0	0	0	0	0	0	0	0	0	0	0	0	0	0	0	0	0	0	1	0	1	0	0	0
ENSG00000047849__MAP4	36.2	0	3	2	4	4	5	2	2	2	5	1	0	0	0	4	1	4	3	3	3	3	1	3	2	0	0	7	0	1	6	2	1	1	2	1	0	3	0	2	1	4	3	1	0	4	0	6	6
ENSG00000047932__GOPC	16	0	0	1	1	1	0	1	2	0	0	0	0	0	0	0	0	1	1	1	1	2	1	0	1	0	0	0	0	0	0	0	1	0	2	0	1	1	2	1	1	1	0	2	0	1	7	1	1
ENSG00000047932__GOPC-cluster	0	0	0	0	0	0	0	0	0	0	0	0	0	0	0	0	0	0	0	0	0	0	0	0	0	0	0	0	0	0	0	0	0	0	1	0	0	0	1	0	0	0	0	0	0	0	0	0	0
ENSG00000048028__USP28	6	0	0	0	0	0	0	0	0	0	1	0	0	0	0	0	0	0	0	2	0	0	0	0	0	0	1	0	0	0	0	0	1	0	0	1	2	2	0	0	0	1	0	1	0	2	0	0	0
ENSG00000048140__TSPAN17	9	0	0	4	0	2	0	4	0	1	1	3	3	0	0	0	1	2	1	0	1	1	0	0	0	0	0	1	1	1	0	0	0	2	3	0	2	1	2	2	1	2	2	1	0	2	1	0	0
ENSG00000048162__NOP16	13	0	0	4	0	2	1	0	0	1	2	3	2	0	0	0	0	0	1	0	2	0	1	1	1	0	1	4	0	1	2	1	0	3	3	3	0	0	1	0	0	0	1	0	0	0	0	4	4
ENSG00000048342__CC2D2A	3	0	0	0	0	0	0	0	0	0	1	0	0	0	0	0	0	0	0	0	0	1	0	0	0	0	0	0	0	0	0	0	0	1	0	0	0	0	0	0	0	1	0	0	0	0	1	0	0
ENSG00000048392__RRM2B	0	0	0	0	1	0	0	0	0	0	0	0	0	0	0	0	0	0	0	0	0	0	0	0	0	0	0	0	0	0	1	0	0	0	0	1	1	0	0	0	0	0	0	0	0	0	1	0	0
ENSG00000048405__ZNF800	6	0	0	0	0	0	0	2	1	0	1	0	0	0	0	1	0	1	1	0	0	0	0	1	0	0	1	1	0	0	0	0	1	1	0	1	0	1	1	1	0	0	0	0	0	1	0	0	0
ENSG00000048471__SNX29	6	0	0	1	0	2	0	0	2	0	0	0	0	0	0	0	0	0	0	0	0	0	0	1	1	0	0	0	0	0	0	0	0	0	0	1	0	1	0	0	0	0	0	0	0	0	0	1	0
ENSG00000048544__MRPS10	17	0	0	4	1	1	2	0	2	4	1	0	1	0	1	0	1	1	0	0	5	0	0	1	0	0	0	2	1	0	0	1	5	3	0	0	1	0	0	2	0	3	2	1	0	0	1	3	3
ENSG00000048649__RSF1	31.1	0	5	3	2	3	1	0	0	0	4	1	1	1	0	1	3	1	1	0	3	0	0	3	4	0	0	3	0	2	2	1	1	1	1	3	0	10	2	0	1	4	3	0	0	2	3	4	1
ENSG00000048707__VPS13D	4	0	1	0	0	0	0	1	0	0	1	0	0	0	0	0	0	0	2	0	1	0	0	0	0	0	0	0	0	0	0	0	0	0	0	0	1	1	0	0	0	2	0	0	0	0	0	1	0
ENSG00000048740__CELF2	0	0	0	0	0	0	0	1	0	0	0	0	0	0	0	0	0	0	0	0	0	0	0	0	0	0	0	0	0	0	0	0	2	0	1	0	0	0	0	0	0	0	0	0	0	0	1	0	0
ENSG00000048828__FAM120A	39.2	0	0	4	4	1	4	3	2	0	2	0	3	0	0	0	2	2	4	0	5	4	1	3	7	0	2	2	2	0	2	1	2	4	0	5	4	4	2	5	1	5	2	3	0	3	5	1	2
ENSG00000048991__R3HDM1	4	0	0	0	0	1	2	1	1	0	0	0	0	0	0	0	0	0	0	0	1	0	1	0	1	0	0	0	0	0	0	0	0	0	0	0	0	0	0	0	0	0	1	1	0	1	0	1	1
ENSG00000049130__KITLG	0	0	0	0	0	0	0	0	0	0	0	0	0	0	0	0	0	0	0	1	0	0	0	0	0	0	0	0	0	0	0	0	0	0	3	0	0	0	0	0	0	0	0	0	0	0	0	0	0
ENSG00000049167__ERCC8	1	0	1	0	1	2	1	0	0	1	0	0	1	0	0	1	0	0	0	0	0	0	0	2	0	0	1	0	0	0	0	0	0	0	0	0	0	2	1	0	1	2	0	0	0	1	0	0	1
ENSG00000049239__H6PD	26.1	0	4	9	4	5	5	6	2	0	1	4	0	1	0	0	5	2	3	1	3	1	4	3	2	0	0	2	1	1	1	1	0	1	1	1	2	1	6	3	4	5	1	4	0	2	2	3	5
ENSG00000049245__VAMP3	9	0	0	2	2	1	2	1	3	1	1	1	1	1	0	3	2	0	2	1	2	1	0	0	2	0	1	0	0	1	1	0	3	0	5	2	2	1	2	3	1	1	3	0	0	2	3	3	1
ENSG00000049246__PER3	5	0	0	1	1	1	0	0	0	0	0	0	0	0	0	1	0	0	3	0	0	0	2	2	0	0	0	1	0	0	0	0	0	0	0	0	0	1	0	0	0	3	0	1	0	0	1	0	0
ENSG00000049247__UTS2	0	0	0	0	0	0	0	0	0	0	0	0	0	0	0	0	0	0	0	0	0	0	0	0	0	0	0	0	0	0	0	0	0	0	0	0	0	0	0	0	0	0	0	0	0	0	0	0	0
ENSG00000049249__TNFRSF9	3	0	0	0	0	0	0	0	0	0	0	0	0	0	0	0	0	0	0	0	0	0	0	0	0	0	0	0	0	0	0	0	0	0	0	0	0	0	0	0	0	0	0	0	0	0	0	0	0
ENSG00000049323__LTBP1	9	0	1	0	4	1	0	1	1	0	0	1	0	0	0	1	1	0	0	0	2	1	0	0	1	0	1	1	0	0	0	2	2	0	0	1	0	3	1	0	2	1	0	3	0	4	2	1	0
ENSG00000049449__RCN1	19	0	0	3	1	2	3	5	1	4	0	1	1	0	0	0	1	1	2	3	0	0	1	2	5	0	3	1	0	0	1	0	0	1	2	0	3	0	1	1	0	0	0	2	0	1	1	0	2
ENSG00000049541__RFC2	13	0	0	0	0	1	6	0	2	0	0	0	0	0	0	1	0	0	0	1	0	0	3	0	1	0	1	0	0	0	0	0	1	1	2	0	0	3	0	0	0	4	0	2	0	1	2	0	0
ENSG00000049618__ARID1B	23.1	0	2	1	2	1	0	2	0	1	0	2	2	1	4	1	0	1	1	2	4	0	0	1	2	0	0	0	0	0	1	2	3	1	1	1	2	0	1	1	0	0	2	3	0	1	1	0	1
ENSG00000049656__CLPTM1L	34.1	0	0	1	3	2	1	6	3	4	5	2	1	0	0	3	1	3	4	3	3	3	2	2	5	0	4	7	1	1	4	0	2	7	7	0	1	2	1	2	4	5	3	0	1	1	4	1	4
ENSG00000049759__NEDD4L	79.8	0	4	4	8	15	0	11	0	5	4	2	4	0	1	9	6	8	4	8	2	3	2	9	16	0	0	3	0	4	0	1	13	12	2	2	1	13	5	10	3	11	1	1	0	2	4	3	5
ENSG00000049768__FOXP3	0	0	0	0	0	0	0	0	0	0	0	0	0	0	0	0	0	0	0	0	0	0	0	0	0	0	0	0	0	0	0	0	0	0	0	0	0	0	0	0	0	0	0	0	0	0	0	0	0
ENSG00000049769__PPP1R3F	3	0	0	0	0	0	0	0	1	0	0	0	0	0	0	0	0	0	0	0	1	0	0	0	0	0	0	0	0	0	0	0	0	0	0	0	0	0	0	0	0	0	1	0	0	0	0	1	0
ENSG00000049860__HEXB	11	0	2	6	3	2	3	1	4	1	0	2	1	0	0	1	5	2	3	4	1	0	0	0	0	0	1	3	2	2	1	1	5	0	2	0	0	2	4	1	1	1	0	3	0	0	0	3	2
ENSG00000049883__PTCD2	8	0	0	0	0	0	0	0	0	0	0	0	0	0	0	1	0	0	0	0	0	0	1	0	0	0	0	0	0	0	0	0	0	2	0	0	0	1	0	0	0	0	0	0	0	0	0	0	0
ENSG00000050030__KIAA2022	3	0	0	0	0	0	0	0	0	0	0	0	0	0	0	0	1	0	0	0	0	0	0	0	0	0	0	0	0	0	0	0	0	0	0	0	0	1	0	0	0	0	0	0	0	0	0	0	0
ENSG00000050130__JKAMP	7	0	0	1	0	1	0	0	0	1	1	1	0	0	1	0	2	0	0	0	0	0	1	0	0	0	0	1	0	0	0	1	1	0	0	2	0	0	0	0	0	0	0	0	0	0	0	0	1
ENSG00000050165__DKK3	10	1	1	0	0	5	0	1	0	1	0	0	0	0	0	0	0	6	1	0	1	0	1	2	3	0	1	0	0	0	0	0	4	0	3	0	1	1	2	1	7	0	0	1	0	0	2	0	1
ENSG00000050327__ARHGEF5	1	0	0	0	0	0	1	0	0	0	0	0	0	0	1	0	0	0	0	0	1	0	0	0	0	0	0	0	0	0	0	0	0	1	0	0	0	0	0	0	0	0	0	1	0	0	0	0	2
ENSG00000050344__NFE2L3	0	0	0	0	0	0	0	0	0	0	0	0	0	0	0	0	0	0	0	0	0	0	0	0	0	0	0	0	0	0	0	0	0	0	0	0	0	0	0	0	0	0	0	0	0	0	0	0	0
ENSG00000050393__MCUR1	13	0	1	1	0	3	2	0	0	0	2	0	0	0	0	1	0	0	0	3	0	1	0	0	2	0	1	1	0	1	2	0	1	2	1	0	1	1	1	1	0	1	0	5	0	0	1	0	1
ENSG00000050405__LIMA1	5	0	1	0	0	0	3	0	0	0	0	0	0	0	2	0	2	1	0	0	0	1	0	1	2	0	0	1	1	0	0	0	4	0	0	0	0	1	0	0	0	1	0	0	0	0	2	0	1
ENSG00000050426__LETMD1	12	0	1	0	1	0	0	2	0	0	0	0	1	1	0	1	1	3	0	0	0	1	2	1	0	0	3	0	0	0	0	0	0	0	3	0	0	1	0	0	0	0	1	2	0	0	0	0	1
ENSG00000050438__SLC4A8	1	0	0	0	0	0	0	0	0	0	0	0	0	0	0	0	0	0	0	0	0	0	0	0	0	0	0	0	0	0	0	0	0	0	0	0	0	0	0	0	0	0	0	0	0	0	0	0	0
ENSG00000050555__LAMC3	0	0	0	0	0	0	0	0	0	0	0	0	0	0	0	0	0	0	0	0	0	0	0	0	0	0	0	0	0	0	0	0	0	0	0	0	0	0	0	0	0	0	0	0	0	0	0	0	0
ENSG00000050628__PTGER3	0	0	0	0	0	0	0	0	0	0	0	0	0	0	0	0	0	0	0	0	0	0	0	0	0	0	0	0	0	0	0	0	0	0	0	0	0	0	0	0	0	0	0	0	0	0	0	0	0
ENSG00000050748__MAPK9	5	0	1	0	1	2	5	1	0	0	0	1	0	0	0	1	1	1	2	0	3	1	1	0	2	0	0	0	0	3	1	1	1	2	1	0	1	1	0	2	0	3	0	0	0	1	3	2	7
ENSG00000050767__COL23A1	20	0	0	0	3	0	5	2	2	2	2	0	2	0	1	1	5	2	1	2	0	0	0	0	5	0	4	2	2	0	0	2	6	0	2	0	1	2	3	1	2	4	0	1	0	0	2	0	2
ENSG00000050820__BCAR1	2	0	0	0	1	0	0	0	0	0	0	0	0	0	0	0	0	0	0	0	0	0	0	0	0	0	0	0	0	0	0	0	1	0	1	0	0	0	0	0	0	0	0	0	0	0	0	0	0
ENSG00000051009__FAM160A2	2	0	0	0	2	0	0	0	0	1	0	0	1	0	0	0	1	0	0	2	0	0	0	0	0	0	0	1	0	0	0	0	0	0	0	0	1	0	0	0	0	0	0	0	0	0	1	0	1
ENSG00000051108__HERPUD1	5	0	1	3	1	1	1	1	0	1	5	0	0	0	1	0	1	0	4	1	0	0	2	0	0	0	1	0	0	0	0	0	1	2	4	0	2	0	0	0	0	1	0	1	0	0	1	0	1
ENSG00000051128__HOMER3	1	0	0	0	1	0	0	1	0	0	0	0	0	0	0	0	0	0	0	0	0	0	0	0	0	0	0	0	0	0	0	2	0	0	0	0	0	0	0	0	0	1	0	0	0	0	3	0	0
ENSG00000051180__RAD51	1	0	0	0	0	0	6	0	3	0	0	0	0	0	0	0	0	0	0	0	0	0	1	0	2	0	0	0	0	0	0	0	3	1	0	0	0	0	0	0	0	0	0	0	0	0	0	0	0
ENSG00000051341__POLQ	2	0	0	2	0	0	0	0	1	0	0	0	0	0	0	0	0	0	0	0	1	0	0	0	0	0	0	0	0	0	0	1	0	0	1	0	0	0	0	0	0	0	0	0	0	0	0	0	0
ENSG00000051382__PIK3CB	3	0	1	1	2	1	0	0	0	1	1	2	0	0	0	0	0	1	1	0	0	0	0	0	0	0	0	0	0	1	0	0	3	2	4	1	1	0	1	0	1	0	0	0	0	1	1	0	0
ENSG00000051523__CYBA	0	0	0	0	0	0	0	0	0	0	0	0	0	0	0	0	0	0	0	0	0	0	0	0	0	0	0	0	0	0	0	0	1	0	0	0	0	0	0	0	0	0	0	0	0	0	0	0	0
ENSG00000051596__THOC3	15	0	2	5	0	1	1	2	0	0	1	2	1	0	0	1	3	1	2	1	1	0	0	2	2	0	0	0	0	0	1	0	3	1	2	3	2	1	1	2	2	2	0	1	0	2	1	2	4
ENSG00000051620__HEBP2	11	0	4	0	2	0	2	1	1	1	2	1	1	1	1	0	1	3	2	0	0	0	0	0	5	0	0	0	0	0	0	0	2	0	2	0	2	0	0	1	2	5	1	2	0	1	1	0	4
ENSG00000051825__MPHOSPH9	2	0	0	0	0	1	0	0	0	0	0	0	0	0	0	0	0	0	0	0	0	0	0	0	0	0	0	0	0	0	1	0	0	0	1	0	0	0	0	0	0	1	0	0	0	0	0	0	0
ENSG00000052126__PLEKHA5	8	0	0	0	0	1	2	0	1	1	0	0	0	0	0	0	0	0	1	0	0	0	0	1	3	0	1	0	0	0	0	0	1	0	0	0	0	1	0	0	0	0	0	0	0	0	0	1	0
ENSG00000052344__PRSS8	4	0	0	0	1	0	0	1	0	0	0	1	0	0	0	0	3	0	0	0	0	0	0	0	0	0	0	0	0	1	0	0	0	0	0	0	0	2	1	0	0	0	0	2	0	0	1	0	0
ENSG00000052723__SIKE1	15	0	1	1	2	1	0	2	1	0	1	1	2	0	0	0	1	0	0	1	0	0	2	3	1	0	0	0	1	0	2	0	1	1	1	2	0	0	0	0	1	3	0	2	0	0	1	1	1
ENSG00000052749__RRP12	2	0	0	0	0	0	0	0	1	0	0	0	0	0	0	0	0	0	0	0	1	1	0	0	0	0	0	0	0	1	0	0	0	0	0	2	0	0	0	0	3	0	0	0	0	0	0	0	1
ENSG00000052795__FNIP2	7	0	2	0	2	1	2	0	2	0	0	0	0	0	0	0	0	0	0	0	2	0	0	0	1	0	0	0	0	0	0	0	0	2	0	0	1	2	0	0	0	0	0	1	0	0	1	3	1
ENSG00000052802__MSMO1	36.2	0	1	6	1	3	1	8	1	7	4	0	10	0	1	0	0	3	6	1	4	3	1	2	8	0	3	2	1	1	1	0	5	8	5	2	4	0	5	2	2	4	1	2	0	2	0	3	5
ENSG00000052841__TTC17	25.1	0	0	5	0	0	0	1	0	3	0	1	2	0	0	0	0	2	0	0	2	0	0	1	1	0	0	1	0	1	1	2	3	1	0	1	1	1	1	1	0	0	1	0	1	2	0	2	2
ENSG00000052850__ALX4	0	0	0	0	0	0	0	0	0	0	2	0	0	0	0	0	0	0	0	0	0	0	0	0	0	0	0	0	0	0	0	0	0	0	0	0	0	0	0	0	0	0	0	0	0	0	0	0	0
ENSG00000053254__FOXN3	3	0	0	0	0	2	4	1	0	0	0	0	0	0	0	0	0	1	1	3	0	0	0	0	0	0	0	0	0	1	1	0	2	0	0	0	2	0	0	0	0	0	1	3	0	1	1	1	0
ENSG00000053328__METTL24	0	0	0	0	0	0	0	0	0	0	0	0	0	0	0	0	0	0	0	0	0	0	0	0	0	0	0	0	0	0	0	0	0	0	0	0	0	0	0	0	0	0	0	0	0	0	0	0	0
ENSG00000053371__AKR7A2	8	0	0	1	2	3	0	0	1	3	1	0	3	0	0	3	0	0	0	3	1	1	0	0	7	0	0	0	1	1	1	0	4	1	0	1	3	2	1	0	0	0	0	4	0	2	0	4	0
ENSG00000053372__MRTO4	7	0	0	2	2	1	2	0	1	1	5	1	2	0	0	0	0	1	2	1	1	1	1	0	0	0	0	2	0	1	2	0	0	0	1	1	2	0	0	0	0	2	0	1	0	1	0	1	2
ENSG00000053438__NNAT	0	0	0	0	0	0	0	0	0	0	0	0	0	0	0	0	0	0	0	0	0	0	0	0	0	0	0	0	0	0	0	0	0	0	0	0	0	0	0	0	0	0	0	0	0	0	0	0	0
ENSG00000053501__USE1	1	0	0	0	0	0	0	0	0	0	1	0	1	0	0	0	0	1	0	0	0	0	0	0	2	0	0	1	0	0	0	0	1	1	0	0	0	0	0	0	0	0	0	0	0	0	0	0	0
ENSG00000053524__MCF2L2	0	0	0	0	0	0	0	0	0	0	0	0	0	0	0	0	0	0	0	0	0	0	0	0	0	0	0	0	0	0	0	0	0	0	0	0	0	0	0	0	0	0	0	0	0	0	0	0	0
ENSG00000053747__LAMA3	3	0	0	0	0	0	0	0	0	0	0	0	0	0	0	0	1	0	0	0	0	0	0	0	0	0	0	0	0	0	0	0	0	0	0	0	0	0	0	0	0	0	0	0	0	0	0	0	0
ENSG00000053770__AP5M1	12	0	0	0	0	1	0	2	0	3	4	1	0	0	0	2	2	0	2	0	0	1	0	0	0	0	0	2	0	0	1	0	1	0	0	1	1	0	0	0	1	1	0	1	0	0	0	0	1
ENSG00000053900__ANAPC4	2	0	0	0	0	0	0	0	0	0	0	0	1	0	0	0	1	0	1	0	0	0	0	0	0	0	0	0	0	0	1	0	0	2	2	1	0	1	0	0	0	2	0	1	0	0	1	0	0
ENSG00000053918__KCNQ1	0	0	0	0	0	0	0	0	0	0	0	0	0	0	0	0	0	0	0	0	0	0	0	0	0	0	0	0	0	0	0	0	0	0	0	0	0	0	0	0	0	0	0	0	0	1	0	0	0
ENSG00000054116__TRAPPC3	15	0	2	1	0	3	2	1	3	3	0	1	2	0	0	0	1	0	2	0	0	0	0	1	1	0	0	1	0	0	0	0	2	0	1	2	0	2	3	0	0	1	2	0	0	0	0	1	3
ENSG00000054118__THRAP3	20	0	3	4	2	0	5	7	1	3	3	2	4	0	1	1	2	0	3	3	3	0	3	1	4	0	2	3	0	1	3	0	5	1	1	3	2	2	3	1	0	4	0	3	0	1	1	4	6
ENSG00000054148__PHPT1	23.1	0	0	3	1	3	2	4	1	0	2	1	0	0	1	4	1	7	3	3	1	2	1	1	3	1	2	3	1	0	1	0	5	4	3	3	2	2	2	1	0	0	1	5	0	0	2	3	0
ENSG00000054148__PHPT1-cluster	16	0	1	6	2	2	6	4	1	0	2	1	0	0	4	0	3	4	2	4	1	1	3	1	3	0	0	5	0	0	3	1	5	4	6	1	3	3	1	2	2	2	1	4	0	0	1	2	3
ENSG00000054179__ENTPD2	0	0	0	0	0	0	0	0	0	0	0	0	0	0	0	0	0	0	0	0	0	0	0	0	0	0	0	0	0	0	0	0	1	0	0	0	0	0	0	0	0	0	0	0	0	0	0	0	0
ENSG00000054219__LY75-cluster	0	0	0	0	0	0	0	0	0	0	0	0	0	0	0	0	0	0	0	0	0	0	0	0	0	0	0	0	0	0	0	0	0	0	0	0	0	0	0	0	0	0	0	0	0	0	0	0	0
ENSG00000054267__ARID4B	32.1	0	1	2	1	1	0	5	1	4	0	0	3	0	0	2	1	2	2	0	1	1	1	1	1	0	4	1	1	1	0	2	1	1	1	0	0	2	2	2	2	0	2	4	0	1	4	3	2
ENSG00000054267__ARID4B-cluster	20	0	1	3	1	3	4	0	1	6	0	0	0	0	0	0	5	0	0	2	0	1	1	0	2	0	0	0	1	0	0	0	2	1	2	1	1	1	1	0	0	4	0	1	0	1	0	1	1
ENSG00000054277__OPN3	2	0	0	0	0	1	0	0	0	0	0	0	0	0	0	0	0	0	0	0	1	0	0	0	0	0	0	1	0	0	0	0	0	0	0	0	0	0	0	0	0	0	0	0	0	0	0	0	0
ENSG00000054277__OPN3-cluster	0	0	0	0	0	0	0	0	0	0	0	0	0	0	0	0	0	0	0	0	0	0	0	0	0	0	0	0	0	0	0	0	0	0	0	0	0	0	0	0	0	0	0	0	0	0	0	0	0
ENSG00000054282__SDCCAG8	14	0	2	1	3	1	1	2	0	0	0	1	2	0	0	0	8	2	1	0	2	0	0	3	3	1	2	1	0	0	0	3	1	2	1	1	2	3	1	0	0	1	0	1	0	1	1	0	1
ENSG00000054356__PTPRN	1	0	0	0	0	0	0	0	0	0	0	0	0	0	0	0	0	0	0	0	0	0	0	0	0	0	0	0	0	0	0	0	0	0	0	0	0	0	0	0	0	0	0	0	0	0	0	0	0
ENSG00000054392__HHAT	0	0	0	0	0	0	0	0	0	0	0	0	0	0	0	0	0	0	0	0	0	0	0	0	0	0	0	0	0	0	0	0	0	0	0	0	0	0	0	0	0	0	0	0	0	0	0	0	0
ENSG00000054523__KIF1B	24.1	0	3	1	1	2	1	4	7	2	0	1	2	1	0	3	1	1	0	0	0	0	1	2	1	0	0	1	0	2	0	2	2	0	4	1	1	0	0	0	3	5	2	1	0	5	2	0	0
ENSG00000054598__FOXC1	0	0	0	0	0	0	0	0	0	0	0	0	0	0	0	0	1	0	0	0	0	0	0	0	0	0	0	0	0	0	0	0	0	0	0	0	0	0	0	0	0	0	0	0	0	0	0	0	0
ENSG00000054611__TBC1D22A	5	0	0	0	0	1	0	1	0	0	2	0	1	0	0	0	0	0	0	1	1	0	1	0	0	0	1	3	0	0	0	0	0	0	0	0	0	0	0	1	0	0	1	0	0	1	0	1	0
ENSG00000054654__SYNE2	14	0	2	2	3	3	3	0	0	2	0	0	2	0	2	0	0	0	1	9	0	0	1	0	0	0	0	0	0	0	1	0	6	0	2	3	1	6	1	0	3	6	1	8	0	0	0	6	0
ENSG00000054690__PLEKHH1	1	0	0	0	0	0	0	0	0	0	0	0	0	0	0	0	0	0	0	0	0	0	0	0	0	0	0	1	0	0	0	0	0	0	0	0	0	0	0	0	0	1	0	1	0	0	0	0	0
ENSG00000054793__ATP9A	20	0	1	2	6	5	2	0	2	1	1	1	3	1	0	0	5	1	2	0	2	3	3	1	4	0	5	5	0	0	1	1	1	0	1	1	1	2	6	4	2	3	4	0	0	0	4	2	0
ENSG00000054796__SPO11	0	0	0	0	0	0	0	0	0	0	0	0	0	0	0	0	0	0	0	0	0	0	0	0	0	0	0	0	0	0	0	0	0	0	0	0	0	0	0	0	0	0	0	0	0	0	0	0	0
ENSG00000054938__CHRDL2	0	0	0	0	0	0	0	0	0	0	0	0	0	0	0	0	0	0	0	0	0	0	0	0	0	0	0	0	0	0	0	0	0	0	0	0	0	0	0	0	0	0	0	0	0	0	0	0	0
ENSG00000054965__FAM168A	10	0	0	0	1	1	1	0	0	0	0	0	0	0	0	1	0	1	0	1	0	0	1	0	1	0	1	2	0	0	1	1	1	0	1	0	0	3	0	1	1	4	0	0	0	2	0	0	1
ENSG00000054967__RELT	2	0	0	0	0	0	0	0	1	0	0	0	0	0	0	0	0	0	0	0	0	0	0	0	0	0	0	0	0	0	0	0	0	0	0	0	0	0	0	0	0	0	0	0	0	0	0	0	0
ENSG00000054983__GALC	1	0	0	0	0	0	0	0	0	0	0	0	0	0	0	0	0	0	0	0	1	0	0	0	0	0	0	0	1	0	0	1	0	0	0	0	0	0	0	0	0	0	0	0	0	0	0	0	0
ENSG00000055044__NOP58	42.2	0	1	4	0	4	2	3	3	0	2	2	3	0	0	0	2	1	5	4	4	0	5	0	1	0	2	2	0	1	2	0	5	4	5	2	3	6	3	2	1	3	1	4	0	3	0	3	2
ENSG00000055070__SZRD1	4	0	0	1	1	1	0	2	0	0	2	1	0	1	0	0	2	2	2	1	1	0	1	2	3	0	0	1	0	1	2	0	0	1	2	1	0	0	0	1	2	3	3	1	0	2	2	1	2
ENSG00000055118__KCNH2	29.1	1	2	3	3	6	0	2	1	3	5	5	2	0	0	3	1	1	1	1	3	1	0	1	4	0	1	1	2	0	2	4	9	3	0	2	3	5	0	0	5	5	2	3	0	2	2	2	2
ENSG00000055130__CUL1	9	1	0	4	1	0	3	3	0	2	2	0	0	0	0	0	0	1	1	1	2	0	2	1	2	0	0	0	0	0	0	1	2	3	2	1	0	0	1	0	0	1	0	2	0	1	1	1	2
ENSG00000055147__FAM114A2	4	0	0	0	0	0	2	0	0	1	1	2	0	0	0	0	1	0	0	1	0	1	1	0	0	0	1	0	1	0	0	1	0	0	0	1	1	0	0	0	1	1	0	0	0	0	3	1	3
ENSG00000055163__CYFIP2	27.1	0	0	0	0	2	0	0	2	1	0	1	0	0	2	1	4	1	1	0	1	0	0	0	0	0	0	0	0	0	1	2	3	0	3	2	1	0	0	0	0	7	1	3	0	0	0	2	1
ENSG00000055208__TAB2	17	0	0	0	0	2	0	1	2	5	2	1	3	0	0	1	3	0	1	0	0	0	0	1	1	0	0	0	1	1	2	1	2	1	0	1	0	4	1	1	3	4	0	2	0	1	2	3	1
ENSG00000055211__GINM1	8	0	0	0	1	0	1	0	1	0	0	1	0	1	0	0	0	0	0	1	0	0	0	1	0	0	1	0	0	0	2	2	2	0	3	1	0	1	0	0	0	0	0	2	0	0	2	0	0
ENSG00000055332__EIF2AK2	26.1	0	1	7	1	1	3	1	6	0	0	1	0	0	1	3	2	3	0	2	3	1	0	0	2	0	1	2	0	1	2	0	6	3	1	0	0	0	2	2	0	2	0	1	0	0	1	2	3
ENSG00000055483__USP36	5	0	0	0	0	0	0	1	1	0	0	0	0	0	0	1	0	1	0	1	0	0	1	2	1	0	2	0	0	1	0	0	0	1	0	0	0	0	0	1	0	0	1	0	0	0	2	0	0
ENSG00000055609__KMT2C	13	0	2	3	3	3	1	0	0	0	1	0	1	0	2	2	1	2	5	2	1	0	2	5	1	0	2	1	2	3	1	0	3	1	1	2	1	3	1	0	0	0	1	0	0	0	2	0	3
ENSG00000055732__MCOLN3	16	0	1	0	0	1	0	0	1	0	1	1	1	0	2	0	2	1	1	1	0	0	1	2	5	0	2	1	2	0	0	8	5	0	0	1	1	5	2	0	1	0	1	2	0	0	4	2	1
ENSG00000055813__CCDC85A	0	0	0	0	0	0	0	0	0	0	0	0	0	0	0	0	0	0	0	0	0	0	0	0	0	0	0	0	0	0	0	0	0	0	0	0	0	0	0	0	0	0	0	0	0	0	0	0	0
ENSG00000055917__PUM2	14	0	3	2	0	2	2	1	1	1	0	0	2	0	0	0	2	2	0	1	1	2	3	1	2	0	3	0	1	0	1	2	1	1	2	3	1	2	0	1	1	1	0	0	0	1	1	3	1
ENSG00000055950__MRPL43	19	0	1	0	2	2	2	2	0	3	2	1	0	0	0	2	1	2	3	2	3	1	2	1	5	0	0	4	0	1	2	1	2	1	1	0	2	1	0	1	1	0	0	0	0	3	0	0	0
ENSG00000055955__ITIH4	0	0	0	0	0	0	0	0	0	0	0	0	0	0	0	0	0	0	0	0	0	0	0	0	0	0	0	0	0	0	0	0	0	0	0	0	0	0	0	0	0	0	0	0	0	1	0	0	0
ENSG00000056050__HPF1	5	0	0	0	0	0	1	0	0	0	1	0	0	0	0	0	0	2	0	0	0	0	0	0	0	0	2	2	0	1	1	0	0	1	1	0	0	0	0	0	0	0	1	0	0	0	1	0	0
ENSG00000056097__ZFR	43.2	0	2	0	4	1	4	5	0	3	2	0	4	0	0	3	0	3	3	2	1	0	3	1	4	0	0	4	0	1	2	1	2	0	5	2	0	4	1	2	0	1	0	4	0	2	3	2	0
ENSG00000056277__ZNF280C	2	0	0	0	0	0	0	0	0	0	0	0	1	0	0	0	0	0	0	0	0	0	0	1	1	0	0	0	0	0	0	0	1	0	0	0	0	0	0	0	0	0	0	1	0	0	0	0	0
ENSG00000056558__TRAF1	0	0	0	0	0	0	0	0	0	0	0	0	0	0	0	0	0	0	0	0	0	0	0	0	0	0	0	0	0	0	0	0	0	0	0	0	0	0	0	0	0	0	0	0	0	0	0	0	0
ENSG00000056586__RC3H2	24.1	0	1	0	1	1	3	1	1	3	3	0	5	0	0	4	2	3	0	3	2	3	3	0	3	0	1	1	0	1	1	0	6	1	1	1	1	5	3	1	1	1	0	3	0	5	3	2	3
ENSG00000056736__IL17RB	2	0	0	0	0	0	0	0	0	0	0	0	0	0	0	0	0	0	0	1	0	0	0	0	0	0	0	0	0	0	0	0	1	0	0	0	0	0	0	0	0	0	0	0	0	0	0	0	0
ENSG00000056972__TRAF3IP2	4	0	0	0	0	1	0	0	0	0	0	1	1	0	0	0	3	0	0	0	2	0	0	0	0	0	0	0	0	0	0	0	0	0	0	0	1	0	0	0	0	0	0	0	0	1	0	0	0
ENSG00000056998__GYG2	3	0	1	0	0	1	0	0	0	0	0	0	0	0	0	0	0	0	0	0	0	0	0	0	0	0	0	0	0	2	0	0	0	0	0	0	0	1	0	0	0	0	0	0	0	0	0	0	0
ENSG00000057019__DCBLD2	0	0	0	0	0	0	0	0	0	0	0	0	0	1	0	0	0	0	0	0	0	0	0	0	0	0	0	0	0	0	0	0	0	0	0	0	0	0	0	0	0	0	0	0	0	0	0	0	0
ENSG00000057252__SOAT1	7	0	0	1	0	1	0	1	0	1	0	0	0	0	1	0	1	0	0	3	0	0	1	0	0	0	1	0	0	0	0	0	1	0	0	1	1	1	0	0	0	0	1	0	0	0	1	0	0
ENSG00000057294__PKP2	16	0	0	1	1	1	2	1	2	1	1	0	0	0	0	2	1	1	1	4	0	0	2	1	1	0	2	1	0	0	2	0	4	0	1	0	0	3	1	1	0	0	0	1	0	0	0	0	1
ENSG00000057593__F7	0	0	0	0	0	0	0	0	0	0	0	0	0	0	0	0	0	0	0	0	0	0	0	0	0	0	0	0	0	0	0	0	0	0	0	0	0	0	0	0	0	0	0	0	0	0	0	0	0
ENSG00000057608__GDI2	39.2	0	2	2	3	2	1	5	6	5	3	2	2	0	0	3	4	6	8	6	4	3	5	3	8	0	4	6	0	4	4	1	14	3	4	4	8	4	4	6	6	5	3	6	0	4	3	6	7
ENSG00000057657__PRDM1	3	0	0	0	0	0	0	0	0	0	0	0	0	0	0	0	1	0	0	0	0	0	0	0	0	0	0	0	0	0	0	0	0	0	0	0	0	0	0	0	0	0	0	0	0	0	0	0	0
ENSG00000057663__ATG5	11	0	0	0	2	2	2	1	0	1	0	0	0	0	0	0	0	4	0	1	0	1	1	0	1	0	0	0	0	0	0	0	1	2	1	1	1	0	1	1	0	0	0	0	0	1	1	1	1
ENSG00000057704__TMCC3	7	0	0	0	0	0	0	0	0	0	0	0	1	0	1	0	0	1	0	0	1	0	0	0	0	0	0	2	1	0	0	0	1	0	2	0	0	1	0	1	0	1	0	1	0	0	0	0	2
ENSG00000057757__PITHD1	12	0	0	1	2	0	1	1	0	0	1	0	2	0	0	0	1	1	1	2	0	0	1	1	1	0	0	1	0	0	0	0	4	1	2	1	0	0	0	1	0	0	0	0	0	0	0	3	1
ENSG00000057935__MTA3	6	0	1	3	1	2	0	1	0	0	0	0	0	0	1	0	4	4	0	1	3	0	0	0	1	0	0	2	0	2	1	1	0	0	1	0	0	0	0	0	2	1	0	0	0	0	1	3	0
ENSG00000058056__USP13	9	0	2	1	0	1	1	2	0	1	0	0	3	0	0	2	1	2	1	1	2	0	1	4	0	0	1	0	2	1	0	0	4	1	0	1	0	4	1	0	1	4	0	3	0	0	0	5	1
ENSG00000058063__ATP11B	8	0	0	0	0	2	1	2	1	0	1	0	0	0	0	0	0	1	0	0	0	0	0	0	0	0	0	0	0	2	0	0	1	0	1	1	0	5	0	0	0	2	0	0	0	0	1	0	2
ENSG00000058091__CDK14	24.1	0	1	1	1	2	0	2	1	5	1	1	3	0	0	1	0	1	0	1	1	1	1	0	1	0	1	0	0	0	2	1	0	2	1	0	0	0	1	1	1	0	1	0	0	1	2	1	0
ENSG00000058262__SEC61A1	19	0	4	0	3	1	3	3	0	3	1	0	3	1	3	2	2	2	5	2	0	1	1	0	7	0	0	2	0	0	2	0	2	0	2	1	0	1	0	4	2	2	0	1	0	0	3	2	3
ENSG00000058272__PPP1R12A	40.2	0	2	0	4	4	0	5	2	1	3	0	3	1	0	2	1	2	3	1	4	0	2	4	2	0	2	1	0	1	0	1	5	2	4	1	0	2	4	2	3	2	2	1	0	0	3	2	4
ENSG00000058404__CAMK2B	115.6	0	8	12	4	11	7	12	7	9	8	2	10	0	6	3	7	11	10	4	7	2	9	4	15	0	4	8	2	3	3	17	13	5	19	14	5	15	7	0	8	8	8	8	2	3	21.1	3	2
ENSG00000058453__CROCC	0	0	0	0	0	0	0	0	0	0	0	0	0	0	0	0	1	0	0	0	0	0	0	0	0	0	0	0	0	0	0	0	0	0	0	0	0	0	0	0	0	0	0	0	0	0	0	0	0
ENSG00000058600__POLR3E	5	0	2	1	0	1	0	1	0	0	1	1	2	0	0	0	2	1	1	0	2	0	0	1	0	0	2	1	0	0	0	0	0	0	0	0	0	0	0	0	0	2	0	0	0	0	0	0	2
ENSG00000058668__ATP2B4	29.1	0	0	2	1	0	1	2	1	2	1	1	3	0	1	5	2	1	4	0	0	2	2	1	5	0	1	2	0	0	1	3	2	0	2	1	0	1	2	5	0	1	1	2	0	2	4	2	0
ENSG00000058673__ZC3H11A	0	0	0	0	0	0	0	0	0	0	0	0	0	0	0	0	0	0	0	0	0	0	0	0	0	0	0	0	0	0	0	0	0	0	0	0	0	0	0	0	0	0	0	0	0	0	0	0	0
ENSG00000058673__ZC3H11A-cluster	30.1	0	1	5	3	4	4	3	4	0	1	1	1	0	0	3	3	3	1	0	3	4	2	3	3	0	3	3	3	3	3	2	3	2	1	4	3	9	5	0	0	4	2	6	0	3	4	3	2
ENSG00000058729__RIOK2	10	0	0	1	2	1	3	2	1	0	3	0	1	0	0	0	2	1	1	0	1	3	3	0	4	0	1	1	0	1	1	0	0	0	2	6	1	3	2	0	1	1	0	1	0	2	1	1	1
ENSG00000058799__YIPF1	2	0	0	0	0	0	0	0	0	0	0	1	1	0	0	0	0	0	0	0	0	0	0	0	0	0	0	0	0	0	0	0	0	0	0	0	0	0	0	0	0	0	1	0	0	0	0	0	0
ENSG00000058804__NDC1	11	0	1	4	0	1	2	0	1	0	0	0	1	0	0	1	0	0	0	0	1	0	0	0	1	0	0	2	0	0	4	0	0	3	0	1	1	1	0	0	0	1	0	2	0	0	0	0	0
ENSG00000059122__FLYWCH1	3	0	0	0	0	1	0	1	0	0	0	0	0	0	0	0	1	0	1	0	0	0	0	0	1	0	0	0	0	0	0	0	0	0	2	1	0	0	0	0	0	0	0	0	0	0	0	0	5
ENSG00000059145__UNKL	3	0	0	0	1	2	0	1	0	0	1	2	1	0	0	1	0	0	1	1	3	1	1	0	0	0	0	1	0	0	1	0	4	0	1	1	0	1	3	0	2	0	0	2	0	1	1	2	1
ENSG00000059377__TBXAS1	7	0	0	0	0	0	1	0	1	0	1	0	0	0	0	1	0	1	0	1	1	0	0	0	0	0	0	1	0	0	1	0	0	1	0	0	0	2	1	0	1	2	0	0	0	2	2	1	1
ENSG00000059378__PARP12	12	0	0	3	1	2	0	2	0	0	0	4	4	0	0	1	0	1	1	2	6	0	1	1	0	0	1	1	0	0	0	1	1	2	2	0	0	4	1	0	1	5	0	5	0	1	1	3	1
ENSG00000059573__ALDH18A1	4	1	0	2	0	0	1	0	1	0	1	0	0	0	0	0	0	0	1	1	0	0	0	0	0	0	0	1	0	0	0	0	2	1	0	0	0	1	0	1	0	1	0	0	0	1	0	0	0
ENSG00000059588__TARBP1	11	0	1	0	0	1	1	1	0	0	1	0	0	0	0	0	0	0	0	0	0	0	1	0	3	0	0	0	0	0	1	1	3	0	1	0	0	0	1	2	0	2	0	0	0	0	2	0	0
ENSG00000059691__GATB	3	0	0	1	0	1	0	0	0	0	0	2	0	0	0	0	0	0	0	0	0	0	0	0	0	0	1	0	0	0	0	0	0	0	2	0	0	0	0	0	0	1	0	0	0	2	0	2	0
ENSG00000059728__MXD1	1	0	0	0	0	0	0	0	0	0	0	0	0	0	0	0	0	0	0	0	0	0	0	0	0	0	0	0	0	0	0	0	0	0	0	1	0	0	0	0	0	0	0	0	0	0	0	0	0
ENSG00000059728__MXD1-cluster	2	0	1	1	0	0	0	0	0	0	0	0	1	0	0	0	0	0	0	0	0	0	0	0	0	0	0	0	0	0	0	0	0	0	0	1	0	1	0	0	0	1	0	0	0	0	0	0	0
ENSG00000059758__CDK17	8	0	0	0	2	0	0	0	0	1	0	3	0	1	0	0	0	1	1	0	0	0	0	0	0	0	0	0	0	1	0	1	0	0	2	0	1	3	0	0	1	1	1	2	0	0	0	0	1
ENSG00000059769__DNAJC25	3	0	0	0	0	1	0	0	0	1	1	0	0	0	0	0	0	0	0	0	0	0	1	0	1	0	0	0	0	2	0	0	0	0	0	0	0	0	0	0	0	0	0	1	0	2	0	1	0
ENSG00000059769__DNAJC25-cluster	6	0	0	2	2	1	0	3	0	1	1	0	3	0	0	1	2	1	0	2	1	0	1	2	2	0	1	1	0	0	1	0	2	2	0	3	1	0	2	0	1	2	0	2	0	2	1	1	0
ENSG00000059804__SLC2A3	4	0	2	1	0	0	1	3	0	0	0	0	0	3	0	1	0	0	0	0	1	0	0	0	0	0	0	0	0	0	0	0	0	0	0	0	0	1	1	2	0	0	0	1	0	0	2	0	1
ENSG00000059915__PSD	0	0	0	0	0	0	0	0	0	0	0	0	0	0	0	0	0	0	0	0	0	0	0	0	0	0	0	0	0	0	0	0	0	0	0	0	0	0	0	0	0	0	0	0	0	0	0	0	0
ENSG00000060069__CTDP1	3	0	1	0	1	0	0	1	0	0	0	0	0	0	0	0	0	1	0	0	0	0	0	0	0	0	1	0	0	0	0	0	0	0	0	0	0	0	1	1	0	0	1	1	0	0	0	0	0
ENSG00000060138__YBX3	12	0	1	0	0	1	1	0	0	3	1	0	0	1	4	0	2	0	1	2	2	1	0	0	0	0	1	0	0	1	1	1	2	0	1	1	2	0	2	2	0	2	0	3	0	0	0	2	1
ENSG00000060140__STYK1	0	0	0	0	0	0	0	0	0	0	0	0	0	0	0	0	0	0	0	0	0	0	0	0	0	0	0	0	0	0	0	0	0	0	0	0	0	0	0	0	0	0	0	0	0	0	0	0	0
ENSG00000060237__WNK1	8	0	0	1	1	0	0	1	0	0	1	0	1	0	0	0	2	0	1	0	3	0	1	1	2	0	1	0	0	0	0	0	4	0	0	0	0	1	1	0	1	1	0	5	0	0	1	0	2
ENSG00000060339__CCAR1	55.4	0	1	0	3	0	5	5	5	0	3	1	1	0	1	3	0	0	3	1	1	0	4	1	0	0	0	3	1	1	0	1	1	1	3	4	4	5	3	6	1	7	1	2	0	3	0	2	4
ENSG00000060491__OGFR	4	0	0	0	0	0	0	1	1	0	1	0	1	0	0	1	5	1	1	0	0	0	0	0	2	0	0	1	0	0	1	0	0	3	2	0	1	1	0	0	1	0	0	1	0	0	2	0	0
ENSG00000060642__PIGV	0	0	0	0	0	0	0	0	0	0	0	0	0	0	0	0	0	0	0	0	0	0	1	0	0	0	0	0	0	0	0	0	0	0	1	0	0	0	0	0	0	0	0	1	0	0	0	0	0
ENSG00000060656__PTPRU	2	0	0	0	0	0	0	0	0	0	0	0	0	0	0	0	1	0	0	0	1	0	0	0	0	0	0	0	1	0	1	0	1	0	0	0	0	0	0	0	0	0	0	0	0	0	0	0	1
ENSG00000060688__SNRNP40	10	0	1	0	0	1	2	2	0	0	0	0	0	0	0	0	0	0	1	1	0	0	1	0	0	0	0	0	0	1	2	0	2	0	0	0	0	0	0	0	0	2	1	2	0	0	0	0	3
ENSG00000060749__QSER1	13	0	1	0	1	0	0	0	0	0	0	0	1	0	0	0	0	0	0	0	2	0	2	0	1	0	0	0	0	2	0	1	4	0	1	2	0	2	0	2	0	3	0	2	0	0	1	2	3
ENSG00000060762__MPC1	1	0	0	0	0	1	0	0	0	0	0	0	0	0	0	0	0	0	0	0	0	0	0	0	0	0	1	0	1	0	0	0	1	0	0	0	0	0	0	0	0	0	0	0	0	0	1	0	0
ENSG00000060971__ACAA1	4	0	0	0	0	0	1	0	0	0	0	1	0	0	0	1	0	0	1	0	0	0	0	0	0	0	0	0	0	0	1	2	1	0	0	0	1	1	0	1	0	0	2	1	0	0	3	0	0
ENSG00000060982__BCAT1	0	0	0	0	0	0	0	0	0	0	0	0	0	0	0	0	0	0	0	0	0	0	0	0	0	0	0	0	0	0	0	0	0	0	0	0	0	0	0	0	0	0	0	0	0	0	0	0	0
ENSG00000061273__HDAC7	5	0	0	0	0	1	0	0	0	0	0	0	0	0	0	0	0	1	0	0	0	0	0	2	0	0	0	1	0	0	0	0	0	0	0	0	0	0	0	0	0	1	0	0	0	0	0	0	0
ENSG00000061337__LZTS1	2	0	0	0	1	0	2	0	1	0	0	0	0	0	0	0	0	0	1	1	0	0	0	1	2	0	0	0	0	0	0	0	0	2	0	0	1	1	0	0	0	0	1	0	0	0	1	1	0
ENSG00000061455__PRDM6	2	0	0	0	0	0	0	0	0	0	0	0	0	0	0	0	0	0	0	0	0	0	0	0	0	0	0	0	0	0	0	0	0	0	0	0	0	0	0	1	0	0	0	0	0	0	0	0	0
ENSG00000061656__SPAG4	0	0	0	0	0	0	0	0	0	0	0	0	0	0	0	0	0	0	0	0	0	0	1	0	0	0	0	0	0	0	0	0	0	0	0	0	0	0	0	0	0	0	0	0	0	0	0	0	0
ENSG00000061676__NCKAP1	34.1	0	5	1	4	3	3	4	2	2	2	1	5	0	1	3	3	0	3	1	0	3	1	6	3	0	2	2	1	3	0	0	5	1	3	5	4	6	3	7	1	2	1	4	0	2	3	1	4
ENSG00000061794__MRPS35	13	0	3	5	1	2	1	1	2	1	3	2	3	0	0	4	0	2	1	1	2	0	2	0	1	0	0	0	0	0	2	2	2	2	1	3	2	1	1	2	0	5	0	1	0	1	1	0	2
ENSG00000061918__GUCY1B3	0	0	0	0	0	0	0	0	0	0	0	0	0	0	0	0	0	0	0	0	0	0	0	0	0	0	0	0	0	0	0	0	0	0	0	0	0	0	0	0	0	0	0	0	0	0	0	0	0
ENSG00000061936__SFSWAP	11	0	1	0	0	0	0	0	0	1	0	1	0	0	1	0	0	1	3	0	1	0	0	0	2	0	3	2	0	1	1	1	0	0	0	1	0	2	1	0	0	2	1	0	0	1	0	0	1
ENSG00000061938__TNK2	8	0	1	1	0	1	1	1	0	1	0	1	1	0	0	0	2	0	0	1	0	0	0	0	1	1	1	0	0	0	1	0	1	0	1	1	0	1	0	0	1	0	0	0	0	0	0	0	0
ENSG00000061987__MON2	3	0	0	0	0	1	0	2	2	0	1	1	0	0	0	0	0	0	0	0	1	0	0	1	1	0	1	0	0	0	1	1	0	0	0	0	0	0	0	0	0	0	1	0	0	0	0	0	0
ENSG00000062038__CDH3	0	0	0	0	0	0	0	0	0	0	0	0	0	0	0	0	0	0	0	0	0	0	0	0	0	0	0	0	0	0	0	0	0	0	0	0	0	0	0	0	0	0	0	0	0	0	0	0	0
ENSG00000062194__GPBP1	37.2	0	0	3	1	3	7	1	1	4	3	4	2	1	0	1	3	2	1	1	2	0	0	1	3	0	1	0	0	3	0	0	4	1	5	1	1	2	1	2	1	3	0	1	0	0	2	3	1
ENSG00000062282__DGAT2	1	0	0	0	0	0	0	0	0	0	0	0	0	0	0	0	0	0	0	0	0	0	0	0	0	0	0	0	0	0	0	0	0	0	0	0	0	0	0	0	0	1	0	0	0	0	0	0	0
ENSG00000062370__ZNF112	1	0	0	0	0	1	0	0	0	0	0	0	0	0	0	0	0	0	0	0	0	0	0	1	0	0	0	0	0	0	0	1	0	0	0	0	0	0	0	1	1	0	0	0	0	0	0	0	0
ENSG00000062370__ZNF112-cluster	0	0	0	0	0	0	0	0	0	0	0	0	0	0	0	0	0	0	0	0	0	0	0	0	0	0	0	0	0	0	0	0	0	0	0	0	0	0	0	0	0	0	0	0	0	0	0	0	0
ENSG00000062485__CS	39.2	0	5	5	4	2	0	6	6	2	1	1	2	0	0	4	2	3	3	5	4	3	5	5	6	0	1	1	1	4	3	0	0	4	6	5	1	3	3	2	1	3	1	6	0	1	5	2	2
ENSG00000062485__CS-cluster	14	0	0	0	0	1	1	1	1	2	0	0	0	0	0	0	3	1	0	2	0	0	0	0	1	0	0	1	0	0	1	1	1	1	3	3	0	2	1	1	0	4	0	0	0	1	0	1	1
ENSG00000062524__LTK	5	0	2	0	1	1	0	0	0	0	0	0	0	0	0	0	0	1	0	0	0	0	0	0	0	0	0	0	0	0	0	0	0	1	2	0	1	0	0	0	0	0	0	1	0	0	0	0	0
ENSG00000062582__MRPS24	0	0	0	0	0	0	0	0	0	0	0	0	0	0	0	0	0	0	0	0	0	0	0	0	0	0	0	0	0	0	0	0	0	0	0	0	0	0	0	0	0	0	0	0	0	0	0	0	0
ENSG00000062598__ELMO2	4	0	0	0	1	0	2	0	0	0	2	0	0	0	0	0	0	0	1	0	0	0	1	0	0	0	0	0	0	0	0	0	0	0	2	2	1	1	1	0	1	1	0	1	0	1	0	0	0
ENSG00000062650__WAPL	15	0	0	0	1	2	1	0	1	1	1	0	1	0	0	0	5	0	3	1	1	0	1	0	0	0	1	3	0	1	1	0	1	0	1	0	0	2	2	0	0	2	2	0	0	2	1	2	2
ENSG00000062716__VMP1	24.1	0	0	5	1	2	1	0	3	3	3	0	0	0	0	0	1	5	1	0	1	0	0	0	0	0	0	1	0	5	0	0	1	0	3	0	0	5	5	2	0	2	0	2	0	1	0	1	3
ENSG00000062725__APPBP2	27.1	0	1	4	0	5	1	5	2	3	4	2	2	0	1	1	1	4	2	6	3	2	0	1	1	0	1	3	0	1	2	0	3	0	1	1	2	5	0	3	1	9	1	0	0	1	3	3	2
ENSG00000062822__POLD1	1	0	0	1	0	0	2	0	1	0	0	0	0	0	0	0	0	0	0	0	0	0	0	0	0	0	0	0	0	0	0	0	0	0	0	1	0	1	0	0	0	0	0	0	0	0	0	0	1
ENSG00000062822__POLD1-cluster	3	0	0	0	0	0	1	0	0	0	0	0	0	0	0	0	0	0	0	3	0	0	0	0	0	0	0	0	0	0	0	0	0	0	1	1	0	1	0	1	0	0	0	1	0	0	0	0	0
ENSG00000063046__EIF4B	104.3	0	4	6	8	14	9	6	7	8	7	3	12	4	1	6	6	7	14	9	14	0	1	6	5	0	8	14	1	6	11	4	6	8	4	12	2	18	5	10	4	12	3	14	0	10	9	12	9
ENSG00000063127__SLC6A16	0	0	0	0	0	0	0	0	0	0	0	0	0	0	0	0	0	0	0	0	0	0	0	0	0	0	0	0	0	0	0	0	0	0	0	0	0	0	0	0	0	0	0	0	0	0	0	0	0
ENSG00000063169__GLTSCR1	12	0	0	1	0	0	0	0	0	0	0	0	0	0	0	0	0	0	0	1	0	0	0	0	0	0	0	0	1	0	0	1	0	2	0	1	2	0	1	0	3	0	0	0	0	2	1	1	1
ENSG00000063176__SPHK2	2	0	0	0	0	0	1	1	0	0	1	0	0	0	0	0	0	0	0	0	1	0	0	0	0	0	0	0	0	0	0	0	0	0	0	0	0	1	0	0	0	0	0	0	0	0	0	0	1
ENSG00000063177__RPL18	104.3	0	8	10	10	6	9	12	4	12	8	13	9	0	7	5	3	11	11	6	11	4	9	7	16	0	7	10	1	4	5	3	9	9	9	17	8	13	8	5	4	21.1	2	14	0	6	6	9	11
ENSG00000063180__CA11	12	0	1	2	0	0	1	1	0	0	1	0	1	1	2	1	3	1	4	3	3	0	1	1	1	0	1	0	0	0	0	1	1	5	0	4	0	1	1	1	0	1	0	2	0	1	1	1	0
ENSG00000063241__ISOC2	3	0	0	0	0	0	0	0	0	0	0	0	0	0	0	0	0	0	0	0	0	0	0	1	0	0	0	0	0	0	0	0	0	0	0	1	0	0	1	0	0	0	0	1	0	0	0	1	0
ENSG00000063244__U2AF2	22.1	0	1	3	3	2	3	1	2	3	1	0	1	0	1	0	1	0	4	3	1	0	1	1	3	0	1	2	1	0	4	1	3	3	2	1	3	2	1	0	1	3	1	3	0	1	1	5	5
ENSG00000063245__EPN1	15	0	2	0	2	0	2	2	1	1	0	1	3	1	1	2	0	0	1	4	1	0	3	0	1	0	0	2	0	2	1	0	1	0	1	4	0	3	0	1	2	3	1	2	0	0	3	4	1
ENSG00000063322__MED29	5	0	1	0	1	1	0	1	0	1	1	0	0	0	0	1	0	1	1	1	2	0	0	1	1	0	5	0	0	0	0	0	2	0	0	0	0	1	0	3	3	0	0	1	0	0	0	0	1
ENSG00000063438__AHRR	17	0	0	0	2	0	1	1	0	0	2	2	2	0	1	0	1	2	1	0	1	0	1	0	1	0	1	1	0	0	2	0	1	0	2	1	3	4	0	3	0	1	0	0	0	0	0	0	0
ENSG00000063438__AHRR-cluster	0	0	0	0	0	0	0	0	0	0	0	0	0	0	0	0	0	0	0	0	0	0	0	0	0	0	0	0	0	0	1	0	0	0	0	0	0	0	0	0	0	0	0	0	0	0	0	0	0
ENSG00000063587__ZNF275	13	0	1	0	1	0	0	0	0	0	2	0	0	1	0	0	0	0	0	0	1	0	0	2	0	0	0	0	0	0	0	1	0	1	0	2	1	0	0	0	0	1	0	0	0	1	0	0	0
ENSG00000063601__MTMR1	0	0	0	0	0	0	0	0	0	0	0	0	0	0	0	0	1	0	0	0	0	0	0	0	0	0	0	0	0	0	1	1	0	0	0	0	1	0	1	0	0	0	0	0	0	0	0	0	0
ENSG00000063660__GPC1	5	0	0	0	3	1	0	1	1	0	0	0	0	0	1	0	0	0	1	2	5	0	1	0	0	0	0	0	0	1	0	0	3	2	1	0	0	1	0	0	0	1	1	0	0	0	1	0	2
ENSG00000063761__ADCK1	0	0	0	1	0	0	0	0	0	0	0	0	0	0	0	0	0	0	0	0	0	0	0	0	0	0	0	0	0	0	0	0	0	0	0	0	0	0	0	0	0	0	0	0	0	0	1	0	0
ENSG00000063854__HAGH	10	0	2	3	1	1	0	2	0	1	0	1	0	0	0	0	2	0	0	0	0	1	1	2	1	0	0	2	0	1	2	1	0	0	1	0	0	2	0	1	0	3	0	2	0	1	2	1	1
ENSG00000063978__RNF4	4	0	0	0	0	0	1	2	0	0	0	0	1	0	0	0	1	2	2	1	0	0	0	0	3	0	0	1	0	1	0	0	0	0	1	1	1	0	0	1	0	1	0	1	0	1	0	0	1
ENSG00000064012__CASP8	2	0	0	1	0	1	0	0	1	0	0	0	0	0	0	0	0	0	0	0	1	0	0	0	1	0	0	0	0	0	0	0	1	1	0	2	0	0	1	0	0	0	0	1	0	0	2	0	1
ENSG00000064042__LIMCH1	10	0	0	0	0	0	0	0	1	1	0	0	0	0	0	0	0	0	0	2	0	0	0	0	0	0	0	0	0	0	0	0	0	1	0	0	0	0	0	0	0	3	0	0	0	0	0	1	0
ENSG00000064102__INTS13	5	0	1	1	0	0	0	0	0	1	1	0	1	1	0	0	0	0	0	0	0	0	0	0	0	0	2	1	0	0	0	1	2	1	0	0	0	1	1	0	0	0	1	1	0	1	0	0	1
ENSG00000064115__TM7SF3	17	0	0	0	0	1	1	0	3	1	3	0	1	0	4	0	6	2	2	1	0	0	0	2	0	0	0	0	0	0	1	1	1	1	1	1	1	7	2	1	0	2	0	0	0	1	0	1	2
ENSG00000064195__DLX3	1	0	0	0	0	0	0	3	0	0	0	0	0	0	0	0	0	0	0	0	0	0	0	0	0	0	0	0	0	0	0	0	0	0	0	1	0	0	0	0	0	0	0	1	0	0	0	0	0
ENSG00000064199__SPA17	11	0	1	2	1	1	0	0	0	1	0	0	0	0	0	3	0	0	0	0	3	0	3	0	0	0	0	3	0	0	0	0	0	1	1	2	2	1	0	0	0	0	0	1	0	0	0	1	0
ENSG00000064218__DMRT3	1	0	0	0	0	0	0	1	0	0	0	0	0	0	0	0	0	0	0	0	0	0	0	0	0	0	0	0	1	0	0	0	0	0	0	0	0	0	0	0	0	1	0	0	0	0	0	0	0
ENSG00000064225__ST3GAL6	2	0	0	0	0	0	0	0	0	0	0	0	0	0	0	0	0	0	0	0	0	0	0	0	0	0	0	0	0	0	0	0	0	0	1	0	0	0	0	0	0	0	0	0	0	0	0	0	0
ENSG00000064270__ATP2C2	4	0	0	0	0	0	0	0	0	0	0	0	0	0	0	0	0	0	1	0	0	0	0	0	0	0	0	0	0	0	0	0	0	0	0	0	1	0	0	0	0	0	0	0	0	0	0	0	0
ENSG00000064309__CDON	0	0	0	0	0	0	0	0	0	0	0	0	0	0	0	0	0	1	0	0	0	0	0	0	0	0	0	0	0	0	0	0	0	0	0	0	0	0	0	1	0	0	0	0	0	0	0	0	0
ENSG00000064313__TAF2	7	0	0	2	0	0	1	0	1	0	0	0	0	0	0	3	1	0	0	0	1	0	1	3	0	0	0	0	0	0	0	0	2	0	1	1	0	0	3	0	0	1	0	1	0	0	0	0	1
ENSG00000064393__HIPK2	76.7	0	5	3	11	7	8	15	2	1	10	2	7	0	0	6	4	5	4	7	2	3	3	4	2	0	7	8	0	2	10	7	7	3	1	6	3	17	1	2	5	9	9	10	0	5	5	5	4
ENSG00000064419__TNPO3	12	0	0	1	2	3	0	1	0	0	2	0	0	0	1	0	1	1	1	1	1	1	0	2	2	0	0	0	0	2	1	2	1	0	0	0	0	2	0	0	0	2	0	3	0	2	1	1	0
ENSG00000064490__RFXANK	5	0	0	1	1	0	0	1	0	0	0	0	0	0	1	0	1	1	0	0	0	0	2	0	2	0	0	1	0	1	2	0	0	0	1	0	0	1	1	0	0	0	0	0	0	0	0	0	0
ENSG00000064545__TMEM161A	7	0	0	0	1	1	0	0	1	0	0	0	1	0	0	0	1	2	0	0	1	0	1	0	1	0	2	0	0	0	1	0	2	0	0	0	0	1	0	0	0	0	1	1	0	2	1	1	3
ENSG00000064547__LPAR2	7	0	0	1	0	3	1	0	0	0	1	0	1	0	0	0	1	0	0	0	0	0	0	1	2	0	1	0	0	1	0	2	0	0	0	1	0	0	0	0	0	0	1	2	0	1	0	0	0
ENSG00000064601__CTSA	7	0	3	0	0	1	1	1	0	1	1	0	0	0	2	0	4	3	4	2	2	0	0	0	0	0	0	2	0	0	0	1	1	1	2	1	1	2	1	0	0	2	0	0	0	0	0	0	0
ENSG00000064607__SUGP2	16	0	2	3	5	0	2	2	2	2	1	0	1	0	1	2	0	1	0	1	1	0	1	1	1	0	0	2	0	0	1	7	4	0	2	1	3	4	1	2	1	6	2	2	0	2	2	2	1
ENSG00000064651__SLC12A2	12	0	1	0	0	0	0	0	0	0	1	0	0	0	0	1	0	1	1	5	0	1	1	1	2	0	0	1	0	0	0	0	0	1	1	1	0	1	0	1	0	0	0	0	0	0	1	3	2
ENSG00000064652__SNX24	0	0	0	0	0	0	1	0	0	0	0	0	0	0	0	0	0	0	1	0	0	0	0	0	0	0	0	0	0	0	0	0	1	0	0	0	0	0	0	0	0	0	0	0	0	0	0	0	0
ENSG00000064666__CNN2	7	0	0	0	1	0	0	1	0	0	0	0	0	0	0	0	0	0	3	0	0	1	0	0	1	0	0	1	0	0	1	0	0	1	0	1	0	0	1	1	0	0	0	0	0	0	2	1	2
ENSG00000064687__ABCA7	2	0	0	1	0	0	0	0	0	0	1	0	0	0	0	0	0	0	0	0	0	0	0	0	2	0	0	1	0	0	0	0	0	0	0	0	0	0	0	0	0	0	1	0	0	0	0	0	0
ENSG00000064692__SNCAIP	0	0	0	0	0	0	0	0	0	0	0	0	0	0	0	0	0	0	0	0	0	0	0	0	0	0	0	0	0	0	0	0	0	0	0	0	0	0	0	0	0	1	0	0	0	0	0	0	0
ENSG00000064703__DDX20	16	0	0	2	0	1	1	4	2	1	1	1	1	0	0	0	1	0	1	0	2	0	1	0	1	0	1	1	0	2	0	3	1	1	0	3	2	0	0	1	0	1	1	1	0	3	0	3	0
ENSG00000064726__BTBD1	10	0	0	2	0	1	0	0	0	0	0	0	2	0	1	2	2	1	0	0	1	0	0	1	2	0	1	0	0	0	0	0	1	0	1	2	0	0	0	0	1	1	1	0	0	1	2	1	0
ENSG00000064763__FAR2	0	0	0	0	0	0	0	0	0	0	0	0	0	0	0	0	0	0	0	0	0	0	0	0	0	0	0	0	0	0	0	0	0	0	0	0	0	0	0	0	0	0	0	0	0	0	0	0	0
ENSG00000064932__SBNO2	5	0	0	1	0	1	0	1	0	0	0	0	0	0	0	0	0	0	0	0	0	1	0	0	0	0	0	0	0	0	1	0	0	1	2	0	0	2	0	0	1	1	0	0	0	0	0	0	0
ENSG00000064933__PMS1	9	0	0	0	0	1	0	0	0	2	0	2	0	0	0	1	0	1	0	1	3	2	0	0	2	0	1	0	0	0	1	1	2	0	0	1	0	2	1	0	0	2	0	1	0	0	0	0	0
ENSG00000064961__HMG20B	13	0	0	4	0	0	2	0	0	0	1	1	0	0	0	0	0	0	0	1	3	0	0	0	0	0	1	0	0	0	1	0	2	0	0	0	0	0	1	0	0	2	0	2	0	1	0	2	0
ENSG00000064989__CALCRL	0	0	0	0	0	0	0	0	0	0	0	0	0	0	0	0	0	0	0	0	0	0	0	0	0	0	0	0	0	0	0	0	0	0	0	0	0	0	0	0	0	0	0	0	0	0	0	0	0
ENSG00000064995__TAF11	6	0	0	1	1	0	0	0	0	1	0	1	1	1	0	0	0	1	1	0	0	1	0	0	1	0	0	0	0	1	0	1	0	0	1	1	0	1	0	1	0	0	1	0	0	0	0	1	0
ENSG00000064999__ANKS1A	2	0	1	1	0	2	0	4	1	0	0	0	0	2	0	0	0	1	0	1	0	1	0	0	0	0	0	1	0	1	0	0	1	0	1	1	0	2	0	0	1	0	0	0	0	0	1	0	1
ENSG00000065000__AP3D1	29.1	0	0	7	2	2	1	2	1	1	3	0	0	0	0	3	0	0	5	1	5	1	5	4	0	0	1	4	0	2	2	0	5	2	2	2	1	2	3	3	2	1	0	1	0	2	4	3	2
ENSG00000065029__ZNF76	3	0	0	0	0	2	0	1	0	0	0	0	0	0	0	0	1	1	0	0	1	1	0	1	2	0	0	0	0	0	0	0	0	0	0	0	0	0	0	1	0	0	0	1	0	0	1	1	0
ENSG00000065054__SLC9A3R2	11	0	0	2	2	0	1	0	1	1	0	2	1	0	1	1	2	0	1	4	1	0	0	1	2	0	2	0	0	0	0	0	1	0	1	1	0	0	3	1	1	2	1	0	0	0	1	0	0
ENSG00000065057__NTHL1	4	0	0	0	0	0	2	0	0	0	0	0	1	0	1	1	0	0	1	0	0	1	0	1	1	0	0	0	0	0	1	0	0	0	0	0	0	1	0	0	0	0	0	0	0	0	0	0	1
ENSG00000065060__UHRF1BP1	8	0	0	1	1	3	0	1	0	0	0	1	0	0	0	3	0	0	0	2	0	0	1	0	0	0	0	1	0	0	0	0	0	0	1	0	1	1	1	3	0	0	0	0	0	0	1	0	0
ENSG00000065135__GNAI3	37.2	0	2	4	1	1	3	1	1	0	3	3	0	1	1	3	4	2	1	0	3	4	1	4	2	0	1	3	2	2	2	0	1	1	5	1	6	3	2	4	2	4	0	2	0	3	3	3	3
ENSG00000065150__IPO5	20	0	0	5	1	2	4	3	3	3	3	2	4	0	1	0	0	0	2	5	2	2	2	3	4	0	1	3	2	2	2	1	4	4	5	3	1	4	5	3	1	6	0	5	0	0	1	2	4
ENSG00000065154__OAT	10	0	0	2	1	1	0	0	0	1	1	0	0	0	0	4	2	1	1	2	3	2	0	0	2	0	0	1	1	0	0	0	2	2	2	2	3	0	2	0	0	4	1	2	0	2	1	1	0
ENSG00000065183__WDR3	14	0	0	2	0	1	1	0	1	3	0	0	0	0	0	2	0	0	0	3	0	1	0	2	0	0	0	0	1	0	2	2	0	1	1	0	0	1	2	0	0	0	0	0	0	1	0	0	2
ENSG00000065243__PKN2	6	0	1	0	0	1	0	1	1	3	2	0	1	1	0	0	1	0	1	0	0	0	0	0	2	0	1	0	0	0	0	1	0	2	0	0	0	0	1	1	2	1	0	0	0	1	0	2	0
ENSG00000065268__WDR18	6	0	0	1	1	1	1	1	2	1	0	0	0	0	0	0	0	1	1	1	2	0	0	0	1	0	0	1	0	0	0	0	1	3	0	1	1	1	1	0	0	3	0	0	0	0	0	0	2
ENSG00000065308__TRAM2	3	0	0	0	0	1	0	0	0	0	0	0	0	0	0	0	0	0	0	1	0	0	1	0	0	0	1	0	0	0	0	0	0	0	0	0	0	0	0	0	0	0	0	0	0	0	0	1	0
ENSG00000065320__NTN1	0	0	0	0	0	0	0	0	0	0	0	0	0	0	0	0	0	0	0	0	0	0	0	0	0	0	0	0	0	0	0	0	0	0	0	0	0	0	0	0	0	0	0	0	0	0	0	0	0
ENSG00000065328__MCM10	5	0	0	0	0	0	4	0	2	0	0	0	0	0	0	0	0	0	0	3	0	0	1	0	0	0	0	0	0	0	0	0	4	0	0	1	0	0	0	0	0	2	0	0	0	0	0	1	0
ENSG00000065357__DGKA	3	0	0	0	0	0	0	0	0	0	0	0	0	1	0	0	1	0	1	0	0	0	0	1	0	0	0	0	0	0	0	0	0	1	1	0	0	0	0	0	0	0	0	0	0	0	0	0	0
ENSG00000065361__ERBB3	1	0	0	0	0	0	0	0	0	0	0	0	0	0	0	0	0	0	0	0	0	0	0	0	0	0	0	0	0	0	0	0	0	0	0	0	0	0	0	0	0	0	0	0	0	0	0	0	0
ENSG00000065361__ERBB3-cluster	1	0	0	0	0	0	0	0	0	0	0	0	0	0	0	0	0	0	0	0	0	0	0	0	0	0	0	0	0	0	2	0	0	0	1	0	0	0	1	0	0	0	0	0	0	0	0	0	1
ENSG00000065413__ANKRD44	0	0	0	0	0	0	0	0	0	0	0	0	0	0	0	0	0	0	0	0	0	0	0	0	0	0	0	0	0	0	0	0	0	0	0	0	0	0	0	0	0	0	0	0	0	0	0	0	0
ENSG00000065427__KARS	18	0	0	2	2	2	2	1	3	2	5	2	2	0	0	3	2	2	2	2	4	0	5	0	2	0	0	1	1	1	0	0	1	3	3	0	2	3	0	1	0	2	0	1	0	1	0	1	3
ENSG00000065457__ADAT1	4	0	1	1	0	1	0	0	0	0	0	1	3	0	0	0	0	2	0	0	0	0	3	0	0	0	0	0	0	1	1	0	2	2	0	1	1	0	1	0	0	2	0	0	0	1	0	0	0
ENSG00000065485__PDIA5	13	0	1	0	0	0	0	5	1	0	0	0	0	0	0	3	0	2	0	1	2	0	2	1	0	0	1	1	0	0	0	1	1	3	1	1	0	1	0	1	0	0	0	1	0	1	0	0	1
ENSG00000065485__PDIA5-cluster	0	0	0	0	0	0	0	0	0	0	0	0	0	0	0	0	0	0	0	0	0	0	0	0	0	0	0	0	0	0	0	0	0	0	0	0	0	0	0	0	0	0	0	0	0	0	0	0	0
ENSG00000065491__TBC1D22B	0	0	0	0	1	0	0	0	0	0	1	0	0	0	0	0	0	0	0	0	0	0	0	0	0	0	0	0	0	0	0	0	0	0	0	0	0	0	0	0	0	1	1	0	0	0	0	0	0
ENSG00000065518__NDUFB4	28.1	1	7	5	4	7	1	2	4	2	7	3	4	0	3	5	2	4	7	4	6	3	4	4	5	0	2	5	0	2	1	4	11	6	1	5	10	3	5	6	7	8	5	5	1	6	4	5	3
ENSG00000065526__SPEN	19	0	0	0	0	0	4	0	3	1	0	1	1	1	0	0	3	1	0	1	2	0	2	0	1	0	0	0	2	1	1	0	4	0	2	1	0	1	0	0	1	2	0	1	0	4	1	1	0
ENSG00000065534__MYLK	2	0	0	1	0	0	0	1	1	0	0	0	0	0	0	0	0	0	0	0	2	0	0	0	0	0	0	0	0	0	0	0	0	0	0	0	0	0	0	0	0	0	0	0	0	0	0	0	0
ENSG00000065548__ZC3H15	30.1	0	1	6	2	1	0	4	3	4	3	2	1	0	1	2	0	2	1	1	1	0	0	0	3	0	0	2	0	0	2	0	4	2	0	3	1	1	0	1	2	0	1	1	0	1	0	1	1
ENSG00000065559__MAP2K4	11	0	0	1	1	4	1	0	0	0	3	0	0	0	0	1	0	2	1	0	2	0	0	0	0	0	0	0	1	1	2	0	0	0	0	4	0	0	0	1	0	0	1	1	0	1	0	0	0
ENSG00000065600__TMEM206	3	0	0	0	1	0	0	0	0	0	0	0	1	2	0	0	0	0	2	0	0	0	0	0	0	0	0	0	0	0	0	1	0	1	0	0	0	0	0	0	0	0	0	0	0	0	0	0	0
ENSG00000065613__SLK	21.1	0	2	1	0	0	2	0	1	1	2	1	2	1	0	0	2	2	0	2	0	0	0	0	3	0	2	0	0	4	2	0	1	0	2	2	1	0	0	1	2	0	0	4	0	1	4	2	1
ENSG00000065615__CYB5R4	0	0	0	0	1	0	0	0	0	0	0	0	0	0	0	0	0	1	0	0	0	0	0	0	0	0	0	0	0	0	0	0	0	0	0	0	0	0	0	0	0	0	0	0	0	0	0	0	0
ENSG00000065621__GSTO2	0	0	0	0	0	0	0	0	0	0	0	0	0	0	0	0	0	0	0	0	0	0	0	0	0	0	0	0	0	0	0	0	0	0	0	0	0	0	0	0	0	0	0	0	0	0	0	0	0
ENSG00000065665__SEC61A2	5	0	0	1	0	0	0	0	3	2	0	0	1	0	0	2	1	0	0	0	0	0	0	0	1	0	1	0	0	0	1	0	0	0	1	0	0	0	0	0	0	0	0	0	0	0	0	0	0
ENSG00000065675__PRKCQ	0	0	0	0	1	0	0	0	0	0	0	0	0	0	0	0	0	0	0	0	0	0	0	1	0	0	0	0	0	0	0	0	0	0	0	0	0	0	0	0	0	0	0	0	0	0	0	0	0
ENSG00000065717__TLE2	20	0	1	2	0	5	3	2	0	3	1	0	0	0	2	3	2	2	1	1	2	1	4	3	2	0	2	1	1	0	2	5	0	0	3	1	1	0	1	0	0	1	0	4	0	0	3	2	4
ENSG00000065802__ASB1	10	0	1	1	1	2	0	3	0	0	0	1	0	0	0	1	1	1	1	0	0	1	1	0	2	0	0	0	0	0	0	0	0	1	0	1	0	0	1	0	1	0	1	0	0	0	0	1	0
ENSG00000065809__FAM107B	4	0	1	2	0	1	0	1	0	1	0	0	0	2	0	1	1	0	0	3	0	0	0	2	0	0	0	0	0	0	0	0	1	0	0	0	0	0	0	2	0	0	1	0	0	0	0	0	0
ENSG00000065882__TBC1D1	12	0	0	0	0	0	1	0	0	1	2	0	0	0	0	2	0	3	2	0	0	2	0	0	0	0	0	1	0	0	0	2	1	0	2	0	0	1	1	1	0	0	0	0	0	1	0	0	0
ENSG00000065883__CDK13	12	0	0	0	2	0	0	1	1	1	0	0	1	0	0	0	0	0	1	0	0	0	1	1	0	0	1	1	0	2	0	0	1	0	1	0	0	0	1	0	1	1	0	0	0	1	1	1	0
ENSG00000065911__MTHFD2	29.1	0	2	4	3	1	2	4	3	0	5	2	0	0	0	2	1	0	1	13	2	0	0	1	3	0	1	2	2	3	4	0	4	3	3	2	1	6	6	1	1	10	1	6	0	1	1	1	2
ENSG00000065923__SLC9A7	0	0	0	0	0	0	1	0	0	0	0	0	0	0	0	0	1	0	0	0	0	0	0	0	0	0	0	0	0	0	0	0	0	0	0	0	0	0	0	0	0	0	0	1	0	0	0	0	0
ENSG00000065970__FOXJ2	5	0	1	0	0	0	0	0	0	0	0	1	1	0	0	0	0	0	0	0	0	0	0	0	1	0	0	2	1	0	0	0	0	0	1	1	0	0	0	0	0	0	0	0	0	0	0	0	1
ENSG00000065978__YBX1	134.2	1	10	17	9	20	20	11	9	8	9	7	6	2	4	7	5	10	11	12	10	7	12	5	10	0	6	9	5	3	8	1	17	10	16	2	9	15	7	8	4	21.1	2	20	0	9	2	8	11
ENSG00000065989__PDE4A	4	0	0	0	0	0	1	0	2	1	0	0	0	0	0	2	0	1	0	0	0	0	0	1	1	0	0	1	0	0	1	0	0	0	0	0	1	0	0	0	1	0	0	0	0	0	0	1	0
ENSG00000066027__PPP2R5A	6	0	0	1	1	1	1	0	1	1	0	0	0	1	0	1	0	0	0	0	0	0	0	0	1	0	1	0	0	1	0	0	1	0	0	0	0	1	0	0	0	1	0	0	0	1	1	2	1
ENSG00000066044__ELAVL1	55.4	0	2	5	1	5	10	8	1	4	4	4	3	0	0	3	0	2	3	2	4	2	2	3	3	0	3	4	1	2	6	0	2	1	1	3	1	8	3	2	0	2	2	1	0	1	2	1	2
ENSG00000066084__DIP2B	23.1	0	1	0	0	2	1	0	0	2	0	0	0	2	0	1	3	0	0	0	0	0	2	2	3	0	0	0	0	0	0	0	1	1	1	0	2	1	2	0	0	0	0	0	0	1	6	0	0
ENSG00000066117__SMARCD1	8	0	0	1	0	0	0	2	0	0	0	1	1	0	0	1	0	0	1	0	2	0	0	0	0	0	1	2	0	0	0	0	1	0	0	1	0	2	0	0	2	3	1	0	0	2	1	0	3
ENSG00000066135__KDM4A	6	0	0	0	1	0	0	0	1	1	1	1	0	0	0	1	0	1	0	1	0	0	0	0	0	0	0	0	0	2	0	0	1	0	0	0	1	0	1	1	0	0	0	0	0	1	0	2	0
ENSG00000066136__NFYC	15	0	1	2	0	0	1	0	1	0	0	0	2	0	0	0	2	0	0	1	0	1	1	0	1	0	1	0	0	0	0	1	3	0	4	0	0	5	0	1	0	0	1	1	0	2	0	2	1
ENSG00000066185__ZMYND12	1	0	0	0	0	0	0	0	0	0	0	0	0	0	0	0	0	0	0	0	0	0	0	0	0	0	0	0	0	0	0	0	0	0	0	0	0	0	0	0	0	0	0	0	0	0	0	0	0
ENSG00000066230__SLC9A3	0	0	0	0	0	0	0	0	0	0	0	0	0	0	0	0	0	0	0	0	0	0	0	1	0	0	0	0	0	0	0	0	0	0	0	0	0	0	0	0	0	0	0	0	0	0	0	0	0
ENSG00000066248__NGEF	0	0	0	0	0	0	0	0	0	0	0	0	0	0	0	0	0	0	0	0	0	0	0	0	0	0	0	0	0	0	0	0	0	0	0	0	0	0	0	0	0	0	0	0	0	0	0	0	0
ENSG00000066279__ASPM	10	0	0	2	0	0	0	0	0	0	0	0	0	0	0	1	0	0	0	6	0	0	0	0	0	0	1	0	0	0	0	0	1	0	0	0	0	0	0	0	0	0	0	0	0	0	0	7	0
ENSG00000066294__CD84	0	0	0	0	0	0	0	0	0	0	0	0	0	0	0	0	0	0	0	0	0	2	0	0	0	0	0	0	0	0	0	0	0	0	0	0	0	0	0	0	0	0	0	0	0	0	0	0	0
ENSG00000066322__ELOVL1	14	0	0	3	1	0	1	3	3	0	0	0	0	0	0	3	3	0	1	0	1	0	0	1	2	0	0	1	0	1	0	0	2	0	3	2	2	1	1	1	1	0	1	1	0	4	3	1	5
ENSG00000066336__SPI1	0	0	0	0	0	0	0	0	0	0	0	0	0	1	1	0	0	0	0	0	0	0	0	0	0	0	0	0	0	0	0	0	0	0	0	0	0	0	0	0	0	0	0	0	0	0	0	0	0
ENSG00000066379__ZNRD1	3	0	0	0	0	0	0	0	0	1	0	0	0	0	0	0	0	0	0	0	0	1	0	0	0	0	1	0	0	0	0	0	0	0	1	1	0	0	0	1	0	1	0	1	0	1	0	0	0
ENSG00000066405__CLDN18	6	0	0	1	0	0	0	0	0	0	0	0	0	0	0	0	0	0	0	0	0	0	0	0	0	0	0	1	0	1	3	0	0	1	0	0	0	2	1	0	0	0	0	0	0	0	0	0	0
ENSG00000066422__ZBTB11	11	0	2	0	5	0	0	1	0	1	0	0	2	0	0	0	0	3	0	0	1	0	0	0	1	0	0	0	0	0	0	0	2	0	2	0	0	0	0	0	1	0	0	0	0	0	1	0	0
ENSG00000066427__ATXN3	5	0	1	1	2	1	0	1	0	0	0	0	0	0	0	0	2	0	0	1	0	0	0	0	0	0	1	0	0	0	0	4	2	0	0	2	1	0	0	0	0	1	0	1	0	0	1	0	0
ENSG00000066427__ATXN3-cluster	0	0	0	0	0	0	0	0	0	0	0	0	0	0	0	0	0	0	0	0	0	0	0	0	0	0	0	0	0	0	0	0	0	0	0	0	0	0	0	0	0	0	0	0	0	0	0	0	0
ENSG00000066455__GOLGA5	3	0	0	0	0	0	0	1	0	0	0	1	0	0	0	0	0	0	0	0	2	0	0	1	0	0	0	0	0	0	0	0	0	1	0	0	0	1	0	0	0	0	0	1	0	2	0	0	0
ENSG00000066468__FGFR2	7	0	0	1	0	0	1	0	0	0	0	0	2	1	0	0	0	3	0	0	0	0	0	0	0	0	0	0	0	0	0	1	2	0	0	0	0	2	0	0	0	1	0	0	0	0	0	0	0
ENSG00000066557__LRRC40	4	0	0	0	0	0	0	0	0	0	1	0	0	0	0	0	0	0	0	1	0	0	0	0	0	0	0	0	0	0	0	0	0	0	1	1	0	1	0	0	0	0	0	1	0	0	1	0	0
ENSG00000066583__ISOC1	3	0	0	1	1	0	0	1	1	0	1	0	0	0	0	2	1	1	0	0	0	0	0	0	2	0	0	0	0	1	0	0	0	0	1	1	1	0	1	0	0	1	0	0	0	0	0	0	0
ENSG00000066629__EML1	10	0	0	0	0	0	0	0	1	4	0	0	4	0	0	1	1	0	3	1	1	0	1	1	3	0	1	0	0	0	0	0	0	1	1	2	1	1	2	2	2	2	0	1	0	1	1	0	2
ENSG00000066651__TRMT11	2	0	0	0	0	0	0	1	0	0	1	0	0	0	0	0	0	0	0	0	0	0	0	0	0	0	0	0	0	0	1	1	0	0	0	1	0	0	1	1	0	0	0	0	0	1	0	1	1
ENSG00000066654__THUMPD1	7	0	1	3	0	0	0	4	0	0	0	0	1	0	1	0	0	0	0	0	2	0	1	0	1	0	0	1	0	0	0	2	5	3	2	2	0	1	1	0	0	1	0	0	0	0	1	0	0
ENSG00000066697__MSANTD3	4	0	0	0	0	0	0	1	1	0	0	0	0	0	0	1	1	0	0	0	0	0	0	0	0	0	0	1	0	0	1	0	0	0	0	0	0	0	0	0	0	0	0	0	0	0	0	0	0
ENSG00000066697__MSANTD3-cluster	2	0	0	0	0	1	0	0	1	0	0	0	0	0	0	0	0	0	0	1	0	0	0	0	0	0	0	0	0	0	2	0	0	0	0	0	0	0	0	0	0	2	1	1	0	2	0	0	0
ENSG00000066735__KIF26A	8	0	0	1	1	3	4	0	0	1	0	0	0	0	1	1	2	0	5	0	4	0	0	0	1	0	2	2	0	0	3	1	0	1	2	4	3	1	0	1	1	0	1	3	0	2	0	1	1
ENSG00000066739__ATG2B	9	0	0	0	1	0	0	0	1	0	0	0	1	0	0	0	0	0	0	0	0	0	1	2	0	0	0	1	0	0	1	1	1	0	1	0	0	0	0	0	0	1	1	0	0	0	0	0	0
ENSG00000066777__ARFGEF1	13	0	0	1	2	0	0	0	0	0	0	0	4	0	0	0	0	0	1	0	2	0	0	1	1	0	0	0	1	0	0	0	0	1	0	1	0	1	0	0	1	3	0	1	0	0	0	3	0
ENSG00000066827__ZFAT	0	0	0	0	0	1	0	0	0	0	0	0	0	0	0	0	0	0	0	0	0	0	0	0	0	0	0	0	0	0	0	0	0	0	0	0	0	0	0	1	0	0	0	0	0	0	0	0	0
ENSG00000066855__MTFR1	3	0	0	0	0	0	0	0	0	0	0	0	0	0	0	0	0	0	0	0	1	0	0	0	0	0	0	0	0	0	1	0	0	2	0	0	0	0	0	0	0	1	0	0	0	0	0	0	1
ENSG00000066923__STAG3	0	0	0	0	0	0	0	0	0	0	0	0	0	0	0	0	0	0	0	0	0	0	0	0	0	0	0	0	0	0	0	0	0	0	0	0	0	0	0	0	0	0	0	0	0	0	0	0	0
ENSG00000066926__FECH	4	0	0	0	0	0	1	1	1	0	2	0	0	0	0	0	0	0	1	2	0	1	1	1	1	0	0	0	0	0	0	0	1	1	2	3	0	1	2	1	0	0	0	0	0	1	0	0	0
ENSG00000066933__MYO9A	10	0	0	1	0	3	0	0	0	0	0	0	2	0	0	0	1	3	0	1	1	1	1	2	0	0	0	2	0	0	0	1	1	0	3	0	2	0	0	1	0	1	0	0	0	0	1	1	3
ENSG00000067048__DDX3Y	4	0	0	0	0	1	0	0	0	0	0	0	0	0	0	0	0	0	0	0	0	1	0	0	0	0	0	0	0	0	0	0	0	0	1	0	0	0	1	0	0	3	0	0	0	0	0	0	0
ENSG00000067057__PFKP	9	0	0	0	0	1	6	3	0	1	0	0	0	1	0	0	0	0	0	3	0	0	0	0	0	0	0	0	0	0	0	0	5	0	1	1	0	0	1	1	0	1	1	0	0	0	0	0	0
ENSG00000067064__IDI1	33.1	0	0	4	0	4	4	6	4	7	2	1	6	1	0	1	0	3	4	6	4	2	4	0	6	0	5	0	0	2	2	0	4	1	8	0	3	5	3	0	1	5	0	6	0	0	1	3	2
ENSG00000067066__SP100	2	0	0	0	0	3	0	0	1	0	0	0	0	0	0	0	2	1	0	1	0	0	0	0	0	0	0	0	0	0	0	0	0	0	0	1	0	0	0	1	0	1	0	0	1	0	0	0	0
ENSG00000067082__KLF6	70.6	0	5	15	9	0	4	10	3	6	6	2	3	5	2	5	7	4	2	9	2	1	4	3	6	0	3	8	1	0	5	0	11	5	3	5	5	14	2	2	10	3	7	13	0	9	3	11	9
ENSG00000067113__PLPP1	7	0	0	0	0	0	0	0	0	0	2	0	0	0	0	1	1	0	0	0	0	0	1	1	1	0	0	0	0	1	0	1	0	2	1	0	0	0	0	1	0	1	0	1	0	0	3	1	1
ENSG00000067141__NEO1	6	0	0	0	1	0	5	3	1	1	1	0	2	0	1	0	0	1	2	1	0	0	0	0	0	0	4	3	0	0	0	0	1	1	0	0	2	1	0	2	0	3	0	1	0	2	2	1	1
ENSG00000067167__TRAM1	70.6	0	0	5	1	4	7	4	8	8	8	1	8	6	0	0	5	4	3	16	3	3	5	2	6	0	2	3	3	2	1	1	12	5	4	5	4	10	6	5	4	7	2	6	0	5	6	4	5
ENSG00000067177__PHKA1	4	0	0	3	2	0	1	1	3	1	0	0	0	0	0	0	6	0	0	1	0	0	0	0	3	0	0	1	0	0	1	0	2	2	0	1	1	2	2	0	0	0	1	1	0	1	0	1	0
ENSG00000067182__TNFRSF1A	6	0	0	1	1	2	0	0	0	1	0	0	0	0	1	0	1	0	0	0	2	0	0	0	0	0	0	2	0	0	0	0	0	0	0	1	0	0	0	0	0	0	0	0	0	1	0	0	0
ENSG00000067191__CACNB1	1	0	0	0	0	0	0	0	0	0	0	0	1	0	0	0	0	0	1	0	0	0	0	0	2	0	0	0	1	0	0	0	0	0	0	0	0	0	0	1	0	1	0	0	0	0	1	0	0
ENSG00000067208__EVI5	7	0	1	0	0	1	0	0	0	0	0	0	0	0	0	2	1	0	2	0	0	0	0	0	0	0	0	0	0	0	0	0	0	0	0	1	0	0	0	0	1	0	0	0	0	0	1	0	1
ENSG00000067221__STOML1	0	0	0	0	0	0	0	0	0	0	0	0	0	0	0	0	0	0	0	0	0	0	0	0	0	0	0	0	0	0	0	0	0	0	0	1	0	0	0	0	0	0	0	0	0	0	0	0	0
ENSG00000067225__PKM	111.5	0	9	10	8	8	27.1	27.1	8	4	4	10	9	0	5	9	5	10	9	15	13	7	10	3	13	2	5	5	4	6	1	1	14	11	11	6	5	15	16	7	2	14	5	8	0	7	11	9	16
ENSG00000067248__DHX29	20	0	1	0	5	0	0	1	1	0	1	2	5	0	0	2	0	2	3	1	0	1	1	3	1	0	0	3	1	0	0	1	0	1	3	0	1	0	2	1	1	0	0	2	0	1	3	1	1
ENSG00000067334__DNTTIP2	13	0	0	6	3	2	1	2	2	0	2	1	3	0	0	0	2	0	0	3	0	0	3	0	1	0	0	1	0	0	1	1	1	0	0	2	0	1	0	0	0	1	0	0	0	0	0	1	1
ENSG00000067365__METTL22	3	0	0	0	0	0	0	0	2	0	0	0	0	0	0	0	0	0	0	0	0	0	1	0	0	0	0	0	0	0	0	0	0	0	0	0	0	0	1	0	0	0	0	0	0	0	0	0	0
ENSG00000067369__TP53BP1	22.1	0	0	0	3	0	0	2	4	2	1	3	1	0	1	3	0	2	3	1	2	0	0	0	1	0	1	0	0	0	1	1	2	1	0	2	2	3	1	1	3	2	2	2	0	3	1	2	3
ENSG00000067445__TRO	2	0	0	0	1	0	0	0	1	1	0	0	1	0	0	0	0	0	0	1	0	0	1	0	0	0	1	0	0	0	0	1	0	0	0	0	0	0	0	0	0	0	0	1	0	0	0	1	0
ENSG00000067533__RRP15	18	0	0	2	1	1	0	1	3	0	2	0	1	0	2	0	1	2	1	1	1	1	4	2	2	0	1	2	1	0	1	1	3	0	0	4	0	0	2	5	0	5	0	0	0	1	2	0	3
ENSG00000067560__RHOA	64.5	0	1	7	7	10	5	3	4	5	4	6	8	5	2	2	4	7	5	12	11	6	2	1	12	0	4	5	2	4	7	2	11	4	11	5	5	10	8	7	2	6	3	10	0	5	4	13	2
ENSG00000067596__DHX8	2	0	0	0	0	1	1	0	1	0	0	1	0	0	0	0	1	2	0	2	1	0	0	0	0	0	0	0	0	0	1	0	0	0	1	1	0	0	0	1	0	1	0	0	0	0	0	0	2
ENSG00000067601__PMS2P4	0	0	0	0	0	0	1	1	0	0	0	0	0	0	0	0	0	0	0	0	0	0	0	0	0	0	0	0	0	0	1	0	0	0	0	0	0	0	0	0	0	0	0	0	0	0	0	0	0
ENSG00000067606__PRKCZ	1	0	2	0	0	1	0	1	0	0	0	0	0	1	0	0	1	0	1	0	0	0	0	1	1	0	0	0	0	2	0	0	0	0	0	0	0	0	0	1	0	1	0	0	0	0	0	1	0
ENSG00000067646__ZFY	4	0	0	0	0	1	0	1	1	1	0	0	0	0	0	2	0	0	0	0	0	0	0	0	2	0	0	0	0	0	1	0	0	0	0	0	2	0	2	0	1	1	2	2	0	0	0	0	0
ENSG00000067704__IARS2	12	0	1	3	3	6	1	2	1	3	2	1	1	0	0	3	5	1	1	2	0	2	0	2	1	0	2	2	0	0	1	0	3	2	2	0	1	5	2	1	3	1	1	1	0	1	0	1	1
ENSG00000067715__SYT1	0	0	0	0	0	0	0	0	0	0	0	0	0	0	0	0	0	0	0	0	0	0	0	0	0	0	0	0	0	0	0	0	0	0	0	0	0	0	0	0	1	0	0	0	0	0	0	0	0
ENSG00000067829__IDH3G	5	0	1	0	1	0	2	2	0	0	1	0	0	0	0	0	1	2	1	0	0	0	0	0	0	0	0	0	0	0	0	0	1	0	0	0	2	3	2	0	0	1	0	0	0	1	2	0	0
ENSG00000067836__ROGDI	1	0	0	1	0	0	0	0	0	0	0	0	0	0	0	0	0	1	0	0	1	0	0	0	2	0	0	0	0	0	0	0	0	0	1	0	0	0	0	1	0	1	0	0	0	0	0	0	0
ENSG00000067840__PDZD4	11	0	1	0	0	0	2	0	0	2	1	1	1	0	0	0	2	0	1	2	1	1	0	0	2	0	0	1	0	0	1	0	2	2	2	0	0	0	1	1	2	1	1	2	0	2	2	0	2
ENSG00000067842__ATP2B3	0	0	0	0	0	0	0	0	0	0	0	0	0	0	0	0	0	0	0	0	0	0	0	0	0	0	0	0	0	0	0	0	0	0	0	0	0	0	0	0	0	0	0	0	0	0	0	0	0
ENSG00000067900__ROCK1	46.3	0	1	2	3	2	3	1	1	4	7	1	3	2	0	4	2	2	5	4	4	1	2	9	6	0	2	3	0	4	4	0	9	2	3	5	3	2	2	0	0	5	0	2	0	4	3	5	3
ENSG00000067955__CBFB	6	0	1	1	0	3	0	0	3	0	0	0	0	0	0	0	0	1	0	4	0	0	1	1	1	0	2	2	0	0	1	0	2	1	1	0	0	3	0	0	0	1	1	2	0	3	0	0	1
ENSG00000067992__PDK3	0	0	0	0	0	0	0	0	0	0	0	0	0	0	0	0	0	1	0	0	0	0	0	0	0	0	0	0	0	0	0	0	2	0	0	0	0	0	0	0	0	0	0	0	0	0	0	0	0
ENSG00000068001__HYAL2	4	0	0	0	0	0	1	0	0	1	0	1	1	0	0	1	0	0	0	0	0	0	0	1	0	0	1	0	0	0	2	0	0	0	0	0	0	0	0	0	0	0	0	0	0	0	0	0	1
ENSG00000068024__HDAC4	2	0	0	0	0	0	0	0	0	0	0	0	0	0	0	0	0	0	0	0	0	0	1	0	0	0	0	0	0	0	0	0	0	0	0	0	0	1	0	0	0	0	0	0	0	0	1	1	0
ENSG00000068028__RASSF1	1	0	1	0	0	0	0	0	0	0	0	0	0	1	0	0	0	0	0	0	0	0	0	0	0	0	0	0	0	0	0	0	0	0	0	0	0	0	0	0	0	1	0	2	0	0	1	1	0
ENSG00000068078__FGFR3	0	0	0	0	0	0	0	0	0	0	0	1	1	0	0	0	0	0	0	0	0	0	0	0	0	0	0	0	0	0	0	0	1	1	0	0	0	0	0	0	0	0	0	0	0	0	1	0	0
ENSG00000068079__IFI35	0	0	0	0	0	0	0	0	0	0	0	0	0	0	0	0	0	0	0	0	0	2	0	0	1	0	0	0	0	0	0	0	1	0	0	0	0	0	0	0	0	0	0	0	0	0	0	0	0
ENSG00000068097__HEATR6	7	0	0	0	2	1	0	0	0	2	0	0	0	0	0	0	0	0	1	1	0	0	1	0	1	0	0	1	0	0	0	1	1	0	1	1	0	0	0	0	0	0	0	1	0	0	0	0	1
ENSG00000068120__COASY	3	0	1	0	1	0	0	1	0	2	0	0	1	0	0	0	1	0	0	0	1	0	0	0	1	0	0	0	0	0	0	0	0	1	0	2	0	1	0	0	0	0	0	0	0	0	0	0	0
ENSG00000068137__PLEKHH3	8	0	0	1	1	0	0	3	1	0	0	0	0	0	0	0	0	2	0	1	0	0	2	1	1	0	2	0	0	0	0	2	1	0	1	1	1	3	2	0	0	2	2	0	0	0	1	0	2
ENSG00000068305__MEF2A	26.1	0	3	1	1	1	2	1	0	1	2	0	3	0	0	2	7	0	2	2	2	0	5	1	1	0	1	2	0	2	1	1	6	1	1	0	2	2	3	2	1	1	0	0	0	2	0	0	1
ENSG00000068308__OTUD5	17	0	0	1	0	1	0	2	0	0	0	0	1	0	1	0	2	1	1	1	2	0	1	0	1	0	1	0	0	1	2	1	1	1	1	0	2	3	1	0	0	0	0	2	0	1	0	1	0
ENSG00000068323__TFE3	6	0	0	0	4	0	0	0	0	0	0	2	0	0	1	0	0	0	1	0	2	1	0	0	0	0	4	0	0	1	2	0	0	0	0	0	0	0	2	1	1	0	1	0	0	0	0	2	0
ENSG00000068354__TBC1D25	5	0	0	0	1	0	1	1	0	0	1	0	0	0	0	1	0	0	0	0	1	0	0	0	0	0	0	0	0	0	0	0	1	0	1	0	0	2	2	1	0	0	0	0	0	0	1	0	1
ENSG00000068366__ACSL4	6	0	0	0	1	2	0	0	0	0	0	0	0	0	0	0	0	0	0	0	0	0	1	1	0	0	0	0	0	0	0	0	1	1	0	0	1	0	0	0	0	0	1	0	0	0	0	0	0
ENSG00000068383__INPP5A	1	0	0	0	0	0	2	0	0	0	0	2	2	0	0	0	2	2	0	0	0	0	0	0	3	0	0	0	0	0	0	0	0	0	0	0	1	0	0	0	1	0	0	0	0	2	0	0	0
ENSG00000068394__GPKOW	1	0	0	0	0	0	1	1	0	0	0	0	0	0	0	0	1	0	0	0	0	0	0	0	0	0	0	0	0	0	0	1	0	1	2	1	0	1	0	0	0	0	0	0	0	1	0	0	0
ENSG00000068400__GRIPAP1	2	0	1	1	0	0	0	0	1	0	0	0	0	0	0	0	0	0	0	0	0	0	0	0	1	0	1	0	0	0	0	0	1	0	3	0	2	0	0	0	0	0	0	0	0	1	0	0	0
ENSG00000068438__FTSJ1	7	0	0	3	1	0	0	1	0	2	0	0	0	0	2	0	0	2	2	0	0	0	0	0	0	0	1	1	0	0	0	1	0	3	0	1	2	0	1	2	0	1	0	1	0	0	0	2	1
ENSG00000068489__PRR11	17	0	3	2	2	0	0	1	0	0	0	1	0	0	0	2	0	0	1	5	0	0	0	1	1	0	0	1	0	0	4	0	3	1	1	0	0	2	0	0	2	0	0	3	0	0	2	7	0
ENSG00000068615__REEP1	12	0	0	0	0	0	0	1	1	0	0	0	0	0	0	0	0	0	0	0	0	0	2	0	4	0	0	0	0	0	0	0	7	1	3	0	0	2	2	0	0	3	1	0	0	0	1	1	1
ENSG00000068650__ATP11A	60.4	0	2	6	8	7	8	10	1	4	2	1	8	1	0	3	1	4	5	8	9	1	3	4	2	0	8	15	0	5	5	5	10	0	5	2	5	6	9	1	4	9	2	3	0	3	4	4	7
ENSG00000068654__POLR1A	4	0	1	0	1	0	0	0	0	0	0	0	0	0	0	3	0	0	2	0	1	0	0	1	0	0	1	0	0	0	1	0	0	0	2	0	0	3	1	0	0	0	0	0	0	0	2	0	2
ENSG00000068697__LAPTM4A	37.2	0	4	2	1	5	5	4	1	4	3	2	6	4	0	2	1	1	5	4	3	3	2	3	5	1	2	5	0	3	1	1	5	1	2	3	3	3	1	3	1	2	2	7	0	2	3	2	3
ENSG00000068724__TTC7A	2	0	0	0	0	0	1	0	0	0	0	0	0	0	0	0	0	0	0	0	0	0	0	0	0	0	0	0	0	0	0	0	0	0	0	0	0	0	0	0	0	0	0	0	0	0	0	0	0
ENSG00000068745__IP6K2	34.1	0	2	3	2	2	2	2	0	1	2	2	2	0	1	7	3	2	4	4	2	3	4	3	6	0	1	2	0	4	3	2	6	1	1	3	0	3	1	2	4	3	2	3	0	1	6	2	4
ENSG00000068784__SRBD1	0	0	0	0	0	2	0	0	2	0	1	0	0	0	0	0	0	1	0	1	1	0	0	0	0	0	0	0	0	0	0	0	0	0	0	1	0	0	0	0	0	0	0	0	0	0	0	0	0
ENSG00000068796__KIF2A	13	0	2	1	0	0	0	0	0	1	1	0	1	0	1	2	0	2	0	3	0	0	0	0	0	0	0	0	0	1	2	0	3	1	3	2	3	1	0	1	1	4	0	4	0	0	1	1	1
ENSG00000068831__RASGRP2	0	0	0	0	0	0	0	0	0	0	0	0	0	0	0	0	0	0	0	0	0	0	0	0	0	0	0	0	0	0	0	0	0	0	0	0	0	0	0	0	0	0	0	0	0	0	0	0	0
ENSG00000068878__PSME4	22.1	0	3	2	0	3	3	0	3	5	0	1	0	0	0	2	1	0	1	0	0	1	1	0	3	0	0	0	0	0	1	0	2	0	0	1	1	0	5	4	1	0	0	0	0	2	0	2	2
ENSG00000068885__IFT80	8	0	1	2	0	0	0	0	1	0	0	0	0	0	0	0	0	1	1	2	0	0	0	0	0	0	0	0	0	0	0	0	0	0	0	0	0	0	0	0	0	0	0	1	0	0	0	0	0
ENSG00000068885__IFT80-cluster	0	0	0	0	0	0	0	0	0	0	0	0	0	0	0	0	1	0	0	0	0	0	0	0	0	0	0	0	0	0	0	0	0	0	0	0	0	0	0	0	0	0	0	0	0	0	0	0	1
ENSG00000068903__SIRT2	7	0	2	0	0	0	0	0	0	1	0	0	0	0	0	0	1	1	1	1	0	0	1	0	1	0	0	0	2	0	0	0	3	0	0	1	0	0	0	0	0	0	1	2	0	1	2	1	1
ENSG00000068912__ERLEC1	9	0	1	5	0	2	0	0	0	2	1	1	0	0	0	2	2	1	2	0	0	1	0	1	1	0	0	1	0	0	0	0	0	0	0	0	0	0	0	0	0	0	0	1	0	1	0	1	1
ENSG00000068971__PPP2R5B	2	0	0	0	0	0	0	0	0	0	0	0	0	0	1	0	0	0	0	0	0	0	0	0	1	0	0	0	0	0	0	0	0	1	0	0	0	0	0	0	0	0	1	0	0	0	1	0	0
ENSG00000068976__PYGM	0	0	0	0	0	0	0	0	0	0	0	0	0	0	0	0	2	0	0	0	0	0	0	0	0	0	0	0	0	0	0	0	0	0	0	0	0	0	0	0	0	0	0	0	0	0	0	0	0
ENSG00000069011__PITX1	152.8	0	15	6	18	18	18	24.1	6	22.1	18	7	25.1	0	6	12	24.1	7	16	19	39.2	6	8	5	18	1	11	8	5	10	0	1	20	10	10	19	16	16	5	20	29.1	41.2	16	15	0	24.1	14	10	8
ENSG00000069020__MAST4	0	0	0	0	0	0	0	0	0	0	0	0	0	0	0	0	0	0	0	0	0	0	0	0	0	0	0	0	0	0	0	0	0	1	0	0	0	0	0	0	0	0	0	0	0	0	0	0	0
ENSG00000069122__ADGRF5	0	0	0	0	0	0	0	0	0	0	0	0	0	0	0	0	0	0	0	0	0	0	0	0	0	0	0	0	0	0	0	0	0	0	0	0	0	0	1	0	0	0	0	0	0	0	0	0	0
ENSG00000069248__NUP133	8	0	2	1	0	0	1	0	1	0	0	0	0	0	0	0	0	2	0	3	0	1	2	1	0	0	2	0	0	0	0	0	1	1	1	0	1	1	1	2	0	2	0	0	0	1	0	0	1
ENSG00000069275__NUCKS1	191.4	0	12	15	20	11	17	21.1	14	11	11	17	7	2	2	17	12	13	9	18	4	6	16	11	7	1	4	13	0	7	19	3	23.1	8	8	10	6	7	12	14	11	14	5	15	0	10	5	18	5
ENSG00000069329__VPS35	45.2	1	2	1	4	7	2	3	1	2	2	0	3	0	0	2	8	2	8	4	6	1	2	4	0	0	3	1	3	1	4	4	8	3	3	5	3	6	7	0	2	3	2	5	0	0	3	9	2
ENSG00000069345__DNAJA2	28.1	0	1	0	0	0	0	4	3	1	0	0	2	0	0	0	0	0	1	1	1	3	1	1	3	0	1	1	0	0	1	0	1	1	4	1	2	2	0	0	0	3	1	2	0	2	1	1	0
ENSG00000069399__BCL3	1	0	0	0	0	0	0	0	0	0	0	1	0	0	0	0	0	0	0	0	0	0	0	0	0	0	1	0	0	0	0	0	1	0	0	0	0	0	0	0	0	0	0	0	0	0	0	0	0
ENSG00000069424__KCNAB2	2	0	0	0	0	0	0	1	0	0	0	0	0	0	0	0	0	0	0	0	0	0	0	0	0	0	0	0	0	1	0	0	1	0	0	1	0	0	0	0	0	0	2	0	0	1	0	0	0
ENSG00000069431__ABCC9	0	0	0	0	0	0	0	0	0	0	0	0	0	0	0	0	0	0	0	0	0	0	0	0	0	0	0	0	0	0	0	0	0	0	0	0	0	0	0	0	0	0	0	0	0	0	0	0	0
ENSG00000069482__GAL	854.2	2	29.1	104.3	50.3	169.5	74.7	167.4	45.2	110.5	85.9	48.3	72.6	5	20	53.3	36.2	121.8	78.8	32.1	77.7	37.2	81.8	42.2	197.7	2	93.0	86.9	13	38.2	77.7	29.1	286.8	59.4	135.2	102.3	137.3	153.9	112.5	72.6	96.1	159.0	96.1	157.0	0	100.2	66.5	64.5	100.2
ENSG00000069493__CLEC2D	3	0	0	1	0	1	0	3	0	0	0	0	0	0	0	0	0	1	0	0	0	0	0	0	0	0	0	0	0	0	0	2	0	1	0	0	0	0	0	0	0	0	0	0	0	0	0	0	0
ENSG00000069509__FUNDC1	3	0	0	0	1	0	1	0	0	1	3	0	0	0	0	1	2	0	0	0	1	1	0	0	0	0	0	0	1	0	0	0	1	0	1	0	0	0	0	0	0	0	0	1	0	1	0	0	0
ENSG00000069667__RORA	1	0	0	0	0	0	0	0	0	0	0	0	0	0	0	0	1	0	0	0	0	0	0	0	0	0	0	0	0	0	0	0	1	0	0	0	0	0	0	0	0	0	0	0	0	0	1	0	0
ENSG00000069696__DRD4	1	0	0	0	0	0	0	0	0	0	0	1	0	0	0	0	0	0	0	0	0	0	0	0	0	0	0	0	0	0	0	0	0	0	0	0	0	0	0	0	0	0	0	0	0	0	0	0	0
ENSG00000069702__TGFBR3	18	0	0	3	0	0	1	0	0	0	1	0	1	0	0	1	3	0	0	0	0	1	1	0	0	0	0	0	0	0	0	0	9	0	1	0	0	1	1	3	0	1	0	1	0	0	4	0	1
ENSG00000069764__PLA2G10	4	0	0	2	0	0	0	0	0	0	0	0	0	0	0	0	2	0	0	1	0	0	1	0	0	0	2	0	0	0	0	0	1	0	0	0	0	0	0	0	0	0	0	0	0	0	0	0	1
ENSG00000069812__HES2	0	0	0	0	0	0	0	0	0	0	0	0	0	0	0	0	0	0	0	0	0	0	0	0	0	0	0	0	0	0	0	1	0	0	0	0	0	0	0	0	0	0	0	0	0	0	0	0	0
ENSG00000069849__ATP1B3	96.1	0	4	10	3	8	6	6	5	2	3	4	5	0	2	9	1	11	7	9	7	4	2	5	6	0	3	2	0	4	9	1	5	5	4	5	1	8	2	6	6	13	2	14	0	2	3	8	4
ENSG00000069869__NEDD4	45.2	0	2	1	7	0	4	0	3	12	5	0	3	0	2	2	4	6	1	8	1	1	3	0	8	0	6	0	0	3	1	3	6	1	4	6	2	5	3	6	3	4	3	6	0	4	3	2	5
ENSG00000069943__PIGB	2	0	0	0	0	0	0	0	1	0	0	0	0	0	0	0	2	0	0	0	0	0	1	0	0	0	0	0	0	0	0	0	0	0	0	0	1	0	0	0	0	0	0	0	0	0	0	1	0
ENSG00000069956__MAPK6	17	2	0	0	1	4	2	2	2	1	0	1	1	0	0	0	3	4	2	0	0	0	2	0	2	0	1	2	0	0	0	2	1	2	1	3	0	2	1	1	2	2	0	2	0	2	1	0	3
ENSG00000069966__GNB5	3	0	0	0	1	1	0	0	1	0	1	0	1	0	0	0	2	0	0	0	1	0	0	0	0	0	1	0	0	0	0	1	3	0	0	0	0	0	0	0	0	0	0	0	0	1	1	0	0
ENSG00000069974__RAB27A	2	0	0	0	0	0	0	0	0	0	0	0	1	0	0	0	0	2	0	2	0	0	0	0	0	0	0	0	0	0	0	0	6	1	0	1	0	1	1	0	0	2	0	1	0	0	0	1	0
ENSG00000069974__RAB27A-cluster	0	0	0	0	0	0	0	0	0	0	0	0	0	0	0	0	0	0	0	0	0	0	0	0	0	0	0	0	0	0	0	0	0	0	0	0	0	0	0	0	0	0	0	0	0	0	0	0	0
ENSG00000069998__HDHD5	6	0	1	2	1	0	2	2	0	0	1	1	0	0	0	0	1	1	1	0	0	2	0	0	2	0	0	1	0	0	1	0	0	0	0	0	0	0	0	0	1	1	0	5	0	0	0	2	1
ENSG00000070010__UFD1L	9	0	0	0	1	1	0	0	0	0	1	0	0	0	0	0	1	0	0	1	0	0	0	0	3	0	0	0	0	0	1	0	3	1	0	0	0	6	1	0	0	1	0	2	0	0	0	4	1
ENSG00000070018__LRP6	4	0	0	1	0	0	0	0	0	0	0	0	0	0	0	1	0	1	0	0	0	0	1	0	0	0	0	0	0	0	0	0	0	0	2	0	0	0	0	0	0	0	0	2	0	0	0	0	1
ENSG00000070047__PHRF1	2	0	0	1	0	1	2	3	1	2	1	0	0	0	0	1	0	0	1	0	0	0	0	0	0	0	1	0	0	0	0	0	1	0	0	0	2	0	0	0	0	1	0	0	0	0	0	1	0
ENSG00000070061__IKBKAP	7	0	0	0	0	1	0	0	1	0	1	0	2	0	0	0	0	1	2	1	0	1	1	0	1	0	0	0	0	0	0	0	0	1	1	1	0	1	1	1	2	0	0	0	0	0	1	0	0
ENSG00000070081__NUCB2	12	0	0	0	0	4	0	3	1	0	0	0	1	0	0	0	0	0	1	0	0	0	3	0	0	0	0	0	0	0	0	0	5	0	3	0	0	2	0	1	2	1	0	2	0	0	1	0	0
ENSG00000070087__PFN2	13	0	5	1	0	1	0	0	1	2	0	1	2	0	0	2	0	0	5	2	3	0	0	3	5	0	1	1	1	0	1	0	2	2	5	0	0	0	1	1	1	4	0	0	0	1	3	0	2
ENSG00000070159__PTPN3	3	0	0	0	0	0	0	0	1	0	0	0	0	0	0	1	1	0	0	0	0	0	0	0	0	0	0	1	0	0	0	0	2	0	1	0	0	2	0	0	0	0	0	1	0	0	0	0	1
ENSG00000070182__SPTB	2	0	0	0	0	0	0	0	0	0	0	0	2	0	0	0	0	0	0	0	0	0	0	1	0	0	1	0	0	0	0	0	0	0	0	0	0	0	0	1	0	0	0	0	0	0	0	0	1
ENSG00000070214__SLC44A1	5	0	1	0	0	0	0	0	0	0	0	0	1	0	1	0	0	2	2	0	1	0	0	1	1	0	1	0	0	0	0	0	1	0	2	0	1	0	2	0	0	2	0	1	0	1	0	2	0
ENSG00000070269__TMEM260	1	0	1	0	0	0	0	0	1	0	0	1	0	0	0	0	0	0	0	0	0	0	0	0	0	0	0	0	0	0	0	1	0	0	0	0	0	1	0	0	0	0	1	0	0	0	0	0	0
ENSG00000070366__SMG6	2	0	0	0	0	1	0	0	0	0	0	0	0	0	0	0	0	0	0	0	0	0	1	0	0	0	0	0	0	0	0	0	0	0	0	1	0	0	0	0	0	0	0	0	0	0	1	0	0
ENSG00000070367__EXOC5	19	0	2	0	1	2	1	0	1	2	1	0	2	1	1	2	1	2	4	2	1	0	0	0	0	0	1	1	0	0	1	3	4	0	5	1	1	0	0	0	2	0	0	2	0	3	0	0	2
ENSG00000070371__CLTCL1	0	0	0	0	0	0	0	0	0	0	0	0	0	0	0	0	0	0	0	0	0	0	0	0	0	0	0	0	0	0	0	0	0	0	1	0	0	0	0	0	0	0	0	0	0	0	0	0	0
ENSG00000070388__FGF22	2	0	0	0	0	0	0	2	0	1	0	0	0	0	0	0	0	0	0	0	0	0	0	0	0	0	0	0	0	0	0	0	1	0	0	0	0	0	0	0	0	1	1	0	0	0	1	0	1
ENSG00000070404__FSTL3	4	0	0	0	0	0	0	0	0	0	0	0	0	0	0	0	0	0	0	0	0	0	0	0	0	0	0	0	0	0	0	0	1	0	0	0	0	0	0	0	0	0	1	2	0	0	0	0	0
ENSG00000070413__DGCR2	9	0	0	0	2	0	4	0	0	0	0	0	1	1	0	1	0	0	0	0	0	1	1	0	0	0	0	1	0	0	0	0	1	1	0	0	0	0	1	0	0	1	0	0	0	1	2	0	2
ENSG00000070423__RNF126	7	0	0	0	1	0	0	0	1	1	1	0	1	0	0	0	0	2	2	1	0	1	0	0	2	0	0	1	0	1	0	2	0	0	1	1	0	0	0	1	0	2	1	0	0	4	0	0	2
ENSG00000070444__MNT	8	0	1	0	1	1	2	1	0	0	0	1	0	0	0	2	0	0	0	0	0	0	0	1	0	0	0	0	1	0	0	0	1	0	2	1	1	0	0	1	0	2	1	1	0	0	1	0	1
ENSG00000070476__ZXDC	1	0	0	0	0	0	0	0	0	0	0	0	0	0	1	1	0	0	0	0	0	1	0	0	1	0	0	0	0	1	0	0	0	1	0	0	0	1	1	0	0	2	0	0	0	0	1	0	0
ENSG00000070495__JMJD6	4	0	0	1	0	0	2	0	0	0	0	0	0	0	0	0	0	0	0	1	1	0	0	0	0	0	1	0	0	0	1	0	0	0	3	0	0	0	1	0	0	0	0	0	0	0	1	0	0
ENSG00000070501__POLB	3	0	0	1	0	0	0	0	2	2	0	0	0	0	0	0	0	0	0	0	0	0	0	0	0	0	0	0	0	0	0	0	0	1	0	0	1	0	1	0	0	0	0	0	0	0	0	0	1
ENSG00000070540__WIPI1	0	0	0	0	0	0	0	0	0	0	0	0	0	0	0	0	0	0	0	0	0	0	0	0	0	0	0	0	0	0	0	0	0	0	0	0	0	0	0	0	0	0	0	0	0	0	0	0	0
ENSG00000070601__FRMPD1	0	0	0	0	0	0	0	0	0	0	0	0	0	0	0	0	0	0	0	0	0	0	0	0	0	0	0	0	0	0	0	0	0	0	0	0	0	0	0	0	0	0	0	0	0	0	0	0	0
ENSG00000070610__GBA2	1	0	0	0	0	2	0	1	0	1	1	0	1	0	1	1	1	0	0	1	1	0	0	1	0	0	0	1	0	0	0	0	3	1	0	0	1	0	1	0	1	0	1	0	0	0	0	0	0
ENSG00000070614__NDST1	8	0	1	0	0	1	0	0	1	0	0	1	0	0	0	5	0	0	2	1	1	0	0	0	1	0	0	0	0	0	2	0	1	0	1	1	2	0	0	1	0	0	0	2	0	1	1	1	3
ENSG00000070669__ASNS	9	0	0	0	0	0	0	7	3	0	1	4	0	0	0	0	1	0	1	1	0	0	0	0	1	0	0	0	1	0	1	0	0	0	0	2	6	0	4	1	0	6	0	6	0	1	0	0	0
ENSG00000070718__AP3M2	2	0	0	1	0	1	0	0	0	0	1	0	0	0	0	2	0	0	2	0	1	0	0	0	0	0	1	0	0	0	0	0	0	1	1	0	1	0	0	0	0	0	0	0	0	0	0	0	0
ENSG00000070731__ST6GALNAC2	0	0	0	0	0	0	0	0	0	0	0	0	0	0	0	0	0	0	0	0	0	0	0	0	0	0	0	0	0	0	0	0	0	0	0	0	0	0	0	0	0	0	0	0	0	0	0	0	0
ENSG00000070731__ST6GALNAC2-cluster	4	0	0	0	0	1	0	0	1	0	1	0	0	0	0	0	1	0	1	0	0	0	0	0	0	0	1	1	0	0	0	0	0	0	0	0	0	0	0	1	0	0	0	0	0	0	2	1	0
ENSG00000070756__PABPC1	179.9	0	10	8	9	14	23.1	10	11	10	11	11	21.1	19	2	13	12	25.1	9	12	21.1	6	7	10	17	0	7	13	7	10	11	1	13	18	15	11	10	18	8	12	7	18	4	14	0	8	5	5	13
ENSG00000070761__CFAP20	13	0	1	1	0	0	1	0	2	1	2	0	1	0	1	1	0	1	0	2	1	0	1	0	1	0	0	0	0	0	0	0	5	0	6	1	1	4	0	1	1	3	0	2	0	0	0	2	4
ENSG00000070770__CSNK2A2	16	0	1	3	0	0	0	1	1	1	1	0	1	0	0	1	1	1	2	0	1	1	0	0	0	0	0	0	0	1	1	0	0	0	0	0	0	1	0	1	0	0	0	1	0	1	0	0	0
ENSG00000070778__PTPN21	20	0	1	1	1	0	1	2	1	1	2	0	1	0	0	2	6	0	2	4	0	1	0	0	0	0	0	1	0	2	1	0	2	1	2	1	1	3	1	1	0	0	0	3	0	1	0	0	1
ENSG00000070785__EIF2B3	3	0	2	1	0	1	1	0	0	1	1	0	1	0	0	0	1	0	0	0	0	1	1	0	0	0	1	0	0	0	0	0	2	0	0	0	0	2	0	0	1	0	0	0	0	1	2	2	0
ENSG00000070808__CAMK2A	49.3	0	3	3	4	4	0	4	1	4	4	1	1	0	1	3	3	1	5	3	3	2	3	1	2	0	3	1	0	3	2	0	6	2	3	4	2	3	0	4	3	7	1	5	0	3	5	1	2
ENSG00000070814__TCOF1	34.1	0	0	1	3	0	1	0	0	0	0	0	2	0	0	2	0	3	0	3	1	0	1	2	1	0	0	3	1	2	0	1	1	0	2	1	3	2	0	1	1	0	0	4	0	1	2	2	4
ENSG00000070831__CDC42	57.4	0	1	9	1	9	3	14	6	8	4	7	7	5	1	2	11	7	6	10	7	4	6	3	8	0	2	2	1	4	0	3	12	4	3	6	4	8	6	3	6	9	10	8	0	10	4	9	6
ENSG00000070882__OSBPL3	12	0	0	2	1	2	0	0	0	0	0	0	0	0	1	0	0	4	3	1	0	1	0	2	0	0	1	0	0	0	0	0	1	0	1	1	0	3	1	0	0	3	0	0	0	0	2	0	0
ENSG00000070950__RAD18	4	0	1	0	0	0	1	0	0	0	0	0	0	0	0	1	0	0	1	1	0	1	0	0	1	0	0	0	0	0	1	0	2	1	0	0	0	0	0	0	0	6	0	2	0	0	0	0	0
ENSG00000070961__ATP2B1	26.1	0	3	1	0	2	3	4	0	1	1	0	2	0	0	3	0	1	1	1	0	1	1	3	0	0	2	1	2	1	4	2	2	0	2	1	3	3	0	1	1	2	2	3	0	0	0	1	2
ENSG00000070985__TRPM5	0	0	0	0	0	0	0	0	0	0	0	0	0	0	0	0	0	0	0	0	0	0	0	0	0	0	0	0	0	0	0	0	0	0	0	0	1	0	0	0	0	0	0	0	0	0	0	0	0
ENSG00000071051__NCK2	8	0	0	0	2	3	0	0	0	0	0	0	0	0	0	2	0	1	0	1	1	0	0	0	1	0	0	0	0	0	0	1	2	0	1	0	0	3	0	1	0	0	0	1	0	0	0	0	0
ENSG00000071054__MAP4K4	33.1	0	0	3	6	4	2	3	4	3	1	1	3	0	2	1	3	4	5	3	0	2	4	0	2	0	0	2	0	1	3	2	0	1	3	1	1	4	5	2	2	2	2	1	1	2	1	1	1
ENSG00000071073__MGAT4A	4	0	0	0	0	0	0	0	2	0	0	0	0	0	0	0	0	1	0	0	0	0	0	0	1	0	0	0	0	0	0	0	0	0	0	0	0	0	0	0	0	0	0	0	0	0	0	0	0
ENSG00000071082__RPL31	134.2	0	18	10	17	24.1	19	24.1	8	12	14	17	11	0	10	15	15	19	21.1	23.1	13	10	11	11	37.2	0	11	32.1	4	6	19	3	29.1	18	10	22.1	18	30.1	24.1	27.1	7	25.1	3	29.1	0	9	12	23.1	17
ENSG00000071127__WDR1	39.2	0	3	7	1	1	5	2	3	2	1	0	4	0	0	2	6	1	3	5	0	2	4	0	11	0	0	5	1	3	1	2	5	0	3	4	4	6	7	1	2	1	2	0	0	1	3	4	2
ENSG00000071189__SNX13	3	0	1	0	1	0	2	0	0	1	0	0	0	0	0	0	0	0	0	0	0	0	0	0	2	0	0	0	0	0	2	1	0	0	0	0	0	1	1	0	0	0	1	0	0	0	2	0	0
ENSG00000071205__ARHGAP10	9	0	1	2	1	0	2	2	0	1	0	0	2	0	0	1	1	1	0	1	3	1	0	0	0	0	2	1	0	1	1	1	4	1	2	2	0	1	4	1	2	1	1	0	0	3	1	1	1
ENSG00000071242__RPS6KA2	1	0	0	0	0	0	0	0	0	0	0	0	0	0	0	0	0	0	0	0	0	0	0	0	0	0	0	0	0	0	0	0	0	0	0	0	0	0	0	0	0	0	0	0	0	0	0	0	0
ENSG00000071243__ING3	8	0	1	0	0	1	1	0	1	0	0	0	0	0	0	0	0	1	0	0	0	0	0	1	0	0	0	0	0	0	2	0	0	1	0	0	0	1	0	1	1	1	0	0	0	0	0	0	0
ENSG00000071246__VASH1	7	0	2	0	1	1	2	0	2	1	0	1	0	1	0	1	0	2	0	2	1	0	1	0	2	0	0	0	0	1	0	2	1	0	2	1	0	2	0	0	0	2	1	1	0	0	2	0	2
ENSG00000071282__LMCD1	1	0	0	0	0	2	2	0	1	1	0	0	0	0	0	0	0	0	0	0	0	0	0	0	1	0	0	0	0	0	0	0	2	1	1	1	0	0	0	1	0	0	0	0	0	0	0	0	0
ENSG00000071462__WBSCR22	14	0	1	2	0	0	0	0	0	0	3	2	1	0	0	0	0	3	0	0	1	1	2	0	3	0	0	0	0	0	1	0	3	1	1	0	1	1	0	2	2	3	0	3	0	1	0	0	0
ENSG00000071537__SEL1L	18	0	4	1	0	1	0	0	0	0	1	2	0	1	0	2	3	0	0	0	1	0	3	1	3	0	1	2	0	1	0	0	0	0	4	2	0	2	3	0	0	7	0	0	0	0	5	2	1
ENSG00000071539__TRIP13	7	0	2	6	2	0	1	0	2	0	0	1	0	0	0	1	0	0	0	3	0	0	1	0	0	0	0	1	0	0	0	0	4	1	1	0	0	3	0	0	0	0	0	5	0	1	0	3	1
ENSG00000071553__ATP6AP1	20	0	0	3	3	1	2	0	3	5	1	3	1	0	0	0	1	1	1	0	2	1	4	0	0	0	2	0	2	2	2	3	3	3	1	1	1	0	5	1	2	1	0	2	0	3	3	0	2
ENSG00000071564__TCF3	24.1	0	2	1	1	3	2	1	0	1	1	2	0	0	0	0	0	1	2	2	3	2	2	2	2	0	4	0	1	1	3	2	3	3	6	3	0	4	1	1	2	2	2	3	0	3	3	1	4
ENSG00000071575__TRIB2	0	0	0	0	0	0	0	0	0	0	0	0	0	1	0	0	0	0	0	0	0	0	0	0	0	0	0	0	0	0	0	0	0	0	0	0	0	0	0	0	0	0	0	0	0	0	0	0	0
ENSG00000071626__DAZAP1	17	0	2	0	0	4	5	3	1	0	2	3	1	0	0	0	0	1	3	2	1	1	0	0	2	0	2	2	0	1	0	1	1	2	0	0	1	3	1	1	0	0	0	2	0	1	0	0	2
ENSG00000071655__MBD3	4	0	0	1	1	5	1	0	0	1	1	0	0	0	0	0	0	0	0	1	1	0	0	0	1	0	0	0	0	0	0	0	2	1	1	0	2	4	0	2	0	1	0	2	0	1	0	1	0
ENSG00000071655__MBD3-cluster	6	0	0	0	1	5	0	1	0	0	3	1	1	0	0	1	1	0	1	0	1	0	1	2	3	0	0	1	0	0	0	0	2	2	2	0	0	5	2	1	0	2	1	3	0	1	0	0	1
ENSG00000071794__HLTF	10	0	0	2	1	0	0	0	0	0	0	0	0	0	0	0	1	0	0	2	0	0	0	0	0	0	0	1	0	0	1	0	1	1	1	0	0	0	0	0	0	0	0	2	0	0	0	1	1
ENSG00000071859__FAM50A	18	0	1	2	2	1	1	3	2	2	0	0	3	0	0	0	1	0	0	2	2	0	0	2	2	0	2	0	1	0	0	0	1	2	0	0	1	3	1	1	0	1	0	0	0	3	0	2	0
ENSG00000071889__FAM3A	3	0	0	1	0	0	0	0	0	0	0	0	0	0	0	0	0	0	0	0	0	0	1	0	0	0	0	1	0	0	0	0	1	0	0	1	1	0	1	0	0	0	1	1	0	0	0	0	0
ENSG00000071894__CPSF1	4	0	0	1	0	0	0	0	1	1	1	1	0	0	1	0	1	0	1	0	0	0	1	0	1	0	0	1	1	0	1	0	0	0	1	1	0	1	0	0	1	1	0	0	0	2	1	1	0
ENSG00000071967__CYBRD1	1	0	0	0	0	0	0	0	0	0	0	0	1	0	0	0	1	1	0	0	0	0	0	0	0	0	1	0	0	0	0	0	0	0	0	0	0	0	0	0	0	0	0	0	0	0	0	0	0
ENSG00000071994__PDCD2	15	0	0	2	1	2	1	1	1	0	1	2	2	0	0	0	1	2	1	3	3	0	0	0	1	0	1	2	0	1	0	0	1	1	1	2	0	4	1	1	0	1	0	0	0	1	1	0	3
ENSG00000072042__RDH11	24.1	0	1	0	0	1	0	2	0	3	1	2	4	0	1	1	1	0	2	3	1	0	1	3	1	0	1	1	1	2	2	1	7	2	0	2	1	0	2	1	2	3	0	5	0	2	1	2	2
ENSG00000072062__PRKACA	14	0	1	1	1	1	2	0	0	2	0	2	0	0	1	1	0	1	1	1	2	0	3	0	1	0	0	0	0	0	1	0	3	0	0	2	0	4	0	0	2	0	1	2	0	1	1	1	1
ENSG00000072071__ADGRL1	9	0	0	0	0	0	0	0	1	0	0	0	0	0	0	0	0	0	3	1	0	0	0	0	4	0	0	0	0	0	2	0	0	2	0	0	1	2	0	0	0	0	0	1	0	2	1	0	0
ENSG00000072110__ACTN1	3	0	0	0	0	0	1	0	0	0	1	0	0	0	0	0	0	0	1	0	1	0	0	0	0	0	0	2	0	1	0	0	0	0	0	0	0	0	0	1	0	0	0	0	0	2	0	0	0
ENSG00000072121__ZFYVE26	5	0	0	0	0	0	0	0	0	0	0	1	0	0	1	0	0	0	0	1	0	0	1	0	0	0	1	0	0	0	0	0	1	0	0	0	0	1	0	0	0	1	0	0	0	2	0	0	0
ENSG00000072133__RPS6KA6	14	0	2	2	1	1	0	1	0	2	1	0	1	0	0	0	2	2	0	0	1	0	0	0	2	0	1	0	0	0	0	0	0	0	0	0	0	1	1	1	1	1	1	5	0	5	0	0	0
ENSG00000072134__EPN2	10	0	0	0	0	2	0	1	1	0	0	0	0	0	0	1	0	0	0	0	2	1	0	0	0	0	0	0	0	0	0	2	1	1	0	1	0	1	0	1	0	0	1	1	0	2	1	1	0
ENSG00000072135__PTPN18	14	0	0	1	0	2	1	1	1	0	1	0	1	0	1	2	1	0	0	0	1	1	1	0	0	0	2	2	0	1	0	1	2	2	1	0	1	2	0	1	0	0	1	0	1	1	1	0	1
ENSG00000072163__LIMS2	5	0	1	1	1	0	0	1	1	1	0	0	0	0	0	0	0	0	0	2	0	2	1	1	0	0	1	2	0	0	0	0	1	0	1	0	3	2	3	2	2	1	1	1	0	0	0	0	1
ENSG00000072182__ASIC4	1	0	0	0	0	0	0	1	0	0	0	0	0	0	0	0	0	0	0	0	0	0	0	0	1	0	0	0	0	0	0	0	0	0	0	0	0	1	0	0	0	0	0	0	0	0	1	0	0
ENSG00000072195__SPEG	10	0	1	2	2	1	0	0	0	2	0	0	0	0	0	0	2	2	1	0	1	0	0	1	1	0	2	1	0	0	0	1	4	0	0	3	1	0	0	0	1	0	1	0	0	2	0	1	0
ENSG00000072201__LNX1	6	0	0	1	0	0	0	0	0	0	0	0	0	0	0	0	0	0	0	0	0	0	0	0	0	0	1	0	1	0	0	0	3	0	0	0	0	0	0	0	0	0	1	0	0	0	0	0	0
ENSG00000072210__ALDH3A2	9	0	0	1	2	1	0	3	0	1	3	0	0	0	0	1	0	0	0	0	0	1	0	0	1	0	0	2	1	0	0	0	1	0	2	1	0	0	1	0	0	0	0	0	0	1	0	0	0
ENSG00000072274__TFRC	25.1	0	2	1	0	2	2	3	0	1	3	1	3	0	0	1	0	4	4	1	8	2	2	0	0	0	3	3	0	0	3	3	1	0	3	2	2	7	2	1	1	7	0	1	1	3	3	1	0
ENSG00000072310__SREBF1	7	0	0	1	0	0	0	1	0	0	0	0	1	1	0	0	0	0	2	2	2	0	0	0	1	0	1	1	0	0	0	0	3	3	2	1	0	0	0	2	0	1	0	2	0	1	0	1	1
ENSG00000072364__AFF4	29.1	0	10	3	3	6	3	4	4	4	5	2	1	0	1	8	1	2	2	5	3	1	1	7	1	0	2	2	0	0	1	1	4	2	2	6	1	3	2	3	1	3	3	4	0	4	5	6	1
ENSG00000072401__UBE2D1	1	0	0	0	0	0	0	0	0	0	0	0	1	0	0	2	0	0	0	0	0	0	0	2	1	0	2	2	0	0	0	0	0	0	0	0	0	1	0	0	1	0	0	0	0	0	0	0	1
ENSG00000072415__MPP5	4	0	2	0	0	0	0	1	0	2	1	0	0	0	0	0	3	1	1	0	1	0	0	0	0	0	0	0	0	0	0	0	0	0	0	0	1	1	0	0	0	0	0	0	0	1	0	0	0
ENSG00000072422__RHOBTB1	1	0	0	0	0	0	0	0	0	0	0	0	0	0	0	0	1	1	0	0	0	0	0	0	0	0	0	0	0	0	0	0	0	0	0	0	0	0	0	0	0	2	0	0	0	0	0	0	0
ENSG00000072501__SMC1A	20	0	1	2	0	2	6	0	1	1	1	1	1	0	1	1	1	3	1	7	3	1	2	0	1	0	2	0	0	0	1	2	4	0	5	3	0	3	1	0	0	4	0	5	0	0	4	2	4
ENSG00000072506__HSD17B10	14	0	0	0	0	1	0	0	0	0	1	2	0	0	0	1	1	3	0	0	1	0	2	0	0	0	1	1	0	0	2	0	0	1	3	2	2	3	1	1	0	1	0	1	0	1	3	0	0
ENSG00000072518__MARK2	12	0	2	2	0	4	0	2	0	1	2	0	2	0	0	0	0	2	0	1	2	0	1	1	2	0	0	3	0	1	1	1	0	0	2	2	1	0	1	2	2	0	2	1	0	3	3	2	2
ENSG00000072571__HMMR	26.1	0	0	6	0	0	0	1	0	0	0	0	0	0	0	2	0	0	0	5	0	0	0	0	0	0	0	0	0	0	3	0	2	0	0	0	0	0	0	1	0	0	0	5	0	0	1	8	0
ENSG00000072609__CHFR	5	1	1	1	0	0	0	0	0	1	0	1	1	0	0	0	2	0	0	0	2	0	0	0	2	0	2	1	0	0	0	1	3	0	0	2	1	0	1	0	0	0	0	0	0	2	1	2	0
ENSG00000072657__TRHDE	0	0	1	0	0	0	0	0	0	0	0	0	0	0	0	0	0	0	0	0	0	0	0	0	0	0	0	0	0	0	0	0	0	0	0	2	0	0	0	0	0	0	0	0	0	0	0	0	0
ENSG00000072682__P4HA2	8	0	1	1	1	0	0	1	0	0	0	1	1	0	0	0	0	1	1	0	0	1	1	2	0	0	0	0	0	0	0	0	2	0	0	0	1	0	0	0	0	0	0	1	0	0	0	0	1
ENSG00000072736__NFATC3	10	0	0	0	0	0	1	0	0	4	1	0	1	0	0	1	0	2	0	0	1	3	0	2	0	0	0	0	0	0	1	0	3	0	1	1	0	0	2	1	0	1	0	1	0	0	1	1	0
ENSG00000072756__TRNT1	1	0	1	0	0	0	1	0	0	2	1	0	0	0	0	0	0	0	1	0	1	0	0	0	0	0	0	0	0	0	0	0	1	1	0	0	0	0	0	0	0	0	0	0	0	0	0	0	0
ENSG00000072778__ACADVL	15	0	0	3	4	4	0	3	1	0	1	1	0	0	1	1	1	1	1	6	0	1	0	1	1	0	1	2	0	0	1	3	1	0	1	1	1	2	2	0	1	5	0	1	0	0	2	4	0
ENSG00000072786__STK10	2	0	0	1	0	1	0	1	0	1	0	0	0	0	0	0	0	0	0	0	0	0	0	0	0	0	0	0	0	0	0	0	0	0	0	0	0	0	0	2	0	1	0	0	0	0	1	0	0
ENSG00000072803__FBXW11	20	0	2	1	4	5	2	1	0	2	0	0	4	0	1	1	0	0	2	2	2	1	1	2	0	0	2	0	0	3	1	1	1	1	0	2	3	1	3	3	1	3	2	3	0	3	0	1	2
ENSG00000072818__ACAP1	1	0	0	0	0	0	1	0	0	0	0	0	0	0	0	0	1	0	0	0	1	0	0	0	0	0	0	0	0	0	0	0	0	0	0	0	0	0	1	0	0	0	0	0	0	0	0	0	0
ENSG00000072849__DERL2	5	0	0	1	2	0	1	1	0	3	0	1	1	0	0	0	1	2	0	0	0	0	1	0	1	0	1	0	0	1	0	1	5	0	3	0	3	1	1	2	2	0	1	2	1	0	1	2	1
ENSG00000072864__NDE1	1	0	0	0	0	0	0	0	0	0	0	0	0	0	0	0	0	0	0	1	0	0	0	0	0	0	0	0	0	0	1	0	0	0	0	0	0	0	0	0	0	0	0	1	0	0	0	2	0
ENSG00000072952__MRVI1	0	0	0	0	0	0	0	0	0	0	0	0	0	0	0	0	0	0	0	0	0	0	0	0	0	0	0	0	0	0	0	0	0	0	0	0	0	0	0	0	0	0	0	0	0	0	0	0	0
ENSG00000072954__TMEM38A	0	0	0	1	0	1	0	0	0	0	0	0	0	0	0	0	0	0	0	0	0	0	0	0	0	0	0	1	0	0	0	0	0	0	0	0	0	0	0	0	0	0	0	0	0	0	0	0	0
ENSG00000072958__AP1M1	6	0	1	3	0	0	0	0	0	0	2	3	2	0	0	0	1	2	2	0	0	0	0	0	2	0	0	1	0	1	0	0	1	0	0	1	0	0	0	0	0	0	1	1	0	0	0	2	1
ENSG00000073008__PVR	2	0	0	0	0	2	0	0	0	0	0	0	0	0	0	0	0	0	0	0	0	0	1	0	0	0	1	1	0	0	0	0	0	0	0	0	0	0	0	0	0	0	0	0	0	0	0	0	2
ENSG00000073050__XRCC1	8	0	1	2	1	0	6	0	2	0	0	0	0	0	0	1	1	0	1	2	1	0	1	0	1	0	0	1	0	0	0	0	1	0	2	0	1	1	2	0	0	3	0	1	0	1	1	0	0
ENSG00000073050__XRCC1-cluster	0	0	0	0	0	0	0	0	0	0	0	0	0	0	0	0	0	0	0	0	0	0	0	0	0	0	0	0	0	0	0	0	0	0	0	0	0	0	0	0	0	0	0	0	0	0	0	0	0
ENSG00000073060__SCARB1	5	0	0	1	0	1	2	6	0	0	1	0	0	0	0	1	0	2	1	0	0	0	0	2	0	0	2	0	0	0	0	0	2	0	0	0	0	0	1	2	0	3	1	0	0	3	2	0	2
ENSG00000073067__CYP2W1	0	0	0	0	0	0	0	0	0	0	0	0	0	0	0	0	0	0	0	0	0	0	0	0	0	0	0	0	0	0	0	0	0	0	0	0	0	0	0	0	0	0	0	0	0	0	0	0	0
ENSG00000073111__MCM2	24.1	0	0	0	2	1	11	0	1	0	0	0	2	0	0	0	0	2	2	2	1	1	3	0	2	0	0	1	2	0	2	0	6	0	9	4	0	10	1	1	1	13	1	1	0	0	5	2	1
ENSG00000073146__MOV10L1	0	0	0	0	0	0	0	0	0	0	0	0	0	0	0	0	0	0	0	0	0	0	0	0	0	0	0	0	1	0	0	1	0	0	0	0	0	0	0	0	0	0	0	0	0	0	0	0	0
ENSG00000073150__PANX2	3	0	0	0	0	0	0	0	0	0	0	0	0	0	0	0	1	0	0	0	0	0	0	0	1	0	0	0	0	1	0	1	0	0	1	0	0	1	0	0	0	0	0	0	0	0	0	0	0
ENSG00000073169__SELENOO	6	0	0	0	1	1	0	0	0	0	0	3	0	0	0	1	1	0	2	0	1	0	0	2	0	0	1	2	0	1	1	0	1	1	0	0	0	0	0	0	1	2	0	2	0	0	1	0	0
ENSG00000073282__TP63	0	0	0	0	0	0	0	0	0	0	0	0	0	0	0	0	0	0	0	0	0	0	0	0	0	0	0	0	0	0	0	0	0	0	0	0	0	0	0	0	0	0	0	0	0	0	0	0	0
ENSG00000073331__ALPK1	2	0	0	1	0	0	0	0	0	0	0	0	1	0	0	0	0	0	0	0	0	0	0	0	0	0	0	0	0	0	0	0	0	1	0	0	0	0	0	0	0	0	0	1	0	0	0	0	0
ENSG00000073350__LLGL2	12	0	0	2	1	1	2	2	1	0	0	1	1	0	0	1	0	1	0	3	0	0	2	1	2	0	1	1	0	0	1	1	1	0	0	0	0	1	0	0	2	1	1	2	0	1	2	1	1
ENSG00000073417__PDE8A	6	0	0	0	0	0	0	0	0	0	0	0	0	0	0	0	0	0	0	0	0	0	0	0	1	0	1	0	0	1	1	0	1	0	2	0	0	0	2	0	0	0	0	0	0	0	1	0	0
ENSG00000073464__CLCN4	1	0	1	0	0	0	0	0	0	0	0	0	0	0	0	0	0	0	0	0	0	0	0	0	1	0	0	0	0	0	0	0	0	0	0	0	0	0	0	0	0	0	0	0	0	0	0	0	0
ENSG00000073536__NLE1	2	0	0	0	0	0	0	0	0	0	0	0	0	0	0	0	0	0	0	1	0	0	0	0	0	0	0	0	0	0	0	0	0	0	0	0	0	1	0	1	0	0	1	0	0	2	0	0	0
ENSG00000073578__SDHA	21.1	0	2	3	1	4	4	2	5	3	1	0	2	0	1	1	2	9	2	6	3	3	0	3	3	0	4	4	1	0	4	3	5	2	2	0	0	5	2	0	2	4	0	2	0	2	1	2	2
ENSG00000073584__SMARCE1	25.1	0	2	2	2	5	5	0	2	3	2	2	0	0	1	0	1	11	1	3	1	2	1	2	0	0	3	2	0	1	0	0	4	2	2	3	0	2	3	2	4	0	1	7	0	2	3	1	1
ENSG00000073584__SMARCE1-cluster	17	0	0	0	0	1	0	1	1	1	1	1	0	0	0	0	0	1	0	2	1	1	2	0	2	0	0	1	0	0	1	1	2	2	0	5	1	0	0	1	3	0	0	2	0	0	0	0	1
ENSG00000073605__GSDMB	1	0	0	0	0	0	0	0	0	0	0	0	0	0	0	0	0	0	0	0	0	0	0	0	0	0	0	0	0	0	0	0	0	0	0	0	0	0	0	0	0	0	0	0	0	0	0	0	0
ENSG00000073614__KDM5A	5	0	0	1	3	1	0	0	0	3	1	0	0	1	0	1	1	0	0	0	0	0	1	0	2	0	0	1	0	1	1	0	0	0	0	0	0	1	0	1	1	0	3	0	0	2	0	2	0
ENSG00000073711__PPP2R3A	3	0	0	0	0	1	0	0	0	0	1	0	0	0	0	1	1	0	0	0	1	0	0	0	0	0	0	1	0	0	0	0	0	0	0	0	0	0	0	0	0	0	0	0	0	1	0	0	0
ENSG00000073712__FERMT2	0	0	0	0	0	0	0	0	0	0	0	0	0	0	0	0	0	0	0	0	0	0	0	0	1	0	0	0	0	0	0	0	0	0	0	0	0	0	0	0	0	0	0	0	0	0	0	0	1
ENSG00000073756__PTGS2	2	0	0	0	0	0	0	0	0	0	0	0	0	0	0	0	0	0	0	0	0	0	0	0	0	0	0	0	0	0	0	0	0	0	0	0	0	0	0	0	0	0	0	0	0	0	0	0	0
ENSG00000073792__IGF2BP2	31.1	0	1	2	2	3	3	3	0	10	1	0	3	0	1	1	2	4	3	3	0	2	1	0	1	1	1	0	1	1	0	0	2	1	1	3	1	1	0	2	1	5	1	0	1	0	1	0	1
ENSG00000073803__MAP3K13	10	0	0	1	0	0	0	1	1	1	1	0	0	0	1	1	1	2	3	0	0	0	3	2	1	1	2	2	0	2	0	1	4	1	0	0	0	3	1	0	2	0	0	0	0	1	1	2	0
ENSG00000073849__ST6GAL1	6	0	0	0	2	0	2	1	0	0	0	0	0	0	0	3	0	2	1	0	0	1	0	1	0	0	0	0	0	0	3	0	1	0	0	1	1	0	0	0	1	4	2	0	0	0	0	0	2
ENSG00000073861__TBX21	0	0	0	0	0	0	0	0	0	0	0	0	0	0	0	0	0	0	0	0	0	0	0	0	0	0	0	0	0	0	0	1	0	0	0	0	0	0	0	0	0	0	0	0	0	0	0	0	0
ENSG00000073905__VDAC1P1	0	0	0	0	0	0	0	0	0	0	0	0	0	0	0	0	0	0	0	0	0	0	0	0	0	0	0	0	0	0	0	0	0	0	0	0	0	0	0	0	0	0	0	0	0	0	0	0	0
ENSG00000073910__FRY	1	0	1	0	0	0	0	0	0	0	2	0	0	0	0	0	0	0	0	0	0	0	0	0	0	0	0	0	0	0	0	0	0	0	0	0	0	0	0	0	0	0	0	0	0	0	2	0	0
ENSG00000073921__PICALM	10	0	0	2	0	1	0	2	0	1	2	0	2	0	0	0	0	1	1	0	2	1	0	1	0	0	0	1	1	0	0	1	0	0	0	0	0	0	2	0	1	1	2	1	0	1	0	1	0
ENSG00000073969__NSF	6	0	0	0	0	0	2	1	0	0	0	0	0	0	0	2	0	1	0	5	0	0	0	0	1	0	2	0	0	1	0	0	3	0	0	0	0	1	0	0	0	0	0	0	0	0	0	0	0
ENSG00000074047__GLI2	6	0	0	0	1	2	1	0	2	0	1	0	1	0	0	0	0	0	1	0	0	1	0	0	1	0	0	0	0	1	0	0	0	0	0	0	1	0	0	0	0	0	0	0	1	0	0	0	2
ENSG00000074054__CLASP1	18	0	0	2	3	0	3	2	0	0	0	0	0	0	0	3	0	1	0	1	0	0	0	2	2	0	1	1	0	0	1	2	2	0	5	3	0	1	0	1	0	3	0	1	0	1	1	1	0
ENSG00000074071__MRPS34	31.1	0	0	3	5	3	5	4	0	3	3	2	3	0	0	3	1	2	3	5	2	0	2	3	9	0	0	2	2	1	1	2	6	2	4	0	1	5	2	2	0	4	0	3	0	3	0	4	6
ENSG00000074181__NOTCH3	7	0	0	0	0	0	1	0	1	0	0	1	0	0	0	0	1	0	0	2	3	0	0	0	1	0	0	0	0	0	0	0	1	0	0	2	0	3	0	0	0	0	0	2	0	0	2	0	2
ENSG00000074201__CLNS1A	21.1	0	2	8	1	5	5	2	1	2	0	3	3	0	0	0	0	8	2	5	1	0	1	2	2	0	0	4	1	3	1	2	3	3	8	3	2	3	7	1	1	3	1	3	0	2	2	4	1
ENSG00000074211__PPP2R2C	7	0	0	3	1	0	0	1	0	1	0	0	0	0	0	0	0	0	1	0	0	0	0	0	1	0	0	1	0	3	0	0	3	1	0	0	0	1	0	1	3	0	1	3	0	4	2	1	0
ENSG00000074219__TEAD2	1	0	0	0	0	0	0	0	0	0	0	0	0	0	0	0	0	0	0	0	0	0	0	0	0	0	0	0	0	0	0	0	0	0	0	0	0	0	0	0	0	0	0	0	0	0	0	0	0
ENSG00000074266__EED	2	0	0	1	0	0	2	0	0	0	0	0	0	0	0	1	0	0	1	0	0	0	0	0	0	0	0	0	0	0	2	0	1	1	0	1	0	0	0	0	0	1	0	0	0	0	0	0	1
ENSG00000074317__SNCB	0	0	0	0	0	0	0	0	0	0	0	0	0	0	0	0	0	0	0	0	0	0	0	0	1	0	0	0	0	0	0	0	0	0	0	0	0	0	0	0	0	0	0	0	0	0	0	0	0
ENSG00000074319__TSG101	9	0	1	0	0	1	3	0	2	3	1	0	2	0	2	0	1	0	1	3	1	0	0	1	0	0	0	0	1	0	1	2	1	3	1	1	2	1	1	2	0	0	0	3	0	0	2	2	2
ENSG00000074356__NCBP3	11	1	2	1	2	2	1	2	0	3	2	1	0	0	0	1	0	2	3	1	1	0	1	1	0	0	0	1	0	0	0	1	1	0	2	0	1	1	0	1	2	2	0	1	0	0	1	0	0
ENSG00000074370__ATP2A3	0	0	0	0	0	0	0	0	0	0	0	0	0	0	0	0	0	0	0	0	0	0	0	0	0	0	0	0	0	0	0	0	0	0	0	0	0	0	0	0	0	0	0	0	0	0	0	0	0
ENSG00000074410__CA12	6	0	0	0	0	0	1	0	2	0	0	0	0	0	0	0	0	1	0	0	0	1	0	1	0	0	0	0	0	0	1	0	0	0	1	0	0	0	0	0	0	1	1	0	0	0	0	0	5
ENSG00000074527__NTN4	4	0	0	0	0	2	0	0	0	1	1	1	1	0	0	1	0	0	0	0	0	0	1	0	0	0	1	0	0	0	0	0	1	0	0	1	0	4	0	0	0	0	0	0	0	0	0	0	0
ENSG00000074582__BCS1L	2	0	0	1	0	0	1	0	0	0	1	0	0	0	0	0	0	0	0	0	1	1	0	1	2	0	0	0	1	0	0	0	1	0	0	0	0	1	0	0	0	0	0	1	0	0	1	0	1
ENSG00000074590__NUAK1	1	0	0	0	0	0	0	0	0	0	0	0	0	0	0	0	0	0	0	0	0	0	0	0	0	0	0	0	0	0	0	1	0	0	0	0	0	0	0	0	0	0	0	0	0	0	0	0	0
ENSG00000074603__DPP8	19	1	1	0	1	2	0	3	1	1	1	0	0	0	0	0	1	1	2	1	1	0	0	2	2	0	0	2	1	1	0	1	1	2	1	3	0	2	1	1	0	5	0	3	0	0	2	0	0
ENSG00000074621__SLC24A1	2	0	0	0	0	0	0	0	0	0	0	0	0	0	0	0	0	0	0	0	0	0	0	0	0	0	0	0	0	0	0	0	0	0	0	0	0	0	0	0	0	0	0	0	0	0	0	0	0
ENSG00000074657__ZNF532	14	0	0	2	0	0	3	2	0	0	0	0	0	1	0	3	0	1	1	0	0	1	2	0	0	0	0	0	0	1	2	0	1	0	1	1	3	0	2	2	0	0	0	2	1	1	2	0	1
ENSG00000074695__LMAN1	39.2	0	2	4	1	4	4	5	2	1	2	2	1	0	0	1	2	3	0	1	4	3	2	1	5	1	0	3	1	1	1	1	3	0	3	1	1	3	0	2	1	4	0	3	0	2	4	3	4
ENSG00000074696__HACD3	28.1	0	5	2	0	5	3	3	1	0	2	2	0	0	0	2	9	6	2	2	2	0	0	2	5	0	0	0	1	3	1	1	2	2	4	0	3	2	2	0	0	3	1	3	0	4	0	5	1
ENSG00000074706__IPCEF1	0	0	0	0	0	0	0	0	0	0	0	0	0	0	0	1	0	0	0	0	0	0	0	0	0	0	0	0	0	0	0	0	0	0	0	0	0	0	0	0	0	0	0	0	0	0	0	0	0
ENSG00000074755__ZZEF1	3	0	1	1	0	1	1	0	1	0	0	0	0	0	0	1	0	0	0	0	0	0	2	0	1	0	0	1	0	0	0	0	1	0	0	0	0	0	0	0	0	0	0	0	0	0	0	0	1
ENSG00000074800__ENO1	103.3	0	4	18	4	9	36.2	35.2	11	1	6	7	7	2	2	5	5	11	7	8	11	8	12	4	15	0	3	10	1	4	8	3	10	6	5	6	10	10	4	4	2	22.1	1	19	0	11	4	13	20
ENSG00000074842__MYDGF	15	0	0	5	2	0	2	2	1	2	6	1	1	0	1	2	2	5	6	4	2	2	0	0	4	0	2	2	0	3	2	0	3	1	1	4	3	6	1	2	4	5	1	3	0	1	0	1	3
ENSG00000074855__ANO8	8	0	0	1	0	0	2	0	0	0	3	0	0	0	0	0	0	1	2	0	1	0	1	0	3	0	2	0	0	0	0	1	5	0	1	0	1	1	0	0	1	0	0	0	0	1	0	0	1
ENSG00000074935__TUBE1	3	0	0	0	0	0	0	0	0	0	0	0	0	0	0	0	0	1	1	0	0	0	0	0	0	0	0	0	0	0	0	0	0	0	0	0	0	2	0	0	0	1	0	0	0	0	1	0	0
ENSG00000074964__ARHGEF10L	0	0	0	0	0	0	0	0	0	0	0	0	0	0	0	0	0	0	0	0	0	0	0	0	0	0	0	0	0	0	0	0	0	0	0	0	0	0	0	0	0	0	0	0	0	0	0	1	0
ENSG00000074966__TXK	0	0	0	0	0	0	0	0	0	0	0	0	0	0	0	0	0	0	0	0	0	0	0	1	0	0	0	0	0	0	0	0	0	0	0	0	0	0	0	0	0	0	0	0	0	0	0	0	0
ENSG00000075035__WSCD2	9	0	0	0	0	0	0	3	1	0	0	0	0	0	0	0	0	0	0	0	0	0	1	0	0	0	3	2	0	0	0	0	3	0	0	0	0	0	0	0	0	2	0	0	0	0	1	0	0
ENSG00000075043__KCNQ2	13	0	1	1	0	6	0	0	4	0	1	1	2	0	0	0	0	9	1	0	0	0	0	2	0	0	1	3	0	3	1	3	0	1	2	1	2	4	1	0	1	2	1	5	0	1	0	4	0
ENSG00000075089__ACTR6	1	0	0	1	0	3	2	0	0	0	0	1	0	0	0	1	0	0	1	0	1	0	0	0	0	0	0	0	0	0	1	0	0	0	0	0	0	1	0	0	0	1	0	0	0	0	1	0	0
ENSG00000075131__TIPIN	4	0	0	0	0	0	1	0	0	0	0	0	0	0	0	0	1	0	1	0	0	0	0	0	1	0	0	0	0	0	1	1	1	0	0	1	0	1	0	0	0	0	0	0	0	0	0	0	0
ENSG00000075142__SRI	10	0	2	1	1	2	0	1	0	1	1	0	1	0	1	1	0	0	1	0	2	0	2	3	2	0	0	2	0	0	0	0	2	1	1	0	2	3	1	1	0	0	0	1	0	1	0	2	2
ENSG00000075151__EIF4G3	5	0	0	0	2	0	1	1	2	1	0	0	0	0	1	0	2	1	1	0	2	1	0	0	4	0	1	1	0	0	0	0	0	0	0	1	0	1	0	0	1	0	0	2	0	2	0	1	0
ENSG00000075188__NUP37	3	0	0	2	2	0	0	0	1	0	0	0	0	0	0	0	0	0	1	0	0	0	0	0	1	0	0	0	0	0	0	1	1	0	0	0	0	2	0	0	0	1	0	1	0	0	1	1	0
ENSG00000075213__SEMA3A	1	0	0	0	0	0	0	0	0	0	0	0	0	0	0	0	0	0	0	0	0	0	0	0	0	0	0	0	0	0	0	0	0	0	0	0	0	0	0	0	0	0	0	0	0	0	2	0	0
ENSG00000075218__GTSE1	4	0	0	0	0	0	0	0	0	0	0	0	0	0	0	0	0	0	0	3	0	0	0	0	0	0	0	0	1	0	0	0	2	0	0	0	0	0	0	0	0	0	0	1	0	0	0	5	0
ENSG00000075223__SEMA3C	76.7	0	2	5	2	10	5	3	0	9	10	1	6	0	0	7	1	1	5	2	6	2	2	4	3	1	2	3	0	4	5	2	3	3	3	8	5	4	2	2	0	6	2	3	0	1	7	5	2
ENSG00000075234__TTC38	1	0	0	1	0	0	0	0	0	0	1	0	0	0	0	0	0	1	0	0	0	0	0	0	0	0	0	0	0	0	0	0	0	0	0	0	0	1	0	0	1	0	0	0	0	1	0	1	0
ENSG00000075239__ACAT1	0	0	0	0	0	0	0	0	0	0	0	0	0	0	0	0	1	0	0	1	0	0	0	0	0	0	0	0	0	0	0	0	1	1	0	0	0	1	2	0	0	0	0	0	0	0	0	0	0
ENSG00000075240__GRAMD4	1	0	0	0	0	0	0	0	0	0	0	0	0	0	1	0	0	0	1	0	0	0	0	0	0	0	0	0	0	0	0	0	0	0	0	1	0	0	0	0	0	1	1	0	0	0	0	0	1
ENSG00000075275__CELSR1	54.4	0	3	5	5	8	1	4	1	5	5	6	12	0	1	0	0	2	4	5	10	0	5	4	3	0	6	3	0	5	4	0	0	1	3	7	2	9	3	4	5	4	6	2	2	0	8	7	3
ENSG00000075292__ZNF638	23.1	0	0	1	2	2	0	0	1	0	0	0	0	0	1	0	1	2	4	1	0	3	1	0	0	0	2	0	0	1	0	2	2	0	1	1	0	6	0	0	0	2	2	1	0	0	2	2	1
ENSG00000075303__SLC25A40	7	0	0	0	0	0	0	0	0	0	0	0	0	0	0	0	0	0	0	2	0	0	0	0	2	0	0	0	0	0	0	0	2	0	0	0	1	1	1	0	1	2	0	1	0	0	2	2	0
ENSG00000075336__TIMM21	8	0	0	1	1	0	2	0	0	0	1	1	0	0	1	0	0	2	0	1	1	0	1	0	6	0	1	1	0	0	0	1	3	2	0	1	0	2	1	1	0	1	0	1	0	1	0	0	0
ENSG00000075391__RASAL2	11	0	1	0	0	0	0	1	0	1	0	1	0	0	0	0	0	0	0	2	0	1	0	0	0	0	0	1	1	0	0	0	1	1	2	0	0	0	2	1	0	2	0	2	0	0	1	2	0
ENSG00000075399__VPS9D1	5	0	0	0	3	0	0	0	0	1	0	0	1	0	0	0	0	0	0	0	0	0	1	0	0	0	0	0	0	0	0	0	0	0	0	0	0	0	0	0	0	1	0	0	0	0	1	0	1
ENSG00000075407__ZNF37A	20	0	5	0	2	3	1	1	2	1	0	1	2	0	0	2	2	0	0	2	0	0	1	3	1	0	1	4	0	1	2	0	7	0	2	0	1	0	1	1	2	2	3	1	0	2	4	1	1
ENSG00000075407__ZNF37A-cluster	0	0	0	0	0	1	0	0	0	0	0	0	0	0	0	0	0	0	0	0	0	0	0	0	1	0	0	0	0	0	0	0	0	0	0	0	0	0	0	0	0	0	0	0	0	0	0	0	0
ENSG00000075413__MARK3	24.1	1	1	1	4	1	0	2	2	5	0	0	1	0	0	4	1	0	0	0	0	2	0	0	2	0	2	3	1	1	1	2	3	0	1	3	1	1	0	1	1	2	0	4	0	2	1	1	0
ENSG00000075415__SLC25A3	130.0	0	4	17	5	12	17	14	6	20	5	5	13	0	1	13	6	21.1	9	11	5	10	6	13	8	0	9	8	0	4	14	4	20	20	7	9	16	21.1	5	14	4	26.1	6	18	0	2	4	6	9
ENSG00000075420__FNDC3B	10	0	4	1	0	1	2	0	0	0	0	0	1	0	0	0	1	0	3	0	1	1	0	1	1	0	0	0	0	0	2	0	1	0	2	1	0	0	3	0	0	3	0	0	0	0	1	2	0
ENSG00000075426__FOSL2	26.1	0	0	6	0	2	2	3	2	5	1	0	1	2	0	2	1	1	1	1	0	1	1	1	2	0	1	3	0	0	2	0	3	4	3	2	2	0	1	2	3	3	0	5	0	0	4	2	3
ENSG00000075461__CACNG4	1	0	0	0	0	0	0	0	0	0	0	0	0	0	0	0	0	0	0	0	0	0	0	0	0	0	0	0	0	0	0	0	0	0	0	0	0	0	0	0	0	0	0	0	0	0	0	0	0
ENSG00000075539__FRYL	3	0	0	0	0	1	0	1	1	0	0	0	0	0	0	0	0	1	1	1	0	0	0	1	0	0	1	0	0	0	0	0	0	0	0	1	0	0	1	0	0	0	0	1	0	0	1	0	0
ENSG00000075568__TMEM131	11	0	0	0	0	0	0	0	1	1	1	0	0	0	0	2	0	0	1	0	1	1	1	0	0	0	2	2	0	0	1	0	1	0	1	1	2	3	2	0	0	2	0	0	0	0	1	0	0
ENSG00000075618__FSCN1	0	0	0	0	0	0	0	0	0	0	0	0	0	0	0	0	0	0	0	0	0	0	0	1	0	0	0	0	0	0	0	0	0	0	0	1	0	0	0	0	0	0	0	0	0	0	0	0	0
ENSG00000075624__ACTB	1013.7	0	49.3	65.5	80.8	56.4	75.7	109.4	42.2	47.3	55.4	17	46.3	2	7	42.2	24.1	69.6	93.0	82.8	57.4	65.5	34.1	28.1	111.5	3	40.2	60.4	10	63.5	75.7	29.1	72.6	92.0	141.4	64.5	54.4	120.8	63.5	64.5	51.3	94.1	62.5	115.6	2	89.0	50.3	116.6	95.1
ENSG00000075643__MOCOS	0	0	0	0	0	0	0	0	0	0	0	0	0	0	0	0	0	0	0	0	0	0	0	0	0	0	0	0	0	0	0	0	0	0	0	0	0	0	0	0	0	0	0	0	0	0	0	0	0
ENSG00000075651__PLD1	1	0	0	0	0	0	0	0	0	0	0	0	0	0	0	0	0	0	0	0	0	0	0	0	0	0	0	0	0	0	0	0	0	0	0	0	0	0	0	0	0	0	0	0	0	0	0	0	0
ENSG00000075702__WDR62	1	0	0	0	0	0	0	0	0	0	0	0	0	0	0	0	0	0	0	0	0	0	0	0	0	0	0	0	0	0	0	0	0	0	0	0	0	0	0	0	0	0	0	1	0	0	1	0	1
ENSG00000075711__DLG1	12	0	0	0	0	3	1	2	1	1	0	0	0	1	0	0	1	3	0	1	0	0	0	1	1	0	0	1	0	0	0	0	0	0	3	2	2	1	2	0	1	0	0	3	0	0	1	0	0
ENSG00000075785__RAB7A	72.6	0	5	11	3	6	4	11	2	9	5	1	1	1	2	3	1	2	9	4	8	2	6	6	5	0	2	3	1	4	0	2	12	2	8	3	3	4	2	3	7	7	1	1	0	2	8	4	4
ENSG00000075790__BCAP29	14	0	0	1	0	3	1	0	0	0	0	0	0	0	0	0	0	0	2	0	0	0	2	1	0	0	1	2	0	0	2	1	2	1	0	0	0	0	0	0	1	4	0	2	0	0	1	3	1
ENSG00000075826__SEC31B	3	0	2	0	2	0	0	0	0	0	0	0	0	0	0	0	0	0	0	1	0	0	0	1	0	0	1	0	0	0	0	0	0	0	1	0	0	1	0	0	0	0	0	0	0	0	2	0	0
ENSG00000075826__SEC31B-cluster	12	0	1	0	0	0	3	0	0	2	1	0	0	0	0	3	2	3	4	3	4	0	5	1	3	0	0	2	1	1	2	2	5	1	2	2	1	0	5	2	1	2	1	2	0	5	2	0	3
ENSG00000075856__SART3	11	0	1	2	1	1	1	0	1	0	2	0	1	0	0	1	0	0	0	1	3	2	0	0	1	0	1	0	0	1	1	1	1	1	0	0	2	3	2	0	0	2	1	0	0	0	0	1	1
ENSG00000075886__TUBA3D	0	0	0	0	0	0	0	0	0	0	0	0	0	0	0	0	0	0	0	0	0	0	0	0	0	0	0	0	0	0	0	0	0	0	0	0	0	0	0	0	0	0	0	0	0	0	0	0	0
ENSG00000075914__EXOSC7	6	0	0	0	0	0	0	0	0	0	1	0	1	0	0	0	0	0	0	0	0	0	1	1	1	0	0	0	0	1	1	0	0	3	0	2	0	0	0	0	2	0	0	2	0	0	0	0	0
ENSG00000075945__KIFAP3	15	0	1	1	0	1	0	0	0	2	1	0	1	0	1	0	2	1	1	1	2	0	1	0	3	0	1	1	0	0	3	0	0	0	0	2	1	5	2	2	5	1	1	2	0	0	2	0	2
ENSG00000075975__MKRN2	13	0	0	5	0	0	0	2	1	3	1	0	0	0	0	0	0	1	0	0	1	0	0	0	0	0	1	2	1	0	1	2	1	0	2	1	0	1	2	2	0	2	0	0	0	0	0	0	0
ENSG00000076003__MCM6	28.1	0	3	2	0	1	12	1	4	0	2	0	0	0	1	0	0	1	0	2	0	1	5	0	3	0	0	2	1	0	0	0	10	1	14	6	2	9	1	0	0	13	0	0	0	0	1	0	3
ENSG00000076043__REXO2	7	0	2	2	1	4	1	0	1	0	0	2	1	2	0	1	0	1	2	1	4	0	1	1	0	0	0	2	0	0	0	1	1	1	1	1	3	1	0	0	2	1	0	2	0	0	2	0	2
ENSG00000076043__REXO2-cluster	0	0	0	0	0	0	0	0	0	0	0	0	0	0	0	0	0	0	0	0	0	0	0	0	0	0	0	0	0	0	0	0	0	0	0	0	0	1	0	0	0	1	0	0	0	0	0	0	0
ENSG00000076053__RBM7	2	0	0	0	0	1	1	0	0	1	0	0	0	0	0	1	1	0	2	1	0	0	0	0	1	0	0	0	0	0	0	0	0	1	0	0	2	0	0	0	0	0	0	0	0	0	0	1	0
ENSG00000076067__RBMS2	10	0	0	0	0	1	0	0	0	1	0	1	1	0	0	0	0	0	0	0	1	1	1	0	0	0	0	0	2	1	1	0	0	0	0	3	0	1	1	0	0	1	2	0	0	0	0	1	0
ENSG00000076108__BAZ2A	20	0	0	1	1	1	0	0	0	0	2	0	1	0	0	3	3	1	3	1	2	0	0	2	1	0	1	1	0	0	0	0	0	2	2	4	1	2	1	0	1	3	0	0	0	0	1	0	1
ENSG00000076201__PTPN23	24.1	0	4	2	3	0	0	0	1	0	2	2	1	0	0	0	2	1	2	0	0	1	0	1	0	0	0	0	0	0	0	2	0	1	0	2	0	1	2	1	2	0	1	1	0	0	2	3	0
ENSG00000076242__MLH1	14	0	0	0	0	0	1	0	0	2	0	0	0	0	0	0	0	2	2	0	1	2	1	1	0	0	1	1	0	0	0	0	1	0	2	2	2	1	0	0	0	3	0	4	0	0	0	0	1
ENSG00000076248__UNG	3	0	0	1	0	3	3	0	3	1	1	0	0	0	0	0	0	1	1	0	0	0	0	1	5	0	0	2	0	0	0	1	3	0	0	1	0	4	0	1	0	3	0	0	0	0	3	0	1
ENSG00000076321__KLHL20	17	0	0	0	1	0	1	2	1	0	1	0	1	0	0	0	1	1	1	0	1	0	1	0	0	0	0	1	1	0	1	0	3	0	2	0	1	1	1	0	0	1	0	1	0	1	2	1	1
ENSG00000076344__RGS11	0	0	0	0	0	0	0	0	0	0	0	0	0	0	0	0	0	0	0	0	0	0	0	0	0	0	0	0	0	0	0	0	0	0	0	0	0	0	0	0	0	0	0	0	0	0	0	0	0
ENSG00000076351__SLC46A1	1	0	0	1	0	1	2	0	3	1	0	1	0	0	0	1	1	0	0	0	1	0	2	0	1	0	1	0	0	0	0	0	0	1	0	0	0	1	0	0	0	0	0	0	0	0	0	0	0
ENSG00000076356__PLXNA2	3	0	0	0	0	1	0	0	1	0	0	0	0	0	0	0	1	0	0	2	0	0	1	0	0	0	1	0	0	0	0	0	1	0	0	0	0	0	0	0	0	0	0	1	0	0	0	0	1
ENSG00000076382__SPAG5	5	0	0	0	0	0	1	0	0	0	0	0	0	0	0	0	0	0	0	4	0	0	0	0	1	0	0	0	0	0	1	0	5	0	0	0	0	1	0	0	0	0	0	7	0	0	0	2	0
ENSG00000076382__SPAG5-cluster	0	0	0	0	0	0	0	0	0	0	0	0	0	0	0	0	0	0	0	0	0	0	0	0	0	0	0	0	0	0	0	0	0	0	0	0	0	0	0	0	0	0	0	0	0	0	0	0	0
ENSG00000076513__ANKRD13A	9	0	0	0	0	3	0	0	0	0	0	0	2	0	0	1	1	2	2	0	2	0	0	0	0	0	0	1	0	0	1	1	0	0	0	0	0	0	0	1	0	1	0	0	0	1	1	0	0
ENSG00000076554__TPD52	21.1	0	0	1	1	4	3	1	1	2	5	1	3	0	0	1	0	0	2	2	1	1	3	0	3	0	0	2	0	0	2	1	1	1	0	2	1	4	1	9	0	0	1	1	0	1	11	0	2
ENSG00000076554__TPD52-cluster	7	0	1	0	1	0	2	1	1	0	1	1	2	0	0	0	0	2	0	0	0	0	0	1	2	0	0	0	0	1	0	0	1	0	0	0	0	1	0	0	0	1	0	1	0	0	0	1	2
ENSG00000076555__ACACB	0	0	0	0	0	0	0	0	0	0	0	0	0	0	0	0	0	0	0	0	0	0	0	0	0	0	0	0	0	0	0	0	0	0	0	0	0	0	0	0	0	0	0	0	0	0	0	0	0
ENSG00000076604__TRAF4	6	0	1	0	2	0	0	0	0	1	0	0	1	0	0	1	0	0	0	0	0	1	0	0	1	0	0	1	0	1	1	2	4	0	0	1	0	1	2	0	0	0	0	1	0	1	1	0	1
ENSG00000076641__PAG1	1	0	0	0	0	0	0	0	0	1	0	0	0	0	0	0	0	0	0	0	0	0	0	0	0	0	0	0	0	0	0	0	0	0	0	0	0	0	0	0	0	1	0	0	0	0	3	0	1
ENSG00000076650__GPATCH1	2	0	0	0	0	0	0	0	0	0	0	0	0	0	0	1	0	0	0	0	0	1	0	1	0	0	0	0	0	0	0	0	0	0	0	0	0	0	0	0	0	0	0	1	0	0	0	0	0
ENSG00000076662__ICAM3	1	0	0	0	0	0	0	0	0	0	0	0	0	0	0	0	0	0	0	0	0	0	0	0	0	0	0	0	0	0	0	0	1	0	0	0	0	0	0	0	0	0	0	0	0	0	0	0	0
ENSG00000076685__NT5C2	6	0	1	0	2	2	0	1	1	0	3	1	0	0	0	0	0	1	0	1	2	1	1	0	1	0	0	2	0	0	0	0	0	0	1	2	0	5	2	0	0	0	0	0	0	0	0	0	0
ENSG00000076706__MCAM	4	0	0	1	1	0	0	0	1	0	0	0	1	0	0	1	0	0	0	2	0	0	0	0	0	0	0	0	0	0	0	0	0	0	0	0	0	0	1	0	3	0	0	1	0	0	0	0	0
ENSG00000076716__GPC4	12	0	1	0	0	3	1	0	0	1	1	1	0	0	0	1	0	1	1	0	2	0	0	1	1	0	0	0	0	1	0	0	2	1	0	1	1	0	3	1	1	1	0	2	0	0	2	1	2
ENSG00000076770__MBNL3	0	0	0	0	0	0	0	0	0	0	0	0	0	0	0	0	0	0	0	0	0	0	0	0	0	0	0	0	0	0	1	0	0	0	0	0	0	0	0	0	0	0	0	0	0	0	0	0	0
ENSG00000076826__CAMSAP3	3	0	1	2	0	1	1	1	0	1	0	0	2	0	1	0	0	0	0	0	0	1	0	0	0	0	1	1	0	0	0	0	1	2	0	1	0	0	0	0	0	1	1	0	0	2	1	0	1
ENSG00000076864__RAP1GAP	1	0	0	0	0	0	0	0	0	0	0	0	0	0	0	0	0	0	0	0	0	0	0	0	0	0	0	0	0	0	0	0	0	0	0	0	0	0	0	0	0	0	0	0	0	0	0	0	0
ENSG00000076924__XAB2	3	0	0	0	1	0	0	0	0	0	0	1	1	0	0	0	0	0	0	0	0	0	0	0	0	0	0	0	0	0	0	0	1	0	0	0	0	0	0	0	0	0	0	0	0	0	0	0	0
ENSG00000076928__ARHGEF1	3	0	0	0	1	0	1	0	0	1	0	0	0	1	2	0	0	1	0	1	1	1	0	0	0	0	0	1	0	1	0	1	0	0	0	0	0	1	0	0	0	1	2	1	0	1	2	0	1
ENSG00000076944__STXBP2	4	0	0	0	0	1	0	0	0	2	0	0	0	0	0	1	0	0	0	0	1	0	0	0	0	0	0	0	0	0	2	0	0	1	0	0	0	2	0	0	0	0	1	1	0	0	1	0	2
ENSG00000076984__MAP2K7	14	0	2	1	1	0	0	0	2	0	0	1	1	0	0	1	0	0	2	1	1	2	1	1	3	0	0	0	0	1	0	1	1	0	0	0	1	0	1	1	0	1	1	1	0	1	0	2	0
ENSG00000077009__NMRK2	1	0	0	0	0	0	0	2	0	0	0	0	0	0	0	0	0	0	0	0	0	0	0	0	0	0	0	0	0	0	0	0	0	0	2	0	0	0	0	0	0	0	0	0	0	0	0	0	0
ENSG00000077044__DGKD	2	0	1	0	0	0	0	0	0	0	0	0	0	0	0	0	0	0	0	0	1	0	1	0	0	0	0	0	0	0	0	0	0	0	1	0	0	0	0	0	0	0	0	0	1	1	0	0	1
ENSG00000077092__RARB	5	0	1	0	0	1	0	1	0	0	0	0	0	0	0	0	0	2	1	0	0	0	0	0	1	0	0	0	0	1	0	0	0	0	0	0	0	0	0	0	1	1	0	0	0	0	0	0	0
ENSG00000077097__TOP2B	40.2	0	4	1	1	3	2	4	1	10	2	1	1	0	1	1	0	3	2	8	1	4	2	3	5	0	9	4	1	5	1	3	7	0	2	2	2	7	3	6	2	9	0	9	0	3	1	3	6
ENSG00000077147__TM9SF3	35.2	0	0	3	2	3	5	6	1	4	5	0	3	0	0	4	2	0	4	1	0	1	2	3	2	0	1	4	0	1	5	5	2	2	2	4	3	8	1	2	2	5	1	4	0	7	7	2	5
ENSG00000077150__NFKB2	9	0	0	0	0	2	0	7	1	0	1	1	0	0	0	0	0	0	0	0	0	1	0	0	0	0	0	0	0	0	1	0	1	1	0	0	0	4	1	0	0	1	2	1	0	0	0	0	0
ENSG00000077152__UBE2T	19	0	0	2	0	0	6	1	2	0	0	2	0	0	0	0	0	1	0	8	0	0	0	0	1	0	1	0	0	0	3	0	7	1	1	0	0	1	1	0	0	0	0	8	0	0	1	4	0
ENSG00000077157__PPP1R12B	4	0	0	0	0	0	0	0	0	0	1	0	1	0	1	0	1	2	0	0	0	0	0	1	0	0	1	0	0	0	0	0	2	0	0	0	0	2	0	0	0	0	1	1	0	0	1	1	0
ENSG00000077232__DNAJC10	25.1	0	0	4	2	1	2	2	5	5	4	2	4	0	0	1	0	3	4	2	2	2	1	0	5	0	1	1	0	3	1	0	1	1	4	0	1	2	2	0	3	1	0	0	0	1	2	3	3
ENSG00000077235__GTF3C1	9	0	0	1	0	0	0	0	0	0	0	0	1	0	1	1	1	0	1	1	1	0	2	0	0	0	0	0	0	0	1	0	0	1	1	1	1	4	2	2	1	0	0	0	0	0	0	1	0
ENSG00000077238__IL4R	4	0	0	0	2	0	0	0	1	2	0	0	0	0	0	0	0	0	1	0	0	0	0	0	0	0	0	0	0	0	0	0	4	0	0	1	1	0	0	0	0	0	0	0	0	0	0	0	0
ENSG00000077254__USP33	5	0	0	1	3	0	1	1	0	1	1	0	0	0	0	1	0	2	2	0	1	1	0	0	1	0	2	0	0	1	1	0	1	0	0	0	2	1	1	0	3	3	0	0	0	3	1	0	0
ENSG00000077264__PAK3	8	0	3	0	0	2	0	0	0	0	0	0	0	0	0	0	0	0	0	0	0	0	2	0	2	0	2	0	0	0	0	1	0	0	0	0	0	0	0	0	0	0	0	0	0	1	1	0	0
ENSG00000077312__SNRPA	7	0	1	5	1	5	2	3	1	0	6	2	3	0	1	1	0	2	2	3	2	0	2	1	5	0	0	0	0	1	5	1	3	1	5	1	0	2	1	3	1	4	0	1	0	3	1	0	2
ENSG00000077348__EXOSC5	5	0	0	0	0	0	1	0	0	0	0	1	0	0	0	1	0	0	0	0	0	0	0	1	3	0	0	0	1	0	0	0	0	1	1	1	0	0	0	0	0	2	0	1	0	0	0	0	2
ENSG00000077380__DYNC1I2	34.1	0	4	5	5	4	2	5	3	4	0	1	2	0	0	2	7	3	3	2	5	2	1	1	2	0	2	4	0	3	2	2	4	2	2	2	1	7	2	4	5	10	2	3	0	3	3	2	2
ENSG00000077454__LRCH4	7	0	0	1	0	1	0	0	0	0	0	0	2	0	0	1	2	0	0	0	0	0	2	1	0	0	1	1	0	0	1	0	1	0	0	0	0	0	0	1	0	1	0	0	0	0	0	1	0
ENSG00000077458__FAM76B	8	0	0	0	0	2	0	2	0	0	0	0	0	2	0	0	0	1	0	4	0	0	0	0	0	0	1	2	0	1	0	1	0	0	0	0	0	0	0	0	1	2	0	2	1	0	1	0	0
ENSG00000077463__SIRT6	0	0	0	0	0	0	0	0	1	1	0	1	0	0	0	0	0	0	0	2	0	0	0	0	0	0	0	0	0	0	1	0	0	0	0	0	0	0	0	0	1	0	0	0	0	0	0	0	0
ENSG00000077514__POLD3	6	0	1	0	0	0	1	0	1	0	0	0	0	0	0	0	0	0	1	0	0	0	2	0	1	0	0	0	0	0	0	1	3	0	0	1	1	2	0	0	0	0	0	2	0	0	1	3	0
ENSG00000077522__ACTN2	1	0	0	0	0	0	0	0	0	0	0	0	0	1	0	0	0	0	0	0	0	0	0	0	0	0	0	0	0	0	0	0	0	0	0	0	0	0	0	0	0	0	0	0	0	0	0	0	0
ENSG00000077549__CAPZB	49.3	1	1	6	2	6	4	1	3	6	3	0	1	1	0	5	3	3	2	4	2	1	3	0	3	0	1	2	0	3	3	0	10	1	2	4	0	5	3	4	3	2	1	4	0	6	6	2	2
ENSG00000077585__GPR137B	5	0	0	0	0	0	1	0	0	0	0	0	0	1	0	0	1	1	0	0	0	0	0	0	0	0	0	0	0	0	0	1	1	1	0	0	0	0	0	0	0	1	0	0	0	0	0	0	0
ENSG00000077616__NAALAD2	2	0	0	0	0	0	0	0	0	0	0	0	0	0	0	0	0	0	0	0	0	0	0	0	0	0	0	0	0	0	0	0	0	0	0	0	0	0	0	1	0	0	0	0	0	0	0	0	0
ENSG00000077684__JADE1	0	0	0	0	0	2	0	0	0	0	0	0	0	0	0	0	0	2	0	1	0	0	1	0	0	0	0	0	0	0	1	0	0	0	0	0	0	0	0	0	0	1	0	0	0	0	0	2	0
ENSG00000077713__SLC25A43	9	0	0	1	0	0	0	0	0	0	0	0	0	0	0	0	0	0	0	0	0	0	0	0	2	0	0	1	0	0	0	0	0	0	0	0	0	1	0	0	1	0	0	0	0	0	1	0	0
ENSG00000077721__UBE2A	16	0	0	2	0	1	1	0	1	3	2	1	3	0	2	1	3	1	3	2	1	1	0	0	1	0	1	0	1	2	1	1	6	0	1	1	2	2	0	0	0	1	0	2	0	0	1	1	3
ENSG00000077782__FGFR1	1	0	0	0	0	0	1	0	0	0	0	0	0	0	0	0	0	0	0	0	0	0	0	0	0	0	0	0	0	0	0	0	0	0	0	0	0	0	0	0	1	0	1	0	0	0	1	1	1
ENSG00000077942__FBLN1	0	0	0	0	0	0	0	0	0	0	0	0	0	0	0	0	0	0	0	0	0	0	0	0	0	0	1	0	0	0	0	0	0	0	0	0	0	0	0	0	0	0	0	0	0	0	0	0	0
ENSG00000077943__ITGA8	1	0	0	0	0	0	0	0	0	0	0	0	0	0	0	0	0	0	0	0	0	0	0	0	0	0	0	0	0	0	0	0	0	0	0	0	0	0	0	0	0	0	0	0	0	0	0	0	0
ENSG00000078018__MAP2	1	0	0	0	0	0	0	0	0	0	0	0	0	0	0	0	1	0	0	0	0	0	0	0	0	0	0	0	0	0	0	0	0	0	0	0	0	1	0	0	0	0	0	0	0	0	0	0	0
ENSG00000078043__PIAS2	14	0	1	1	0	0	1	0	4	1	2	1	0	0	0	0	4	1	2	2	1	0	1	0	2	0	0	1	0	0	1	1	1	5	0	1	0	2	0	1	0	1	0	2	0	1	3	0	2
ENSG00000078061__ARAF	9	0	0	1	0	0	1	0	1	0	2	0	0	0	1	0	0	0	0	1	0	0	0	0	1	0	0	0	1	0	0	0	1	2	0	4	1	1	0	1	0	0	0	0	0	1	0	0	1
ENSG00000078070__MCCC1	2	0	0	0	0	0	0	0	0	0	0	0	0	0	0	0	0	0	0	0	0	0	0	0	0	0	0	0	1	1	0	0	0	0	0	0	0	0	0	0	0	0	0	0	0	1	0	0	1
ENSG00000078114__NEBL	3	0	2	0	0	1	1	2	0	3	4	0	0	0	0	2	1	0	0	1	0	0	0	0	0	0	1	1	0	1	0	0	2	0	2	0	1	1	1	1	1	2	0	0	0	0	2	0	1
ENSG00000078124__ACER3	6	1	1	0	0	1	0	0	0	0	1	1	0	0	0	0	0	1	1	0	0	0	0	0	3	0	0	1	0	1	0	0	2	0	1	2	0	1	0	0	2	1	0	1	0	0	0	2	0
ENSG00000078140__UBE2K	31.1	0	2	7	1	4	1	5	2	4	3	0	0	0	1	0	1	3	7	0	2	1	1	1	2	0	1	1	1	1	5	1	2	2	6	2	0	8	1	0	2	3	1	3	0	0	4	2	4
ENSG00000078142__PIK3C3	12	0	1	1	0	0	1	0	1	0	1	0	0	0	0	0	2	0	0	1	1	0	1	0	0	0	0	0	1	1	0	0	1	0	1	1	1	1	0	0	1	2	0	0	0	0	2	1	1
ENSG00000078177__N4BP2	9	0	1	0	0	1	2	0	4	0	0	0	0	0	0	0	0	0	0	2	0	2	2	1	2	0	1	0	0	0	1	0	0	0	0	0	0	1	0	0	0	1	0	0	0	0	0	0	0
ENSG00000078237__TIGAR	0	0	0	0	0	0	0	0	0	0	0	0	0	0	0	0	0	0	0	0	0	0	0	0	0	0	0	1	0	0	0	0	0	0	0	0	0	0	0	0	0	0	0	0	0	0	0	0	0
ENSG00000078246__TULP3	5	0	0	1	0	1	0	1	0	0	0	1	0	1	0	0	0	0	2	0	0	0	0	0	0	0	0	1	0	0	0	0	3	0	1	0	0	1	1	2	0	1	0	1	0	1	0	0	1
ENSG00000078269__SYNJ2	16	1	0	3	1	0	0	1	0	0	0	0	3	0	0	2	0	1	0	1	0	0	3	0	1	0	0	1	0	0	0	0	2	1	1	2	0	4	3	2	2	1	0	0	0	0	0	1	0
ENSG00000078304__PPP2R5C	22.1	0	1	1	1	3	2	0	1	1	4	2	3	0	3	0	1	1	2	3	2	0	4	0	2	0	3	0	0	0	4	0	2	2	0	2	2	1	1	1	0	0	0	1	0	0	2	3	3
ENSG00000078319__PMS2P1	1	0	0	1	1	0	0	1	0	0	0	0	1	0	0	0	0	0	1	1	0	0	0	0	0	0	0	0	0	0	0	1	1	0	0	0	0	0	0	1	0	0	0	0	0	1	0	0	0
ENSG00000078328__RBFOX1	11	0	0	1	0	1	3	3	0	1	3	0	0	0	0	0	2	0	0	0	0	0	2	0	3	0	0	1	0	0	0	1	5	0	0	1	2	4	2	1	1	1	1	2	0	2	0	0	0
ENSG00000078369__GNB1	77.7	1	4	11	6	12	7	11	6	6	7	3	6	0	2	5	2	4	4	8	3	1	4	2	8	0	3	8	1	6	3	2	7	7	10	10	4	8	6	6	4	8	4	6	1	5	5	11	6
ENSG00000078401__EDN1	21.1	0	1	7	3	3	2	4	2	2	0	0	5	3	0	1	5	0	2	1	0	0	0	0	1	0	1	2	1	0	2	0	2	0	0	1	4	5	5	1	0	5	1	2	0	0	1	2	3
ENSG00000078403__MLLT10	29.1	0	2	0	6	0	2	3	1	3	1	1	1	0	0	2	4	1	1	0	4	0	2	0	5	0	0	3	1	1	7	2	6	4	1	3	2	10	1	3	1	3	2	2	0	0	2	2	2
ENSG00000078487__ZCWPW1	0	0	0	0	0	0	0	0	0	2	0	0	0	0	0	0	0	0	0	0	0	0	0	0	1	0	0	0	0	0	0	0	0	0	0	0	0	0	0	0	0	0	0	0	0	0	0	0	0
ENSG00000078596__ITM2A	5	0	1	0	0	0	2	1	0	0	0	0	0	0	0	1	1	0	0	0	1	0	0	0	1	0	0	0	0	0	0	0	0	0	0	1	2	2	1	0	2	2	0	1	0	0	1	0	0
ENSG00000078618__NRDC	35.2	0	1	2	0	0	3	2	8	1	3	2	0	0	0	2	13	3	2	1	2	0	4	2	1	0	3	1	0	1	4	1	2	1	7	2	1	2	2	0	2	0	1	2	0	3	3	2	2
ENSG00000078668__VDAC3	38.2	0	1	3	1	0	1	2	2	3	1	0	3	0	2	1	1	4	4	5	1	4	2	4	7	0	2	1	0	1	3	0	5	8	5	1	2	6	2	4	3	5	1	5	0	1	3	7	3
ENSG00000078674__PCM1	42.2	0	2	5	1	3	2	2	0	3	1	2	3	1	1	3	4	3	0	4	1	0	1	3	1	0	2	1	1	0	2	3	2	3	0	0	1	2	2	0	0	6	0	3	0	2	0	2	0
ENSG00000078687__TNRC6C	4	0	0	0	0	1	0	0	0	0	0	0	1	0	0	0	1	0	0	0	0	0	0	1	0	0	0	0	0	0	0	0	1	0	0	0	0	0	0	1	0	1	0	1	0	0	0	3	2
ENSG00000078699__CBFA2T2	17	0	0	0	2	2	2	0	1	0	0	0	0	0	1	0	1	5	1	0	0	2	3	1	3	0	2	1	0	0	1	2	1	0	2	0	0	5	2	0	1	0	0	1	0	0	0	2	0
ENSG00000078725__BRINP1	4	0	0	0	1	0	2	0	0	1	0	0	0	0	0	0	0	0	0	0	0	0	0	0	0	0	0	0	0	0	0	0	0	0	1	0	0	0	1	0	0	0	0	0	0	0	0	0	1
ENSG00000078747__ITCH	3	0	3	1	1	3	0	0	0	0	0	0	0	0	0	2	0	1	0	0	0	0	0	1	1	0	0	2	0	0	1	0	1	0	3	1	0	0	0	2	0	0	0	2	0	0	0	2	1
ENSG00000078795__PKD2L2	0	0	0	0	0	0	0	0	0	0	0	0	0	0	0	0	0	0	0	0	0	0	0	0	0	0	0	0	0	0	0	0	0	0	0	0	0	0	0	0	0	0	0	0	0	0	0	0	0
ENSG00000078804__TP53INP2	2	0	0	0	0	0	0	0	0	0	0	0	0	1	0	0	0	0	1	0	0	0	0	0	0	0	0	0	0	0	0	0	0	0	0	0	0	0	0	0	0	0	0	0	0	0	0	0	0
ENSG00000078808__SDF4	15	0	2	3	1	4	4	2	2	0	1	1	0	0	0	1	3	3	2	1	0	0	5	2	3	0	2	0	0	0	1	0	4	0	2	0	2	0	2	0	0	0	1	3	0	2	0	1	2
ENSG00000078814__MYH7B	0	0	0	0	0	0	0	0	0	0	0	0	0	0	0	0	0	0	0	0	0	0	0	0	0	0	0	0	0	0	0	0	0	0	0	0	0	0	0	0	0	0	0	0	0	0	0	0	0
ENSG00000078900__TP73	4	0	0	0	0	0	0	0	1	0	0	0	0	0	0	0	0	0	0	1	0	0	3	0	0	0	0	0	0	0	0	0	3	0	1	0	0	1	0	0	0	1	0	1	0	0	0	0	0
ENSG00000078902__TOLLIP	12	0	0	1	1	0	1	1	0	0	0	0	2	0	1	0	0	0	0	0	1	1	0	0	1	0	0	1	0	0	0	0	1	2	1	0	0	1	2	0	0	1	1	0	0	1	2	3	4
ENSG00000078967__UBE2D4	5	0	0	0	0	0	0	0	0	0	0	0	0	0	0	0	0	0	0	0	0	0	0	2	0	0	0	0	0	0	0	1	1	0	0	0	0	0	0	0	1	0	1	0	0	0	0	0	0
ENSG00000079101__CLUL1	0	0	0	0	0	0	0	0	0	0	1	0	0	0	0	0	0	0	0	0	0	0	0	0	0	0	0	0	0	0	0	0	0	0	0	0	0	0	0	0	0	0	0	0	0	0	0	0	0
ENSG00000079102__RUNX1T1	66.5	0	2	0	2	3	3	1	1	0	5	0	1	0	2	0	0	2	4	0	2	1	0	1	2	0	2	3	1	3	1	1	4	4	2	3	3	2	1	1	5	8	3	1	1	2	9	3	1
ENSG00000079134__THOC1	14	0	1	0	2	1	0	1	0	1	0	0	0	0	0	0	1	0	0	1	0	0	2	0	0	0	1	0	0	0	0	0	1	0	0	1	1	1	0	0	0	1	0	1	1	1	0	1	2
ENSG00000079150__FKBP7	0	0	0	0	0	0	0	0	0	0	0	1	0	0	0	0	0	1	1	0	0	1	0	0	1	0	0	0	0	0	0	0	0	0	0	0	0	0	0	0	0	0	0	0	0	0	0	0	0
ENSG00000079156__OSBPL6	1	0	0	0	0	0	0	0	0	0	0	0	0	0	0	0	0	0	0	0	0	0	0	0	1	0	1	0	0	0	0	0	0	0	0	0	0	0	0	0	0	0	0	0	0	0	0	0	0
ENSG00000079215__SLC1A3	3	0	0	1	1	0	0	1	0	0	0	0	1	0	0	0	0	0	0	0	0	0	1	0	1	0	1	0	0	0	0	0	1	0	0	0	0	2	1	0	0	2	0	0	0	0	0	0	0
ENSG00000079246__XRCC5	75.7	1	1	8	4	8	10	1	12	9	4	1	5	0	1	2	1	7	1	8	4	5	10	3	6	0	3	3	0	2	4	2	18	4	5	5	0	13	4	3	2	17	2	5	0	4	3	6	6
ENSG00000079263__SP140	1	0	0	0	0	0	0	0	0	0	0	0	0	0	0	0	0	0	0	0	0	0	0	0	0	0	0	0	0	0	0	0	0	0	0	0	0	0	0	0	0	0	0	0	0	0	0	0	0
ENSG00000079277__MKNK1	10	0	1	1	0	0	1	0	0	0	0	0	1	0	1	0	0	0	1	0	0	0	1	0	0	0	3	2	0	0	0	0	3	0	3	1	1	2	2	0	1	2	0	1	0	0	1	1	0
ENSG00000079308__TNS1	0	0	0	0	0	0	0	0	0	0	0	0	0	0	0	0	0	0	0	0	0	0	0	0	0	0	0	0	0	0	0	0	0	0	0	0	0	0	0	0	0	0	0	0	0	0	0	0	0
ENSG00000079313__REXO1	20	0	0	5	5	5	1	2	1	4	2	2	3	0	0	0	2	1	3	1	3	0	2	3	6	0	0	0	0	2	1	1	6	1	4	3	2	3	3	2	1	5	1	1	0	5	2	5	1
ENSG00000079332__SAR1A	15	0	0	1	2	2	1	0	0	0	1	0	0	0	0	0	0	1	1	1	0	2	0	1	1	0	1	1	1	0	1	2	1	0	2	0	0	1	1	0	0	2	0	2	0	2	1	1	1
ENSG00000079335__CDC14A	1	0	0	0	0	0	0	0	0	0	0	0	0	0	0	0	0	0	0	0	0	0	0	0	0	0	0	0	0	0	0	0	0	0	0	1	0	0	0	0	0	0	0	0	0	0	0	0	0
ENSG00000079337__RAPGEF3	1	0	0	0	0	0	0	0	0	0	1	0	0	0	0	0	0	0	0	0	0	0	0	0	0	0	0	0	0	0	0	0	0	0	0	0	0	0	0	0	0	0	0	0	0	0	0	0	0
ENSG00000079385__CEACAM1	0	0	0	0	0	0	0	0	0	0	0	0	0	0	0	0	0	0	0	0	0	0	0	0	0	0	0	0	0	0	0	0	0	0	0	0	0	0	0	0	0	0	0	0	0	0	0	0	0
ENSG00000079387__SENP1	7	0	1	0	1	0	0	0	0	0	0	0	0	0	0	0	1	0	0	0	1	0	0	0	0	0	0	0	0	0	0	0	1	1	1	0	0	1	1	0	0	1	0	1	0	0	2	0	0
ENSG00000079393__DUSP13	0	0	0	0	0	0	0	0	0	0	0	0	0	0	0	0	0	0	0	0	0	0	0	0	0	0	0	0	0	0	0	0	0	0	0	0	0	0	0	0	0	0	0	0	0	0	0	0	0
ENSG00000079432__CIC	5	0	1	0	0	2	1	1	0	1	0	0	0	0	0	0	2	0	0	0	0	0	0	2	3	0	0	0	0	0	0	0	3	0	2	1	0	2	0	0	0	0	0	1	0	1	0	3	1
ENSG00000079435__LIPE	0	0	0	0	0	0	0	0	0	0	0	0	0	0	0	0	0	0	0	0	0	0	0	0	0	0	0	0	0	0	0	0	0	0	0	0	0	0	0	0	0	0	0	0	0	0	0	0	0
ENSG00000079459__FDFT1	43.2	0	0	2	1	5	1	12	0	6	4	2	5	0	1	2	3	3	10	5	3	2	0	1	3	0	3	3	0	0	2	0	1	3	12	2	3	2	10	1	3	7	1	0	0	2	0	3	6
ENSG00000079462__PAFAH1B3	22.1	0	1	6	0	6	3	6	3	1	2	2	1	0	1	5	0	3	0	3	1	2	1	4	3	0	0	1	0	2	1	1	5	3	4	1	7	1	1	1	1	7	1	7	0	6	3	6	2
ENSG00000079482__OPHN1	6	0	2	0	3	0	0	0	0	0	0	0	0	0	0	0	1	1	0	0	0	0	0	0	0	0	2	1	0	0	1	0	3	0	0	1	0	0	0	0	0	0	1	0	0	0	0	0	0
ENSG00000079616__KIF22	12	0	0	2	1	0	1	0	3	0	1	0	0	0	0	0	0	1	0	0	0	0	0	0	2	0	0	0	1	1	0	0	2	1	1	0	0	0	0	0	0	2	1	3	0	0	0	4	0
ENSG00000079691__CARMIL1	2	0	0	0	0	0	0	0	0	0	0	0	0	0	1	0	0	0	0	0	0	0	1	0	1	0	0	0	0	0	0	0	0	0	0	0	0	1	0	0	0	1	0	0	0	0	0	0	0
ENSG00000079739__PGM1	3	0	0	1	0	1	3	1	0	0	0	0	0	0	0	1	0	0	1	2	0	0	0	0	0	0	0	0	0	0	0	0	0	0	0	0	0	0	0	0	0	2	0	0	0	0	0	0	0
ENSG00000079785__DDX1	21.1	1	1	5	1	1	1	2	2	3	0	0	2	0	0	1	2	2	1	1	1	1	3	1	1	0	5	1	0	3	1	1	4	2	5	0	1	2	1	0	2	3	1	2	0	2	0	3	4
ENSG00000079805__DNM2	9	0	2	1	1	0	2	1	0	0	0	0	0	0	1	0	1	0	0	1	1	1	1	0	2	0	0	1	1	0	1	2	0	0	0	0	1	2	1	0	2	1	0	0	1	2	1	2	1
ENSG00000079819__EPB41L2	53.3	0	1	5	7	1	2	3	4	6	9	3	4	0	0	3	0	4	4	2	4	0	1	5	6	0	1	2	1	2	0	2	2	3	3	8	1	9	1	6	2	6	0	3	0	4	6	4	6
ENSG00000079931__MOXD1	0	0	0	0	0	0	0	0	0	0	0	0	0	0	0	0	0	0	0	0	0	0	0	0	0	0	0	0	0	0	0	0	0	0	0	0	0	0	0	0	0	0	0	0	0	0	0	0	0
ENSG00000079950__STX7	11	0	2	1	0	2	0	3	1	1	2	1	1	0	0	0	3	0	1	0	0	1	0	0	0	0	1	0	1	0	0	0	2	2	0	3	0	0	0	0	1	0	1	0	0	0	2	0	2
ENSG00000079974__RABL2B	10	0	0	0	0	0	0	2	0	0	0	1	0	0	0	0	0	0	0	1	1	0	0	0	2	0	0	0	0	0	0	0	1	0	1	0	1	0	0	0	2	2	0	1	0	0	1	0	2
ENSG00000079999__KEAP1	14	0	1	1	1	1	3	1	1	0	2	0	1	0	0	1	1	0	0	4	0	3	1	1	1	0	1	0	0	0	0	1	3	1	0	0	1	2	1	4	0	2	0	1	0	0	1	1	1
ENSG00000080166__DCT	0	0	0	0	0	0	0	0	0	0	0	0	0	0	0	0	0	0	0	0	0	0	0	0	0	0	0	0	0	0	0	0	0	0	0	0	0	0	0	0	0	0	0	0	0	0	0	0	0
ENSG00000080189__SLC35C2	2	0	0	0	0	1	0	0	0	0	0	0	0	0	0	0	1	0	1	0	1	2	0	1	0	0	0	0	1	0	0	0	2	0	0	1	0	3	2	0	0	1	0	0	0	1	0	1	1
ENSG00000080200__CRYBG3	1	0	0	0	0	0	0	0	0	0	0	0	0	0	0	0	0	0	0	0	0	0	0	0	0	0	0	0	0	1	0	0	0	0	0	0	0	0	0	0	0	0	0	0	0	0	0	0	1
ENSG00000080293__SCTR	0	0	0	0	0	0	0	0	0	0	0	0	0	0	0	0	0	0	0	0	0	0	0	0	0	0	0	0	0	0	0	0	0	0	0	0	0	0	0	0	0	0	0	0	0	0	0	1	0
ENSG00000080298__RFX3	7	0	0	0	1	0	0	0	0	0	2	0	0	0	0	0	0	0	1	0	0	0	0	0	1	0	0	1	0	0	1	0	0	0	1	0	1	0	3	1	0	3	0	2	0	1	0	0	0
ENSG00000080345__RIF1	29.1	0	1	2	0	2	5	0	6	1	0	0	2	0	0	1	4	3	3	3	2	1	1	0	0	0	1	1	0	0	1	0	3	2	5	6	1	9	4	4	0	5	1	5	0	3	3	2	1
ENSG00000080371__RAB21	10	1	4	0	1	0	1	2	0	0	0	0	1	0	0	2	4	1	0	1	2	1	2	1	0	0	1	0	0	1	1	2	5	2	0	1	0	1	1	1	1	0	0	0	0	1	0	0	1
ENSG00000080493__SLC4A4	0	0	0	0	0	0	0	0	0	0	0	0	0	0	0	0	0	0	0	0	0	0	0	0	0	0	0	0	0	0	0	0	0	0	0	0	0	0	0	0	0	0	0	0	0	0	0	0	0
ENSG00000080503__SMARCA2	7	0	0	0	1	0	0	1	0	0	0	0	0	0	0	0	0	0	0	1	0	0	0	0	0	0	0	0	0	0	0	0	1	0	1	0	0	0	1	0	0	0	1	5	0	0	0	1	0
ENSG00000080546__SESN1	5	0	1	1	0	0	0	0	0	0	0	0	0	0	0	0	2	0	0	0	0	1	0	0	1	0	1	0	0	0	0	4	2	0	0	1	0	1	1	0	0	1	0	0	0	0	0	0	0
ENSG00000080561__MID2	0	0	0	0	0	0	0	0	0	0	0	0	0	0	0	0	0	0	0	0	0	0	0	0	0	0	0	0	0	0	0	0	0	0	0	0	0	0	0	0	0	0	0	0	0	0	0	0	0
ENSG00000080573__COL5A3	5	0	0	0	0	0	1	0	0	1	0	0	0	0	0	0	0	2	0	0	0	0	1	0	0	0	0	0	0	0	0	0	0	0	0	0	0	0	1	0	0	0	0	0	0	0	0	0	0
ENSG00000080603__SRCAP	0	0	0	0	1	0	0	0	0	0	0	0	1	0	0	0	0	0	0	0	0	0	0	1	0	0	0	0	0	0	0	0	0	0	0	0	0	0	0	1	0	0	0	0	0	0	0	0	0
ENSG00000080603__SRCAP-cluster	5	0	0	0	0	2	0	0	1	0	0	0	1	0	0	1	0	0	0	0	2	0	0	0	2	0	0	0	0	0	0	0	1	0	0	0	0	0	0	1	0	1	1	1	0	0	0	3	2
ENSG00000080608__PUM3	9	0	1	0	0	0	0	0	0	2	0	0	0	0	0	0	0	0	0	0	0	0	0	0	0	0	0	0	0	0	0	0	0	0	0	0	0	1	0	0	0	0	1	0	0	1	0	2	0
ENSG00000080802__CNOT4	7	0	0	0	1	0	0	3	0	3	1	0	0	0	0	2	0	0	1	2	1	0	0	2	0	0	1	0	0	0	2	0	1	0	0	1	2	0	1	1	0	0	0	0	0	0	1	0	0
ENSG00000080815__PSEN1	5	0	1	0	1	2	0	1	0	0	0	0	1	0	0	0	1	1	1	1	0	0	0	0	1	0	0	1	0	0	0	2	1	0	0	0	0	1	2	1	0	2	0	1	0	0	0	0	0
ENSG00000080819__CPOX	4	0	0	0	2	0	1	0	1	1	0	0	0	0	0	0	0	0	0	0	0	0	0	0	0	0	0	1	0	1	0	0	0	1	0	0	0	1	0	0	0	0	0	1	0	0	0	0	0
ENSG00000080819__CPOX-cluster	0	0	0	0	0	0	0	0	0	0	0	0	0	0	0	0	0	0	0	0	0	0	0	0	0	0	0	0	0	0	0	0	0	0	0	0	0	0	0	0	0	0	0	0	0	0	0	0	0
ENSG00000080822__CLDND1	34.1	0	3	2	0	2	6	4	3	3	2	0	2	3	1	2	3	0	1	2	4	4	0	1	1	0	1	0	0	3	0	3	0	5	4	1	0	3	3	1	3	1	2	1	0	1	1	0	2
ENSG00000080823__MOK	2	0	0	0	1	0	0	0	0	1	0	0	0	0	0	0	1	0	1	0	0	0	0	0	1	0	0	0	0	0	0	0	0	0	0	0	1	0	0	0	2	0	0	0	0	0	1	0	0
ENSG00000080824__HSP90AA1	259.0	0	16	14	21.1	18	53.3	35.2	28.1	8	12	8	13	0	2	21.1	10	30.1	19	47.3	19	5	21.1	30.1	20	0	7	32.1	6	11	42.2	3	31.1	33.1	29.1	17	15	26.1	8	26.1	12	41.2	9	45.2	0	31.1	11	33.1	11
ENSG00000080839__RBL1	5	0	1	0	0	0	1	1	0	0	0	0	1	0	0	0	0	2	0	1	0	0	0	0	0	0	0	0	0	1	0	0	2	0	1	0	2	1	0	0	1	2	0	0	0	0	0	1	1
ENSG00000080845__DLGAP4	14	0	3	0	3	2	2	3	0	0	2	2	0	0	0	4	2	3	0	1	2	1	0	0	1	0	0	2	0	0	3	3	1	3	3	3	2	0	2	0	0	3	1	1	0	1	2	3	0
ENSG00000080854__IGSF9B	0	0	0	0	0	0	0	0	0	0	0	0	0	0	0	0	0	0	0	0	0	0	0	0	0	0	0	0	0	0	0	0	0	0	0	0	0	0	0	0	0	0	0	0	0	0	0	0	0
ENSG00000080947__CROCCP3	0	0	0	0	0	0	0	0	0	0	0	0	0	0	0	0	0	0	0	0	0	0	0	0	0	0	0	0	0	0	0	1	0	0	0	0	0	0	0	0	0	0	0	0	0	0	0	0	0
ENSG00000080986__NDC80	7	0	0	0	0	0	0	1	0	1	0	0	0	0	1	2	0	0	0	2	0	0	0	0	0	0	1	0	0	0	0	0	0	0	0	0	0	0	0	0	0	0	0	2	0	0	0	3	0
ENSG00000081014__AP4E1	1	0	0	0	0	0	0	1	0	0	0	0	0	0	0	1	0	0	0	0	0	0	0	0	0	0	0	0	0	0	0	0	3	0	0	1	0	0	0	0	0	0	0	0	0	0	0	0	1
ENSG00000081019__RSBN1	3	0	0	0	0	1	0	0	0	0	0	0	0	0	0	0	0	1	1	1	1	0	0	1	1	0	0	0	0	1	0	0	0	0	0	0	1	1	1	0	0	0	0	1	0	0	1	2	0
ENSG00000081026__MAGI3	7	0	0	0	0	1	1	0	0	0	2	0	0	0	0	2	0	1	0	0	0	1	0	0	1	0	0	0	0	0	2	0	1	0	0	0	0	0	0	0	0	1	0	2	0	0	2	1	0
ENSG00000081051__AFP	0	0	0	0	0	0	0	0	0	0	0	0	0	0	0	0	0	0	0	0	0	0	0	0	0	0	0	0	0	0	0	0	0	0	0	0	0	0	0	0	0	0	0	0	0	0	0	0	0
ENSG00000081052__COL4A4	0	0	0	0	0	0	0	0	0	0	0	0	0	0	0	0	0	0	0	0	0	0	0	0	0	0	0	0	0	0	0	0	0	0	0	0	0	0	0	0	0	0	0	0	0	0	0	0	0
ENSG00000081059__TCF7	4	0	1	0	1	0	0	0	2	0	1	0	0	0	0	1	0	0	0	1	0	0	1	0	0	0	0	0	0	0	0	0	5	0	0	0	0	0	0	0	0	0	0	2	0	0	0	0	1
ENSG00000081087__OSTM1	3	0	2	0	0	0	0	0	0	0	1	0	0	0	0	0	2	0	0	0	0	0	0	0	1	0	0	0	0	0	0	0	0	0	0	0	0	0	0	0	0	0	0	0	0	0	0	0	0
ENSG00000081138__CDH7	0	0	0	0	0	0	0	0	0	0	0	0	0	0	0	0	0	0	0	0	0	0	0	0	0	0	0	0	0	0	0	0	0	0	0	0	0	0	0	0	0	0	0	0	0	0	0	0	0
ENSG00000081148__IMPG2	0	0	0	0	0	0	0	0	0	0	0	0	0	0	0	0	0	0	0	0	0	0	0	0	0	0	0	0	0	0	0	0	0	0	0	0	0	0	0	0	0	0	0	0	0	0	0	0	0
ENSG00000081154__PCNP	25.1	0	0	3	1	1	1	2	1	3	0	1	2	0	1	1	1	7	2	1	4	1	2	1	2	0	1	1	1	1	1	1	5	2	1	1	3	0	0	2	0	3	1	1	0	1	1	3	0
ENSG00000081177__EXD2	12	0	0	0	0	2	1	1	0	3	0	0	1	0	0	1	0	0	1	0	1	0	0	2	0	0	0	1	2	2	2	1	0	0	0	0	4	2	0	0	2	0	0	3	0	1	1	1	2
ENSG00000081181__ARG2	0	0	0	0	0	0	0	0	0	0	0	0	0	0	0	0	0	0	0	0	0	0	0	0	0	0	0	0	0	0	0	0	0	0	0	0	0	0	0	0	0	0	0	1	0	0	0	0	0
ENSG00000081189__MEF2C	10	0	2	0	2	0	0	0	0	3	0	0	2	0	0	0	0	0	0	0	1	0	1	0	1	0	0	1	1	0	0	0	0	0	0	1	0	0	0	0	1	2	0	0	0	0	1	1	0
ENSG00000081237__PTPRC	2	0	0	0	0	1	0	0	0	0	1	0	0	0	0	0	0	0	0	0	0	0	0	0	0	0	0	0	0	0	0	0	0	0	0	0	0	0	0	0	0	0	0	0	0	0	0	0	0
ENSG00000081307__UBA5	4	0	0	2	2	0	0	1	2	1	0	0	2	0	0	1	0	0	0	0	0	0	2	0	0	0	0	1	1	0	1	0	4	0	2	0	1	0	1	0	0	0	0	0	0	0	0	1	0
ENSG00000081320__STK17B	4	0	1	0	1	0	0	0	1	1	0	1	0	0	0	0	0	1	0	0	0	1	0	0	3	0	0	0	1	0	1	0	0	0	0	5	0	1	0	0	2	0	0	1	0	0	1	1	1
ENSG00000081377__CDC14B	0	0	1	0	0	0	0	0	0	0	0	0	0	0	0	0	0	0	0	0	0	0	0	0	0	0	0	0	0	0	0	0	0	0	0	0	0	0	0	0	0	0	1	0	0	0	1	0	0
ENSG00000081386__ZNF510	1	0	0	0	0	0	0	0	0	0	0	0	0	0	0	0	0	1	0	0	0	2	0	0	0	0	0	0	0	0	0	0	0	2	0	0	0	1	1	0	0	0	1	0	0	0	0	0	0
ENSG00000081479__LRP2	0	0	0	0	0	0	0	0	0	0	0	0	0	0	0	0	0	0	0	0	0	0	0	0	0	0	0	0	0	0	0	0	0	0	0	0	0	0	0	0	0	0	0	0	0	0	0	0	0
ENSG00000081665__ZNF506	4	0	1	0	0	0	0	1	0	0	0	0	0	0	0	1	0	0	0	0	0	0	0	2	1	0	0	0	0	0	0	0	2	0	1	0	0	0	0	1	0	0	0	0	0	0	0	0	1
ENSG00000081692__JMJD4	2	0	0	0	0	0	1	0	0	0	1	0	0	0	0	0	0	0	1	0	0	0	1	0	0	0	2	0	0	0	0	0	0	0	0	0	0	0	0	0	0	0	0	2	0	0	1	0	1
ENSG00000081721__DUSP12	3	0	0	0	0	0	0	0	1	3	0	0	0	0	0	0	0	0	2	1	1	0	3	0	0	0	1	0	0	0	1	2	1	1	0	1	0	0	0	0	0	0	0	0	0	0	0	0	0
ENSG00000081760__AACS	6	0	0	2	0	0	1	1	0	0	0	0	0	0	0	0	0	0	0	0	1	0	0	0	1	0	0	1	0	0	0	0	0	0	1	1	0	0	0	0	0	1	0	0	0	1	0	0	2
ENSG00000081791__KIAA0141	4	0	0	1	1	0	0	0	0	0	1	0	0	0	0	0	0	2	0	2	1	0	0	1	0	0	0	1	0	0	0	0	0	0	3	2	0	0	0	0	1	0	0	1	0	0	1	1	0
ENSG00000081803__CADPS2	6	0	2	0	0	1	0	0	0	0	0	0	4	0	0	2	0	2	0	2	0	0	1	0	1	0	0	0	0	1	0	0	2	3	1	0	0	3	0	1	0	0	0	0	0	2	0	0	0
ENSG00000081818__PCDHB4	1	0	0	0	1	0	0	0	0	0	0	0	0	0	0	0	0	0	0	0	0	0	0	0	0	0	1	0	0	0	0	0	0	0	0	0	0	0	0	0	0	0	0	0	0	0	0	0	0
ENSG00000081853__PCDHGA2	0	0	1	0	0	0	0	0	0	0	0	0	0	0	0	0	0	0	0	0	0	0	0	0	0	0	0	0	0	0	0	0	0	0	0	0	0	0	0	0	0	0	0	0	0	0	0	0	0
ENSG00000081870__HSPB11	7	0	0	0	0	1	0	0	0	0	1	1	1	1	0	0	2	2	0	1	0	0	0	0	1	0	0	0	1	0	0	3	6	0	0	0	1	0	0	0	1	1	0	5	0	1	0	2	0
ENSG00000081913__PHLPP1	15	0	1	1	3	1	2	1	0	1	1	1	6	1	0	2	6	0	1	2	1	0	2	0	1	0	0	1	1	1	0	2	3	1	1	0	0	4	0	1	0	3	0	4	0	2	2	2	0
ENSG00000082014__SMARCD3	0	0	1	0	0	0	1	0	0	0	0	0	0	0	0	0	0	0	0	0	0	0	0	0	1	0	0	0	0	0	0	0	0	0	0	0	0	0	0	0	0	0	1	0	0	0	0	0	0
ENSG00000082068__WDR70	8	0	0	2	0	0	0	0	0	0	0	0	2	0	1	0	1	0	0	0	0	1	0	0	1	0	0	0	0	0	0	0	0	0	0	0	0	1	0	0	0	1	0	0	0	0	0	0	0
ENSG00000082126__MPP4	0	0	0	0	0	0	0	0	0	0	0	0	0	0	0	0	0	0	0	0	0	0	0	0	0	0	0	0	1	0	0	0	0	0	0	0	0	0	0	0	0	0	0	0	0	0	1	0	0
ENSG00000082146__STRADB	8	0	0	1	1	2	0	2	0	0	1	1	3	0	0	1	0	1	2	1	0	1	3	0	0	0	2	2	0	1	0	0	6	0	0	1	0	0	0	0	1	1	0	1	0	1	0	0	1
ENSG00000082153__BZW1	31.1	0	2	1	2	3	1	2	1	0	2	2	2	0	0	2	0	2	7	4	2	2	0	0	4	0	0	1	0	0	3	1	4	5	4	3	3	2	1	4	2	4	2	1	0	2	1	5	4
ENSG00000082175__PGR	0	0	0	0	0	0	0	0	0	0	0	0	0	0	0	0	0	0	0	0	0	0	0	0	0	0	0	0	0	0	0	0	0	0	0	0	0	0	0	0	0	0	0	0	0	0	0	0	0
ENSG00000082196__C1QTNF3	0	0	0	0	0	0	0	0	0	0	0	0	0	0	0	0	0	0	1	0	0	0	0	0	0	0	0	0	0	0	0	0	0	0	0	0	0	0	0	0	0	0	0	0	0	0	0	0	0
ENSG00000082196__C1QTNF3-cluster	7	0	0	1	0	0	1	0	0	0	0	0	0	0	0	0	1	1	0	0	0	1	0	0	0	0	0	0	0	0	0	0	0	0	0	0	0	1	0	0	0	1	0	0	0	0	2	2	0
ENSG00000082212__ME2	10	0	1	1	2	0	4	2	0	2	0	0	1	0	0	0	0	1	2	2	1	0	0	0	2	0	0	4	0	0	1	1	2	0	2	1	0	2	1	1	0	1	0	1	0	2	3	0	1
ENSG00000082213__C5orf22	5	0	0	0	1	1	2	0	1	2	1	0	0	0	0	2	1	3	2	2	0	1	0	0	0	0	0	0	0	0	0	0	0	0	0	0	1	0	0	0	0	1	0	2	0	1	0	0	0
ENSG00000082258__CCNT2	12	0	0	0	0	1	1	0	1	0	1	0	0	0	0	0	1	0	0	0	0	0	0	0	3	0	0	1	0	0	3	1	1	1	1	1	2	6	0	1	0	1	0	2	0	0	1	0	1
ENSG00000082269__FAM135A	26.1	0	1	0	1	5	1	2	0	3	2	1	1	1	1	2	0	0	0	1	0	1	1	1	2	0	1	0	0	0	1	0	5	1	1	1	1	1	2	2	0	6	0	1	0	0	4	2	1
ENSG00000082438__COBLL1	6	0	0	1	0	0	1	0	0	0	0	0	0	0	0	0	1	0	0	0	0	0	0	0	0	0	1	0	0	1	0	0	2	0	0	0	0	1	1	1	0	2	0	0	0	0	2	0	0
ENSG00000082458__DLG3	6	0	0	0	1	0	1	0	0	0	0	0	2	0	0	2	0	0	0	0	0	0	1	0	0	0	0	0	0	3	1	0	0	1	0	0	0	1	1	0	1	0	0	0	1	0	1	0	1
ENSG00000082497__SERTAD4	0	0	0	0	0	0	0	0	0	0	0	0	0	0	0	0	0	0	0	0	0	0	0	0	0	0	0	0	0	0	0	0	0	0	0	0	0	0	0	0	0	0	0	0	0	0	0	0	0
ENSG00000082512__TRAF5	2	0	0	0	0	0	0	0	0	0	0	0	0	0	0	0	0	0	0	0	0	0	0	0	0	0	0	0	0	0	0	0	0	0	0	0	0	0	0	0	0	0	0	0	0	0	1	0	0
ENSG00000082515__MRPL22	17	0	1	2	0	3	1	6	0	1	3	3	3	0	2	2	2	2	1	3	2	2	2	0	2	0	1	0	0	0	4	4	3	2	1	1	2	0	2	2	0	5	0	3	0	1	0	1	1
ENSG00000082516__GEMIN5	12	0	0	1	1	1	1	2	1	0	1	1	1	0	0	1	0	0	0	0	2	1	1	1	1	0	1	1	0	0	0	0	2	0	4	1	1	2	1	0	0	1	0	2	0	0	0	1	3
ENSG00000082641__NFE2L1	10	0	0	4	0	4	1	0	2	1	1	0	1	0	1	1	1	2	1	1	2	0	0	1	1	0	1	0	0	1	0	0	2	1	0	1	0	2	2	0	2	3	0	2	0	0	0	0	1
ENSG00000082701__GSK3B	24.1	0	2	1	1	4	1	1	0	1	1	0	0	0	0	3	1	1	2	1	2	0	1	1	4	0	4	0	0	1	0	1	2	1	4	0	4	0	1	2	2	9	0	0	0	5	1	4	1
ENSG00000082781__ITGB5	5	0	0	0	0	0	1	1	1	0	0	1	3	0	1	0	0	0	2	0	3	1	0	0	0	0	0	1	0	0	1	1	3	1	0	0	0	0	0	0	0	0	0	1	0	0	0	0	0
ENSG00000082805__ERC1	5	0	1	2	0	3	1	0	0	1	0	0	0	0	0	0	0	2	2	0	1	0	0	0	0	0	0	1	0	0	1	0	0	0	2	0	0	0	1	2	1	1	1	1	1	1	1	0	1
ENSG00000082898__XPO1	41.2	0	6	4	1	1	6	2	3	2	7	1	5	0	0	1	0	3	8	6	0	4	6	2	10	0	2	4	1	3	5	3	5	1	3	2	4	8	1	4	0	5	1	3	1	1	1	11	3
ENSG00000082996__RNF13	12	0	0	2	2	1	0	0	1	0	1	0	3	0	0	4	0	4	0	1	0	0	0	1	2	0	1	1	0	0	2	2	2	3	1	3	0	1	0	0	0	4	0	1	0	2	2	0	0
ENSG00000083093__PALB2	4	0	0	0	0	1	0	0	0	0	0	0	0	0	0	0	0	0	0	0	0	0	0	0	0	0	0	0	0	0	0	0	2	0	0	2	0	0	0	0	0	0	0	0	0	0	0	0	0
ENSG00000083097__DOPEY1	2	0	0	0	0	0	0	0	0	0	0	0	0	0	0	0	0	0	0	0	0	0	0	1	0	0	0	0	0	0	0	0	0	0	0	0	0	0	0	0	0	0	0	0	0	0	0	0	0
ENSG00000083099__LYRM2	15	0	0	1	1	2	0	1	1	0	1	2	0	0	0	2	3	0	3	0	1	0	0	0	2	0	3	3	0	0	1	0	2	0	0	2	0	0	0	0	3	2	1	2	0	1	2	0	0
ENSG00000083123__BCKDHB	8	0	1	1	0	1	0	0	0	1	0	0	0	0	0	1	0	1	0	0	0	0	0	0	2	0	0	0	0	1	2	2	0	1	2	0	0	0	0	0	0	4	0	0	0	0	0	1	0
ENSG00000083168__KAT6A	34.1	0	4	3	1	2	2	6	1	0	1	0	2	0	0	1	2	5	0	2	1	1	4	0	2	0	2	1	0	1	2	1	3	0	2	3	0	3	3	0	2	3	3	1	0	0	3	3	4
ENSG00000083223__ZCCHC6	5	0	1	0	0	0	0	1	0	1	0	0	0	0	0	2	1	1	0	0	0	0	0	0	1	0	0	2	0	0	1	0	1	0	1	1	0	0	0	0	0	0	0	0	0	0	0	0	0
ENSG00000083290__ULK2	8	0	0	1	0	1	0	0	0	0	0	0	1	0	0	0	0	0	0	0	0	0	0	0	0	0	0	0	0	0	0	0	2	0	1	0	0	0	0	0	0	2	0	0	0	0	0	1	0
ENSG00000083307__GRHL2	0	0	0	0	0	0	0	0	0	0	0	0	0	0	0	0	0	0	0	0	0	0	0	0	0	0	0	0	0	0	0	0	0	0	0	0	0	0	0	0	0	0	0	0	0	0	0	0	0
ENSG00000083312__TNPO1	25.1	0	1	3	3	1	8	5	1	1	1	3	1	0	0	6	1	1	2	1	1	0	2	2	1	0	1	0	0	1	3	0	11	1	5	1	0	2	0	4	1	1	1	5	0	0	2	0	4
ENSG00000083444__PLOD1	2	0	0	1	0	0	0	0	0	0	0	0	1	0	0	0	0	0	0	0	0	0	1	0	1	0	1	1	0	0	0	0	1	2	1	0	0	0	0	1	1	1	0	2	0	0	0	0	0
ENSG00000083454__P2RX5	0	0	0	0	0	0	0	1	0	0	0	0	0	0	1	0	0	0	0	0	0	0	0	0	0	0	0	0	0	0	0	0	0	0	0	0	0	0	0	0	0	0	0	0	0	0	0	0	0
ENSG00000083454__P2RX5-cluster	10	0	0	2	3	0	0	0	1	0	3	0	2	0	0	0	0	0	2	0	2	1	1	1	0	0	0	3	0	0	2	0	0	0	1	0	0	0	2	0	0	2	0	2	0	0	0	0	1
ENSG00000083457__ITGAE	3	0	0	0	0	0	0	0	2	0	0	1	0	0	0	0	0	0	0	0	0	0	0	0	0	0	2	0	0	0	0	2	2	0	0	0	1	0	0	1	0	0	0	0	0	0	0	0	0
ENSG00000083520__DIS3	7	0	1	2	0	1	2	0	1	1	1	0	1	0	0	0	0	1	0	1	2	0	1	0	1	0	0	3	1	0	0	0	1	0	2	0	0	1	1	1	0	3	0	0	0	0	0	1	1
ENSG00000083535__PIBF1	1	0	0	0	0	2	1	0	0	1	0	1	0	0	0	0	0	1	0	0	0	0	0	0	0	0	0	0	0	0	2	0	0	1	1	0	0	1	0	0	0	0	0	1	0	0	0	1	1
ENSG00000083544__TDRD3	1	0	0	0	0	0	1	0	0	0	0	0	0	0	0	1	0	0	0	0	0	0	0	0	0	0	0	0	0	0	0	0	1	0	0	0	0	0	0	0	0	0	0	0	0	0	0	0	2
ENSG00000083635__NUFIP1	4	0	0	0	0	1	1	0	0	1	0	1	0	0	0	0	0	2	0	3	3	1	1	0	2	0	0	0	0	0	1	0	0	0	4	0	0	1	0	0	1	2	0	2	0	0	0	1	1
ENSG00000083642__PDS5B	12	0	1	1	1	0	4	0	2	0	1	1	0	0	1	0	0	1	0	1	0	1	1	2	1	0	1	3	0	0	2	0	0	0	2	3	1	3	0	0	2	2	0	3	0	1	3	0	1
ENSG00000083720__OXCT1	5	0	0	0	0	1	0	1	0	0	0	0	0	0	0	1	2	0	1	5	0	0	0	1	1	0	0	1	0	0	1	0	1	1	0	0	1	4	0	0	0	1	0	0	1	0	0	0	0
ENSG00000083750__RRAGB	1	0	0	0	0	0	0	0	0	0	0	0	0	0	0	0	0	0	0	0	0	0	0	0	0	0	0	0	0	0	0	0	0	0	0	0	0	0	0	0	0	0	0	0	0	0	0	0	0
ENSG00000083799__CYLD	0	0	0	0	0	0	0	0	0	0	0	0	0	0	0	0	1	0	0	0	0	1	0	0	0	0	0	0	0	0	0	0	0	0	0	0	0	0	0	0	0	0	0	1	0	0	0	0	0
ENSG00000083807__SLC27A5	4	0	0	1	0	2	0	0	0	0	0	0	0	0	0	0	1	0	1	0	0	0	0	0	0	0	0	0	0	0	0	0	0	1	0	0	0	0	0	0	1	0	0	0	0	0	1	1	1
ENSG00000083812__ZNF324	4	0	0	0	0	0	1	0	1	0	1	0	0	0	0	0	0	0	1	0	1	0	1	0	2	0	0	1	0	0	0	0	0	0	0	0	0	0	0	0	2	0	1	0	0	0	0	0	0
ENSG00000083814__ZNF671	0	0	0	0	0	0	0	0	0	0	0	0	0	0	0	0	0	0	0	0	0	0	0	0	0	0	0	0	0	0	0	0	0	0	0	0	0	0	0	0	0	0	0	0	0	0	0	0	0
ENSG00000083817__ZNF416	3	0	0	0	0	0	0	1	0	0	0	0	0	0	0	0	0	0	1	0	0	1	0	0	0	0	0	1	0	0	0	0	0	0	0	0	0	0	0	0	0	1	0	0	0	1	0	0	0
ENSG00000083828__ZNF586	0	0	0	0	0	0	0	0	0	0	1	0	0	0	0	1	0	0	0	0	0	0	0	0	0	0	0	0	0	0	0	0	0	0	0	0	0	0	0	0	0	0	0	0	0	0	0	0	0
ENSG00000083838__ZNF446	3	0	0	0	0	1	0	0	0	2	0	0	0	0	0	0	1	0	0	0	0	0	1	0	0	0	0	0	0	0	0	0	0	0	0	0	0	1	0	0	0	0	0	0	0	0	0	1	0
ENSG00000083838__ZNF446-cluster	0	0	0	0	0	0	0	0	0	0	2	0	0	0	0	0	0	0	0	0	0	0	0	0	0	0	0	0	0	0	0	0	0	0	0	0	0	0	0	0	0	0	0	0	0	0	0	0	0
ENSG00000083844__ZNF264	9	0	0	0	2	0	0	1	0	1	1	0	0	0	0	0	1	1	1	2	1	0	0	0	1	0	0	1	0	0	0	0	1	2	0	0	0	1	0	1	0	1	0	2	0	1	2	2	2
ENSG00000083845__RPS5	171.5	0	5	18	13	11	14	21.1	16	8	12	22.1	14	1	7	13	3	24.1	16	19	17	7	11	9	29.1	0	6	11	3	9	17	3	35.2	17	16	23.1	23.1	24.1	19	13	8	19	7	27.1	0	14	10	19	28.1
ENSG00000083857__FAT1	15	0	0	0	0	1	0	0	0	0	5	0	0	0	0	0	1	0	0	0	0	0	0	0	2	0	0	0	1	0	0	1	3	4	0	1	0	0	1	0	1	0	1	0	0	0	0	0	2
ENSG00000083896__YTHDC1	24.1	1	0	2	0	0	1	3	2	0	1	0	2	0	0	1	3	0	1	0	2	0	0	1	1	0	0	2	0	0	1	1	0	2	2	1	1	1	1	0	1	1	0	1	0	1	1	0	1
ENSG00000083937__CHMP2B	24.1	0	1	3	0	2	5	1	3	0	6	3	2	1	0	1	1	1	2	3	0	0	1	1	1	0	0	1	0	1	1	0	7	1	0	1	0	2	1	1	1	7	0	3	0	0	3	1	0
ENSG00000084070__SMAP2	7	0	0	0	0	0	0	1	2	0	0	0	0	0	0	1	1	0	0	1	1	0	0	1	1	0	2	0	0	1	0	0	2	0	1	0	0	2	2	0	1	0	0	1	0	1	3	1	0
ENSG00000084072__PPIE	5	0	0	0	1	0	0	2	0	1	1	0	0	0	1	0	2	0	1	0	0	0	0	1	1	0	1	2	0	0	0	0	0	1	0	0	1	2	2	0	0	2	1	0	0	0	0	1	1
ENSG00000084073__ZMPSTE24	11	0	0	2	1	1	0	2	4	4	0	0	3	0	0	1	2	1	1	0	2	0	0	0	1	0	0	1	1	1	0	0	1	2	4	2	1	2	0	0	0	0	0	0	0	1	1	2	3
ENSG00000084090__STARD7	41.2	0	1	5	2	1	2	4	5	1	2	1	0	0	2	3	0	1	0	3	0	1	1	4	1	0	3	0	0	2	0	0	9	1	4	3	0	3	2	0	3	2	2	3	0	2	3	1	6
ENSG00000084092__NOA1	6	0	0	0	2	1	2	0	0	1	0	2	1	0	1	0	0	1	1	0	0	2	1	1	1	0	0	2	0	0	1	1	1	1	1	1	0	1	0	2	0	0	0	2	0	0	2	0	3
ENSG00000084093__REST	31.1	0	3	4	0	3	2	2	0	0	2	0	2	0	0	2	1	2	1	1	0	1	0	2	3	0	0	0	0	1	3	0	3	2	0	3	2	2	3	0	1	2	1	1	0	1	3	2	4
ENSG00000084110__HAL	0	0	0	0	0	0	0	0	0	0	0	0	0	0	0	0	0	0	0	0	0	0	0	0	0	0	0	0	0	0	0	0	0	0	0	0	0	0	0	0	0	0	0	0	0	0	0	0	0
ENSG00000084112__SSH1	56.4	0	1	2	1	4	1	6	1	4	1	1	1	0	1	0	0	4	1	3	2	1	4	1	6	0	1	2	1	1	1	0	4	4	2	3	2	2	3	0	0	5	0	5	0	3	1	0	5
ENSG00000084207__GSTP1	37.2	0	4	7	6	8	5	4	8	2	8	7	2	0	4	3	1	9	4	7	8	6	3	5	10	0	5	1	1	0	6	4	6	5	9	8	3	5	4	5	1	15	2	11	0	1	5	5	6
ENSG00000084234__APLP2	46.3	0	4	3	1	10	2	0	2	4	1	3	4	1	0	3	2	3	0	1	0	2	1	1	2	0	7	3	2	1	3	0	5	1	3	0	0	6	4	5	4	4	1	5	2	1	5	4	4
ENSG00000084444__FAM234B	1	0	1	0	0	0	0	0	0	0	0	0	0	0	0	0	0	0	0	0	0	0	0	0	0	0	0	0	0	0	0	0	0	0	0	0	0	0	0	0	0	0	0	0	0	0	0	0	0
ENSG00000084463__WBP11	13	0	0	0	1	0	1	0	0	0	1	1	1	1	0	0	1	3	0	2	0	0	2	0	0	0	0	1	0	2	3	0	1	0	1	1	1	1	1	0	0	0	0	0	0	0	1	0	0
ENSG00000084623__EIF3I	41.2	0	1	1	0	2	4	4	1	8	2	2	1	1	1	0	6	3	3	2	4	4	1	2	6	0	1	3	2	3	4	0	1	3	9	4	4	2	3	4	0	5	0	1	0	3	5	3	1
ENSG00000084652__TXLNA	5	0	1	0	0	0	0	2	1	2	0	1	0	0	0	1	0	0	2	3	0	0	2	1	0	0	0	0	0	0	1	0	3	0	0	2	0	1	1	0	0	0	0	1	0	0	2	1	0
ENSG00000084676__NCOA1	6	0	0	1	0	1	0	0	0	0	0	0	0	0	0	0	1	1	1	0	1	0	1	0	0	0	0	1	0	2	0	2	0	1	1	1	0	0	0	1	0	0	0	0	0	0	0	0	0
ENSG00000084693__AGBL5	5	0	0	0	2	0	0	0	0	0	0	0	0	0	2	0	0	0	0	0	0	0	1	0	0	0	1	2	0	0	0	4	2	0	0	0	1	0	0	0	0	0	0	0	0	0	0	1	0
ENSG00000084710__EFR3B	29.1	0	0	0	5	4	0	2	3	3	1	0	0	0	2	0	2	0	1	2	2	0	1	4	0	0	2	1	0	0	1	1	4	0	2	3	2	1	0	1	0	4	2	3	0	0	2	1	0
ENSG00000084731__KIF3C	10	1	0	0	0	1	0	1	2	0	0	0	0	1	0	1	1	0	0	0	0	0	0	0	0	0	1	0	0	0	3	0	2	0	0	1	0	1	0	0	0	0	0	0	0	1	0	0	0
ENSG00000084733__RAB10	29.1	0	1	0	2	3	1	2	3	4	1	2	3	0	0	7	1	2	0	1	0	2	2	0	7	0	4	1	0	3	3	0	0	0	1	0	0	4	1	1	0	5	0	2	0	1	4	3	2
ENSG00000084734__GCKR	0	0	0	0	0	0	0	0	0	0	0	0	0	0	0	0	0	0	0	0	0	0	0	0	0	0	0	0	0	0	0	0	0	0	0	0	0	0	0	0	0	0	0	0	0	0	0	0	0
ENSG00000084754__HADHA	54.4	0	7	2	4	5	2	8	2	3	4	2	3	1	2	2	4	6	6	1	3	2	2	2	8	0	5	8	0	2	4	3	5	5	4	4	2	5	2	1	3	9	0	5	0	14	4	2	9
ENSG00000084764__MAPRE3	0	0	0	0	0	0	0	0	0	0	0	0	0	0	0	0	0	0	0	0	0	0	0	0	0	0	0	0	0	0	0	0	0	0	0	0	0	0	0	0	0	0	0	0	0	0	0	0	0
ENSG00000084774__CAD	5	0	0	0	0	1	0	2	1	1	0	0	0	0	0	0	1	1	0	0	1	2	2	2	0	0	0	0	0	1	0	0	2	0	0	0	0	0	0	0	0	4	0	1	0	0	0	0	1
ENSG00000085063__CD59	23.1	0	1	1	1	2	0	1	0	1	0	0	2	0	0	0	1	1	0	3	1	0	0	0	3	0	1	0	0	0	1	2	1	1	2	1	1	2	2	2	1	1	2	4	0	0	3	1	0
ENSG00000085117__CD82	1	0	0	0	0	0	0	0	0	0	0	0	0	0	0	0	0	0	0	0	0	0	0	0	0	0	0	0	0	0	0	0	0	0	0	0	0	0	0	0	0	0	0	0	0	0	0	0	0
ENSG00000085185__BCORL1	8	0	0	1	0	0	2	0	1	0	1	0	0	0	0	0	1	0	1	0	0	0	0	0	1	0	0	0	0	0	0	0	2	1	0	0	0	0	0	1	0	0	0	0	0	1	0	2	1
ENSG00000085224__ATRX	74.7	0	8	1	7	2	7	1	6	2	4	2	5	1	1	5	8	6	1	4	3	2	6	2	5	0	4	4	2	0	2	5	2	1	1	1	3	5	3	3	6	11	5	3	1	2	2	4	4
ENSG00000085231__AK6	8	0	1	4	2	0	2	2	1	0	1	2	2	0	0	2	0	2	3	0	1	0	1	0	1	0	0	0	0	0	0	0	1	0	0	1	1	0	1	1	0	0	0	2	0	1	2	2	3
ENSG00000085274__MYNN	5	0	0	0	0	0	0	0	0	0	1	1	0	0	0	1	0	0	0	0	1	0	0	1	0	0	1	1	1	0	1	1	0	1	0	2	0	0	0	0	1	0	0	2	0	0	2	0	0
ENSG00000085276__MECOM	0	0	0	0	0	0	0	0	0	0	0	0	0	0	0	0	0	0	0	0	0	0	0	0	0	0	0	0	0	0	0	0	0	0	0	0	0	0	0	0	0	0	0	0	0	0	0	0	0
ENSG00000085365__SCAMP1	18	0	1	2	0	2	2	3	0	2	0	0	1	0	1	6	2	5	2	2	1	0	0	1	4	0	0	3	0	0	0	0	2	2	2	5	2	1	3	1	1	2	1	1	0	0	3	1	4
ENSG00000085377__PREP	10	0	0	1	0	0	2	1	0	5	0	0	0	0	0	1	0	0	1	3	1	2	0	0	0	0	1	0	0	0	1	0	1	1	1	0	0	3	0	0	0	1	0	1	0	0	0	0	0
ENSG00000085382__HACE1	3	0	0	0	0	0	0	0	0	2	0	0	0	0	0	0	0	0	0	0	0	0	0	0	0	0	0	0	0	0	0	0	1	0	0	0	0	0	0	0	1	0	0	2	0	0	0	0	0
ENSG00000085415__SEH1L	20	0	0	2	2	0	2	1	0	0	2	2	4	0	0	0	1	1	1	3	1	1	0	1	1	0	0	1	1	0	1	1	1	1	0	1	1	0	0	1	0	1	0	2	0	1	1	0	2
ENSG00000085433__WDR47	3	0	1	0	0	0	0	1	0	0	0	0	0	0	0	0	0	0	0	0	0	0	0	1	0	0	0	0	0	0	0	0	0	0	1	0	0	0	0	0	0	0	0	1	0	0	2	0	1
ENSG00000085449__WDFY1	10	0	1	0	1	2	0	0	0	0	0	0	1	0	0	0	0	0	0	1	1	0	0	0	1	0	0	1	0	1	1	0	1	0	1	2	0	1	0	0	1	2	0	0	0	1	2	0	0
ENSG00000085465__OVGP1	1	0	0	0	0	0	0	0	0	0	0	0	0	0	0	0	16	0	0	0	0	0	0	0	0	0	0	0	0	0	0	0	0	0	0	0	0	0	0	0	0	0	0	0	0	0	0	0	0
ENSG00000085491__SLC25A24	8	0	2	0	1	1	1	2	0	1	0	0	2	0	0	0	0	1	0	0	0	2	0	1	0	0	0	1	0	1	0	1	4	1	1	0	0	2	1	1	0	1	0	2	0	2	1	0	1
ENSG00000085511__MAP3K4	6	0	0	0	0	0	1	0	0	0	0	0	0	0	0	1	0	0	0	0	0	0	1	0	1	0	0	2	0	0	1	0	0	0	0	0	0	0	0	0	1	2	0	1	0	1	0	0	0
ENSG00000085514__PILRA	0	0	0	0	0	0	0	0	0	0	0	0	0	0	0	0	0	0	0	0	0	0	0	0	0	0	0	0	0	0	0	1	2	0	0	0	0	0	0	0	0	0	0	0	0	0	0	0	0
ENSG00000085514__PILRA-cluster	4	0	1	2	0	1	0	0	0	0	0	0	0	0	0	0	0	0	0	1	0	1	1	0	3	0	0	1	0	0	4	0	2	0	1	0	0	0	1	1	1	2	0	0	0	1	0	0	1
ENSG00000085552__IGSF9	3	0	0	0	0	0	1	2	1	0	0	1	0	0	1	1	1	0	0	0	1	0	0	0	0	0	1	0	0	1	0	0	0	0	0	0	0	1	0	0	0	0	0	1	0	0	0	1	0
ENSG00000085563__ABCB1	0	0	0	0	0	0	0	0	0	0	0	0	0	0	0	0	0	0	0	0	0	0	0	0	0	0	0	0	0	0	0	0	0	0	0	0	0	1	0	0	0	0	0	0	0	0	0	0	0
ENSG00000085644__ZNF213	9	0	0	0	0	0	0	0	0	0	0	1	0	0	0	1	0	0	0	0	0	0	2	0	1	0	0	1	0	0	0	0	0	0	0	0	1	2	0	0	0	0	0	0	0	0	0	0	0
ENSG00000085662__AKR1B1	6	0	0	1	0	1	1	0	2	4	2	2	0	0	0	0	0	0	2	0	1	0	0	0	0	0	0	0	0	0	1	5	2	0	3	1	0	1	0	0	0	3	1	1	0	1	0	0	0
ENSG00000085719__CPNE3	18	0	1	2	1	1	0	0	0	1	0	0	2	2	2	2	3	5	0	2	0	0	0	1	1	0	1	0	1	1	1	0	2	0	1	1	2	3	2	0	3	1	0	0	0	0	6	1	0
ENSG00000085721__RRN3	8	0	0	2	1	0	2	0	2	0	0	0	1	0	1	0	0	1	0	1	0	0	0	0	0	0	0	1	0	1	0	0	0	0	1	0	2	0	0	0	0	0	0	2	0	0	0	0	1
ENSG00000085733__CTTN	15	0	1	4	2	1	1	0	1	4	2	1	2	0	0	0	0	2	1	4	3	1	0	0	1	0	0	1	0	0	1	0	0	2	4	3	3	5	6	0	0	2	1	1	0	2	3	0	3
ENSG00000085760__MTIF2	9	0	0	1	0	1	0	0	1	0	0	0	0	0	1	1	0	0	1	3	1	0	0	0	0	0	0	0	0	0	1	0	0	0	0	1	1	1	0	0	1	1	0	0	0	0	0	1	1
ENSG00000085788__DDHD2	5	0	0	0	1	0	0	3	0	1	0	0	0	0	0	0	1	2	0	0	0	1	0	0	0	0	1	0	0	1	0	2	0	1	1	0	0	0	0	1	0	0	0	0	0	0	0	0	0
ENSG00000085831__TTC39A	0	0	0	0	0	0	0	0	0	0	0	1	0	0	0	0	2	0	0	0	0	0	0	0	0	0	0	0	0	0	0	0	0	0	0	1	0	0	0	0	0	0	0	0	0	0	0	1	0
ENSG00000085832__EPS15	28.1	0	1	5	2	1	1	2	1	1	2	2	1	1	0	1	3	1	0	0	0	2	1	2	7	0	0	1	0	1	2	0	3	2	1	4	1	2	3	4	2	2	0	3	0	1	1	4	1
ENSG00000085840__ORC1	3	0	0	0	0	0	1	0	2	0	0	0	0	2	0	0	0	0	0	0	0	0	0	0	0	0	0	0	0	0	0	0	1	0	0	0	0	0	0	0	0	1	0	0	0	0	0	0	0
ENSG00000085871__MGST2	5	0	0	0	1	0	0	0	0	1	1	2	1	0	0	3	1	0	0	1	1	0	1	2	0	0	0	0	1	0	1	2	6	2	2	0	0	0	2	1	0	0	0	0	0	1	0	1	0
ENSG00000085872__CHERP	6	0	1	2	0	3	1	2	0	1	2	0	1	0	1	0	0	0	0	1	1	0	1	0	2	0	0	2	0	0	1	0	1	0	0	0	0	1	0	0	0	1	0	0	0	4	1	0	1
ENSG00000085872__CHERP-cluster	3	0	0	0	0	0	0	0	0	1	0	0	0	0	0	0	0	0	0	0	0	0	0	0	0	0	0	0	0	0	0	0	0	0	0	0	0	0	1	0	0	0	1	0	0	0	0	0	0
ENSG00000085978__ATG16L1	3	0	0	0	0	1	0	0	1	0	1	0	0	0	0	1	1	0	0	0	0	0	0	0	0	0	0	0	0	0	1	1	0	0	0	1	0	0	0	1	0	1	0	0	0	1	0	0	0
ENSG00000085982__USP40	5	0	0	1	0	0	1	2	0	0	0	2	0	0	1	1	0	0	0	1	0	0	1	1	0	0	0	0	0	0	0	0	0	0	0	0	1	0	0	0	0	0	0	0	0	2	0	1	0
ENSG00000085998__POMGNT1	8	0	0	0	1	0	0	0	1	0	1	0	0	0	0	0	0	0	0	0	0	1	1	0	0	0	2	2	0	1	0	0	1	1	0	0	1	1	0	0	0	1	1	0	0	0	0	0	0
ENSG00000085999__RAD54L	2	0	0	0	0	0	0	0	0	0	0	0	0	0	0	0	0	0	0	1	0	0	0	0	1	0	0	0	0	0	0	0	2	0	0	0	0	0	0	0	0	0	0	3	0	0	0	2	0
ENSG00000086015__MAST2	3	0	0	0	1	2	0	0	0	2	0	1	0	1	0	0	1	1	1	0	0	1	1	0	0	0	0	0	0	0	1	0	1	0	0	0	1	0	1	0	0	0	1	0	0	0	0	1	0
ENSG00000086061__DNAJA1	62.5	0	3	14	2	4	6	3	9	6	7	7	1	0	1	5	3	4	4	11	10	4	4	2	2	1	2	5	1	5	6	1	15	13	11	8	3	5	5	2	6	10	4	7	0	4	5	4	6
ENSG00000086062__B4GALT1	4	0	0	0	0	0	0	0	1	0	0	0	0	0	0	0	0	0	0	4	1	0	0	2	1	0	1	1	1	0	1	0	0	1	0	0	1	1	0	0	0	0	0	1	0	1	1	1	0
ENSG00000086065__CHMP5	14	0	1	1	0	0	3	0	0	2	1	1	0	0	0	1	2	2	2	1	2	1	0	0	0	0	1	1	0	0	1	1	2	0	1	0	1	1	1	0	2	0	1	1	0	1	1	1	2
ENSG00000086102__NFX1	3	0	0	1	0	0	1	2	4	1	0	0	0	0	0	0	1	0	1	1	1	0	2	3	0	0	1	1	0	1	0	0	3	1	1	3	1	1	1	0	1	0	0	0	0	2	0	0	1
ENSG00000086159__AQP6	0	0	0	0	0	0	0	0	0	0	0	0	0	0	0	0	0	0	0	0	0	0	0	0	0	0	0	0	0	0	0	0	0	0	0	0	0	0	0	0	0	0	0	0	0	0	0	0	0
ENSG00000086189__DIMT1	8	0	0	0	0	3	0	0	0	2	0	1	0	0	0	0	2	0	2	4	0	2	0	2	0	0	2	0	0	0	0	0	2	1	2	2	0	0	2	0	0	2	1	0	0	0	0	1	2
ENSG00000086200__IPO11	3	0	0	1	0	0	0	0	1	0	0	0	0	0	0	0	0	0	0	1	0	0	0	0	0	0	0	0	0	0	0	1	1	0	0	0	1	1	1	0	0	1	0	0	0	0	1	1	0
ENSG00000086232__EIF2AK1	99.2	0	2	9	5	6	8	9	7	12	2	4	3	1	0	2	5	2	2	2	6	1	5	2	6	0	2	5	0	1	2	2	5	1	4	4	4	8	1	8	3	4	3	2	1	2	2	1	8
ENSG00000086300__SNX10	0	0	0	0	0	0	0	0	0	0	0	0	0	0	0	0	0	0	0	0	0	0	0	0	0	0	0	0	0	0	0	0	0	0	0	0	0	0	0	0	0	0	0	0	0	0	0	0	0
ENSG00000086475__SEPHS1	4	0	0	1	1	1	2	0	3	1	0	1	0	0	0	1	1	3	1	0	1	0	0	0	0	0	0	1	0	0	2	0	7	3	0	1	0	1	1	0	1	0	0	2	0	1	0	0	2
ENSG00000086504__MRPL28	2	0	0	0	0	0	0	0	0	1	0	0	0	0	2	0	0	2	0	0	0	0	0	0	0	0	0	0	0	0	0	1	0	0	0	0	0	1	0	1	0	1	0	0	0	1	0	0	0
ENSG00000086506__HBQ1	0	0	0	0	0	0	0	0	0	0	0	0	0	0	0	1	0	0	0	0	0	0	0	0	0	0	0	0	0	0	0	0	1	2	0	0	0	0	0	0	0	1	1	1	0	0	0	0	0
ENSG00000086544__ITPKC	3	0	0	0	1	0	0	0	0	0	0	0	0	0	0	0	0	1	0	0	0	0	0	0	0	0	0	0	0	0	0	0	0	0	0	0	0	0	0	0	0	0	1	3	0	0	0	0	0
ENSG00000086589__RBM22	27.1	0	3	2	1	3	0	1	2	2	1	0	0	0	2	1	0	1	0	1	0	0	0	2	0	0	1	1	0	1	3	2	3	2	2	1	1	2	0	1	1	1	1	4	0	1	1	1	1
ENSG00000086598__TMED2	37.2	0	1	6	3	2	2	1	2	3	1	0	4	2	0	1	5	1	4	3	3	4	5	0	2	0	0	2	0	2	1	1	5	4	2	5	2	3	5	3	0	4	2	2	0	3	1	4	2
ENSG00000086619__ERO1B	0	0	0	0	0	0	0	0	0	0	0	0	0	0	0	0	0	0	1	0	0	0	0	0	0	0	0	0	0	0	0	0	0	0	0	0	0	0	0	0	0	0	0	0	0	0	0	0	0
ENSG00000086666__ZFAND6	21.1	0	3	3	1	3	2	0	2	3	2	0	1	1	0	1	5	3	2	1	3	0	0	1	0	0	4	0	0	3	1	0	0	2	0	1	3	2	1	3	3	1	0	0	0	2	1	1	0
ENSG00000086696__HSD17B2	1	0	0	0	0	0	0	0	0	0	0	0	0	0	0	0	0	0	0	0	0	0	0	0	0	0	0	0	0	0	0	0	0	0	0	0	0	0	0	0	0	0	0	0	0	0	0	0	0
ENSG00000086712__TXLNG	8	0	0	0	1	0	1	1	0	0	0	0	0	0	0	1	0	0	0	1	0	2	1	2	1	0	0	0	0	0	0	0	1	0	1	0	0	1	0	2	0	1	0	0	0	1	1	0	0
ENSG00000086717__PPEF1	0	0	0	0	0	0	0	0	0	0	0	0	0	0	0	0	0	0	0	0	0	0	0	0	0	0	0	0	0	0	0	0	0	0	0	0	0	0	0	0	0	0	0	0	0	0	0	0	0
ENSG00000086730__LAT2	1	0	0	0	0	0	0	0	0	0	0	0	0	0	0	0	0	0	0	0	0	0	0	0	0	0	0	0	0	0	0	0	0	0	0	0	0	0	0	0	0	0	0	0	0	0	0	0	0
ENSG00000086758__HUWE1	39.2	0	4	3	7	3	2	3	1	2	1	1	3	0	0	2	3	7	2	5	3	0	2	4	5	0	0	0	1	1	2	2	4	4	0	3	1	2	2	3	0	3	3	2	0	3	1	3	6
ENSG00000086827__ZW10	1	0	0	1	0	0	1	1	0	0	0	0	0	0	0	0	0	0	1	0	0	1	0	0	0	0	0	0	0	0	2	0	1	0	0	0	0	2	0	0	1	1	0	0	0	0	1	0	0
ENSG00000086848__ALG9	1	0	1	0	0	0	0	0	0	0	0	0	0	0	0	0	0	1	0	0	0	0	0	0	2	0	0	0	0	0	0	0	0	0	0	1	0	0	0	0	1	0	0	0	0	0	0	0	0
ENSG00000086848__ALG9-cluster	5	0	0	0	2	2	1	0	0	0	0	0	1	0	0	0	0	1	0	0	1	1	2	1	0	0	0	1	0	1	1	0	0	1	1	0	0	0	0	0	1	1	0	0	0	0	0	1	1
ENSG00000087008__ACOX3	4	0	0	0	0	0	0	0	0	0	0	0	0	0	0	0	1	0	1	0	0	0	0	1	1	0	1	0	0	0	0	0	0	1	0	0	0	0	0	0	1	0	1	0	0	0	0	0	0
ENSG00000087053__MTMR2	24.1	0	1	3	0	1	1	0	0	1	2	1	1	1	0	0	1	0	1	0	0	0	0	1	0	0	1	6	0	1	1	1	2	2	0	1	1	0	3	3	3	2	0	1	0	1	3	1	1
ENSG00000087074__PPP1R15A	11	0	2	1	1	0	0	2	0	0	1	0	0	0	0	0	0	0	2	0	1	0	0	0	2	0	0	2	0	0	2	1	0	0	0	1	0	3	0	1	1	1	2	0	0	1	1	2	0
ENSG00000087076__HSD17B14	0	0	0	0	0	0	0	0	0	0	0	0	0	0	0	0	0	0	0	0	0	0	0	0	0	0	0	0	0	0	0	0	0	0	0	0	0	0	0	0	0	0	0	1	0	0	0	0	0
ENSG00000087077__TRIP6	12	0	0	0	1	1	1	2	0	2	1	0	3	0	0	2	2	1	2	2	4	1	2	1	4	1	0	3	1	2	3	2	4	5	1	1	2	6	2	3	2	5	0	1	0	1	2	1	1
ENSG00000087085__ACHE	0	0	0	0	0	0	0	0	0	0	1	0	0	0	0	0	0	0	0	0	0	0	0	0	0	0	0	0	0	0	0	0	0	0	0	0	0	0	0	0	0	0	0	0	0	0	0	0	0
ENSG00000087086__FTL	19	0	2	0	0	2	3	2	0	4	2	1	1	0	0	2	3	5	2	4	0	0	1	0	1	0	0	1	1	0	0	1	4	1	2	3	3	1	1	2	0	2	0	13	0	1	0	2	4
ENSG00000087087__SRRT	21.1	0	1	0	2	1	4	1	1	1	1	0	0	0	1	0	0	2	1	3	0	1	0	2	3	0	1	1	0	0	0	0	4	1	1	2	3	0	0	0	0	2	1	0	0	2	1	3	0
ENSG00000087088__BAX	4	0	0	0	0	0	1	0	1	0	1	0	0	0	0	0	0	0	1	3	0	0	0	0	1	0	0	0	0	1	0	4	1	0	0	0	1	0	1	0	0	0	0	0	0	0	0	1	1
ENSG00000087095__NLK	10	0	0	1	1	0	1	0	0	1	0	0	1	0	0	2	0	1	0	2	0	0	2	2	2	0	2	0	0	1	1	0	0	1	0	1	1	0	0	1	0	2	0	3	0	0	0	2	2
ENSG00000087111__PIGS	20	0	1	1	0	3	4	1	2	0	0	0	1	0	0	1	2	2	0	1	2	2	0	1	1	0	1	0	0	1	0	0	2	0	0	2	0	3	0	0	1	3	2	1	0	1	2	1	7
ENSG00000087116__ADAMTS2	0	0	0	0	0	0	0	0	0	0	0	0	0	0	0	0	0	0	0	0	0	0	0	0	0	0	0	0	0	0	0	0	0	0	0	1	1	0	0	0	0	0	0	0	0	2	0	0	0
ENSG00000087152__ATXN7L3	9	0	1	0	0	3	1	0	0	0	1	1	1	0	0	0	0	0	3	1	3	0	0	2	3	0	0	0	1	0	3	0	1	0	1	3	2	2	0	1	2	0	0	0	0	1	0	0	0
ENSG00000087157__PGS1	13	1	2	0	0	1	0	1	1	1	0	1	1	0	0	1	1	0	0	2	0	0	0	1	4	0	0	0	0	0	1	0	0	1	0	0	1	0	0	1	2	0	0	0	0	2	0	0	0
ENSG00000087191__PSMC5	12	0	1	1	1	0	1	2	3	2	0	1	0	0	0	1	1	0	0	1	0	2	5	0	4	0	2	0	1	0	3	0	5	4	1	0	0	1	1	2	0	4	0	1	0	1	0	0	2
ENSG00000087206__UIMC1	9	0	0	1	0	0	0	0	0	0	1	0	2	0	0	1	1	1	2	1	1	0	0	0	2	0	1	0	0	1	1	0	0	0	2	1	1	0	1	0	0	0	0	0	0	1	2	0	3
ENSG00000087253__LPCAT2	0	0	0	0	0	0	0	0	0	0	0	0	0	0	0	0	0	0	0	0	0	0	0	0	0	0	0	0	0	0	0	0	0	0	0	0	0	0	0	0	0	0	0	0	0	0	0	0	0
ENSG00000087258__GNAO1	1	0	0	0	0	0	0	0	0	0	0	0	0	0	0	0	0	0	0	0	0	0	0	0	0	0	0	0	0	0	0	0	0	0	0	0	0	0	0	0	0	0	0	0	0	0	0	0	0
ENSG00000087263__OGFOD1	22.1	0	0	1	1	3	0	2	6	1	3	1	0	0	1	1	1	0	1	2	1	1	2	2	1	0	1	2	0	0	0	1	1	2	3	0	0	2	0	0	0	4	0	1	0	0	0	1	2
ENSG00000087266__SH3BP2	4	0	0	0	0	3	0	1	0	0	0	0	0	0	0	1	0	0	1	1	0	0	0	0	1	0	0	0	0	0	0	0	0	0	1	0	0	0	0	0	0	0	0	0	1	0	0	0	1
ENSG00000087269__NOP14	1	0	1	1	0	0	0	0	0	0	1	1	0	0	0	0	0	2	0	1	2	0	0	0	1	0	2	0	0	0	1	1	0	0	0	0	0	0	0	0	0	1	0	1	0	1	0	0	0
ENSG00000087274__ADD1	35.2	0	0	3	6	3	1	2	1	5	1	1	1	0	2	4	0	1	6	0	3	2	2	4	3	0	1	1	0	1	2	2	4	1	7	1	4	0	3	3	0	3	1	3	0	1	0	1	0
ENSG00000087299__L2HGDH	0	0	0	0	0	0	0	0	0	0	0	0	0	0	0	0	0	0	0	0	0	0	0	0	0	0	0	1	0	0	1	2	0	1	0	0	0	0	0	0	0	0	0	0	0	0	0	0	0
ENSG00000087301__TXNDC16	1	0	0	0	0	0	2	0	0	1	0	0	0	0	0	0	0	1	0	0	0	0	0	0	0	0	0	0	0	0	0	0	0	0	1	0	0	0	0	0	0	0	0	0	0	0	0	0	0
ENSG00000087302__C14orf166	18	1	1	2	1	2	2	4	0	0	1	1	4	0	0	0	0	5	2	3	4	1	2	0	1	0	1	0	0	1	2	1	2	3	2	0	1	2	3	0	1	2	1	2	0	4	1	4	3
ENSG00000087338__GMCL1	3	0	1	0	1	0	2	0	1	0	0	0	0	0	0	0	0	0	0	0	0	0	4	2	1	0	0	0	0	0	0	0	0	1	2	0	0	1	0	0	0	3	0	0	0	1	0	0	0
ENSG00000087365__SF3B2	34.1	0	4	5	2	2	2	3	1	1	1	1	0	1	0	0	0	4	2	0	1	1	3	2	1	0	2	0	1	0	6	2	6	0	6	1	1	4	0	2	1	7	0	3	0	5	0	3	1
ENSG00000087448__KLHL42	1	0	1	2	0	2	0	0	1	0	1	0	1	0	0	0	0	0	0	0	1	0	0	2	1	0	0	5	0	0	1	1	3	0	0	1	1	0	1	1	0	0	0	1	0	1	1	0	0
ENSG00000087460__GNAS	1528.9	0	35.2	38.2	48.3	90.0	102.3	56.4	68.6	53.3	20	29.1	46.3	7	16	39.2	96.1	74.7	66.5	78.8	72.6	44.2	73.7	51.3	84.9	5	29.1	51.3	16	52.3	51.3	32.1	91.0	42.2	65.5	58.4	53.3	78.8	64.5	53.3	44.2	93.0	29.1	69.6	5	64.5	34.1	74.7	40.2
ENSG00000087470__DNM1L	19	0	1	1	1	1	2	0	0	2	1	0	2	0	0	0	1	1	0	2	0	0	1	1	0	0	0	0	0	1	1	1	4	0	1	0	0	2	0	0	0	1	0	0	0	3	3	0	1
ENSG00000087494__PTHLH	0	0	0	0	0	0	0	0	0	0	0	0	0	0	0	0	0	0	0	0	0	0	0	0	0	0	0	0	0	0	0	0	0	0	0	0	0	0	0	0	0	0	0	0	0	0	0	0	0
ENSG00000087495__PHACTR3	0	0	0	0	0	0	0	0	0	0	0	0	0	0	0	0	0	0	0	0	0	0	0	0	0	0	0	0	0	0	0	0	0	0	0	0	0	0	0	0	0	0	0	0	0	0	0	0	0
ENSG00000087502__ERGIC2	10	0	2	0	1	0	1	1	2	1	0	0	0	0	1	2	0	1	0	1	1	3	2	0	1	0	0	0	1	0	0	0	3	1	0	3	1	0	3	1	0	1	0	0	0	0	0	0	3
ENSG00000087510__TFAP2C	4	0	0	0	0	0	0	0	0	0	0	0	0	0	0	0	0	0	1	0	0	0	0	0	0	0	0	0	0	0	1	0	0	0	1	1	0	0	1	1	0	0	0	0	0	0	0	0	0
ENSG00000087586__AURKA	12	0	0	2	0	1	0	0	0	1	1	1	0	0	0	0	0	0	2	4	0	0	1	1	0	0	0	0	0	1	2	0	2	1	0	1	0	2	0	0	1	1	0	1	0	0	1	8	1
ENSG00000087842__PIR	2	0	0	0	0	0	0	1	0	0	0	0	1	0	0	0	2	0	0	0	0	0	0	0	0	0	0	1	0	0	2	0	0	0	0	0	0	0	0	0	0	0	0	0	0	1	0	2	0
ENSG00000087884__AAMDC	5	0	0	0	0	1	0	2	1	0	0	0	0	0	0	1	0	1	2	0	1	0	0	0	0	0	0	2	1	1	0	0	2	1	2	0	0	0	0	1	1	0	0	1	0	1	1	2	1
ENSG00000087903__RFX2	16	0	0	0	0	1	1	3	2	0	0	0	0	0	0	1	1	0	0	1	1	0	0	1	0	0	0	1	0	2	0	0	0	0	2	4	0	2	0	0	5	1	1	3	0	2	4	1	0
ENSG00000087995__METTL2A	5	0	0	0	0	0	0	0	1	0	1	1	0	0	1	0	0	1	2	0	2	0	0	1	1	0	1	0	0	2	2	0	0	0	0	0	1	0	0	1	0	0	0	0	0	0	0	0	1
ENSG00000088002__SULT2B1	0	0	0	0	0	0	0	0	0	0	0	0	0	0	1	0	0	0	0	0	0	0	0	0	0	0	0	0	0	0	0	0	0	0	0	0	0	0	0	0	0	0	0	0	0	0	0	0	0
ENSG00000088035__ALG6	4	0	0	0	0	0	0	0	1	0	0	2	0	0	0	2	1	0	0	0	0	0	0	0	1	0	0	1	0	0	0	0	0	0	0	1	0	0	0	0	0	0	0	0	0	0	0	0	0
ENSG00000088038__CNOT3	9	0	1	2	1	0	0	0	1	0	1	0	1	0	0	1	0	1	1	1	1	0	1	1	2	0	1	0	1	0	1	0	0	0	0	0	1	0	0	0	1	0	1	0	1	0	1	1	1
ENSG00000088179__PTPN4	12	0	0	2	0	2	0	0	2	0	2	0	1	0	1	0	2	4	0	1	0	1	2	1	2	0	0	0	0	0	0	0	0	0	0	2	0	2	0	1	0	0	0	0	0	0	0	0	1
ENSG00000088205__DDX18	61.5	0	5	3	4	5	4	6	1	5	7	4	1	0	1	1	0	5	12	10	0	0	6	7	4	0	1	6	0	5	4	4	12	2	3	8	4	5	3	7	3	3	6	5	0	0	3	12	1
ENSG00000088247__KHSRP	23.1	0	1	1	4	0	2	2	0	3	2	3	1	0	0	2	0	1	2	3	0	1	1	1	2	0	3	3	0	1	2	0	4	1	1	4	1	5	1	0	0	0	1	1	0	1	2	5	8
ENSG00000088256__GNA11	19	0	1	2	0	2	2	1	3	1	0	0	2	0	0	1	1	0	3	5	0	1	1	1	2	0	2	1	0	0	1	3	2	1	0	2	3	0	1	0	2	4	3	5	0	1	3	0	0
ENSG00000088280__ASAP3	1	0	0	0	0	0	0	0	0	0	0	0	0	0	0	0	0	0	0	0	0	1	0	0	0	0	0	0	0	0	0	0	0	0	0	0	0	0	0	0	0	0	0	0	0	0	0	0	0
ENSG00000088298__EDEM2	4	0	0	0	0	0	0	1	0	0	0	0	0	0	0	0	0	0	0	0	2	0	0	0	1	0	0	0	0	0	0	0	0	0	1	0	0	1	0	0	1	0	0	0	0	0	0	2	0
ENSG00000088305__DNMT3B	0	0	0	0	0	0	0	1	0	0	0	0	0	0	0	0	0	0	0	1	0	0	0	0	0	0	0	0	0	0	0	0	0	0	0	0	0	0	0	0	1	0	0	0	0	0	0	2	0
ENSG00000088325__TPX2	18	0	0	1	1	0	0	2	0	0	1	4	0	0	1	1	0	1	0	4	0	0	1	1	0	0	0	1	0	0	1	0	0	3	2	0	1	0	0	0	0	0	0	1	0	0	0	6	0
ENSG00000088340__FER1L4	0	0	0	0	0	0	0	0	0	0	0	0	0	0	0	0	0	0	0	0	0	0	0	0	0	0	0	0	0	0	0	0	0	0	0	0	0	0	0	0	0	0	0	0	0	0	0	0	0
ENSG00000088356__PDRG1	2	0	0	3	0	0	1	0	0	0	0	0	0	0	0	0	1	0	0	1	0	0	0	0	0	0	0	0	1	1	2	0	1	1	0	0	0	0	0	1	0	0	1	0	0	0	1	1	1
ENSG00000088367__EPB41L1	10	0	0	1	3	1	1	1	1	0	3	0	0	0	1	0	0	0	1	0	0	0	1	1	1	0	0	4	0	0	2	2	1	0	0	0	2	2	1	1	0	0	1	0	0	1	1	2	0
ENSG00000088387__DOCK9	1	0	1	0	0	0	0	0	2	0	1	0	0	0	0	0	0	1	1	0	0	0	4	0	1	0	0	0	0	0	0	1	1	1	1	0	0	1	1	0	0	0	0	0	0	0	1	1	0
ENSG00000088448__ANKRD10	7	0	1	0	1	0	1	0	1	0	0	0	0	0	0	1	0	0	0	0	0	0	0	0	2	0	0	0	0	1	0	2	1	0	1	0	0	0	1	3	0	0	1	1	0	0	1	0	0
ENSG00000088451__TGDS	2	0	0	0	0	0	0	0	0	0	0	0	0	0	0	0	0	0	0	0	0	0	0	0	0	0	0	0	0	0	0	0	0	0	0	0	0	0	0	0	0	1	0	0	0	0	0	0	0
ENSG00000088543__C3orf18	0	0	0	0	0	0	0	0	0	0	0	0	0	0	0	0	0	0	0	0	0	0	0	0	1	0	0	0	0	0	0	0	0	0	0	0	0	0	0	0	0	0	0	0	0	0	0	0	0
ENSG00000088682__COQ9	7	0	0	0	0	1	0	0	0	0	1	0	0	0	0	0	0	0	2	1	0	1	0	1	0	0	0	1	0	0	2	0	2	0	0	1	2	0	1	0	2	0	1	2	0	2	2	0	3
ENSG00000088727__KIF9	3	0	0	2	1	0	0	0	0	0	1	0	0	0	0	0	0	0	1	0	0	0	0	1	1	0	1	1	0	0	0	1	1	0	1	0	1	2	0	0	0	0	1	2	0	0	0	0	0
ENSG00000088756__ARHGAP28	0	0	0	0	0	0	0	0	0	0	0	0	0	0	0	0	0	0	0	0	0	0	0	0	0	0	0	0	0	0	0	0	0	0	0	0	0	0	0	0	0	0	0	0	0	0	0	0	0
ENSG00000088766__CRLS1	11	0	1	2	0	0	2	2	1	1	1	1	0	0	0	1	1	1	5	0	2	1	1	0	3	0	5	1	0	2	3	0	1	0	0	1	2	4	1	1	1	0	0	1	0	0	0	0	4
ENSG00000088808__PPP1R13B	0	0	0	1	1	0	0	0	0	0	0	1	0	0	1	0	0	0	0	0	0	0	0	0	0	0	0	0	0	0	0	0	0	0	0	0	0	0	0	0	0	0	0	0	0	0	0	0	1
ENSG00000088812__ATRN	12	0	0	0	2	1	0	0	1	2	2	1	0	0	0	2	0	1	1	0	3	0	0	1	2	0	0	3	1	0	1	0	0	1	3	1	0	1	0	1	1	0	0	0	0	1	1	0	0
ENSG00000088832__FKBP1A	61.5	0	4	7	1	3	4	4	4	9	3	4	6	1	0	4	5	7	3	5	8	1	8	2	9	0	3	7	1	2	5	2	8	8	6	3	2	4	3	3	9	6	3	9	0	7	5	5	3
ENSG00000088832__FKBP1A-cluster	0	0	0	0	0	0	0	0	0	0	0	0	0	0	0	0	0	0	0	0	0	0	0	0	0	0	0	0	0	0	0	0	0	0	0	0	0	0	0	0	0	0	0	0	0	0	0	0	0
ENSG00000088833__NSFL1C	17	0	1	0	0	2	0	2	0	2	1	4	3	0	0	0	4	0	6	3	2	0	1	0	1	0	1	0	0	1	1	1	0	0	4	0	2	2	4	2	1	3	0	2	0	0	1	4	2
ENSG00000088836__SLC4A11	0	0	0	0	0	0	0	0	0	0	0	0	0	0	0	0	0	0	0	0	0	0	0	0	0	0	0	0	0	0	0	0	0	0	0	0	0	0	0	0	0	0	0	0	0	0	0	0	0
ENSG00000088854__C20orf194	11	0	1	0	0	2	0	1	0	5	0	2	1	0	0	0	2	0	0	0	0	0	0	0	0	0	0	0	0	1	0	0	2	1	1	0	0	2	0	0	2	0	1	0	0	0	2	0	0
ENSG00000088876__ZNF343	1	0	0	0	0	0	0	0	0	0	0	0	0	0	0	1	0	0	0	0	0	0	0	0	0	0	0	1	0	0	0	0	0	0	0	0	0	0	0	0	0	0	0	0	0	0	0	0	1
ENSG00000088876__ZNF343-cluster	0	0	0	0	0	0	0	0	0	0	0	0	0	0	0	0	0	0	0	0	0	0	0	0	0	0	0	0	0	0	0	0	0	0	0	0	0	0	0	0	0	0	0	0	0	0	0	0	0
ENSG00000088881__EBF4	5	0	0	1	2	1	2	0	1	0	0	0	0	0	0	0	0	0	0	3	0	0	0	1	0	0	2	1	0	1	1	0	2	0	0	0	0	0	1	0	1	0	2	0	0	2	1	1	0
ENSG00000088882__CPXM1	4	0	1	0	0	0	1	0	2	0	0	1	0	0	0	0	0	0	0	1	0	0	0	0	2	0	0	0	0	0	0	1	3	0	0	0	0	0	0	1	0	0	0	3	0	0	1	0	0
ENSG00000088888__MAVS	10	0	0	0	1	2	1	0	2	0	1	0	1	0	2	1	4	3	0	2	2	0	1	4	5	0	0	1	1	0	0	0	3	0	3	0	0	1	2	1	2	4	2	2	0	1	1	2	4
ENSG00000088899__LZTS3	1	0	0	0	1	0	0	0	0	1	0	0	0	0	0	0	0	0	0	0	0	0	0	0	0	0	0	0	0	0	0	0	0	0	0	0	0	0	0	0	0	0	0	0	0	0	0	0	0
ENSG00000088930__XRN2	35.2	0	0	3	2	4	3	4	2	3	2	1	1	0	0	0	3	5	1	5	2	2	1	1	3	0	1	3	0	0	0	1	7	0	0	3	4	6	2	5	1	4	0	2	0	3	3	1	7
ENSG00000088970__KIZ	0	0	0	0	0	0	0	0	0	0	0	0	0	0	0	0	2	0	1	0	0	0	0	0	0	0	0	0	0	0	0	0	0	0	1	0	2	0	0	0	0	0	0	0	0	0	0	0	0
ENSG00000088986__DYNLL1	124.9	1	7	26.1	9	9	5	10	3	7	6	15	11	0	1	14	6	9	14	13	11	1	7	12	15	0	2	13	3	8	13	8	5	16	18	8	4	6	8	9	1	12	4	5	0	14	9	18	6
ENSG00000089006__SNX5	48.3	0	5	3	1	4	7	2	2	0	4	0	2	0	1	3	1	2	2	8	4	4	4	1	3	0	5	1	1	1	3	2	13	5	4	4	3	5	2	3	2	3	1	3	0	5	2	4	4
ENSG00000089006__SNX5-cluster	0	0	0	0	0	0	0	0	0	0	0	0	0	0	0	0	0	0	0	0	0	0	0	0	0	0	0	0	0	0	0	0	0	0	0	0	0	0	0	0	0	0	0	0	0	0	0	0	0
ENSG00000089009__RPL6	104.3	0	4	20	8	11	15	9	5	7	9	7	13	3	9	11	11	26.1	8	10	12	6	9	9	14	0	3	16	2	2	9	3	16	12	10	8	6	16	10	16	7	16	5	22.1	0	10	6	12	10
ENSG00000089022__MAPKAPK5	11	0	0	0	0	1	0	2	1	1	0	1	0	0	0	0	0	0	1	0	2	0	1	1	1	0	0	0	0	0	0	0	0	0	1	0	0	1	0	1	0	1	0	1	0	0	0	0	0
ENSG00000089041__P2RX7	0	0	0	0	0	0	0	0	0	0	0	0	0	0	0	0	0	0	0	0	0	0	0	0	0	0	0	0	0	0	0	0	0	0	0	0	0	0	0	0	0	0	0	0	0	0	0	0	0
ENSG00000089048__ESF1	12	0	0	0	0	0	0	1	1	0	0	0	0	0	1	0	1	0	1	0	3	0	1	3	0	0	0	2	0	0	0	1	0	3	0	0	0	2	0	1	1	0	0	1	0	0	1	2	2
ENSG00000089050__RBBP9	5	0	1	0	1	0	1	1	1	2	0	0	0	1	0	0	0	0	0	1	3	0	0	0	0	0	0	0	0	1	1	0	2	0	0	0	0	0	0	0	0	0	1	1	0	0	0	1	0
ENSG00000089053__ANAPC5	14	0	2	2	1	0	5	2	2	0	1	2	2	0	0	0	2	0	1	3	3	2	1	1	1	0	0	1	0	1	0	0	1	2	3	1	3	4	1	1	2	2	1	1	0	2	1	2	1
ENSG00000089057__SLC23A2	1	0	0	0	1	0	0	0	0	0	0	0	0	0	1	0	1	0	0	2	0	0	0	0	2	0	0	0	0	0	0	0	0	0	1	2	1	1	0	0	0	0	0	0	0	0	0	0	1
ENSG00000089060__SLC8B1	1	0	0	0	0	0	0	0	1	0	0	0	0	0	0	0	0	0	0	0	0	0	0	0	0	0	1	0	0	0	0	0	0	0	1	0	0	0	0	0	0	0	0	0	0	0	0	0	0
ENSG00000089063__TMEM230	21.1	0	5	4	1	2	3	1	1	2	1	2	2	0	0	0	5	3	1	3	1	1	4	0	0	0	0	0	0	0	1	1	6	0	1	4	2	0	4	0	0	2	0	1	1	0	1	3	4
ENSG00000089091__DZANK1	1	0	0	0	2	0	0	0	0	0	0	0	1	0	0	0	0	0	0	0	0	0	1	0	0	0	0	0	0	0	0	0	0	0	0	0	0	0	0	0	0	0	0	0	0	0	1	1	0
ENSG00000089094__KDM2B	6	0	0	0	1	2	1	0	0	0	0	0	2	0	0	0	1	0	0	1	0	0	1	0	1	0	0	1	0	1	0	0	1	0	0	2	1	0	1	1	1	0	0	3	0	0	2	0	0
ENSG00000089101__CFAP61	0	0	0	0	0	0	0	0	0	0	0	0	0	0	0	0	0	0	0	0	0	0	0	0	0	0	0	0	0	0	0	0	1	0	0	0	0	0	0	0	0	0	0	0	0	0	0	0	0
ENSG00000089116__LHX5	0	0	0	0	0	0	0	0	0	0	0	0	0	0	0	0	0	0	0	0	0	0	0	0	0	0	0	0	0	0	0	0	0	0	0	0	0	0	0	0	0	0	0	0	0	0	0	0	0
ENSG00000089123__TASP1	2	0	0	0	1	1	0	0	0	0	0	0	0	0	0	0	0	1	1	0	1	0	0	0	0	0	0	0	0	0	0	0	1	0	0	0	0	0	0	0	0	1	0	1	0	1	0	1	0
ENSG00000089154__GCN1	8	0	2	3	3	2	1	1	0	0	0	0	2	0	0	0	0	1	1	3	5	0	1	1	4	0	2	0	0	1	2	1	2	0	2	2	2	1	2	0	0	3	1	0	0	2	1	1	1
ENSG00000089157__RPLP0	172.6	0	13	21.1	13	20	18	27.1	17	22.1	15	13	24.1	5	4	13	12	29.1	23.1	9	19	6	13	19	30.1	0	11	17	4	10	15	4	39.2	11	29.1	19	18	36.2	18	12	7	23.1	1	36.2	0	10	7	18	25.1
ENSG00000089159__PXN	3	0	0	0	0	0	0	0	0	0	0	0	1	0	0	0	1	1	1	0	0	0	1	0	0	0	0	2	0	2	1	0	0	1	0	0	1	0	0	1	1	0	0	0	0	0	0	0	1
ENSG00000089163__SIRT4	0	0	0	0	0	0	0	0	0	0	0	0	0	0	0	0	0	0	0	0	0	0	0	0	0	0	0	0	0	0	0	0	0	0	0	0	0	0	0	0	0	0	0	0	0	0	0	0	0
ENSG00000089177__KIF16B	1	0	0	1	0	0	0	1	0	0	0	0	0	0	0	0	1	0	0	0	0	0	0	0	1	0	1	0	0	0	0	0	0	0	0	0	2	0	0	0	0	1	1	0	0	0	0	1	0
ENSG00000089195__TRMT6	10	0	0	1	0	1	0	1	2	0	0	0	0	0	0	1	0	2	2	0	0	0	0	1	1	0	2	1	0	0	1	0	1	0	1	0	0	0	1	0	0	1	0	1	0	0	0	1	2
ENSG00000089220__PEBP1	62.5	0	3	8	6	7	4	3	2	7	7	1	2	0	0	4	13	5	6	9	9	2	6	4	5	0	0	2	2	1	7	3	7	4	1	3	4	4	8	3	5	11	3	4	0	4	7	8	4
ENSG00000089234__BRAP	5	0	0	1	0	0	1	0	0	0	0	0	0	0	0	1	1	1	0	2	0	0	0	0	0	0	0	0	0	0	1	0	0	0	1	0	0	0	0	0	0	0	0	0	0	0	1	0	1
ENSG00000089248__ERP29	9	0	0	0	1	0	2	1	0	0	0	1	2	0	1	1	3	2	3	2	2	0	0	1	3	0	2	2	1	2	1	0	5	0	0	4	1	1	0	1	1	4	0	0	0	1	1	0	2
ENSG00000089250__NOS1	0	0	0	0	0	0	0	0	0	0	0	0	0	0	0	0	0	0	0	0	0	0	0	0	0	0	0	0	0	0	0	1	0	0	0	0	0	0	0	0	0	0	0	0	0	0	0	0	0
ENSG00000089280__FUS	52.3	0	4	6	8	7	7	5	5	5	3	3	2	0	2	2	2	4	3	10	5	4	2	6	6	0	2	5	1	2	1	4	18	8	4	6	6	2	6	2	3	8	2	10	0	4	5	6	2
ENSG00000089289__IGBP1	13	0	1	1	2	0	0	2	0	4	4	0	1	0	2	1	12	2	1	0	3	0	0	1	2	0	0	3	1	1	3	1	0	3	0	3	2	0	2	2	3	2	1	2	0	1	2	2	0
ENSG00000089335__ZNF302	3	0	1	0	3	1	0	0	0	1	0	0	2	0	0	2	1	1	0	0	1	0	0	0	0	0	1	0	0	0	0	0	0	1	0	0	0	0	0	0	0	1	0	0	0	1	0	0	0
ENSG00000089351__GRAMD1A	15	0	2	2	1	1	1	1	2	0	0	0	0	0	0	0	0	2	0	0	2	1	1	0	1	0	1	1	0	0	1	1	0	1	1	0	0	0	1	1	0	1	0	2	0	0	2	1	1
ENSG00000089356__FXYD3	0	0	0	0	0	0	0	0	0	0	0	0	0	0	0	0	0	0	0	0	0	0	0	0	0	0	0	0	0	0	0	0	0	0	0	0	0	0	0	0	0	0	0	0	0	0	0	0	0
ENSG00000089486__CDIP1	6	0	0	0	0	1	1	1	1	4	0	1	1	0	0	0	0	1	1	1	2	0	1	0	2	0	0	0	0	0	0	1	2	0	3	0	1	1	0	0	0	3	1	0	0	0	0	1	0
ENSG00000089505__CMTM1-cluster	7	0	0	0	0	0	2	0	0	1	2	0	1	0	0	1	1	3	2	5	0	0	0	0	1	0	1	1	0	0	1	0	1	3	0	2	3	0	0	1	0	1	0	7	0	1	0	3	0
ENSG00000089597__GANAB	19	0	1	1	0	4	1	2	1	0	1	1	2	0	0	1	3	2	1	2	1	0	2	0	3	0	1	6	0	0	1	1	6	1	0	2	0	2	2	2	2	0	1	2	0	1	3	0	3
ENSG00000089639__GMIP	1	0	0	0	0	0	0	0	0	0	0	0	0	0	1	0	0	1	0	0	0	0	0	0	0	0	0	0	0	0	0	0	0	0	0	0	0	0	0	0	0	1	0	0	0	0	0	0	0
ENSG00000089682__RBM41	0	0	0	1	2	0	0	0	0	0	0	0	0	0	0	1	0	0	0	0	0	0	0	0	0	0	0	0	0	0	0	0	2	0	0	1	0	0	0	0	0	0	0	0	0	0	0	0	0
ENSG00000089685__BIRC5	9	0	0	4	1	0	1	0	0	0	0	1	1	0	0	3	0	0	0	5	1	0	1	0	0	0	0	0	0	2	2	0	3	1	1	0	0	0	0	1	0	0	0	3	0	0	0	8	1
ENSG00000089692__LAG3	0	0	0	0	0	0	0	0	0	0	0	0	0	0	0	0	0	0	0	0	0	0	0	0	0	0	0	0	0	0	0	0	0	0	0	0	0	0	0	0	0	0	0	0	0	0	0	0	0
ENSG00000089693__MLF2	34.1	0	0	3	3	2	1	1	2	3	2	1	1	0	2	1	3	2	7	3	1	2	0	1	4	0	1	3	2	1	1	1	4	1	6	1	4	0	4	1	1	4	1	1	0	4	3	3	4
ENSG00000089723__OTUB2	2	0	0	0	0	0	0	0	0	0	0	0	0	0	0	0	0	0	0	0	0	0	0	0	0	0	0	0	0	0	0	0	0	0	0	0	0	0	0	0	0	0	0	0	0	0	0	0	0
ENSG00000089737__DDX24	30.1	0	0	0	0	1	1	1	2	0	3	2	0	0	0	2	5	1	2	3	2	0	0	0	5	0	1	5	0	1	2	0	1	1	5	3	2	3	4	0	2	7	4	3	0	0	4	3	2
ENSG00000089775__ZBTB25	2	0	0	0	0	0	0	0	2	0	0	0	0	0	0	1	0	0	0	0	0	0	0	0	0	0	0	1	0	0	0	0	1	1	1	2	0	1	1	0	0	3	0	0	0	0	0	1	0
ENSG00000089818__NECAP1	1	0	0	0	0	1	0	0	1	0	3	0	0	0	0	0	0	0	2	0	1	0	0	1	0	0	0	0	0	0	2	0	0	0	0	0	0	0	0	0	1	0	1	0	0	0	0	0	1
ENSG00000089818__NECAP1-cluster	0	0	0	0	0	0	0	0	0	0	0	0	0	0	0	0	0	0	0	0	0	0	1	0	0	0	0	0	0	0	0	0	0	0	0	0	0	0	0	0	0	0	0	0	0	0	0	0	0
ENSG00000089820__ARHGAP4	0	0	0	0	0	0	0	0	0	0	0	0	0	0	0	0	0	0	0	0	0	0	0	0	0	0	0	0	0	0	0	0	0	0	0	0	0	0	0	0	0	0	0	0	0	0	0	0	0
ENSG00000089820__ARHGAP4-cluster	4	0	0	0	0	1	0	0	1	1	0	0	0	0	0	0	1	0	1	0	2	0	0	1	3	0	0	2	0	0	0	0	3	0	2	0	1	3	1	0	0	0	0	2	0	0	0	0	1
ENSG00000089847__ANKRD24	3	0	0	0	0	0	0	1	0	0	0	0	0	0	1	0	0	1	0	0	0	0	0	0	0	0	0	0	0	0	0	0	2	0	0	1	0	2	0	0	0	0	0	0	0	0	1	1	0
ENSG00000089876__DHX32	4	0	0	0	0	0	0	1	3	1	0	0	0	0	0	0	0	1	0	0	0	0	0	1	2	0	0	0	1	0	1	2	0	0	1	1	0	0	0	1	0	0	0	1	0	0	0	1	1
ENSG00000089902__RCOR1	10	0	1	0	0	3	1	1	0	2	0	0	0	0	0	0	0	2	1	0	3	2	0	0	0	0	2	3	1	0	0	2	2	0	0	1	0	2	0	0	2	4	0	0	0	1	0	0	1
ENSG00000089916__GPATCH2L	7	0	0	0	0	0	0	0	2	0	0	0	1	0	1	3	0	1	2	0	2	1	1	0	0	0	0	0	0	2	1	0	0	1	2	0	0	0	0	1	0	0	2	1	0	2	2	4	0
ENSG00000090006__LTBP4	9	0	0	0	2	0	0	0	0	3	0	1	0	0	0	0	0	2	2	0	2	0	0	0	0	0	2	0	0	1	0	0	0	1	2	0	1	0	0	0	1	0	0	0	0	1	0	2	0
ENSG00000090013__BLVRB	1	0	0	1	0	0	0	1	0	0	0	0	0	0	1	0	0	1	0	0	0	0	2	0	0	0	0	1	0	0	0	1	2	0	0	0	1	0	0	0	0	1	0	0	0	0	1	1	1
ENSG00000090020__SLC9A1	6	0	0	0	0	3	0	1	0	0	1	0	0	0	0	0	3	1	0	0	1	0	1	0	3	0	0	1	0	0	1	0	0	0	1	0	0	1	0	0	0	1	0	0	0	1	0	0	1
ENSG00000090054__SPTLC1	8	0	1	0	0	0	0	0	0	0	0	0	0	0	0	0	1	0	0	1	0	0	0	0	0	0	0	0	0	0	0	0	1	0	1	0	0	0	0	0	0	1	0	0	0	1	1	0	0
ENSG00000090060__PAPOLA	52.3	0	2	2	9	6	2	7	3	8	4	2	4	0	0	3	3	6	7	4	9	1	8	4	8	0	1	8	2	1	0	3	10	7	5	5	2	2	1	2	1	7	2	5	0	7	4	5	3
ENSG00000090061__CCNK	12	0	1	1	3	0	1	0	1	1	1	0	0	0	0	1	0	0	2	0	1	2	0	0	1	0	0	2	1	1	0	0	2	2	3	2	1	4	3	1	0	1	0	0	0	2	3	1	1
ENSG00000090097__PCBP4	5	0	0	0	0	1	0	1	0	0	0	0	2	1	1	0	0	1	0	0	0	0	0	0	0	0	0	0	0	1	0	0	4	0	1	0	0	0	0	0	0	1	1	1	0	0	0	0	1
ENSG00000090097__PCBP4-cluster	0	0	0	0	0	0	0	0	0	0	0	0	0	0	0	0	0	0	0	0	0	0	0	0	0	0	0	0	0	0	0	0	0	0	0	0	0	0	0	0	0	0	0	0	0	0	0	0	0
ENSG00000090104__RGS1	0	0	0	0	0	0	0	0	0	0	0	0	0	0	0	0	0	0	0	0	0	0	0	0	0	0	0	0	0	0	0	0	0	0	0	0	0	0	0	0	0	0	0	0	0	0	0	0	0
ENSG00000090238__YPEL3	1	0	0	0	0	0	0	0	0	0	1	1	0	0	1	0	3	1	0	1	0	0	0	0	0	0	0	0	0	0	0	0	5	0	0	0	0	0	0	0	0	0	0	0	0	0	2	1	0
ENSG00000090263__MRPS33	8	0	1	2	0	0	2	0	0	1	1	3	0	0	0	0	0	1	2	0	2	0	0	0	1	0	1	3	0	0	2	0	1	1	3	0	2	0	0	1	0	1	1	2	0	1	0	1	1
ENSG00000090266__NDUFB2	24.1	0	1	2	3	5	1	4	1	1	2	2	4	1	1	4	1	3	4	7	5	1	2	2	9	0	2	6	0	0	4	1	2	7	6	2	6	3	2	5	0	4	1	1	0	4	2	2	6
ENSG00000090266__NDUFB2-cluster	1	0	0	0	0	0	0	0	0	0	0	0	0	0	0	0	0	0	0	0	0	0	0	0	0	0	0	0	0	0	0	0	0	0	0	0	0	0	0	0	0	1	1	0	0	0	0	0	0
ENSG00000090273__NUDC	35.2	0	0	9	3	1	10	3	2	6	6	2	5	2	0	2	1	1	1	5	2	1	5	1	1	0	2	4	0	0	1	1	6	2	2	4	4	6	1	4	1	3	3	3	0	2	2	1	5
ENSG00000090316__MAEA	14	0	1	2	1	1	0	0	4	1	0	1	0	0	0	1	1	0	3	1	0	0	0	1	0	0	0	4	0	0	0	3	1	1	0	1	0	1	0	1	0	2	1	2	0	3	1	2	2
ENSG00000090339__ICAM1	2	0	0	0	0	1	0	0	0	0	0	0	0	0	0	0	0	0	0	0	0	0	0	0	0	0	0	0	0	0	0	0	0	0	0	0	0	0	0	0	0	0	0	0	0	0	0	0	0
ENSG00000090372__STRN4	40.2	0	1	0	2	4	1	2	0	4	2	3	1	1	1	2	0	5	1	1	1	1	3	0	4	0	3	2	0	1	3	1	2	2	3	4	0	5	3	3	0	1	2	1	0	1	1	1	4
ENSG00000090432__MUL1	7	0	0	0	0	0	1	0	0	0	0	0	0	0	0	0	1	0	0	0	0	0	0	0	0	0	1	0	0	0	0	0	0	0	0	1	1	0	1	0	0	1	0	3	0	0	0	0	0
ENSG00000090447__TFAP4	5	0	0	0	1	0	3	0	0	0	0	0	0	0	0	0	0	0	0	0	0	0	0	1	0	0	0	0	0	0	0	0	0	0	0	0	0	0	0	0	0	0	0	0	0	0	0	1	0
ENSG00000090470__PDCD7	4	0	0	0	2	0	0	1	0	0	0	0	2	0	0	1	0	1	1	0	0	0	1	0	0	0	0	1	0	0	0	1	0	0	0	1	2	2	0	1	0	0	0	0	0	0	1	2	1
ENSG00000090487__SPG21	16	0	0	2	0	0	0	0	1	1	0	0	0	0	0	3	2	1	0	0	0	1	0	0	0	0	0	0	0	0	0	0	3	0	2	2	2	2	1	1	0	3	1	1	0	2	0	1	0
ENSG00000090520__DNAJB11	9	0	1	0	0	3	0	2	0	0	3	0	1	0	0	0	0	3	0	0	0	0	2	1	2	0	1	1	1	0	0	0	2	0	3	0	0	0	0	0	1	2	0	2	0	0	0	1	3
ENSG00000090530__P3H2	0	0	0	0	0	0	0	0	0	0	0	0	0	1	0	0	0	0	0	0	0	0	0	0	0	0	0	0	0	0	0	0	0	0	0	0	0	0	0	0	0	0	0	0	0	0	0	0	0
ENSG00000090534__THPO	2	0	0	0	0	0	0	0	0	1	0	0	0	0	0	0	0	0	1	0	0	0	0	0	0	0	0	0	0	0	0	0	0	0	0	0	0	0	0	0	0	0	0	0	0	0	0	0	0
ENSG00000090539__CHRD	17	0	1	1	1	0	1	0	1	0	1	0	2	0	0	3	0	0	0	0	2	0	0	1	0	0	0	0	0	0	1	0	1	0	1	0	0	1	0	0	0	0	0	0	0	0	0	1	1
ENSG00000090554__FLT3LG	0	0	0	0	0	0	0	0	0	0	0	0	0	0	0	0	0	0	0	0	0	0	0	0	0	0	0	0	0	0	0	0	0	0	0	0	0	0	0	1	0	0	0	0	0	0	0	0	0
ENSG00000090554__FLT3LG-cluster	0	0	0	0	0	0	0	0	0	0	0	0	0	0	0	0	0	0	0	0	0	0	0	0	0	0	0	0	0	0	0	0	0	0	0	0	0	0	0	1	0	0	0	0	0	0	0	0	0
ENSG00000090565__RAB11FIP3	8	0	2	0	0	2	0	0	0	0	0	0	0	0	0	0	1	0	0	1	1	0	0	0	1	0	0	0	0	0	0	2	0	0	0	0	0	0	1	0	1	1	0	2	0	0	1	1	1
ENSG00000090581__GNPTG	15	0	0	1	0	1	2	0	2	0	1	1	0	0	0	1	4	2	2	3	2	1	0	2	2	0	1	3	0	0	0	2	2	4	0	0	1	3	2	0	0	3	0	4	1	0	0	4	1
ENSG00000090612__ZNF268	2	0	1	0	0	0	0	0	0	0	0	0	0	0	0	1	0	0	1	0	1	0	1	0	1	0	2	1	0	0	0	2	0	0	3	0	0	1	0	0	1	0	0	0	1	1	1	0	1
ENSG00000090612__ZNF268-cluster	0	0	0	0	0	0	0	0	0	0	0	0	0	0	0	0	0	0	0	0	0	0	0	0	0	0	0	0	0	0	0	0	0	0	0	0	0	0	0	0	0	0	0	0	0	0	0	0	0
ENSG00000090615__GOLGA3	9	0	0	1	1	1	2	2	1	2	1	0	1	0	0	1	9	0	1	0	1	0	1	1	0	0	1	0	0	0	2	2	5	2	2	2	1	1	0	3	1	0	1	1	0	1	1	1	1
ENSG00000090615__GOLGA3-cluster	0	0	0	0	0	0	0	0	0	0	0	0	0	0	0	0	0	0	0	0	0	0	0	0	0	0	0	0	0	0	0	0	0	0	0	0	0	0	0	0	0	0	0	0	0	0	0	0	0
ENSG00000090621__PABPC4	41.2	0	3	3	1	5	4	4	2	2	1	2	3	0	0	2	2	4	2	0	5	5	1	4	4	0	6	0	2	1	1	0	2	5	5	4	2	4	1	4	0	5	1	6	0	5	4	6	4
ENSG00000090661__CERS4	11	0	1	0	1	0	0	0	0	2	0	2	1	0	0	1	0	0	3	0	0	0	1	0	2	0	2	1	1	2	1	1	1	1	0	2	2	1	0	0	1	0	0	0	0	1	2	1	1
ENSG00000090674__MCOLN1	2	0	0	0	0	0	0	0	0	0	0	0	0	0	0	0	0	0	0	0	0	0	0	0	0	0	0	0	0	0	0	0	0	0	0	1	0	0	0	0	0	0	0	0	0	0	0	0	0
ENSG00000090674__MCOLN1-cluster	3	0	0	1	0	1	0	0	0	0	0	0	0	0	0	0	0	1	0	0	0	0	0	0	0	0	0	0	0	0	0	0	1	0	0	0	1	0	0	0	0	0	0	0	0	0	0	1	1
ENSG00000090686__USP48	15	0	1	3	0	1	2	1	3	0	1	2	3	0	0	0	1	1	1	0	2	1	0	2	0	0	0	3	0	1	0	0	4	0	2	0	0	4	0	2	0	1	0	0	0	0	2	1	1
ENSG00000090776__EFNB1	0	0	0	0	0	0	0	2	0	0	1	0	0	0	0	1	0	0	0	0	0	1	0	0	0	0	0	0	1	0	0	0	0	0	0	0	0	0	0	0	1	1	0	0	0	0	0	0	0
ENSG00000090857__PDPR	7	0	1	0	0	1	3	1	0	0	0	1	0	0	1	1	0	0	0	2	0	0	0	1	0	0	0	1	0	0	0	2	0	2	1	1	0	0	0	0	1	4	0	0	0	0	1	0	2
ENSG00000090861__AARS	9	0	1	0	0	2	2	2	0	2	0	0	0	0	0	0	2	0	1	1	1	0	0	2	1	0	1	0	0	0	1	1	1	0	0	0	2	0	3	0	1	4	0	2	0	0	0	0	2
ENSG00000090863__GLG1	17	0	2	1	2	3	2	1	2	0	1	0	1	0	3	1	0	1	2	2	2	0	0	0	1	1	1	5	0	2	1	1	2	1	0	0	1	2	2	0	1	4	0	3	0	0	1	3	1
ENSG00000090889__KIF4A	7	0	0	0	0	0	0	0	0	0	0	0	0	0	0	0	0	0	1	2	0	0	0	0	0	0	0	0	0	0	1	0	0	3	0	0	0	0	0	0	0	0	0	2	0	0	0	1	0
ENSG00000090905__TNRC6A	26.1	0	3	2	4	1	1	2	2	2	0	0	3	0	1	2	1	0	1	2	3	0	0	1	3	0	0	1	0	0	2	2	1	0	6	3	0	2	1	1	1	3	1	1	1	0	0	0	3
ENSG00000090924__PLEKHG2	2	0	0	0	0	0	0	0	0	0	0	1	0	0	0	0	0	0	0	0	0	0	0	0	0	0	0	0	0	0	0	0	0	0	1	0	0	0	0	0	1	0	1	1	0	0	0	0	0
ENSG00000090932__DLL3	2	0	0	0	0	0	0	1	0	0	0	0	0	0	0	0	0	1	0	0	0	0	0	1	0	0	0	0	0	0	1	0	0	0	0	0	0	0	0	0	0	0	0	0	0	0	0	0	0
ENSG00000090971__NAT14	9	0	1	0	2	0	0	0	0	0	1	1	1	0	1	1	1	2	0	5	1	0	1	0	1	0	0	1	1	0	0	0	1	0	1	0	1	1	0	0	0	1	0	4	0	2	0	0	0
ENSG00000090975__PITPNM2	0	0	0	0	0	0	0	0	0	0	0	0	0	0	1	0	0	0	0	0	0	0	0	0	0	0	0	0	0	0	0	0	0	0	0	0	0	0	0	0	0	0	0	0	0	0	0	0	0
ENSG00000090989__EXOC1	10	0	0	0	0	3	0	0	0	1	3	0	0	0	0	0	3	1	0	0	2	1	1	0	0	0	0	0	0	1	1	0	1	0	1	0	0	2	0	0	0	0	0	0	0	0	2	3	1
ENSG00000091009__RBM27	18	0	0	2	1	0	2	0	2	1	1	0	0	0	0	1	1	1	2	0	2	2	3	2	1	0	0	2	0	2	1	1	2	2	0	0	1	0	0	2	0	3	0	1	0	1	2	0	1
ENSG00000091010__POU4F3-cluster	14	0	1	1	0	0	3	1	1	0	1	0	0	0	0	1	0	0	1	1	0	0	2	0	1	0	1	1	0	0	0	0	2	0	2	0	1	1	0	1	0	2	1	0	0	2	1	1	0
ENSG00000091039__OSBPL8	17	0	3	2	1	3	1	0	0	1	0	0	2	0	0	0	1	1	1	3	1	0	0	1	2	0	0	0	0	0	0	2	3	0	0	2	3	3	1	1	1	3	1	4	0	3	1	3	4
ENSG00000091073__DTX2	1	0	0	0	0	0	0	0	0	0	0	0	0	0	0	0	0	0	0	0	0	0	0	0	0	0	0	0	0	0	0	0	0	0	1	0	0	0	0	0	0	0	0	0	0	0	0	0	0
ENSG00000091127__PUS7	1	0	0	0	0	0	0	0	0	1	0	0	0	0	0	0	0	0	0	0	0	0	0	1	0	0	0	0	0	0	0	0	0	0	0	0	0	0	0	0	0	2	0	0	0	0	0	0	1
ENSG00000091129__NRCAM	6	0	0	0	0	0	0	0	0	0	0	0	0	0	0	0	0	0	1	1	0	0	0	0	1	0	0	3	0	0	0	0	0	0	1	0	0	0	0	0	0	0	0	0	0	0	0	0	0
ENSG00000091136__LAMB1	11	0	0	0	0	3	2	0	1	0	0	0	1	0	1	4	0	0	0	0	1	0	0	0	0	0	0	0	0	0	0	0	3	0	0	0	0	0	2	0	1	2	0	0	0	1	0	0	2
ENSG00000091137__SLC26A4	0	0	0	0	0	0	0	0	0	0	0	0	0	0	0	0	0	0	0	0	0	0	0	0	0	0	0	0	0	0	0	0	0	0	0	0	0	0	0	0	0	0	0	0	0	0	0	0	0
ENSG00000091140__DLD	13	0	0	1	1	3	2	1	0	3	2	0	4	0	0	0	0	1	2	2	0	0	0	1	2	0	2	0	1	0	1	0	2	0	2	1	2	3	0	2	1	0	1	1	1	1	1	0	1
ENSG00000091157__WDR7	4	0	1	0	0	0	0	0	0	0	1	0	0	0	0	0	0	0	0	0	0	1	0	1	0	0	0	0	0	0	1	0	0	0	0	0	0	1	0	0	0	1	0	0	0	0	0	0	1
ENSG00000091164__TXNL1	34.1	0	2	0	3	0	0	3	1	7	3	1	4	1	0	0	1	3	5	1	4	1	5	0	2	0	1	2	0	1	1	1	3	0	2	1	1	5	4	2	1	4	0	1	0	1	0	3	3
ENSG00000091181__IL5RA	0	0	0	0	0	0	0	0	0	0	0	0	0	0	0	0	0	0	0	0	0	0	0	0	0	0	0	0	0	0	0	0	0	0	0	0	0	0	0	0	0	0	0	0	0	0	0	0	0
ENSG00000091262__ABCC6	0	0	0	0	0	0	0	0	0	0	0	0	0	0	0	0	0	0	0	0	0	0	0	0	0	0	0	0	0	0	0	0	0	0	0	0	0	0	0	0	0	0	0	0	0	0	0	0	0
ENSG00000091317__CMTM6	25.1	0	3	7	4	1	1	3	1	1	2	2	1	0	0	1	0	1	1	0	2	2	5	1	4	0	3	1	0	2	0	6	1	1	1	3	1	2	0	4	2	2	1	1	0	0	2	1	4
ENSG00000091409__ITGA6	26.1	0	0	4	1	5	13	5	0	0	1	1	5	0	0	0	1	3	3	1	1	0	2	1	1	0	0	3	0	1	2	1	0	0	10	3	0	5	1	1	6	3	3	2	0	4	2	0	4
ENSG00000091428__RAPGEF4	0	0	0	0	0	0	0	2	0	0	0	0	0	0	0	0	0	0	0	0	0	0	0	0	0	0	0	0	0	0	0	0	0	0	0	1	0	0	0	1	0	0	0	0	0	0	1	0	0
ENSG00000091436__MAP3K20	55.4	0	0	4	4	6	2	4	2	2	9	0	4	0	1	1	4	0	0	6	1	0	3	0	4	0	4	2	1	0	2	0	2	4	3	2	1	4	1	4	1	7	1	7	0	0	8	2	4
ENSG00000091483__FH	21.1	0	3	1	0	1	4	2	0	1	2	0	1	0	0	0	1	2	2	5	1	1	1	1	1	0	0	5	0	0	2	0	6	6	1	1	1	0	1	4	4	1	0	1	0	1	1	0	3
ENSG00000091490__SEL1L3	3	0	0	0	0	0	0	0	0	0	0	0	0	0	0	0	1	0	0	1	0	0	0	0	0	0	0	0	0	0	0	0	2	2	0	0	0	0	0	0	0	0	1	1	0	0	0	0	0
ENSG00000091527__CDV3	27.1	0	1	2	1	1	2	0	2	1	0	1	2	1	0	0	4	0	4	1	1	0	1	0	4	0	2	1	3	0	3	2	1	3	3	4	4	4	1	2	0	2	0	3	0	3	3	4	6
ENSG00000091536__MYO15A	0	0	0	0	0	0	0	0	0	0	0	0	0	0	0	0	0	0	0	0	0	0	0	0	0	0	0	0	0	0	0	0	0	0	0	0	0	0	0	0	0	0	0	0	0	0	0	0	0
ENSG00000091542__ALKBH5	38.2	0	2	3	2	0	1	0	0	0	5	0	0	0	0	1	0	0	1	1	3	1	2	1	4	0	1	0	0	0	1	2	6	0	2	2	5	3	2	2	2	0	0	1	0	3	2	1	4
ENSG00000091592__NLRP1	0	0	0	0	0	0	0	1	0	0	0	0	0	0	0	0	2	0	0	0	0	0	0	0	0	0	0	0	0	0	0	0	1	0	0	0	0	0	0	0	0	0	0	0	0	0	0	0	0
ENSG00000091622__PITPNM3	0	0	0	0	0	0	0	0	0	0	0	0	0	0	0	0	0	0	0	0	0	0	0	0	0	0	0	0	0	0	0	0	0	0	0	0	0	0	0	0	0	0	0	0	0	0	0	0	0
ENSG00000091640__SPAG7	22.1	0	3	2	5	2	1	1	1	1	0	1	2	0	0	2	0	0	2	3	1	1	2	0	2	0	0	3	1	0	0	0	2	4	1	2	5	3	1	0	4	5	2	1	0	3	1	2	2
ENSG00000091651__ORC6	8	0	0	1	0	0	2	0	2	0	0	0	0	0	0	0	0	0	1	3	0	0	1	0	2	0	0	0	0	0	1	0	2	0	2	0	0	0	0	0	0	3	0	1	0	0	0	2	0
ENSG00000091656__ZFHX4	5	0	0	0	0	0	2	0	0	1	0	0	1	0	0	0	1	0	0	0	0	0	0	0	3	0	0	0	1	0	1	0	4	0	0	0	2	0	0	0	0	0	0	0	0	0	0	3	0
ENSG00000091732__ZC3HC1	2	0	1	1	0	0	0	0	0	0	0	0	0	0	0	0	0	1	0	0	2	1	0	0	1	0	2	0	0	0	1	0	0	0	1	0	0	1	0	0	1	2	0	0	0	0	0	0	0
ENSG00000091831__ESR1	0	0	0	0	0	0	0	0	0	0	0	0	0	0	0	0	1	0	0	0	0	0	0	0	0	0	0	0	0	0	0	0	0	0	0	0	0	0	0	0	0	0	0	0	0	0	0	0	0
ENSG00000091844__RGS17	7	0	0	0	1	0	0	1	0	1	0	0	2	0	1	0	0	0	0	2	0	0	0	0	0	0	0	0	0	0	0	0	0	0	0	0	0	1	0	0	1	5	0	0	0	0	0	0	0
ENSG00000091879__ANGPT2	0	0	0	0	0	0	0	0	0	0	0	0	0	0	0	0	0	0	0	0	0	0	0	0	0	0	0	0	0	0	0	0	0	0	0	0	0	0	0	0	0	0	0	0	0	0	0	0	0
ENSG00000091947__TMEM101	12	0	2	1	0	0	2	1	0	0	0	0	1	0	0	1	0	1	0	0	1	0	0	0	2	0	0	1	0	0	2	0	0	1	1	1	2	2	0	2	2	1	0	0	0	3	1	0	0
ENSG00000091972__CD200	1	0	0	0	0	0	0	0	0	0	0	0	0	0	0	0	0	0	0	0	0	0	0	0	0	0	0	0	0	0	0	0	0	0	0	0	0	0	0	0	0	0	0	0	0	0	0	0	0
ENSG00000091986__CCDC80	56.4	0	5	2	3	2	3	5	2	7	0	0	3	0	2	1	0	2	4	5	1	0	2	1	5	0	4	3	1	2	4	0	4	4	5	2	2	4	3	6	2	11	3	0	0	4	0	5	4
ENSG00000092010__PSME1	11	0	0	0	6	2	1	3	3	1	0	2	1	0	0	2	3	5	2	3	5	2	4	0	4	0	2	0	0	2	3	0	4	3	2	3	4	5	4	1	2	4	0	0	0	2	3	1	6
ENSG00000092020__PPP2R3C	2	0	0	0	0	0	1	0	0	1	1	0	0	0	1	0	1	0	0	0	0	0	0	0	0	0	0	0	0	0	0	0	0	1	0	0	0	0	0	0	0	1	0	0	0	1	0	0	0
ENSG00000092036__HAUS4	0	0	0	0	0	0	0	0	0	0	0	0	0	0	0	0	0	0	0	0	0	0	0	0	0	0	0	0	0	0	0	0	0	0	0	0	0	0	0	0	0	0	0	0	0	0	0	0	0
ENSG00000092036__HAUS4-cluster	3	0	0	1	0	0	0	0	0	0	0	0	0	0	0	0	0	0	0	0	1	0	1	0	2	0	0	0	0	0	0	0	0	0	0	0	0	0	2	0	1	0	0	2	0	1	0	0	0
ENSG00000092051__JPH4	11	0	0	0	0	0	0	3	0	0	0	0	0	0	0	0	0	0	0	0	0	0	0	0	0	0	1	0	0	0	0	0	0	0	0	1	0	2	0	0	0	2	0	0	0	0	4	1	2
ENSG00000092051__JPH4-cluster	1	0	0	0	0	0	0	0	0	0	0	0	0	0	0	0	0	0	0	0	0	0	0	0	0	0	0	0	0	0	0	0	0	0	0	0	0	0	0	0	0	0	0	0	0	0	0	0	0
ENSG00000092068__SLC7A8	1	0	0	0	0	0	0	0	0	0	0	0	0	0	0	0	0	0	0	0	0	0	0	0	0	0	0	0	0	0	0	0	0	0	0	0	0	0	0	0	0	0	0	0	0	0	0	0	0
ENSG00000092094__OSGEP	5	0	1	0	0	0	1	1	0	0	0	0	1	0	0	0	0	0	0	1	0	1	0	0	1	0	0	0	0	1	1	0	4	1	1	0	1	0	0	0	0	0	0	2	0	1	0	0	0
ENSG00000092096__SLC22A17	0	0	0	0	0	0	1	0	0	0	0	0	0	0	0	0	0	0	0	0	0	0	0	0	0	0	0	0	0	0	0	1	0	0	0	0	0	1	1	0	0	0	0	0	0	0	1	0	0
ENSG00000092098__RNF31	0	0	0	0	0	0	0	0	0	0	0	0	0	0	0	0	0	0	0	0	0	0	0	0	0	0	0	0	0	0	0	0	0	0	0	0	0	0	0	0	0	0	0	0	0	0	0	0	0
ENSG00000092098__RNF31-cluster	11	2	0	0	0	2	1	1	0	0	0	0	0	0	0	0	3	0	1	0	1	0	1	0	0	0	2	2	0	0	1	1	0	0	2	0	0	0	0	1	0	0	0	0	0	3	0	0	0
ENSG00000092108__SCFD1	9	0	0	1	0	2	1	1	0	1	3	0	1	0	0	1	0	5	2	0	2	0	2	0	1	0	0	1	0	0	2	2	1	2	1	1	1	1	1	0	0	0	0	1	0	0	0	2	0
ENSG00000092140__G2E3	7	0	0	0	0	0	0	1	4	0	1	0	0	0	1	0	0	1	1	1	0	0	0	0	0	0	0	0	0	0	2	0	1	0	0	0	0	0	0	0	1	1	0	1	0	0	0	6	0
ENSG00000092148__HECTD1	27.1	0	3	1	1	5	3	2	2	3	6	0	1	0	0	1	1	1	1	1	2	1	1	2	1	0	1	2	0	0	3	0	4	2	1	1	1	4	1	1	1	4	0	1	0	3	4	4	0
ENSG00000092199__HNRNPC	122.8	2	8	9	7	18	10	11	6	7	9	3	4	1	2	8	17	12	12	6	8	3	11	9	12	0	3	14	2	4	12	4	11	12	10	9	6	15	6	8	5	20	6	12	1	5	8	9	15
ENSG00000092200__RPGRIP1	0	0	0	0	0	0	0	0	0	0	0	0	0	0	0	0	0	0	0	0	0	0	0	0	0	0	0	0	0	0	0	0	0	0	0	0	0	0	0	0	0	0	0	0	0	0	0	0	0
ENSG00000092201__SUPT16H	26.1	0	2	2	4	1	4	2	1	1	2	0	0	0	0	5	1	0	4	5	3	4	5	1	4	0	0	2	0	0	5	0	5	1	6	1	1	4	0	0	1	6	1	10	1	0	2	1	0
ENSG00000092203__TOX4	3	0	0	1	0	1	0	0	0	0	0	0	3	0	0	2	3	2	0	0	0	0	1	1	0	0	0	0	0	0	1	0	0	1	0	0	1	0	0	1	0	1	0	1	0	0	2	1	0
ENSG00000092208__GEMIN2	3	0	1	0	0	0	0	0	0	0	0	1	1	0	0	0	0	0	0	0	0	0	0	0	0	0	0	0	0	0	0	0	1	0	1	0	3	0	0	1	0	0	0	0	0	0	0	0	2
ENSG00000092295__TGM1	0	0	0	0	0	0	0	0	0	0	0	0	0	0	0	0	0	0	0	0	0	0	0	0	0	0	0	0	0	0	0	0	0	0	0	0	0	0	0	0	0	0	0	0	0	0	0	0	0
ENSG00000092330__TINF2	9	0	1	0	0	1	3	0	0	0	2	1	0	1	2	0	0	1	2	2	0	0	1	0	1	0	1	1	1	1	1	0	0	0	1	1	1	1	0	0	1	0	1	1	0	1	0	2	1
ENSG00000092345__DAZL	0	0	0	0	0	0	0	0	0	0	0	0	0	0	0	0	0	0	0	0	0	0	0	0	0	0	0	0	0	0	0	0	0	0	0	0	0	0	0	0	0	0	0	0	0	0	0	0	0
ENSG00000092421__SEMA6A	0	0	0	0	0	0	0	0	0	0	0	0	0	0	0	0	0	0	0	0	0	0	0	0	0	0	0	0	0	0	0	0	0	0	0	0	0	0	0	0	0	0	0	0	0	0	0	1	0
ENSG00000092439__TRPM7	2	0	0	1	0	1	1	0	0	0	0	0	0	0	0	0	0	0	0	0	0	0	1	1	0	0	0	1	0	1	0	0	1	0	0	1	0	1	0	0	0	0	1	1	0	0	0	0	1
ENSG00000092445__TYRO3	26.1	0	2	0	5	2	7	3	1	0	1	0	3	0	0	4	5	1	3	3	0	1	5	0	3	0	6	3	0	4	1	0	5	1	1	2	0	5	2	1	1	4	0	5	0	1	4	1	1
ENSG00000092470__WDR76	3	0	1	0	0	0	0	0	1	0	1	0	0	0	0	0	0	0	1	4	0	0	0	0	2	0	0	1	0	0	0	0	4	0	0	1	0	3	0	0	0	2	0	0	0	0	0	0	0
ENSG00000092531__SNAP23	4	2	0	0	0	0	0	0	0	1	1	2	0	0	1	0	1	1	0	0	2	0	1	0	0	0	1	1	0	0	0	1	0	1	0	1	1	2	1	1	0	1	1	0	0	2	2	0	0
ENSG00000092607__TBX15	0	0	0	0	0	0	0	0	0	0	0	0	0	0	0	0	0	0	0	0	0	0	0	0	0	0	0	0	0	0	0	0	0	0	0	0	0	0	0	0	0	0	0	0	0	0	0	0	0
ENSG00000092621__PHGDH	15	0	0	0	1	0	0	4	2	0	0	3	0	0	0	0	0	0	1	8	4	0	1	0	3	0	0	0	0	0	1	0	0	2	0	2	5	0	0	0	0	2	0	14	0	2	0	0	1
ENSG00000092758__COL9A3	8	0	0	0	1	0	2	0	1	0	0	0	0	0	0	0	0	0	1	1	1	0	0	0	0	0	0	0	1	1	0	0	0	0	1	0	0	1	0	0	0	0	1	1	0	0	0	0	1
ENSG00000092820__EZR	39.2	0	1	2	3	3	4	4	1	2	3	1	2	2	0	1	5	2	2	6	4	1	0	3	5	0	2	4	1	0	0	0	6	2	5	3	0	4	0	4	4	6	1	4	0	9	2	1	3
ENSG00000092841__MYL6	121.8	0	14	15	17	14	17	12	7	9	13	5	11	3	9	8	17	12	7	18	17	6	7	3	20	0	5	11	3	6	15	3	16	11	26.1	13	16	25.1	13	9	1	24.1	8	23.1	0	15	15	18	13
ENSG00000092841__MYL6-cluster	8	0	0	1	0	0	1	3	0	0	2	0	2	1	0	0	3	0	0	0	2	0	0	0	2	0	0	1	0	0	1	0	1	0	0	0	1	2	0	1	0	1	2	2	0	0	1	2	1
ENSG00000092847__AGO1	9	0	1	1	0	0	4	0	2	0	0	0	2	0	0	2	1	0	0	2	1	0	2	1	2	0	0	2	0	0	0	0	1	0	0	0	0	3	3	1	0	0	0	2	0	0	1	0	0
ENSG00000092853__CLSPN	5	0	0	0	0	0	0	0	0	0	0	0	1	0	0	0	0	0	0	0	0	0	1	0	0	0	0	1	0	0	0	0	1	0	1	2	0	2	0	0	0	2	0	3	0	0	0	0	0
ENSG00000092871__RFFL	3	0	0	0	0	0	0	0	0	0	1	0	0	0	0	1	0	0	0	0	0	0	1	0	1	0	0	2	0	0	1	0	2	0	1	0	0	0	0	0	0	1	0	1	0	0	2	1	0
ENSG00000092871__RFFL-cluster	1	0	0	0	0	0	1	0	0	0	0	0	0	0	0	0	0	0	0	0	1	0	0	0	0	0	0	0	0	1	0	0	0	0	0	0	0	0	0	0	0	0	0	0	0	0	0	0	0
ENSG00000092929__UNC13D	0	0	0	0	0	0	0	0	0	0	0	0	1	0	0	0	0	0	0	0	2	0	0	0	0	0	0	0	0	0	0	0	0	0	0	0	0	0	0	0	0	0	1	0	0	0	0	0	0
ENSG00000092931__MFSD11	7	0	1	0	0	2	0	0	0	0	0	0	0	0	0	0	0	1	1	1	1	0	0	0	1	0	0	2	0	0	0	2	0	0	0	0	0	1	0	0	0	2	0	0	0	0	0	0	0
ENSG00000092931__MFSD11-cluster	3	0	0	0	0	0	0	0	0	0	0	0	0	0	0	0	0	0	0	0	1	0	0	1	0	0	0	0	0	0	0	0	1	1	0	1	0	0	0	0	0	0	0	0	0	0	0	0	0
ENSG00000092964__DPYSL2	22.1	0	1	1	3	4	3	3	0	5	1	0	2	0	1	0	6	2	4	4	3	0	0	1	5	0	0	3	1	0	0	3	7	0	2	1	1	4	2	3	1	4	2	5	0	0	2	2	0
ENSG00000092969__TGFB2	0	0	0	0	0	0	0	0	0	0	0	0	0	0	0	0	0	0	0	0	0	0	0	0	0	0	0	0	0	0	0	0	0	0	0	0	0	0	0	0	0	0	0	0	0	0	0	0	0
ENSG00000092978__GPATCH2	8	0	0	0	0	0	0	1	0	0	0	1	0	0	0	0	0	1	1	0	1	0	0	0	1	0	0	0	0	0	0	0	2	0	0	0	2	1	0	1	2	1	0	0	0	0	0	0	0
ENSG00000093000__NUP50	17	0	0	2	0	1	0	1	0	0	0	0	0	0	0	0	0	1	2	4	2	0	4	1	2	0	0	1	0	1	0	0	5	1	2	1	1	1	1	3	0	3	2	4	0	2	3	3	1
ENSG00000093009__CDC45	0	0	0	0	0	0	1	0	0	0	0	0	0	0	0	0	0	0	0	0	0	0	0	0	0	0	0	0	0	0	0	0	5	0	0	1	0	0	0	0	0	1	0	1	0	0	1	0	0
ENSG00000093010__COMT	25.1	0	1	1	1	1	4	0	0	3	4	2	3	0	1	4	0	6	3	3	4	0	1	1	5	0	2	1	1	0	3	1	2	0	2	3	5	5	3	4	3	6	1	3	1	1	3	3	3
ENSG00000093144__ECHDC1	9	0	1	0	2	2	0	0	1	0	0	2	1	0	1	0	1	3	0	0	0	0	3	2	1	0	0	0	0	0	0	0	6	3	0	1	0	1	0	0	0	2	1	2	0	1	0	1	0
ENSG00000093167__LRRFIP2	13	0	0	0	4	0	0	2	0	0	2	0	0	0	1	0	2	1	1	0	1	0	0	0	1	0	1	0	0	2	2	1	0	0	1	0	1	1	1	0	0	0	2	1	0	0	0	0	0
ENSG00000093183__SEC22C	21.1	0	0	2	2	1	2	0	3	5	2	0	1	0	0	1	0	1	6	3	0	0	0	2	2	0	2	1	0	5	0	0	1	0	3	4	0	5	2	0	1	4	0	6	0	1	1	1	0
ENSG00000093217__XYLB	0	0	0	0	0	0	0	0	0	0	0	0	0	0	0	0	0	0	0	0	0	0	0	0	0	0	0	0	0	0	0	0	0	0	0	0	0	1	0	0	0	0	0	0	0	0	0	0	0
ENSG00000094631__HDAC6	13	0	0	2	0	2	0	3	0	2	1	1	2	0	0	2	0	0	4	2	3	0	0	0	3	0	0	0	0	0	0	1	2	2	1	0	0	3	1	1	0	2	0	1	0	0	2	0	0
ENSG00000094796__KRT31	0	0	0	0	0	0	0	0	0	0	0	0	0	0	0	0	0	0	0	0	0	0	0	0	0	0	0	0	0	0	0	0	0	0	0	0	0	0	0	0	0	0	0	0	0	0	0	0	0
ENSG00000094804__CDC6	11	0	2	0	0	3	6	0	6	0	0	0	0	0	0	0	1	1	5	4	0	0	1	0	3	0	0	0	0	0	2	0	7	0	2	0	0	1	1	1	0	7	0	1	0	0	2	0	3
ENSG00000094841__UPRT	2	0	0	0	0	0	0	0	0	1	0	0	0	0	0	0	0	0	0	0	1	0	1	0	0	0	0	1	0	0	0	0	0	0	0	0	0	0	0	0	1	0	0	1	0	0	0	0	1
ENSG00000094880__CDC23	15	0	2	3	3	3	4	1	0	3	0	0	2	0	0	1	0	1	2	2	0	1	2	0	4	0	1	4	0	1	2	0	3	0	6	2	1	1	3	0	0	5	0	4	0	0	0	1	2
ENSG00000094914__AAAS	23.1	0	0	1	0	0	3	0	1	1	1	1	0	0	0	0	2	1	1	2	0	0	1	1	1	0	1	0	0	0	2	2	1	0	2	2	1	0	2	0	0	2	2	1	0	2	2	2	4
ENSG00000094916__CBX5	49.3	0	6	6	4	5	5	2	2	1	0	1	3	0	0	4	5	3	1	11	4	1	1	3	9	0	2	3	1	0	6	0	6	4	1	8	2	9	5	2	2	13	4	5	0	2	3	14	3
ENSG00000094975__SUCO	34.1	0	0	1	2	2	6	4	1	4	1	0	1	1	1	2	1	1	0	1	1	0	0	4	1	0	3	1	2	0	2	0	1	0	2	1	0	0	2	3	1	4	2	4	0	2	15	1	3
ENSG00000095002__MSH2	22.1	0	2	2	1	2	6	1	2	2	0	0	0	0	1	0	1	2	1	3	1	0	1	1	5	1	0	1	0	1	0	1	5	1	3	1	0	5	3	0	0	4	1	5	0	2	0	1	0
ENSG00000095015__MAP3K1	11	0	0	0	0	1	2	0	0	1	0	0	1	0	0	1	1	2	1	0	0	0	0	0	0	0	0	2	0	0	0	0	0	0	1	0	1	0	0	1	0	1	0	0	1	0	2	1	0
ENSG00000095059__DHPS	11	0	3	3	0	2	3	1	2	1	0	1	0	0	0	2	0	2	1	2	0	0	2	1	1	0	0	3	1	1	2	0	3	2	4	1	2	0	2	3	2	0	2	2	0	2	3	2	1
ENSG00000095066__HOOK2	10	0	0	0	0	1	1	4	1	1	0	1	0	0	1	1	0	0	0	0	1	0	0	0	3	0	0	0	0	0	0	0	0	1	0	1	0	1	0	0	0	0	0	0	0	0	1	2	1
ENSG00000095139__ARCN1	32.1	0	2	4	2	3	4	5	2	3	4	3	4	2	0	1	1	0	3	3	3	0	5	1	1	0	1	1	0	1	3	1	1	2	1	2	2	2	2	1	1	1	1	0	0	4	2	2	4
ENSG00000095203__EPB41L4B	0	0	0	0	0	0	0	0	0	0	0	0	0	0	0	0	0	0	0	0	0	0	0	0	0	0	0	0	0	0	0	0	1	0	0	0	0	0	0	0	0	0	0	0	0	0	0	0	0
ENSG00000095209__TMEM38B	3	0	0	1	0	0	0	0	1	0	0	0	1	0	0	0	0	0	0	1	0	0	0	0	1	0	0	1	0	0	0	0	0	0	0	0	0	3	1	0	0	0	0	0	0	1	0	1	0
ENSG00000095261__PSMD5	5	0	0	0	0	0	1	0	0	0	0	0	2	0	0	0	0	0	2	0	1	0	0	0	0	0	1	0	0	0	0	1	2	0	0	0	0	0	0	0	0	3	0	0	0	0	0	0	0
ENSG00000095303__PTGS1	0	0	0	1	0	0	0	0	0	0	0	2	1	0	0	0	0	0	0	0	0	0	0	0	1	0	0	0	0	0	0	0	0	0	0	0	0	0	1	0	0	0	0	0	0	0	0	0	0
ENSG00000095319__NUP188	6	0	0	2	0	0	1	0	0	0	0	1	0	0	0	0	1	0	1	1	0	1	1	1	1	0	0	1	0	0	0	0	1	0	0	3	0	2	0	1	0	1	0	0	0	0	1	1	0
ENSG00000095321__CRAT	0	0	0	0	0	0	0	0	0	0	0	0	0	0	0	1	0	0	1	0	0	0	0	0	0	0	1	0	0	0	0	0	0	0	1	0	0	0	0	0	0	0	0	0	0	0	0	1	0
ENSG00000095370__SH2D3C	0	0	0	0	0	0	0	0	0	0	0	0	0	0	0	0	0	0	0	0	0	0	0	0	0	0	0	0	0	0	0	0	0	0	0	0	0	0	0	0	0	0	0	0	0	0	0	0	0
ENSG00000095380__NANS	3	0	0	0	0	2	0	0	0	1	1	0	0	0	0	0	0	2	0	0	0	0	0	0	2	0	0	0	0	0	0	0	1	0	1	1	0	1	0	0	0	2	0	1	0	0	0	0	0
ENSG00000095383__TBC1D2	0	0	0	0	0	0	0	0	0	0	0	0	0	0	0	0	0	0	0	0	0	0	0	0	0	0	0	0	0	0	1	0	0	0	0	0	0	0	0	0	0	0	0	1	0	0	0	0	0
ENSG00000095397__WHRN	1	0	0	0	0	0	0	0	0	0	1	0	0	0	0	0	0	0	0	0	0	0	0	0	0	0	0	0	0	0	0	0	1	0	0	0	0	0	0	0	0	0	0	0	0	0	1	0	0
ENSG00000095464__PDE6C	1	0	0	0	0	0	0	0	0	0	0	0	0	0	0	0	0	0	0	0	0	0	0	0	0	0	0	0	0	0	0	0	0	0	0	0	0	0	0	0	0	0	0	0	0	0	0	0	0
ENSG00000095485__CWF19L1	1	0	0	2	0	0	0	0	1	0	1	0	0	0	0	0	0	0	0	0	0	0	0	0	0	0	0	0	0	0	0	0	0	0	0	0	1	3	1	1	0	3	0	1	0	0	0	0	0
ENSG00000095539__SEMA4G	1	0	0	0	1	0	0	0	0	3	0	0	0	0	0	0	0	0	0	1	0	0	0	0	1	0	0	0	0	0	0	0	0	0	0	1	0	0	0	0	0	1	2	0	0	0	0	0	0
ENSG00000095564__BTAF1	4	0	2	0	0	2	0	0	0	0	0	0	4	0	0	0	0	0	0	0	0	0	0	0	0	0	0	0	0	0	0	0	0	0	0	0	0	4	1	0	0	0	0	1	0	0	0	0	1
ENSG00000095574__IKZF5	3	0	0	0	0	0	0	0	0	0	0	0	0	0	0	0	0	0	0	1	0	0	0	0	0	0	0	1	0	0	0	0	1	0	0	0	0	0	0	0	0	0	0	0	0	0	0	0	0
ENSG00000095585__BLNK	0	0	0	0	0	0	0	0	0	0	0	0	0	0	0	0	0	0	0	0	0	0	0	0	0	0	0	0	0	0	0	0	0	0	0	0	0	0	0	0	0	0	0	0	0	0	0	0	0
ENSG00000095637__SORBS1	0	0	0	0	0	0	0	0	0	0	0	0	0	0	0	0	0	0	0	0	0	0	0	0	0	0	0	0	0	0	0	0	0	0	0	0	0	0	0	0	0	0	0	0	0	0	0	0	0
ENSG00000095739__BAMBI	1	0	0	0	0	1	0	0	0	0	0	0	2	0	0	0	0	0	0	0	0	0	0	0	1	0	0	0	0	0	0	0	0	1	0	0	0	0	1	0	0	1	0	0	0	0	0	0	0
ENSG00000095752__IL11	0	0	0	0	0	0	0	0	0	0	0	0	0	0	0	0	0	0	0	0	0	0	0	0	0	0	0	0	0	0	0	0	0	0	0	0	0	0	0	0	0	0	0	0	0	0	0	0	0
ENSG00000095787__WAC	52.3	0	1	2	4	6	5	2	7	1	2	3	2	2	1	1	5	4	1	1	3	3	2	3	6	0	2	3	0	3	11	2	7	0	2	6	3	5	5	1	4	7	0	4	0	4	3	3	3
ENSG00000095794__CREM	2	0	0	0	0	0	0	0	0	0	0	0	0	0	0	0	0	0	0	0	0	0	0	0	1	0	0	0	0	0	0	0	0	0	1	0	0	0	1	0	0	0	0	1	0	0	0	2	0
ENSG00000095906__NUBP2	13	0	0	2	0	1	2	0	0	0	1	0	1	0	0	0	0	0	1	0	2	1	1	1	2	1	0	1	1	2	0	1	1	1	0	3	0	3	0	0	1	3	0	2	0	1	1	0	0
ENSG00000095917__TPSD1	0	0	0	0	0	0	0	0	0	0	0	0	0	0	0	0	0	0	0	0	0	0	0	0	0	0	0	0	0	0	0	0	0	0	0	0	0	0	0	0	0	0	0	0	0	0	0	0	0
ENSG00000095951__HIVEP1	0	0	0	2	0	0	0	1	0	0	0	0	0	1	0	0	0	0	0	0	0	0	0	0	0	0	0	0	1	0	0	0	0	0	0	0	0	1	0	0	0	0	0	0	0	0	0	0	0
ENSG00000096060__FKBP5	10	0	0	0	2	2	3	4	0	0	0	1	1	0	0	0	0	0	0	6	0	0	1	0	0	0	1	0	0	0	1	0	3	2	1	1	2	1	1	0	1	0	1	1	0	2	0	0	1
ENSG00000096063__SRPK1	17	0	2	0	3	2	2	0	2	0	2	0	0	0	0	1	1	1	3	6	4	0	2	4	7	0	0	0	1	2	3	0	0	1	2	2	3	2	3	1	6	3	0	3	0	0	1	1	4
ENSG00000096070__BRPF3	8	0	0	0	0	0	2	0	0	1	0	1	0	2	0	0	1	0	0	1	0	0	0	0	1	0	1	0	0	0	2	1	1	0	0	1	0	0	0	0	0	0	0	1	0	0	0	0	1
ENSG00000096080__MRPS18A	8	0	0	0	0	2	0	0	0	0	1	1	0	1	0	1	1	0	0	0	2	1	0	1	1	0	1	3	0	1	0	0	0	0	0	2	0	0	0	0	0	0	0	1	0	2	0	1	0
ENSG00000096092__TMEM14A	7	0	1	2	0	1	3	1	0	1	1	0	0	2	0	0	0	0	0	0	1	1	2	0	0	0	0	4	0	0	0	0	2	4	1	1	0	0	2	1	3	0	2	0	0	0	0	1	1
ENSG00000096093__EFHC1	1	0	0	0	0	0	0	0	0	0	0	0	0	0	0	0	0	0	0	0	0	0	0	0	0	0	0	0	1	0	0	1	0	0	0	1	0	0	0	0	0	0	1	1	0	0	0	0	0
ENSG00000096384__HSP90AB1	426.4	4	14	45.2	31.1	35.2	34.1	46.3	26.1	29.1	36.2	20	36.2	7	9	18	30.1	38.2	46.3	25.1	27.1	18	36.2	38.2	35.2	0	12	29.1	7	17	34.1	14	31.1	29.1	29.1	20	25.1	27.1	30.1	19	13	46.3	17	37.2	2	29.1	17	26.1	34.1
ENSG00000096401__CDC5L	31.1	0	2	1	1	2	1	2	0	2	3	0	0	0	0	2	1	5	1	4	1	0	4	0	1	0	3	0	0	0	1	0	4	1	0	2	3	0	0	3	2	1	2	4	0	2	3	1	5
ENSG00000096433__ITPR3	1	0	1	3	0	0	0	1	1	1	0	1	0	0	0	0	1	1	0	0	2	2	0	1	1	0	1	5	0	0	0	2	1	0	1	0	0	2	1	3	0	0	0	1	0	1	1	3	0
ENSG00000096654__ZNF184	5	0	0	0	0	0	0	0	0	1	0	0	0	1	0	0	1	1	0	0	0	0	0	0	0	0	0	0	0	0	0	0	0	0	0	0	0	0	0	0	0	1	0	1	0	0	0	0	0
ENSG00000096696__DSP	0	0	0	0	0	0	0	0	0	0	0	0	0	1	0	0	0	0	0	0	0	0	0	0	0	0	0	0	0	0	0	0	0	0	0	0	0	0	0	0	0	0	0	0	0	0	0	0	0
ENSG00000096717__SIRT1	8	0	1	0	0	0	3	0	0	0	0	1	0	0	0	0	0	1	0	0	0	0	0	0	0	0	3	1	0	1	1	0	1	1	0	0	0	0	0	0	0	0	0	0	0	0	2	1	0
ENSG00000096746__HNRNPH3	46.3	0	0	5	8	4	1	3	1	5	3	7	7	3	0	5	0	1	4	2	5	4	4	2	5	0	1	5	1	1	7	2	8	5	3	4	1	1	0	5	4	8	1	9	0	4	6	2	5
ENSG00000096872__IFT74	8	0	0	2	0	2	0	0	0	1	0	0	0	0	0	0	0	1	0	1	0	0	0	0	1	0	1	1	0	0	0	1	1	0	2	0	0	2	0	0	1	1	0	0	0	1	1	0	1
ENSG00000096968__JAK2	0	0	0	0	0	0	0	0	0	0	1	0	0	0	0	0	0	2	0	1	0	0	0	0	0	0	0	0	0	0	0	0	0	0	0	0	0	1	0	0	0	0	0	0	0	0	0	0	0
ENSG00000097007__ABL1	8	0	0	0	0	1	0	0	0	0	0	3	0	0	0	0	0	0	0	0	0	0	0	0	2	0	0	0	2	0	0	0	0	0	0	3	0	1	1	0	0	1	0	0	0	1	0	0	0
ENSG00000097021__ACOT7	17	0	0	3	0	3	1	1	0	1	1	4	1	0	0	0	0	2	0	3	2	0	0	0	2	0	0	0	0	0	0	0	0	0	3	1	0	2	0	2	2	2	0	7	0	2	1	0	0
ENSG00000097033__SH3GLB1	27.1	0	4	5	1	3	1	7	2	2	1	1	3	3	0	1	2	3	4	3	2	0	0	2	3	0	1	1	0	1	6	0	2	1	7	3	0	2	1	1	3	3	0	0	0	2	1	2	2
ENSG00000097046__CDC7	3	0	0	0	0	0	0	0	0	0	0	0	1	0	0	0	0	0	0	0	0	0	0	1	0	0	0	0	0	0	0	0	0	0	1	1	0	1	1	0	1	2	0	1	0	0	0	0	0
ENSG00000097096__SYDE2	4	0	1	0	1	0	0	0	0	0	0	0	0	0	1	0	0	0	1	0	0	0	0	0	0	0	0	0	0	0	1	0	0	2	0	1	0	1	0	1	0	0	0	1	0	0	1	0	0
ENSG00000099139__PCSK5	0	0	0	0	0	0	0	0	0	0	0	0	0	0	0	0	0	0	0	0	0	0	0	0	0	0	0	0	0	0	0	0	0	0	0	0	0	0	0	0	0	0	0	0	0	0	0	0	0
ENSG00000099194__SCD	71.6	0	1	9	8	7	4	30.1	3	5	4	4	8	0	1	4	3	5	7	8	11	1	6	8	6	0	8	11	1	6	3	3	7	4	14	4	7	7	7	6	3	4	5	11	0	5	4	5	6
ENSG00000099203__TMED1	5	0	0	2	0	1	0	0	0	2	0	0	0	0	1	0	1	0	0	1	1	0	0	0	0	0	1	0	0	2	0	0	0	0	0	0	0	0	0	0	0	2	0	0	0	0	1	4	1
ENSG00000099204__ABLIM1	1	0	0	1	0	0	0	1	2	0	1	0	0	0	0	0	4	0	0	0	1	0	0	0	1	0	0	0	0	0	0	0	0	0	0	0	0	0	0	1	1	0	0	0	0	0	0	0	0
ENSG00000099219__ERMP1	1	0	0	0	0	0	0	0	1	0	0	0	0	0	0	0	0	1	0	0	1	0	0	0	0	0	0	0	0	0	0	0	0	1	0	0	0	0	0	0	0	0	0	0	0	0	0	0	0
ENSG00000099246__RAB18	34.1	0	0	4	3	6	3	2	2	2	2	1	6	1	0	0	1	2	4	2	2	0	2	6	3	0	6	1	1	1	6	1	9	2	8	3	1	3	3	4	3	5	3	3	0	5	3	1	2
ENSG00000099250__NRP1	2	0	0	0	0	0	0	0	0	0	0	0	0	0	0	0	0	0	0	0	0	0	0	0	0	0	0	0	0	0	0	0	0	0	0	0	0	0	0	0	0	0	0	0	0	0	0	0	0
ENSG00000099251__HSD17B7P2	3	0	0	0	0	0	1	0	0	0	0	0	0	0	0	0	0	0	0	2	0	0	0	0	0	0	0	0	0	0	0	0	1	0	0	0	0	0	1	0	0	0	0	0	0	0	0	0	0
ENSG00000099256__PRTFDC1	0	0	0	0	0	0	0	0	0	0	0	0	0	0	0	0	0	0	0	1	0	0	0	0	0	0	0	0	0	0	0	0	0	0	0	0	0	0	0	0	0	0	0	0	0	0	0	0	0
ENSG00000099282__TSPAN15	1	0	0	0	0	0	0	0	1	0	0	0	0	0	0	0	0	0	0	0	0	0	0	0	0	0	0	0	0	0	0	0	1	0	1	0	0	0	0	0	0	0	1	0	0	0	0	0	0
ENSG00000099284__H2AFY2	1	0	0	0	0	0	0	0	0	0	0	0	0	0	0	0	0	0	0	0	0	0	0	0	0	0	0	0	0	0	0	0	0	0	0	0	0	0	0	0	0	0	0	0	0	0	1	0	0
ENSG00000099290__WASHC2A	4	0	0	0	0	0	0	1	0	0	0	0	0	0	0	0	0	0	0	0	0	2	0	0	0	0	0	0	0	0	0	0	0	0	0	0	0	0	0	0	0	0	0	0	0	1	1	0	0
ENSG00000099308__MAST3	0	0	1	0	0	1	0	0	0	0	0	0	0	0	0	0	0	0	0	0	0	0	1	0	0	0	0	0	0	0	0	0	0	0	0	2	1	0	0	0	0	0	0	2	0	0	0	0	0
ENSG00000099326__MZF1	6	0	0	0	0	0	0	0	0	2	0	0	0	0	0	0	0	1	0	0	0	0	0	0	1	0	0	0	1	0	0	1	1	0	1	0	1	2	0	0	0	1	0	0	0	0	0	1	0
ENSG00000099330__OCEL1	2	0	0	0	0	0	0	0	0	0	0	0	0	0	0	0	0	0	0	1	0	0	0	0	0	0	0	1	0	0	0	0	1	0	0	1	0	0	0	0	0	0	1	0	0	0	0	0	0
ENSG00000099331__MYO9B	2	0	1	0	0	0	1	0	0	1	0	0	0	0	0	0	1	1	1	0	0	1	0	0	2	0	0	0	0	1	0	0	0	0	0	0	0	0	0	0	0	1	0	0	0	1	0	1	0
ENSG00000099337__KCNK6	1	0	0	0	0	0	1	0	0	0	0	0	0	0	0	0	1	0	0	0	0	0	0	0	0	0	0	0	0	0	0	1	0	0	0	0	0	0	0	0	0	0	0	0	0	0	0	0	0
ENSG00000099338__CATSPERG	0	0	0	0	0	0	0	0	0	0	0	0	0	0	0	0	0	0	0	0	0	0	0	0	0	0	0	0	0	0	0	0	0	0	0	0	0	0	0	0	0	0	0	0	0	0	0	0	0
ENSG00000099341__PSMD8	35.2	0	0	1	2	2	4	3	3	5	7	4	3	0	0	2	2	0	2	7	5	0	8	0	2	0	2	4	1	0	2	0	4	3	4	4	2	7	2	2	3	2	3	14	0	4	0	2	3
ENSG00000099364__FBXL19	1	0	0	1	0	0	1	0	0	0	0	0	0	0	1	1	0	0	0	0	0	1	0	0	0	0	0	0	0	0	0	0	0	0	0	0	0	0	0	0	0	1	0	0	1	0	0	0	0
ENSG00000099365__STX1B	2	0	0	0	0	0	0	0	0	0	0	0	0	0	0	0	0	0	0	0	0	0	0	0	0	0	0	0	0	0	0	0	0	0	0	0	0	1	0	0	0	0	0	0	0	0	0	0	0
ENSG00000099377__HSD3B7	12	0	0	0	1	2	1	0	0	0	0	0	0	0	0	0	0	0	1	2	0	0	1	0	0	0	1	1	0	0	1	0	1	1	0	1	1	0	0	0	0	0	0	0	0	0	2	0	2
ENSG00000099381__SETD1A	3	0	0	0	1	0	0	0	0	0	0	0	0	0	0	0	1	0	3	0	0	0	0	1	0	0	1	0	0	0	1	0	2	0	1	1	1	0	0	0	0	0	0	0	0	1	2	1	2
ENSG00000099385__BCL7C	2	0	1	1	1	0	0	0	2	1	0	0	1	0	0	0	1	0	0	2	3	0	0	0	1	0	0	0	0	1	2	1	0	1	2	1	1	1	1	1	1	0	1	0	0	0	0	1	0
ENSG00000099622__CIRBP	76.7	0	1	1	12	6	5	8	13	13	7	6	0	0	0	3	2	6	7	8	3	2	4	4	5	0	6	5	0	2	5	4	14	1	9	8	2	9	8	1	2	6	1	15	0	5	1	5	6
ENSG00000099624__ATP5D	18	0	0	6	1	3	3	2	1	0	2	1	4	0	0	2	0	2	5	2	1	0	6	1	4	0	0	1	1	1	1	0	3	2	2	3	0	3	2	3	0	2	1	4	0	1	2	1	2
ENSG00000099625__CBARP	4	0	0	1	1	0	0	0	0	0	0	0	0	0	0	0	0	0	0	0	0	0	0	1	0	0	0	0	0	0	0	0	0	0	0	3	0	0	0	0	0	0	0	1	0	0	0	0	0
ENSG00000099715__PCDH11Y	3	0	1	0	0	0	1	0	0	0	0	0	0	0	0	0	0	0	0	0	0	0	0	0	0	0	1	0	0	0	0	0	0	0	0	0	0	0	0	0	0	0	1	0	0	1	0	0	0
ENSG00000099725__PRKY	3	0	0	0	0	0	0	3	0	0	0	0	0	0	0	0	0	0	0	0	0	0	0	0	0	0	0	0	0	0	0	1	0	0	0	0	0	0	0	0	0	0	0	0	0	0	0	0	0
ENSG00000099769__IGFALS	1	0	0	0	0	0	0	0	0	0	0	0	0	0	0	0	0	0	0	0	0	0	0	0	0	0	0	0	0	0	0	0	0	0	0	0	0	0	0	0	0	0	0	0	0	0	0	0	0
ENSG00000099783__HNRNPM	39.2	0	0	3	4	7	3	0	4	1	6	2	3	0	0	4	0	6	3	2	3	3	4	1	7	0	3	5	0	3	4	0	5	4	1	1	4	4	7	1	2	4	2	10	0	4	1	5	8
ENSG00000099785__MARCH2	1	0	0	0	1	0	0	0	0	0	0	0	0	0	0	0	0	1	0	0	2	2	0	0	0	0	0	0	0	0	0	0	0	0	1	0	0	1	0	1	0	0	0	0	0	1	0	1	0
ENSG00000099795__NDUFB7	9	0	3	1	2	3	2	0	0	1	1	1	1	0	0	1	2	2	1	2	3	0	5	1	5	0	2	3	2	1	1	2	3	2	1	2	1	1	2	2	1	5	3	1	0	2	0	1	3
ENSG00000099797__TECR	26.1	0	3	1	1	4	4	3	1	4	2	1	5	0	0	2	0	2	2	2	0	2	1	0	1	0	1	3	1	3	1	0	5	0	1	0	1	2	4	2	2	6	1	2	0	0	0	3	7
ENSG00000099800__TIMM13	21.1	0	2	2	1	3	3	0	1	0	2	1	2	0	1	1	1	3	1	0	0	0	2	2	3	0	0	0	0	0	1	1	4	1	3	3	1	2	2	0	0	3	0	2	0	1	2	2	3
ENSG00000099804__CDC34	14	0	0	0	3	0	0	2	1	1	1	1	2	1	0	0	0	0	1	1	4	0	2	1	3	0	1	0	0	0	3	0	2	0	0	0	1	2	1	0	4	1	1	1	0	3	0	2	1
ENSG00000099810__MTAP	9	0	0	0	0	1	0	1	0	0	0	0	0	0	0	0	0	1	1	0	0	0	1	0	0	0	0	0	0	0	0	0	1	1	1	0	0	0	0	0	0	0	0	0	0	1	0	0	0
ENSG00000099810__MTAP-cluster	1	0	0	0	0	0	1	0	0	0	0	0	0	0	0	0	0	0	0	0	0	1	0	0	0	0	0	0	0	0	0	0	0	1	0	0	0	0	0	0	0	0	0	0	0	0	0	0	0
ENSG00000099812__MISP	8	0	0	0	0	0	0	2	0	1	0	1	0	0	2	1	2	1	1	1	0	2	0	1	1	0	2	2	1	0	0	0	0	2	0	0	0	0	1	1	2	0	0	0	0	0	0	0	0
ENSG00000099814__CEP170B	7	0	2	0	1	0	1	1	2	2	0	0	0	0	0	0	0	0	1	0	2	0	0	0	1	0	2	2	0	2	0	0	0	0	0	0	0	0	0	1	0	0	1	1	0	1	0	0	0
ENSG00000099817__POLR2E	28.1	0	1	2	1	8	4	2	1	2	1	0	1	0	0	2	0	0	0	0	3	1	3	4	3	0	4	1	0	0	2	0	6	1	4	0	1	1	2	2	3	4	2	1	1	4	1	3	2
ENSG00000099821__POLRMT	55.4	0	4	4	6	9	12	5	3	4	2	3	4	0	2	1	5	2	13	9	10	2	6	1	6	1	5	6	0	4	3	2	7	10	10	14	8	7	11	4	8	10	4	5	0	5	5	14	8
ENSG00000099822__HCN2	1	0	0	0	0	3	0	0	0	0	0	0	0	0	0	0	1	0	0	1	0	0	0	0	0	0	0	0	0	0	0	0	1	1	0	0	1	0	0	0	0	0	0	0	0	0	1	0	0
ENSG00000099840__IZUMO4	0	0	0	0	0	0	0	0	0	0	0	0	0	0	0	1	0	0	0	0	0	0	0	0	0	0	0	0	0	0	0	0	0	0	0	0	0	0	0	0	0	0	0	0	0	0	0	0	0
ENSG00000099849__RASSF7	2	0	2	0	2	0	1	0	0	2	0	2	1	0	0	0	1	0	0	0	1	0	0	0	2	0	0	2	0	0	0	1	2	1	0	2	0	0	1	0	0	0	0	1	0	0	1	0	0
ENSG00000099860__GADD45B	0	0	0	0	0	0	0	0	0	0	0	0	0	0	0	0	0	0	0	0	0	0	0	1	0	0	0	0	0	0	0	0	0	0	0	0	0	0	0	0	0	0	0	0	0	0	0	0	0
ENSG00000099864__PALM	11	0	1	2	1	4	1	1	1	1	3	0	1	0	1	0	3	4	3	0	2	0	0	2	1	1	0	0	0	1	1	1	2	0	0	3	3	3	0	0	3	1	3	5	0	3	0	1	3
ENSG00000099866__MADCAM1	0	0	0	0	0	0	0	0	0	0	0	0	0	0	0	0	0	0	0	0	0	0	0	0	0	0	0	1	0	0	0	0	0	0	0	0	0	0	0	0	0	0	0	0	0	0	0	0	0
ENSG00000099869__IGF2-AS	8	0	0	0	0	0	0	0	0	0	0	1	0	0	0	0	0	0	0	0	0	0	1	0	1	0	1	2	0	0	0	0	2	1	0	0	0	0	0	0	0	0	0	0	1	2	0	1	2
ENSG00000099875__MKNK2	9	0	1	0	1	2	0	3	1	0	1	0	0	0	0	1	0	2	0	0	1	0	0	0	2	0	0	0	1	0	0	2	1	2	1	4	0	2	2	1	0	1	1	1	0	0	0	0	1
ENSG00000099889__ARVCF	2	0	0	0	0	0	0	0	0	0	0	0	0	0	0	1	0	0	0	0	0	0	0	0	0	0	0	0	0	0	0	1	1	0	0	0	0	0	0	0	0	0	0	0	0	0	0	0	0
ENSG00000099899__TRMT2A	0	0	0	0	0	0	0	0	1	0	0	0	0	0	0	0	0	0	0	0	0	0	0	0	1	0	2	0	0	0	0	0	0	0	0	1	0	1	0	0	0	0	0	0	0	0	0	0	0
ENSG00000099901__RANBP1	42.2	0	0	7	2	4	7	3	4	3	2	2	2	0	1	2	1	3	5	10	5	1	2	2	5	0	1	3	0	1	4	1	3	8	5	5	2	12	4	2	2	8	4	12	0	1	2	5	6
ENSG00000099904__ZDHHC8	4	0	0	0	0	1	0	0	0	1	0	1	0	0	0	0	0	0	0	0	0	0	0	2	0	0	1	2	0	0	2	0	3	1	1	1	0	0	0	0	1	1	0	1	0	3	0	0	0
ENSG00000099910__KLHL22	4	0	0	0	0	1	0	0	0	0	0	1	0	0	1	1	0	0	0	0	0	0	0	0	0	0	0	0	0	1	0	0	2	0	0	1	0	0	0	0	1	0	0	1	0	0	0	0	0
ENSG00000099910__KLHL22-cluster	0	0	0	0	0	0	0	0	0	0	0	0	0	0	0	0	0	0	0	0	0	0	0	0	0	0	0	0	0	0	0	0	0	0	0	0	0	0	0	0	0	0	0	0	0	0	0	0	0
ENSG00000099917__MED15	7	0	0	1	0	0	0	0	1	0	0	0	0	0	0	0	0	2	0	2	1	1	3	1	0	0	0	1	0	0	0	0	2	0	0	0	0	0	1	2	0	0	1	2	0	0	1	0	0
ENSG00000099937__SERPIND1	0	0	0	0	0	0	0	0	0	0	0	0	0	0	0	0	0	0	0	0	0	0	0	0	0	0	0	0	0	0	0	0	0	0	0	0	0	0	0	0	0	0	0	0	0	0	0	0	0
ENSG00000099940__SNAP29	16	0	0	0	3	1	4	0	0	0	2	0	0	0	0	0	2	3	0	6	1	1	0	1	1	0	1	0	1	1	1	1	2	0	1	0	0	2	2	2	2	3	2	2	0	0	3	4	1
ENSG00000099942__CRKL	10	0	2	2	0	2	0	0	0	3	0	0	1	0	1	0	0	0	0	0	2	0	0	1	2	0	1	0	0	0	1	1	3	0	0	2	3	0	0	1	0	0	1	0	0	0	2	1	0
ENSG00000099949__LZTR1	5	0	0	0	0	0	2	0	0	1	0	0	1	0	0	1	0	1	0	0	1	1	1	1	1	0	0	1	0	0	0	0	1	1	0	1	0	1	0	2	0	2	0	0	0	0	2	0	1
ENSG00000099953__MMP11	0	0	0	0	0	0	0	0	0	0	0	0	0	0	0	0	0	0	0	0	0	1	0	0	0	0	0	0	0	0	0	0	0	0	0	0	0	0	0	0	0	0	0	0	0	0	0	0	0
ENSG00000099954__CECR2	0	0	0	0	0	0	0	0	0	0	0	0	0	0	0	0	2	0	0	0	0	0	0	0	0	0	0	0	0	0	0	0	0	0	0	0	0	0	0	0	0	0	0	0	0	0	0	0	0
ENSG00000099956__SMARCB1	7	0	1	0	3	1	0	1	0	1	1	1	0	0	1	0	0	0	0	0	2	0	2	0	0	0	0	0	0	0	0	0	0	0	0	0	1	0	0	1	1	1	0	1	0	1	1	1	0
ENSG00000099958__DERL3	0	0	0	0	0	0	0	0	0	0	0	0	0	0	0	0	0	0	0	0	0	0	0	0	0	0	0	0	0	0	0	0	0	0	0	0	0	0	0	0	0	0	0	0	0	0	0	0	0
ENSG00000099968__BCL2L13	13	0	0	0	0	1	2	0	0	3	1	2	0	0	0	0	0	2	0	3	5	0	0	0	0	0	1	0	0	1	0	0	0	2	0	2	1	1	1	1	0	0	0	2	0	0	1	1	0
ENSG00000099974__DDTL	0	0	0	0	0	0	0	0	0	0	0	0	0	0	0	0	0	0	0	0	0	0	0	0	0	0	0	0	0	0	0	0	0	0	0	0	0	0	0	0	0	0	0	0	0	0	0	0	0
ENSG00000099977__DDT	17	0	0	3	0	1	0	3	2	5	1	0	2	0	0	2	0	6	4	5	1	2	1	0	3	0	0	5	1	0	2	2	5	4	2	0	1	3	1	4	0	1	2	4	0	3	1	5	0
ENSG00000099991__CABIN1	4	0	0	2	0	0	1	2	1	1	0	1	0	0	0	0	0	1	1	0	0	1	1	0	2	0	1	0	0	0	2	0	1	0	0	1	1	1	2	0	0	1	0	1	0	0	0	0	2
ENSG00000099992__TBC1D10A	0	0	0	0	0	0	0	0	0	0	0	0	0	0	0	0	0	0	0	0	0	0	0	0	0	0	0	1	0	0	0	0	1	1	0	0	0	0	0	0	0	0	0	0	0	0	0	0	0
ENSG00000099992__TBC1D10A-cluster	1	0	0	0	0	0	0	0	0	1	0	0	0	0	0	0	0	0	0	0	0	0	0	0	1	0	0	0	0	0	0	0	0	0	0	0	0	0	0	0	0	0	0	0	0	0	0	0	0
ENSG00000099994__SUSD2	2	0	0	0	0	0	0	0	0	0	1	0	0	0	0	0	0	0	0	0	0	0	0	0	0	0	0	0	0	0	0	0	0	0	0	0	0	0	0	0	0	0	0	0	0	0	0	0	0
ENSG00000099995__SF3A1	19	0	0	1	0	2	3	2	0	0	1	1	1	0	0	0	3	3	0	1	1	0	2	0	2	0	1	0	0	0	3	0	5	0	1	0	0	1	1	3	1	4	0	2	0	1	2	0	2
ENSG00000099998__GGT5	3	0	0	0	1	0	0	0	0	0	0	0	0	0	0	0	0	1	0	0	0	0	0	0	0	0	0	0	0	0	0	0	0	0	1	0	0	0	0	0	0	0	0	0	0	0	0	0	0
ENSG00000099999__RNF215	0	0	0	0	0	0	0	0	0	0	0	0	0	0	0	0	0	0	0	0	0	0	0	0	1	0	0	0	0	0	0	0	0	0	0	0	0	0	0	0	0	0	0	0	0	0	0	0	0
ENSG00000100003__SEC14L2	0	0	0	0	0	0	0	0	0	0	0	0	0	0	0	0	0	0	1	0	0	0	1	0	0	0	0	1	0	0	0	1	0	0	0	0	0	0	0	0	0	0	0	0	0	0	0	0	0
ENSG00000100003__SEC14L2-cluster	0	0	0	1	0	2	0	1	0	1	0	0	0	0	0	0	0	0	0	0	0	0	1	0	0	0	0	0	0	0	0	0	4	0	0	0	0	0	0	0	0	1	0	0	0	1	0	0	0
ENSG00000100014__SPECC1L	5	0	0	0	0	0	0	0	1	1	1	1	0	0	0	0	0	0	0	0	1	0	1	0	3	0	0	0	0	0	0	0	2	0	0	0	0	0	1	0	0	1	0	0	0	1	0	0	0
ENSG00000100014__SPECC1L-cluster	3	0	1	0	0	0	0	0	0	0	1	0	0	0	0	0	0	0	0	0	0	0	1	0	1	0	0	0	0	0	0	0	1	0	0	1	0	1	0	0	0	0	0	0	0	0	0	1	0
ENSG00000100023__PPIL2	3	0	0	0	0	0	0	1	1	0	0	0	0	0	0	1	0	0	0	1	1	0	0	0	0	0	0	0	0	0	1	0	0	0	0	0	0	0	0	0	0	1	0	0	0	1	1	0	0
ENSG00000100024__UPB1	0	0	0	0	0	0	0	0	0	0	0	0	0	0	0	0	0	0	0	0	0	0	0	0	0	0	0	0	0	0	0	0	0	0	0	0	0	0	0	0	0	0	0	0	0	0	0	0	0
ENSG00000100027__YPEL1	0	0	0	1	0	0	0	0	0	0	0	0	0	0	0	0	0	0	0	0	0	0	0	0	0	0	0	0	0	0	0	0	0	0	0	0	0	0	0	0	0	0	0	1	0	0	0	0	0
ENSG00000100028__SNRPD3	13	0	2	2	0	3	5	2	2	0	0	0	0	0	0	4	2	2	3	3	0	1	2	1	4	0	1	1	0	0	1	1	2	0	1	1	1	1	1	2	1	1	1	5	0	0	0	2	5
ENSG00000100028__SNRPD3-cluster	0	0	0	0	0	0	0	0	0	0	0	0	0	0	0	0	0	0	0	0	0	0	0	0	0	0	0	0	0	0	0	0	0	0	0	0	0	0	0	0	0	0	0	0	0	0	0	0	0
ENSG00000100029__PES1	5	0	0	2	0	0	0	1	0	0	1	0	1	0	0	1	0	0	0	0	0	0	0	0	1	0	0	0	0	0	0	0	0	1	1	2	0	0	2	0	0	0	0	1	0	1	0	0	4
ENSG00000100030__MAPK1	23.1	0	1	2	1	0	5	5	3	3	3	1	5	0	0	3	3	0	4	4	0	5	2	6	4	0	7	4	0	1	1	1	5	1	3	1	3	0	5	2	2	0	1	2	0	2	2	3	3
ENSG00000100031__GGT1	0	0	0	0	0	0	0	0	0	0	0	0	0	0	0	0	0	0	0	0	0	0	0	0	0	0	0	0	0	0	0	0	0	0	0	0	0	0	0	0	0	1	0	0	0	0	0	0	0
ENSG00000100034__PPM1F	5	0	1	0	0	0	0	0	0	0	0	1	3	0	0	0	0	0	1	0	0	1	1	0	1	0	0	0	0	1	0	0	1	0	0	1	1	0	0	0	0	0	0	0	0	0	0	0	1
ENSG00000100036__SLC35E4	1	0	0	0	0	0	0	0	0	0	0	0	0	0	0	0	2	0	0	0	0	0	0	0	0	0	0	0	0	0	0	0	0	0	0	0	0	0	0	0	0	0	0	0	0	0	0	0	0
ENSG00000100038__TOP3B	0	0	0	0	0	0	0	0	0	0	0	0	0	0	0	0	0	0	0	0	0	0	0	0	0	0	0	0	0	0	0	0	1	0	0	0	0	0	0	0	0	0	0	0	0	0	0	0	0
ENSG00000100056__DGCR14	0	0	0	1	1	0	0	0	0	0	2	1	0	0	0	0	0	0	1	0	1	0	0	0	0	0	0	0	0	0	0	0	0	1	1	0	1	0	0	0	0	1	0	0	0	0	0	0	1
ENSG00000100058__CRYBB2P1	1	0	0	0	0	1	0	0	0	0	1	0	0	0	0	1	0	2	0	0	0	0	0	0	0	0	0	1	0	0	0	1	1	0	0	0	2	0	0	0	1	0	0	0	0	0	0	0	0
ENSG00000100065__CARD10	4	0	0	0	1	1	1	1	0	0	0	1	0	0	0	0	0	0	0	0	0	0	0	0	0	0	0	0	0	0	0	0	0	0	0	0	1	0	0	1	0	2	1	0	0	0	0	0	1
ENSG00000100068__LRP5L	0	0	0	0	0	0	0	0	0	0	0	0	0	0	0	0	0	0	0	0	0	0	0	0	0	0	1	0	0	0	0	0	0	0	0	0	0	0	0	0	0	2	0	0	0	1	0	0	0
ENSG00000100075__SLC25A1	18	0	1	0	2	1	0	1	1	0	5	0	0	0	0	2	2	4	5	4	1	3	0	0	2	0	1	0	1	0	1	1	1	2	0	2	1	2	3	0	3	4	2	6	0	0	1	0	3
ENSG00000100077__GRK3	6	1	0	0	2	1	1	0	0	1	0	0	0	0	0	0	0	1	0	0	0	0	0	0	2	0	0	0	0	0	0	0	1	0	1	3	1	1	0	3	0	0	0	0	0	0	0	0	0
ENSG00000100079__LGALS2	0	0	0	0	0	0	0	0	0	0	0	0	0	0	0	0	0	0	0	0	0	0	0	0	0	0	0	0	0	0	0	0	0	0	0	0	0	0	0	0	0	0	0	0	0	0	0	0	0
ENSG00000100083__GGA1	4	0	0	1	0	0	0	1	0	1	2	0	0	0	0	1	0	0	0	0	0	0	0	1	0	0	0	0	0	0	0	0	0	0	0	1	1	3	0	0	0	0	0	0	0	1	0	1	0
ENSG00000100084__HIRA	0	0	0	0	0	0	1	0	0	1	0	0	0	0	0	0	1	0	0	0	0	0	0	2	0	0	0	0	0	0	0	0	0	1	0	0	0	0	0	0	0	0	0	0	0	0	0	0	0
ENSG00000100084__HIRA-cluster	0	0	0	0	0	0	0	1	0	0	0	0	0	0	0	0	0	0	0	0	0	0	0	0	0	0	0	0	0	0	0	0	0	0	0	0	0	1	0	0	0	0	0	2	0	1	0	0	1
ENSG00000100092__SH3BP1	8	0	0	0	0	2	0	0	0	0	0	0	0	0	0	0	1	1	0	1	0	0	0	0	1	0	0	0	0	0	0	0	1	0	0	0	0	1	0	1	0	1	0	0	0	0	0	0	0
ENSG00000100092__SH3BP1-cluster	5	0	0	1	1	1	2	1	1	0	0	1	0	0	0	0	2	0	0	0	2	0	0	0	1	0	1	0	0	0	2	0	1	1	2	1	0	0	0	0	0	0	0	0	0	1	3	0	2
ENSG00000100097__LGALS1	2	0	0	0	0	0	0	0	0	0	0	1	0	0	0	0	0	0	0	0	0	0	0	0	0	0	0	0	0	0	0	0	0	0	0	2	2	0	0	0	0	0	0	5	0	0	1	0	0
ENSG00000100099__HPS4	10	0	0	1	0	1	0	0	1	2	0	0	2	0	0	0	0	0	1	0	1	0	1	0	1	0	1	2	0	0	0	2	0	0	0	0	1	1	2	1	0	0	0	0	0	1	1	0	1
ENSG00000100101__RP1-37E16.12-cluster	2	0	1	0	0	1	1	0	0	0	0	0	0	0	1	0	0	0	0	0	0	0	1	0	1	0	0	0	0	0	0	0	0	0	0	0	0	0	0	0	0	0	1	1	0	0	0	0	1
ENSG00000100104__SRRD	0	0	0	0	0	0	1	0	0	0	0	0	1	0	0	0	0	0	1	0	1	0	0	0	1	0	0	0	0	0	1	1	1	0	1	1	0	0	0	0	0	0	0	0	0	0	0	1	0
ENSG00000100105__PATZ1	9	0	1	0	2	0	0	0	1	1	0	0	0	0	0	2	0	0	2	0	1	2	0	0	1	0	1	0	0	1	0	1	2	0	0	0	0	0	0	1	1	0	0	3	0	0	1	1	0
ENSG00000100106__TRIOBP	4	0	0	0	1	0	0	0	0	0	0	1	1	0	0	0	0	0	1	2	2	0	1	0	2	0	1	0	0	0	2	0	3	0	0	0	1	1	0	1	1	1	0	3	0	0	0	1	0
ENSG00000100109__TFIP11	0	0	0	0	0	0	0	0	2	0	0	0	2	0	0	0	0	1	1	0	1	0	0	0	1	0	0	0	0	0	0	0	1	0	0	0	0	0	0	0	0	0	0	0	0	0	0	1	0
ENSG00000100116__GCAT	0	0	0	0	0	0	0	0	0	0	0	0	0	0	0	0	0	0	0	0	0	0	0	0	0	0	0	0	0	0	0	0	0	0	0	0	0	0	0	0	0	1	0	0	0	0	0	0	0
ENSG00000100121__GGTLC2	1	0	0	0	0	0	0	0	0	0	0	0	0	0	0	0	0	0	0	0	0	0	0	0	0	0	0	0	0	0	0	0	0	0	0	0	0	0	0	0	0	0	0	0	0	0	0	0	0
ENSG00000100124__ANKRD54	4	0	0	0	0	0	0	0	0	0	0	0	0	0	0	1	0	0	0	0	1	2	0	0	0	0	0	0	0	1	0	0	0	0	1	0	0	2	0	0	0	0	0	0	0	0	1	0	0
ENSG00000100129__EIF3L	56.4	0	4	2	6	7	6	9	6	4	8	6	4	0	1	3	5	6	12	5	6	2	3	3	13	0	1	4	2	6	6	0	16	3	3	8	5	2	6	4	2	9	6	7	0	4	6	6	6
ENSG00000100138__SNU13	31.1	0	0	3	3	2	3	3	1	3	4	0	4	0	0	4	3	2	5	1	4	2	3	4	8	0	0	4	0	3	2	2	5	4	7	6	2	10	3	2	1	9	4	3	0	3	1	3	3
ENSG00000100139__MICALL1	5	0	1	0	0	0	0	0	0	0	0	0	0	0	1	1	0	0	0	0	0	0	0	0	1	0	0	0	0	0	0	0	0	0	0	0	1	0	0	0	0	0	0	0	0	0	0	0	1
ENSG00000100142__POLR2F	20	0	1	3	3	4	3	2	3	2	4	2	1	0	1	1	4	2	3	0	2	1	2	1	1	0	2	4	0	1	2	0	1	5	1	0	4	4	3	2	2	5	0	4	0	1	1	0	1
ENSG00000100147__CCDC134	0	0	0	0	0	0	0	0	0	0	0	0	0	0	0	0	0	0	0	0	0	0	0	0	1	0	0	0	0	0	0	0	0	0	0	0	0	0	0	0	0	0	0	0	0	0	0	0	0
ENSG00000100150__DEPDC5	0	0	0	0	0	0	0	0	0	0	1	0	0	0	0	0	0	0	0	0	0	0	0	0	0	0	0	0	0	0	0	0	0	1	0	0	2	0	0	0	0	1	0	0	0	0	0	0	0
ENSG00000100151__PICK1	4	0	0	0	0	1	0	0	2	0	2	0	0	0	1	0	1	0	0	0	0	0	0	0	1	0	1	0	0	0	0	0	0	0	0	0	1	2	0	0	0	0	0	0	0	0	0	0	1
ENSG00000100154__TTC28	0	0	0	0	0	0	0	0	0	0	0	0	0	0	0	0	0	0	0	0	0	0	0	0	0	0	0	0	0	0	0	0	0	0	0	0	0	0	0	0	0	1	0	0	0	0	0	0	0
ENSG00000100162__CENPM	2	0	0	0	0	0	0	0	0	0	0	1	0	0	0	0	0	0	1	1	0	0	1	0	0	0	0	1	0	0	0	0	3	0	1	0	1	0	1	1	0	1	0	5	0	0	0	1	0
ENSG00000100167__SEPT3	16	0	0	2	1	3	1	0	3	1	0	0	0	2	2	1	4	0	0	1	0	1	0	2	1	0	1	0	0	0	2	0	0	0	1	1	1	3	0	1	0	5	2	1	0	1	0	0	2
ENSG00000100170__SLC5A1	1	0	0	0	0	0	0	0	0	0	0	0	0	0	0	0	0	0	0	0	0	0	0	0	0	0	0	0	0	0	0	0	0	0	0	0	0	0	0	0	0	0	0	0	0	0	0	0	0
ENSG00000100191__SLC5A4	0	0	0	0	0	0	0	0	0	0	0	0	0	0	0	0	0	0	0	0	0	0	0	0	0	0	0	0	0	0	0	0	0	0	0	0	0	0	0	0	0	0	0	0	0	0	0	0	0
ENSG00000100196__KDELR3	7	0	1	0	0	0	1	0	1	0	0	0	0	0	0	0	0	0	0	0	0	0	0	0	0	0	0	0	0	0	0	0	0	0	0	0	1	0	0	1	0	1	0	0	0	0	0	0	1
ENSG00000100197__CYP2D6	0	0	0	0	0	0	0	0	0	0	0	0	0	0	0	0	0	0	0	0	0	0	0	0	0	0	0	0	0	0	0	0	0	0	0	0	0	0	0	0	0	0	0	0	0	0	0	0	0
ENSG00000100201__DDX17	79.8	1	3	3	9	6	3	7	4	3	5	2	1	1	3	5	1	12	9	1	5	1	1	3	8	0	9	6	0	3	2	5	16	4	6	7	3	9	7	5	7	8	5	4	0	0	7	10	7
ENSG00000100206__DMC1	0	0	0	0	0	0	0	0	0	0	0	0	0	0	0	0	0	0	0	0	0	0	0	0	0	0	0	0	0	0	0	0	0	0	0	0	0	0	0	0	0	0	0	0	0	0	0	0	0
ENSG00000100207__TCF20	13	0	0	0	1	1	0	3	0	0	2	0	1	0	1	0	0	1	0	2	1	1	1	1	1	0	1	0	0	0	0	1	0	1	6	0	0	1	1	0	1	0	0	2	0	0	1	3	3
ENSG00000100209__HSCB	6	0	0	1	2	0	0	1	0	0	0	1	0	0	0	0	3	2	0	0	0	0	1	0	0	0	0	0	0	1	0	0	0	0	0	0	0	1	0	2	0	1	0	0	0	0	0	1	0
ENSG00000100211__CBY1	16	0	0	1	0	1	2	0	0	1	1	0	1	0	0	1	1	1	2	0	2	0	0	0	1	0	0	1	0	1	1	0	1	0	2	0	1	1	0	0	1	3	0	0	0	0	0	0	1
ENSG00000100216__TOMM22	26.1	0	2	3	1	0	2	0	1	1	1	4	1	0	0	1	0	5	0	4	1	2	2	3	1	0	4	0	1	1	2	1	2	2	3	3	1	0	3	1	4	1	0	1	0	6	1	3	2
ENSG00000100218__RSPH14	1	0	0	0	0	0	0	0	0	0	0	0	0	0	0	0	0	0	0	0	0	0	0	0	0	0	0	0	0	0	0	0	0	0	0	0	0	0	0	0	0	1	0	0	0	0	0	0	0
ENSG00000100219__XBP1	8	0	0	1	0	1	0	3	1	3	1	1	0	0	0	1	0	1	0	2	0	0	2	0	0	0	1	0	3	0	0	0	0	1	2	3	1	0	0	2	0	3	0	2	0	0	0	5	2
ENSG00000100220__RTCB	15	0	3	6	0	0	2	2	3	1	1	1	1	0	0	3	1	5	1	2	0	1	1	1	1	0	0	1	0	0	2	0	4	4	3	0	2	5	3	1	2	1	0	1	0	2	1	0	5
ENSG00000100221__JOSD1	5	0	0	2	2	0	0	1	0	0	0	1	1	0	0	0	2	0	0	1	0	0	1	1	2	0	0	0	0	0	0	0	4	1	2	1	3	2	0	0	0	0	0	0	0	0	2	1	1
ENSG00000100225__FBXO7	34.1	0	2	4	4	3	4	1	0	4	2	3	7	0	0	4	3	6	4	2	4	1	4	3	0	0	7	5	1	4	5	1	2	0	2	2	0	1	0	5	9	1	3	0	0	1	2	4	4
ENSG00000100226__GTPBP1	9	0	1	0	0	1	0	1	2	0	1	4	0	0	0	0	2	1	0	2	0	0	1	0	2	0	0	0	1	1	0	0	1	0	2	1	0	2	0	2	0	1	0	3	0	0	0	0	1
ENSG00000100227__POLDIP3	17	0	0	1	1	2	3	0	0	0	0	0	0	0	0	0	0	1	1	1	3	0	0	1	1	0	1	2	0	2	1	1	1	0	1	0	0	2	1	0	2	3	0	1	0	1	1	0	2
ENSG00000100239__PPP6R2	6	0	0	2	0	0	0	0	0	0	0	0	0	0	1	0	1	2	0	1	0	0	0	0	1	0	1	0	0	0	1	0	0	1	0	1	1	1	0	1	3	0	0	0	0	1	1	0	0
ENSG00000100241__SBF1	5	0	0	0	0	2	2	0	0	0	0	1	1	0	0	0	1	0	0	0	0	0	0	0	1	1	0	0	0	0	0	0	1	0	1	1	0	1	0	0	0	0	0	1	0	0	0	0	5
ENSG00000100242__SUN2	2	0	0	1	3	1	0	0	0	0	1	0	0	0	0	0	0	0	0	1	0	0	0	0	0	0	0	0	0	0	1	0	0	1	0	0	0	0	0	0	0	0	0	3	0	0	0	0	0
ENSG00000100243__CYB5R3	32.1	0	1	4	3	0	3	2	2	1	3	3	3	0	2	2	2	3	1	2	2	0	0	1	3	0	5	0	3	3	2	4	3	1	5	3	1	1	3	3	2	4	1	2	1	0	2	2	4
ENSG00000100246__DNAL4	2	0	0	0	0	0	0	0	0	0	1	0	0	0	0	1	1	2	0	0	0	0	0	0	1	0	0	1	0	0	0	1	1	0	0	0	0	0	2	0	0	1	0	1	0	1	0	0	0
ENSG00000100258__LMF2	3	0	2	0	0	0	4	0	0	0	0	0	0	0	0	1	0	0	0	1	1	0	0	0	2	0	1	0	0	0	1	0	2	1	1	0	0	0	0	0	0	0	0	2	0	0	1	1	0
ENSG00000100263__RHBDD3	4	0	0	0	0	0	0	0	0	0	0	0	0	0	0	0	0	0	0	0	0	0	0	0	0	0	0	0	0	0	0	0	0	0	1	0	0	0	0	0	0	0	0	0	0	0	0	0	0
ENSG00000100266__PACSIN2	6	0	1	0	1	1	1	1	0	0	0	0	1	0	0	0	0	1	0	0	0	0	0	0	1	0	0	1	0	0	0	0	0	0	0	0	1	1	1	1	0	0	0	0	0	0	0	0	1
ENSG00000100266__PACSIN2-cluster	0	0	0	0	0	0	0	0	0	0	0	0	0	0	0	0	0	0	0	0	0	0	0	0	0	0	0	1	0	0	0	0	0	0	0	0	0	0	0	0	0	0	0	0	0	0	0	0	0
ENSG00000100271__TTLL1	2	0	0	1	0	1	0	0	0	0	0	0	0	0	0	0	0	0	0	1	0	0	0	0	0	0	0	0	0	0	0	0	0	0	0	0	0	0	0	0	0	0	0	0	0	0	0	0	0
ENSG00000100280__AP1B1	10	0	0	0	0	1	0	1	0	1	0	0	0	0	1	1	1	2	0	0	0	0	0	0	0	0	0	1	0	0	1	0	1	1	0	1	0	1	2	0	0	0	0	0	0	0	0	2	1
ENSG00000100281__HMGXB4	17	0	1	0	2	1	0	0	0	0	0	0	0	0	0	0	0	2	2	1	0	2	1	1	1	0	1	3	0	0	2	0	2	0	1	1	1	1	2	0	0	1	0	0	0	0	0	0	0
ENSG00000100284__TOM1	2	0	0	0	0	1	1	0	0	0	0	0	0	0	0	0	0	0	0	0	1	0	0	0	0	0	0	0	0	1	2	1	0	0	0	0	0	0	1	0	1	0	0	0	0	0	0	0	1
ENSG00000100285__NEFH	3	0	0	1	0	0	0	0	0	1	0	0	0	0	0	0	0	0	0	0	0	0	0	0	1	0	0	0	0	0	0	0	0	0	0	0	0	2	1	0	0	0	0	0	0	0	0	0	0
ENSG00000100288__CHKB	0	0	0	0	0	0	0	0	0	0	0	0	0	0	0	0	0	0	0	0	0	0	0	0	0	0	0	0	0	0	0	0	0	0	0	0	0	0	0	0	0	0	0	0	0	0	0	0	0
ENSG00000100288__CHKB-cluster	3	0	0	0	1	0	0	0	0	0	0	0	0	0	2	0	0	0	0	0	0	0	1	0	0	0	0	0	0	1	1	0	2	0	0	0	1	0	0	1	0	1	0	0	0	0	0	1	0
ENSG00000100290__BIK	0	0	0	0	0	0	0	0	0	0	0	1	0	0	0	0	0	0	0	0	0	0	0	0	0	0	0	0	0	0	0	0	0	0	0	0	0	0	0	0	0	0	0	0	0	0	0	0	0
ENSG00000100292__HMOX1	5	0	0	0	0	2	0	0	0	1	0	1	0	0	0	0	0	0	0	0	0	0	0	0	0	0	0	2	0	1	1	0	0	0	1	0	0	1	1	0	1	0	2	1	0	0	1	0	1
ENSG00000100294__MCAT	3	0	0	0	1	0	0	0	1	0	0	1	0	0	0	1	1	1	1	0	0	0	0	1	0	0	0	0	0	0	2	0	0	0	0	0	0	0	0	1	1	1	0	1	0	1	0	0	1
ENSG00000100296__THOC5	4	0	0	0	0	1	0	1	0	0	0	0	0	0	0	0	1	1	0	0	0	0	1	1	0	0	0	1	0	0	0	0	0	0	1	1	0	0	0	0	0	0	1	0	0	0	0	0	1
ENSG00000100296__THOC5-cluster	7	0	1	0	0	0	2	0	0	2	0	1	2	0	0	1	2	2	0	0	0	0	0	1	0	0	1	0	0	0	0	0	1	0	2	0	0	1	1	1	0	1	0	0	0	0	1	1	2
ENSG00000100297__MCM5	34.1	0	3	6	1	4	5	3	6	3	2	1	1	0	1	2	1	8	4	2	2	1	5	3	8	0	1	4	0	1	2	0	7	4	9	11	5	10	5	0	1	7	1	3	0	0	2	1	7
ENSG00000100298__APOBEC3H	1	0	0	0	0	0	0	0	0	0	0	0	0	0	0	0	0	0	0	0	0	0	0	0	0	0	0	0	0	0	0	0	0	0	0	0	0	0	0	0	1	0	0	0	0	0	0	0	0
ENSG00000100299__ARSA	1	0	0	0	0	0	0	0	1	0	0	0	0	0	0	0	0	0	0	0	0	0	0	0	0	0	0	0	0	0	0	0	0	0	0	0	0	0	0	0	0	0	0	0	0	0	0	0	0
ENSG00000100300__TSPO	27.1	0	6	3	1	4	2	1	0	2	1	1	2	0	1	2	2	1	4	4	3	3	3	4	3	0	1	5	0	1	3	1	5	4	3	1	1	1	3	1	4	3	2	6	0	1	1	1	2
ENSG00000100302__RASD2	8	0	0	0	0	1	1	2	0	0	0	0	0	0	0	2	1	0	0	0	1	0	0	0	1	0	0	0	0	0	0	0	0	0	0	1	0	1	0	2	0	1	0	1	0	0	0	1	1
ENSG00000100304__TTLL12	12	0	4	3	5	1	0	3	2	2	0	2	1	0	0	0	2	0	1	2	0	1	4	0	1	0	1	1	0	2	1	0	6	0	3	0	0	2	2	1	1	3	0	0	0	1	3	1	1
ENSG00000100307__CBX7	1	0	0	0	0	0	0	0	0	0	0	0	0	0	0	0	0	0	0	0	0	0	0	0	0	0	0	0	0	0	0	2	0	0	0	0	0	0	0	0	0	0	0	0	0	0	0	0	0
ENSG00000100316__RPL3	91.0	0	8	22.1	8	17	15	18	3	14	13	8	6	0	3	7	9	22.1	13	12	12	9	7	5	15	0	4	10	3	8	15	4	20	13	17	13	7	14	7	8	7	12	6	23.1	1	10	10	11	18
ENSG00000100319__ZMAT5	3	0	0	2	2	3	0	0	2	1	0	1	1	0	1	0	1	0	0	0	4	0	1	0	1	0	0	0	0	0	1	0	0	1	0	1	1	0	0	0	0	0	0	0	0	0	0	0	2
ENSG00000100320__RBFOX2	40.2	0	3	1	2	2	7	8	1	2	1	1	3	0	0	2	1	4	1	1	3	1	3	5	9	0	2	5	0	1	0	3	8	2	2	6	0	9	6	0	2	4	2	4	0	8	4	3	2
ENSG00000100321__SYNGR1	3	0	0	0	0	0	0	0	0	0	0	0	0	0	0	0	0	0	1	0	0	0	0	0	0	0	0	0	0	0	0	1	0	0	0	0	0	1	0	0	0	0	0	0	0	0	1	0	0
ENSG00000100324__TAB1	5	0	0	2	0	2	0	2	0	0	0	0	2	0	1	0	2	2	0	0	0	1	1	0	1	0	0	1	0	1	0	0	3	1	1	1	0	0	0	0	0	0	1	0	0	0	0	0	1
ENSG00000100325__ASCC2	23.1	0	2	4	0	3	0	0	0	2	1	0	1	0	0	5	0	0	2	0	2	3	2	0	0	0	1	2	1	0	0	0	3	0	0	0	0	3	0	0	0	1	0	1	0	1	1	0	1
ENSG00000100330__MTMR3	6	0	0	1	3	3	2	0	0	2	4	0	1	0	0	0	2	0	2	1	1	0	0	0	0	0	0	0	0	0	2	0	3	1	1	0	0	0	1	0	1	2	0	1	0	1	1	0	1
ENSG00000100335__MIEF1	7	0	1	2	2	0	1	1	1	3	0	2	3	0	0	0	0	0	0	1	1	1	2	1	1	0	1	0	0	0	0	0	1	1	0	1	0	2	0	2	0	3	0	1	0	1	1	1	2
ENSG00000100342__APOL1	16	0	0	4	0	1	1	2	5	5	0	1	0	0	0	1	8	1	1	2	1	1	1	1	0	0	0	0	0	1	1	1	0	1	0	1	0	2	1	0	0	2	0	1	0	5	0	0	2
ENSG00000100344__PNPLA3	1	0	0	0	0	0	0	1	0	0	0	0	0	0	0	0	0	0	1	0	1	0	0	0	0	0	0	0	0	0	0	0	0	0	0	0	0	0	0	0	0	0	0	0	0	0	0	0	0
ENSG00000100344__PNPLA3-cluster	1	0	0	0	0	0	0	0	0	0	0	0	0	0	0	0	0	0	0	0	0	0	0	0	0	0	0	0	0	0	0	0	0	0	0	0	0	0	0	0	0	0	0	0	0	0	0	0	0
ENSG00000100345__MYH9	85.9	2	2	7	9	5	2	12	5	5	5	2	3	2	2	7	3	3	2	5	0	4	3	5	0	1	3	8	0	4	1	3	3	8	4	5	2	9	6	16	3	8	2	6	0	7	3	3	1
ENSG00000100346__CACNA1I	0	0	0	0	0	0	0	0	0	0	0	0	0	0	0	0	0	0	0	0	0	0	0	0	0	0	0	0	0	0	0	0	0	0	0	0	0	0	0	0	0	0	0	0	0	0	0	0	0
ENSG00000100347__SAMM50	25.1	0	1	0	2	3	2	0	3	5	0	1	0	0	2	0	3	5	4	2	2	1	4	1	4	0	2	4	0	3	1	1	3	1	3	4	3	3	6	0	0	3	1	1	0	0	3	1	1
ENSG00000100348__TXN2	19	0	0	3	0	6	3	1	3	2	1	2	4	0	0	0	1	1	0	3	1	1	0	2	3	0	0	0	0	0	2	0	0	0	2	0	0	2	0	0	0	1	1	3	0	2	2	1	1
ENSG00000100350__FOXRED2	6	0	0	0	1	1	0	0	2	0	0	0	0	0	0	0	0	0	0	1	2	0	0	0	1	1	0	1	0	1	0	0	2	0	0	2	0	0	0	0	0	1	0	1	0	0	2	0	1
ENSG00000100353__EIF3D	15	0	0	2	2	0	1	1	0	0	2	2	2	0	0	0	0	2	0	2	4	1	4	2	4	0	2	2	0	1	2	0	1	1	4	3	0	0	0	2	0	2	1	5	0	2	1	0	2
ENSG00000100354__TNRC6B	33.1	0	2	1	2	1	2	3	3	2	2	0	2	0	0	6	1	3	1	0	2	2	2	1	2	0	0	0	0	0	1	1	3	3	0	7	2	2	3	2	4	3	2	1	0	1	1	1	1
[truncated: 20,196 more rows]
[truncated: 336 more columns]
