# Supplementary material for: EWSR1-WT1 Target Genes and Therapeutic Options Identified in a Novel DSRCT In Vitro Model
Source: Cancers (Basel). 2021 Dec 2;13(23):6072. doi: 10.3390/cancers13236072 (PMC8657306; doi:10.3390/cancers13236072)
Supplement: Supplementary file 1 [file cancers-13-06072-s001.zip › Table S2_scRNAseq_OV-054_2D_TM336.transcripts.csv]

GENEID	UNK	A1	A2	A3	A4	A5	A6	A7	A8	A9	A10	A11	A12	A13	A14	A15	A16	A17	A18	A19	A20	A21	A22	A23	A24	B1	B2	B3	B4	B5	B6	B7	B8	B9	B10	B11	B12	B13	B14	B15	B16	B17	B18	B19	B20	B21	B22	B23	B24
ENSG00000000003__TSPAN6	2	0	0	0	0	0	0	0	0	0	0	1	0	1	0	0	0	0	0	0	0	0	0	0	0	0	0	0	0	0	0	0	0	0	4	0	2	3	0	0	0	0	0	0	0	1	1	0	0
ENSG00000000419__DPM1	5	0	3	3	2	0	3	1	1	0	4	1	3	0	0	0	1	2	1	1	0	0	3	0	0	0	1	4	1	1	0	0	0	1	0	0	0	0	0	0	1	1	2	1	0	0	0	0	0
ENSG00000000457__SCYL3	6	0	0	1	0	0	0	1	0	0	0	2	1	0	0	0	1	1	1	0	0	1	0	0	0	0	0	0	0	1	0	0	1	0	0	0	0	1	0	1	0	0	1	0	0	1	2	0	0
ENSG00000000460__C1orf112	1	0	1	0	0	0	0	0	0	0	0	0	1	0	0	0	0	0	0	0	0	0	0	0	0	0	0	0	0	0	0	0	0	2	1	0	0	0	0	0	0	1	0	0	0	0	0	0	0
ENSG00000000971__CFH	0	0	0	0	0	0	0	0	0	0	0	0	0	0	0	0	0	0	0	0	0	0	0	0	0	0	0	0	0	0	0	0	0	0	0	0	0	0	0	0	0	0	0	0	0	0	0	0	0
ENSG00000001036__FUCA2	11	0	0	0	2	2	0	1	1	2	3	0	0	0	0	0	2	0	2	0	3	1	2	0	2	0	1	0	1	0	1	0	1	0	0	1	0	4	0	0	1	1	2	2	1	0	1	0	0
ENSG00000001084__GCLC	3	0	2	0	2	1	0	0	0	0	1	1	0	0	0	0	0	0	0	0	0	0	0	0	0	0	0	0	1	1	0	0	4	0	1	0	0	0	1	0	0	0	0	0	0	0	1	2	0
ENSG00000001167__NFYA	1	0	0	0	0	0	0	0	0	0	0	0	0	0	0	0	0	0	0	0	0	0	0	0	0	0	0	0	0	0	0	0	0	0	0	0	0	0	0	0	0	0	0	0	0	0	0	0	0
ENSG00000001460__STPG1	5	0	0	0	0	0	0	1	0	0	0	0	0	0	0	0	1	0	0	0	0	0	1	0	0	0	2	0	0	1	0	0	0	0	0	0	0	0	0	0	0	0	0	0	0	0	0	0	0
ENSG00000001461__NIPAL3	12	0	1	4	1	2	3	2	0	3	1	2	3	1	1	0	3	1	1	0	3	0	0	1	0	0	0	4	0	1	0	0	3	2	6	2	1	4	0	0	1	0	0	0	0	0	3	4	2
ENSG00000001497__LAS1L	5	0	1	0	0	1	0	1	1	1	0	0	0	0	0	0	1	0	0	1	0	0	0	0	0	0	0	1	1	0	0	0	0	1	0	0	0	1	0	0	0	0	0	0	0	0	0	1	1
ENSG00000001561__ENPP4	15	0	1	1	2	1	0	5	0	2	5	0	5	1	2	0	0	2	0	0	0	0	2	1	1	0	3	0	0	2	0	1	5	2	2	0	0	0	0	0	1	2	1	1	0	0	2	0	0
ENSG00000001617__SEMA3F	0	0	0	0	0	0	0	0	0	0	0	0	0	0	0	0	0	0	0	0	0	0	0	0	0	0	0	0	0	0	0	0	0	0	0	0	0	0	0	0	0	0	0	0	0	0	0	0	0
ENSG00000001629__ANKIB1	20	0	0	0	3	1	5	4	0	1	3	0	3	0	1	0	1	2	0	0	3	0	2	2	0	0	1	2	2	0	0	2	1	0	1	0	1	1	0	4	1	2	0	1	0	1	0	1	1
ENSG00000001630__CYP51A1	1	0	0	0	0	0	0	0	0	0	0	0	0	0	0	0	0	0	0	0	0	0	0	0	0	0	0	0	0	0	0	0	0	0	0	0	0	0	0	0	0	0	0	0	0	0	0	0	0
ENSG00000001630__CYP51A1-cluster	84.9	0	17	7	7	14	29.1	4	11	3	25.1	5	13	1	1	0	12	1	6	4	4	0	11	8	2	0	9	14	3	3	0	8	12	4	1	6	10	6	2	3	5	1	2	4	0	14	6	8	4
ENSG00000001631__KRIT1	13	0	1	0	1	0	0	2	0	0	0	0	2	0	1	0	1	0	0	1	1	0	3	0	0	0	0	0	0	0	0	0	1	2	1	0	0	0	0	0	1	0	0	0	0	0	0	1	1
ENSG00000002016__RAD52	0	0	0	0	0	0	0	0	0	0	0	0	0	0	0	0	0	0	0	0	0	0	0	0	0	0	0	0	0	0	0	0	0	0	0	0	0	0	0	0	0	0	0	0	0	0	0	0	0
ENSG00000002330__BAD	13	0	3	5	0	2	0	1	3	1	1	4	4	0	0	0	1	3	0	2	1	0	4	1	0	0	3	1	1	0	0	2	1	1	0	0	1	1	1	2	0	0	0	0	0	2	1	3	1
ENSG00000002549__LAP3	6	0	1	0	1	2	1	0	0	0	0	0	1	0	1	0	1	0	0	0	0	0	0	1	0	0	1	1	2	0	0	1	1	0	2	0	1	2	0	1	1	0	0	0	0	2	1	0	0
ENSG00000002586__CD99	109.4	0	20	27.1	16	12	10	11	9	13	16	11	20	7	4	1	14	13	7	5	4	0	11	6	8	0	14	8	5	10	0	11	10	11	20	13	12	17	2	9	12	17	5	9	0	9	8	4	4
ENSG00000002587__HS3ST1	0	0	0	0	0	0	0	0	0	0	0	0	0	0	0	0	0	0	0	0	0	0	0	0	0	0	0	0	0	1	0	0	0	0	0	0	0	0	0	0	0	0	0	0	0	0	0	0	0
ENSG00000002745__WNT16	0	0	0	0	0	0	0	0	0	0	0	0	0	0	0	0	0	0	0	0	0	0	0	0	0	0	0	0	0	0	0	0	0	0	0	0	0	0	0	0	0	0	0	0	0	0	0	0	0
ENSG00000002746__HECW1	3	0	0	0	0	0	1	0	0	0	0	0	0	0	0	0	0	0	0	0	0	0	1	0	0	0	0	0	0	0	0	0	0	2	1	1	0	0	0	0	0	0	0	0	0	0	0	0	0
ENSG00000002822__MAD1L1	2	0	0	0	3	14	2	0	0	1	0	2	0	0	0	0	0	1	0	0	0	0	0	1	1	0	0	0	0	3	0	0	2	1	1	0	0	0	0	0	0	1	0	0	0	0	1	1	0
ENSG00000002834__LASP1	52.3	0	2	4	18	3	12	9	4	2	13	7	7	2	4	0	3	1	3	2	1	0	4	1	1	0	4	11	8	4	0	10	5	5	4	3	4	8	1	7	6	6	9	8	0	4	10	4	1
ENSG00000002919__SNX11	1	0	0	0	0	0	1	0	1	0	1	0	1	0	0	0	0	0	0	0	0	0	0	0	0	0	2	0	1	0	0	0	0	0	0	0	0	0	0	0	0	1	0	0	0	0	0	0	0
ENSG00000002933__TMEM176A	1	0	1	0	0	0	0	0	0	0	1	0	0	0	0	0	0	0	0	0	0	0	0	2	0	0	0	0	0	0	0	0	0	0	0	0	0	0	0	0	0	0	0	0	0	0	0	0	0
ENSG00000003056__M6PR	2	0	0	1	1	0	0	0	0	1	0	0	1	0	0	0	0	0	0	0	0	0	0	0	0	0	0	0	1	1	0	0	0	1	0	0	0	0	0	0	0	0	0	0	0	0	0	0	0
ENSG00000003096__KLHL13	0	0	0	0	0	0	1	0	0	0	0	0	0	0	0	0	1	0	0	0	0	0	0	0	0	0	0	0	0	0	0	0	0	0	0	0	0	0	0	0	0	0	0	0	0	0	0	0	0
ENSG00000003137__CYP26B1	0	0	0	0	0	0	0	0	0	0	0	0	0	0	0	0	0	0	0	0	0	0	0	0	0	0	0	0	0	0	0	1	1	0	0	0	0	0	0	0	0	0	0	0	0	0	0	0	0
ENSG00000003147__ICA1	1	0	0	0	0	0	0	0	0	0	0	0	1	0	0	0	0	0	0	0	0	0	2	0	0	0	0	0	0	0	0	0	0	0	0	0	0	1	0	0	0	0	0	0	0	0	0	0	0
ENSG00000003249__DBNDD1	42.2	1	3	5	5	5	2	1	8	2	4	8	2	1	2	0	2	0	3	0	1	0	11	1	0	0	6	2	1	2	1	5	5	5	7	2	0	2	2	4	4	2	1	1	0	1	3	2	1
ENSG00000003393__ALS2	51.3	0	8	3	8	10	16	5	5	4	9	2	12	1	1	1	6	5	5	1	2	0	4	2	0	0	2	8	8	6	1	2	8	10	8	1	11	3	2	4	2	4	6	0	0	7	7	1	2
ENSG00000003400__CASP10	0	0	0	0	0	0	0	0	0	0	0	0	0	0	0	0	0	0	0	0	0	0	0	0	0	0	0	0	0	0	0	0	0	0	0	0	0	0	0	0	0	0	0	0	0	0	0	0	0
ENSG00000003402__CFLAR	8	0	0	0	0	1	6	0	0	1	1	0	2	0	0	0	0	0	0	0	0	0	1	0	0	0	2	0	1	0	0	0	1	1	1	1	0	0	0	1	2	0	0	0	0	0	0	2	0
ENSG00000003509__NDUFAF7	4	0	0	0	0	0	0	0	0	0	1	1	2	0	0	0	0	1	1	0	0	0	1	0	0	0	1	0	2	0	0	0	0	0	0	1	0	0	0	0	0	0	0	0	0	0	0	0	0
ENSG00000003756__RBM5	13	0	0	3	2	2	9	1	1	3	4	1	0	0	1	0	0	0	0	0	1	0	1	1	1	0	2	2	3	2	0	4	1	0	2	1	1	0	0	0	0	1	2	2	0	1	2	2	0
ENSG00000003756__RBM5-cluster	0	0	0	0	0	0	0	0	0	0	0	0	0	0	0	0	0	0	0	0	0	0	0	0	0	0	0	0	0	0	0	0	0	0	0	0	0	0	0	0	0	0	0	0	0	0	0	0	0
ENSG00000003987__MTMR7	1	0	0	0	0	0	0	0	0	0	0	0	0	0	0	0	0	0	0	0	0	0	0	0	0	0	0	0	0	0	0	0	0	0	0	0	0	0	0	0	0	0	0	0	0	0	0	0	0
ENSG00000003989__SLC7A2	4	0	0	2	0	2	0	0	0	1	0	5	0	0	1	0	0	0	0	0	0	0	0	0	0	0	0	1	0	0	0	0	0	0	0	1	0	0	0	1	0	0	0	0	0	0	0	0	0
ENSG00000004059__ARF5	2	0	0	0	1	0	0	0	0	1	0	0	0	0	0	0	0	0	0	0	0	0	0	0	0	0	0	0	0	0	0	0	0	0	0	0	1	0	0	0	0	0	0	0	0	0	0	0	0
ENSG00000004139__SARM1	4	0	1	0	0	0	1	0	0	0	1	0	0	0	1	0	0	0	0	0	0	0	0	0	0	0	0	0	0	1	0	1	1	0	0	0	0	1	1	1	1	0	0	0	0	0	2	0	0
ENSG00000004142__POLDIP2	10	0	1	0	2	1	1	1	2	0	1	3	3	1	0	0	3	0	3	1	0	0	1	0	0	0	0	1	1	0	0	2	3	5	4	3	2	0	0	0	0	1	0	1	0	0	3	2	1
ENSG00000004399__PLXND1	0	0	0	0	0	0	0	0	0	0	0	0	0	0	0	0	0	0	0	0	0	0	0	0	0	0	0	0	0	0	0	0	0	0	0	0	0	0	0	0	0	0	0	0	0	0	0	0	0
ENSG00000004455__AK2	24.1	0	1	1	2	5	1	5	8	2	3	1	6	4	0	0	2	4	4	0	0	0	5	2	0	0	7	1	0	0	1	3	4	2	3	0	4	2	0	0	0	2	1	1	0	4	2	2	1
ENSG00000004478__FKBP4	20	0	3	1	2	1	3	3	9	2	1	1	2	1	0	1	2	3	0	0	2	0	2	0	1	0	6	1	2	1	0	0	1	3	3	1	2	2	0	3	2	2	1	3	0	1	4	0	2
ENSG00000004487__KDM1A	16	0	2	4	0	5	4	3	3	1	3	1	2	0	0	0	6	2	1	0	3	0	2	1	1	0	0	2	3	3	0	3	1	3	2	2	6	2	0	3	3	3	0	1	0	4	3	1	1
ENSG00000004534__RBM6	6	0	1	0	1	0	4	1	2	2	2	0	1	0	1	0	0	0	0	0	0	0	0	1	0	0	0	0	0	0	0	3	0	1	2	1	0	0	0	2	0	1	1	0	0	1	0	0	0
ENSG00000004660__CAMKK1	1	0	0	0	0	0	0	0	0	0	0	0	1	0	0	0	0	0	0	0	0	0	0	0	0	0	0	0	0	0	0	0	0	0	0	0	0	0	0	0	0	0	0	0	0	0	0	0	0
ENSG00000004700__RECQL	5	0	0	0	0	2	0	1	1	0	3	0	1	0	0	0	0	0	0	0	0	0	1	0	0	0	1	1	0	0	0	0	0	0	0	2	2	0	0	0	0	1	0	0	0	0	0	0	1
ENSG00000004766__VPS50	8	0	0	1	0	0	0	6	0	3	2	3	2	0	0	0	1	1	0	0	1	0	2	0	0	0	0	0	2	5	0	0	2	0	0	1	6	0	0	0	1	1	0	1	0	1	0	0	0
ENSG00000004776__HSPB6	0	0	0	0	0	0	0	0	0	0	0	0	0	0	0	0	0	0	0	0	0	0	0	0	0	0	0	0	0	0	0	0	0	0	0	0	0	0	0	0	0	0	0	0	0	0	0	0	0
ENSG00000004777__ARHGAP33	4	1	1	0	0	0	0	0	0	0	1	1	0	0	0	0	1	0	0	0	0	0	0	0	0	0	0	0	0	0	0	0	0	0	0	0	0	0	0	0	0	2	0	1	0	0	1	0	0
ENSG00000004779__NDUFAB1	35.2	0	5	4	4	4	6	7	6	3	9	6	3	0	0	0	2	2	3	3	1	0	8	1	1	0	5	7	3	3	0	1	7	5	6	5	2	9	3	8	2	4	7	2	1	3	4	5	6
ENSG00000004838__ZMYND10	5	0	0	0	0	0	0	0	0	1	0	0	2	0	0	0	0	0	2	0	1	0	0	0	0	0	1	1	2	0	0	1	0	0	0	0	1	0	0	0	0	0	0	0	0	1	1	0	0
ENSG00000004846__ABCB5	0	0	0	0	0	0	0	0	0	0	0	0	0	0	0	0	0	0	0	0	0	0	0	0	0	0	0	0	0	0	0	0	0	0	0	0	0	0	0	0	0	0	0	0	0	0	0	0	0
ENSG00000004864__SLC25A13	11	0	0	1	2	0	3	0	3	1	1	1	0	1	0	0	1	0	0	1	1	0	2	0	0	0	3	0	1	1	0	2	2	2	2	1	5	2	0	0	0	2	0	3	0	0	2	4	1
ENSG00000004866__ST7	3	0	0	0	0	0	0	0	1	0	0	0	0	0	0	0	1	0	0	0	0	0	0	0	0	0	0	1	0	0	0	0	0	0	1	0	0	0	0	0	0	0	0	0	0	0	0	0	0
ENSG00000004897__CDC27	11	0	4	0	0	1	8	0	2	0	10	0	0	1	0	0	1	0	0	0	1	0	1	2	0	0	0	2	0	0	0	4	1	0	1	2	3	1	0	0	0	2	0	0	0	0	1	3	0
ENSG00000004961__HCCS	4	0	2	0	0	1	1	2	0	0	0	0	0	1	0	0	0	1	0	1	0	0	0	0	0	0	0	1	0	0	0	0	1	0	0	0	0	0	1	1	1	2	0	0	0	0	1	1	0
ENSG00000004975__DVL2	7	0	0	1	0	2	2	1	1	0	3	0	3	0	0	0	0	1	1	0	0	0	2	0	0	0	0	3	0	1	0	3	1	2	1	1	1	1	0	1	0	0	1	3	0	2	0	1	1
ENSG00000005001__PRSS22	0	0	0	0	0	0	0	0	0	0	0	0	0	0	0	0	0	0	0	0	0	0	0	0	0	0	0	0	0	0	0	0	0	0	0	0	0	0	0	0	0	0	0	0	0	0	0	0	0
ENSG00000005007__UPF1	7	0	2	2	0	2	4	1	3	0	5	1	2	0	1	0	1	0	0	0	0	0	1	0	0	0	0	2	1	0	0	1	0	1	1	0	1	1	0	0	0	1	0	1	0	1	3	2	2
ENSG00000005020__SKAP2	10	0	2	0	3	1	3	0	1	1	2	0	2	0	0	0	4	4	0	0	2	0	3	0	1	0	2	0	0	3	0	0	2	1	2	0	0	0	0	3	1	1	0	0	0	1	0	1	0
ENSG00000005022__SLC25A5	33.1	0	7	8	6	10	11	11	8	8	20	6	10	1	2	0	9	5	1	2	4	0	18	4	1	0	2	0	2	0	0	9	9	10	9	0	16	7	2	8	1	14	6	4	0	4	5	6	2
ENSG00000005059__MCUB	26.1	0	4	7	4	7	5	1	5	2	6	3	12	0	0	0	2	0	1	2	2	0	17	0	2	0	6	7	8	3	0	5	5	7	6	5	3	7	0	1	0	5	1	3	0	1	4	2	0
ENSG00000005075__POLR2J	16	0	3	2	3	2	6	3	3	0	2	1	3	2	1	0	2	1	0	1	0	0	7	0	0	0	3	1	0	1	0	1	4	4	7	2	2	2	0	2	0	5	1	0	0	1	1	3	1
ENSG00000005100__DHX33	14	0	0	0	0	3	1	0	1	0	2	2	0	2	2	0	1	0	0	0	1	0	4	0	2	0	0	2	3	0	0	0	3	0	0	0	0	1	1	1	1	1	0	0	0	2	0	0	0
ENSG00000005156__LIG3	1	0	0	0	1	0	3	1	0	0	1	1	0	0	0	0	0	0	0	0	0	0	0	0	0	0	0	0	0	0	0	0	2	0	1	0	0	0	0	0	1	0	0	0	0	0	0	0	0
ENSG00000005175__RPAP3	6	0	1	0	2	3	1	3	0	0	2	0	3	1	1	0	0	0	2	0	0	0	2	0	1	0	2	1	2	0	0	0	1	2	3	2	1	0	0	0	0	1	1	0	0	0	2	2	0
ENSG00000005187__ACSM3	1	0	0	0	0	0	0	0	0	0	0	0	0	0	0	0	0	0	0	0	0	0	0	0	0	0	0	0	0	0	0	0	0	0	0	0	0	0	0	0	0	0	0	0	0	0	0	0	0
ENSG00000005189__AC004381.6	0	0	0	0	0	0	0	0	0	0	0	0	0	0	0	0	0	0	0	0	0	0	0	0	0	0	0	0	0	0	0	0	0	0	0	0	2	0	0	0	0	0	0	0	0	0	0	0	0
ENSG00000005194__CIAPIN1	15	0	0	0	1	4	4	0	2	0	2	3	3	0	0	0	0	1	0	0	2	0	3	1	0	0	1	2	0	0	0	2	6	1	2	2	1	1	0	0	3	0	1	0	0	1	2	0	1
ENSG00000005206__SPPL2B	2	0	1	1	1	1	1	0	0	0	0	1	0	0	0	0	2	1	0	1	0	0	1	0	0	0	1	0	0	1	0	0	0	1	1	0	1	0	1	1	0	0	1	0	0	0	1	0	0
ENSG00000005206__SPPL2B-cluster	2	0	0	0	1	0	0	0	0	0	0	0	0	0	0	0	0	0	0	0	0	0	0	0	1	0	0	0	0	0	0	0	0	0	1	0	0	0	0	0	0	0	0	0	0	0	0	0	0
ENSG00000005238__FAM214B	2	0	0	0	0	0	1	1	0	0	0	0	0	0	1	0	0	0	0	0	0	0	0	0	1	0	0	0	1	1	0	0	0	0	0	0	0	0	0	0	0	0	0	0	0	0	0	1	0
ENSG00000005243__COPZ2	0	0	0	0	0	0	0	0	0	0	0	0	0	0	0	0	0	0	0	0	0	0	0	0	0	0	0	0	0	0	0	0	0	0	0	0	0	0	0	0	0	0	0	0	0	0	0	0	0
ENSG00000005249__PRKAR2B	8	0	0	1	2	1	3	1	3	0	0	0	0	1	0	0	5	2	0	0	0	0	0	0	1	0	0	1	1	0	0	1	1	1	1	0	1	1	0	0	1	1	0	0	0	0	0	1	0
ENSG00000005302__MSL3	7	0	0	1	3	1	0	1	0	0	3	0	1	0	0	0	1	0	1	0	0	0	0	0	0	0	0	0	1	0	0	0	1	0	2	0	0	0	0	1	0	0	1	0	0	0	0	0	0
ENSG00000005339__CREBBP	22.1	0	1	1	7	5	3	2	4	1	4	1	1	0	0	1	6	4	0	1	0	0	3	2	1	0	0	0	3	1	0	2	0	7	5	0	1	4	0	1	0	3	0	0	0	0	1	2	3
ENSG00000005379__TSPOAP1	1	0	2	0	0	2	0	0	0	0	1	0	1	0	0	0	0	1	0	0	0	0	0	2	0	0	1	0	0	0	0	1	0	0	0	0	1	0	1	0	0	0	0	0	0	0	0	0	0
ENSG00000005436__GCFC2	1	0	2	1	0	0	0	0	1	2	0	1	1	0	0	0	0	0	0	0	0	0	0	0	0	0	0	0	0	3	0	0	0	0	0	0	1	0	0	1	0	0	1	0	0	1	0	1	0
ENSG00000005448__WDR54	7	0	3	2	0	0	2	1	0	0	0	0	3	0	1	0	0	0	1	1	1	0	2	0	0	0	3	0	1	0	0	0	1	2	1	0	0	3	0	1	1	0	0	0	0	0	3	0	0
ENSG00000005469__CROT	2	0	0	0	1	0	0	0	0	0	0	0	0	0	0	0	0	0	0	0	0	0	0	0	0	0	0	0	0	0	0	0	0	0	0	0	0	0	0	0	0	0	0	0	0	0	0	0	0
ENSG00000005483__KMT2E	25.1	0	0	0	3	1	5	0	4	1	1	0	1	5	3	0	1	2	1	0	1	0	1	2	0	0	1	0	3	3	1	1	4	1	2	0	3	1	0	4	0	1	0	1	0	0	4	1	3
ENSG00000005486__RHBDD2	21.1	0	5	4	1	3	5	0	5	3	0	2	5	2	1	0	7	2	1	0	3	0	2	4	1	0	4	3	1	1	2	1	4	1	6	3	1	3	0	1	6	1	0	1	0	1	5	5	0
ENSG00000005513__SOX8	0	0	0	0	0	0	0	0	0	0	0	0	0	0	0	0	0	0	0	0	0	0	0	0	0	0	0	0	0	0	0	1	1	2	0	0	0	0	0	0	0	0	0	0	0	0	0	0	0
ENSG00000005700__IBTK	16	0	0	1	4	1	0	1	3	0	2	3	0	0	2	0	0	1	1	0	0	0	0	1	0	0	2	0	3	0	0	0	5	1	4	0	1	3	0	0	2	0	1	0	0	0	3	1	0
ENSG00000005801__ZNF195	3	0	1	0	0	3	0	0	0	0	2	1	0	0	0	0	1	0	0	2	1	0	2	0	0	0	0	0	0	0	0	2	4	2	1	1	0	1	0	0	0	1	0	0	0	1	1	1	0
ENSG00000005810__MYCBP2	15	0	2	1	1	3	4	6	1	0	11	1	1	0	0	0	3	1	0	1	2	0	3	0	0	0	3	4	3	5	0	7	1	0	2	1	2	1	0	0	2	0	1	1	0	2	0	3	2
ENSG00000005812__FBXL3	15	0	0	0	0	1	2	0	0	2	2	0	0	0	0	0	0	1	1	0	1	0	1	0	0	0	3	1	3	0	0	0	1	1	1	3	0	0	0	0	1	0	0	1	0	0	1	2	0
ENSG00000005844__ITGAL	0	0	0	0	0	0	0	0	0	0	0	0	0	0	0	0	0	0	0	0	0	0	0	0	0	0	0	0	0	0	0	0	0	0	0	0	0	0	0	0	0	0	0	0	0	0	0	0	0
ENSG00000005882__PDK2	32.1	0	4	3	7	3	5	5	1	1	6	1	3	2	3	0	4	5	0	2	8	0	3	2	1	0	4	2	3	3	0	4	5	1	2	7	1	3	1	7	2	2	3	1	0	0	2	5	1
ENSG00000005884__ITGA3	11	0	0	0	2	0	3	0	2	0	1	0	1	0	0	0	1	0	2	0	1	0	0	0	0	0	0	1	0	1	0	0	1	0	1	0	1	1	1	2	0	2	2	0	0	1	1	3	1
ENSG00000005889__ZFX	3	0	2	0	0	0	1	3	0	0	0	1	2	0	0	0	1	0	2	0	0	0	0	0	0	0	0	1	0	0	0	0	0	0	1	1	0	0	0	0	0	0	0	0	0	0	0	0	0
ENSG00000005893__LAMP2	16	0	5	1	2	2	0	1	2	1	2	2	1	1	3	0	2	2	0	1	1	0	2	0	0	0	0	0	1	1	0	2	0	4	0	0	1	3	1	0	0	4	0	0	0	0	2	0	1
ENSG00000005961__ITGA2B	0	0	0	0	0	0	0	0	0	0	0	0	0	0	0	0	0	0	0	0	0	0	0	0	0	0	0	0	0	0	0	0	0	0	0	0	0	0	0	0	0	0	0	0	0	0	0	0	0
ENSG00000005981__ASB4	0	0	0	0	0	0	0	0	0	0	0	0	0	0	0	0	0	0	0	0	0	0	0	0	0	0	0	0	0	0	0	0	0	0	1	0	0	0	0	0	0	0	0	0	0	0	0	0	0
ENSG00000006007__GDE1	16	0	4	1	0	2	9	1	1	0	3	2	2	0	2	0	0	2	1	0	0	0	2	0	0	0	3	1	0	1	0	0	3	3	1	0	0	1	0	3	0	0	2	0	0	2	2	3	4
ENSG00000006015__C19orf60	4	0	1	0	0	1	0	1	0	1	1	0	1	2	0	0	0	1	1	0	0	0	2	1	0	0	2	1	0	1	0	1	0	0	1	0	1	1	1	0	0	2	0	0	0	1	1	0	0
ENSG00000006016__CRLF1	1	0	2	0	0	0	0	0	0	0	0	0	0	0	0	0	0	0	0	0	0	0	0	0	0	0	0	0	0	0	0	0	0	0	0	0	1	0	0	0	0	0	0	0	0	0	0	1	0
ENSG00000006025__OSBPL7	0	0	0	0	0	0	1	0	0	0	0	1	1	0	0	0	0	0	0	0	0	0	0	0	0	0	3	0	1	0	0	0	0	1	0	0	0	0	0	0	0	1	0	0	0	0	0	0	0
ENSG00000006042__TMEM98	7	0	1	1	2	0	0	0	1	0	1	1	0	0	1	0	2	2	2	0	2	0	4	0	1	0	0	0	1	0	0	2	2	4	5	0	2	0	0	0	0	1	0	5	0	1	0	3	1
ENSG00000006047__YBX2	8	0	2	0	0	0	0	0	2	0	1	2	0	2	0	0	3	2	0	0	0	0	1	0	0	0	1	2	0	0	1	1	2	0	0	2	2	0	0	1	1	2	0	1	0	2	0	0	0
ENSG00000006062__MAP3K14	1	0	0	0	0	0	0	0	0	0	0	0	0	0	0	0	0	0	0	0	0	0	0	0	0	0	0	0	0	0	0	0	0	0	0	0	0	1	0	0	0	0	0	0	0	0	0	0	0
ENSG00000006071__ABCC8	0	0	0	0	0	0	0	0	0	0	0	0	0	0	0	0	0	0	0	0	0	0	0	0	0	0	0	0	0	0	0	0	0	0	0	0	0	0	0	0	0	0	0	0	0	0	0	0	0
ENSG00000006118__TMEM132A	5	0	0	0	1	1	0	0	1	0	0	0	0	0	0	0	0	2	0	0	0	0	1	0	0	0	1	2	1	0	0	1	0	0	2	0	1	0	0	0	0	0	0	0	0	0	0	0	0
ENSG00000006125__AP2B1	13	0	0	4	1	4	2	2	2	0	3	0	1	1	1	0	3	0	1	1	1	0	3	0	0	0	2	4	0	2	0	0	4	2	1	0	3	1	0	2	0	4	2	0	0	3	1	3	0
ENSG00000006194__ZNF263	4	0	0	0	0	0	4	0	0	0	0	2	3	0	0	0	1	1	0	0	0	0	0	1	0	0	0	2	0	0	0	1	0	0	1	0	0	2	0	0	1	0	0	0	0	0	1	0	1
ENSG00000006210__CX3CL1	3	0	0	0	1	1	1	4	0	0	2	2	2	0	0	0	1	0	0	0	0	0	0	0	0	0	0	0	0	0	0	0	0	1	0	0	2	1	0	0	0	0	0	0	0	0	1	0	0
ENSG00000006282__SPATA20	2	0	0	0	1	0	1	0	0	0	0	0	2	0	2	0	1	0	1	0	1	0	0	0	0	0	1	0	0	0	0	1	0	0	0	0	0	0	0	0	0	0	0	1	0	0	0	0	1
ENSG00000006327__TNFRSF12A	6	0	0	0	1	0	8	0	4	0	4	2	4	0	0	0	5	0	1	0	0	0	2	0	0	0	0	1	2	0	0	0	0	0	0	2	5	4	1	0	0	0	1	1	0	0	4	0	1
ENSG00000006377__DLX6	2	0	0	0	0	0	0	0	1	0	0	0	0	0	0	0	1	0	0	0	0	0	0	0	0	0	0	0	0	0	0	0	0	0	0	0	0	0	0	0	0	1	0	0	0	0	0	0	0
ENSG00000006432__MAP3K9	11	0	0	3	2	0	4	2	3	1	1	1	1	1	0	0	0	0	1	1	0	0	0	1	0	0	1	2	5	0	0	1	0	0	0	0	2	1	0	0	0	1	0	2	0	3	0	0	0
ENSG00000006451__RALA	28.1	0	3	7	3	2	3	2	2	1	0	6	4	1	3	0	5	4	1	1	2	1	2	0	0	0	6	2	1	1	0	4	7	3	1	4	1	4	0	1	4	3	3	2	0	3	3	2	0
ENSG00000006453__BAIAP2L1	14	0	3	3	7	1	2	1	4	1	1	3	1	2	1	0	2	1	1	0	0	0	5	2	2	0	0	3	4	2	0	0	2	0	4	1	2	1	0	2	0	2	1	1	0	0	0	2	0
ENSG00000006459__KDM7A	9	0	0	0	3	3	0	0	0	2	1	1	0	0	0	0	1	0	0	0	1	0	0	1	0	0	0	1	0	0	0	1	0	1	0	0	0	0	0	1	0	0	1	2	0	0	1	0	0
ENSG00000006468__ETV1	0	0	0	0	0	0	0	0	0	0	0	0	0	0	0	0	0	0	0	0	0	0	0	0	0	0	0	0	0	0	0	0	0	0	0	0	0	0	0	0	0	0	0	0	0	0	0	0	0
ENSG00000006530__AGK	5	0	1	3	0	0	0	1	0	1	0	0	1	0	0	0	1	0	0	1	0	0	0	1	1	0	0	0	0	0	0	0	1	0	0	1	1	1	0	0	1	0	0	0	0	0	4	0	0
ENSG00000006534__ALDH3B1	1	0	0	0	2	0	0	0	0	0	0	1	1	0	0	0	0	0	0	0	1	0	0	0	0	0	0	0	1	1	0	0	0	0	0	0	0	0	0	0	0	1	0	0	0	0	0	2	0
ENSG00000006576__PHTF2	12	0	5	1	0	3	4	2	0	1	6	1	2	1	2	0	1	1	1	1	1	0	3	1	0	0	1	3	0	3	0	0	5	2	3	1	0	2	0	5	2	1	3	2	0	1	7	0	1
ENSG00000006607__FARP2	13	0	1	2	2	6	1	2	0	3	6	1	2	2	0	0	0	0	1	0	0	0	2	0	0	0	1	0	2	0	0	0	0	0	1	5	2	3	0	2	0	1	0	1	0	1	0	3	0
ENSG00000006611__USH1C	0	0	0	0	0	0	0	0	0	0	0	0	0	0	0	0	0	0	0	0	0	0	0	0	0	0	0	0	0	0	0	0	0	0	1	0	0	0	0	0	0	0	0	0	0	0	0	0	0
ENSG00000006625__GGCT	13	0	4	3	2	5	2	3	5	3	3	3	7	0	0	0	0	0	0	0	0	0	4	0	0	0	1	1	1	1	0	2	1	2	5	1	1	1	1	2	1	3	1	0	0	1	1	3	0
ENSG00000006625__GGCT-cluster	3	0	2	0	0	1	0	0	0	0	1	0	1	0	0	0	0	0	0	0	0	0	0	0	0	0	1	0	0	1	0	0	0	0	1	0	1	1	0	0	0	0	0	0	0	1	0	0	0
ENSG00000006634__DBF4	9	0	0	2	0	2	2	2	1	1	4	0	1	0	0	0	0	0	0	0	0	0	1	0	0	0	0	0	0	0	0	0	0	0	0	0	0	0	0	0	0	1	0	1	0	0	1	1	0
ENSG00000006652__IFRD1	2	0	0	0	0	1	1	0	1	0	2	1	1	0	0	0	1	0	0	0	0	0	0	0	0	0	0	0	0	0	0	0	1	0	1	0	0	0	0	0	0	0	0	0	0	0	1	0	0
ENSG00000006695__COX10	2	0	0	0	0	0	0	0	1	0	1	1	0	0	2	0	0	0	0	0	0	0	0	0	0	0	0	1	0	0	0	2	0	0	0	0	0	0	0	0	1	0	0	0	0	0	0	0	0
ENSG00000006704__GTF2IRD1	13	0	1	0	1	3	3	2	2	0	1	0	1	0	1	0	1	0	0	1	0	0	0	1	0	0	0	0	1	0	0	0	1	3	3	0	3	1	0	0	1	2	0	2	0	0	3	0	0
ENSG00000006712__PAF1	8	0	1	2	1	1	2	0	0	1	2	0	2	0	1	0	0	0	0	0	0	0	0	0	0	0	1	5	2	0	0	0	3	2	1	2	0	0	1	2	0	0	0	0	0	1	2	0	0
ENSG00000006715__VPS41	10	0	1	1	2	1	1	1	0	0	2	2	4	1	0	0	2	0	0	1	1	0	1	2	0	0	0	0	0	0	0	0	2	0	2	0	0	0	0	0	1	0	0	0	0	2	3	1	0
ENSG00000006744__ELAC2	3	0	1	1	2	1	1	0	3	1	1	1	3	0	0	0	0	0	0	0	0	0	1	0	0	0	0	0	1	0	0	1	1	1	0	0	4	0	0	1	3	2	0	1	0	0	0	2	0
ENSG00000006747__SCIN	1	0	0	0	0	0	0	0	0	0	0	0	0	0	0	0	0	0	0	0	0	0	0	0	0	0	0	0	0	0	0	0	0	0	0	0	0	0	0	0	0	0	0	0	0	0	0	0	0
ENSG00000006756__ARSD	0	0	0	0	1	0	0	0	0	0	1	0	0	0	0	0	0	0	0	0	0	0	1	0	0	0	0	0	0	0	0	0	0	1	0	0	0	0	0	0	0	0	0	0	0	0	0	0	0
ENSG00000006757__PNPLA4	4	0	0	0	0	5	0	0	0	0	0	1	0	0	0	0	0	0	0	0	0	0	0	0	0	0	0	0	0	0	0	0	0	0	0	0	0	0	0	1	0	0	0	0	0	1	0	0	0
ENSG00000006831__ADIPOR2	14	0	0	1	0	3	4	0	0	1	2	1	1	0	0	0	2	1	1	0	1	0	2	0	0	0	1	1	0	1	0	0	1	1	2	0	1	0	1	2	1	0	0	0	0	0	2	2	0
ENSG00000006837__CDKL3	5	0	0	0	0	0	1	0	0	0	2	0	0	0	0	0	1	1	0	0	0	0	1	0	0	0	0	0	1	0	0	0	0	0	0	1	0	1	0	1	0	0	0	1	0	0	0	0	0
ENSG00000007038__PRSS21	0	0	0	0	0	0	0	0	0	0	0	0	0	0	0	0	0	0	0	0	0	0	0	0	0	0	0	0	0	0	0	0	0	0	0	0	0	0	0	0	0	0	0	0	0	0	0	0	0
ENSG00000007047__MARK4	13	0	0	0	2	0	0	0	0	0	1	0	1	1	1	0	2	0	0	0	1	0	1	1	0	0	0	2	0	1	0	1	1	0	0	0	1	0	0	0	0	0	1	0	0	0	1	1	1
ENSG00000007062__PROM1	0	0	0	0	0	0	0	0	0	0	0	0	0	0	0	0	0	0	0	0	0	0	0	0	0	0	0	0	0	0	0	0	0	0	0	0	0	0	0	0	0	0	0	0	0	0	0	0	0
ENSG00000007080__CCDC124	6	0	3	0	0	0	2	0	2	1	1	2	0	0	0	0	0	0	0	0	0	0	1	2	0	0	1	0	0	1	0	0	2	2	4	1	4	1	0	0	4	0	0	1	0	1	0	1	0
ENSG00000007168__PAFAH1B1	21.1	0	4	8	8	7	8	1	2	2	7	2	5	2	1	0	2	2	0	1	3	0	2	2	1	0	6	2	3	0	0	3	2	6	3	1	4	3	2	2	2	5	0	4	0	1	7	2	3
ENSG00000007202__KIAA0100	5	0	1	1	0	0	1	0	0	0	1	1	3	1	0	0	0	0	0	0	0	0	0	0	0	0	2	0	0	0	0	0	0	0	1	0	0	1	0	1	1	0	0	1	0	0	1	2	0
ENSG00000007216__SLC13A2	0	0	0	0	0	0	0	0	0	0	0	0	0	0	0	0	0	0	0	0	0	0	0	1	0	0	0	0	0	0	0	0	0	0	0	0	0	0	0	0	0	0	0	0	0	0	0	0	0
ENSG00000007237__GAS7	0	0	0	0	0	0	0	0	0	0	0	0	0	0	0	0	0	0	0	0	0	0	0	0	0	0	0	0	0	0	0	0	0	0	0	0	0	0	0	0	0	0	0	0	0	0	0	0	0
ENSG00000007255__TRAPPC6A	5	1	0	1	0	0	2	1	1	1	0	0	0	0	1	0	0	1	0	0	0	0	0	0	0	0	0	0	0	2	0	0	0	0	0	0	0	0	0	0	0	1	1	0	1	0	0	0	1
ENSG00000007264__MATK	0	0	0	0	0	0	0	0	1	0	0	0	0	0	0	0	0	0	0	0	0	0	0	0	0	0	0	0	0	0	0	0	0	0	0	0	0	0	0	0	0	1	0	0	0	0	1	0	1
ENSG00000007341__ST7L	4	0	2	0	0	0	0	1	0	3	1	1	2	0	0	0	0	2	0	0	0	0	1	0	1	0	0	1	0	0	0	0	3	1	0	0	0	2	0	3	1	0	0	0	0	1	0	2	0
ENSG00000007372__PAX6	7	0	0	0	0	3	0	1	2	1	2	0	0	0	0	0	2	0	0	0	0	0	0	0	0	0	0	1	0	0	0	0	3	2	0	0	1	0	0	1	1	1	0	1	0	0	0	1	0
ENSG00000007376__RPUSD1	6	0	0	1	0	1	1	0	1	0	0	1	0	1	1	0	0	0	0	0	0	0	0	0	0	0	1	0	1	1	0	2	0	1	2	0	0	3	0	0	2	0	0	0	0	1	1	0	3
ENSG00000007384__RHBDF1	18	0	0	0	1	0	0	0	1	0	3	3	0	0	0	0	0	2	1	0	1	0	2	0	0	0	1	1	1	0	0	1	1	1	0	0	0	1	1	0	0	5	0	0	0	2	0	0	1
ENSG00000007392__LUC7L	4	0	0	2	0	1	0	0	3	2	0	0	0	1	2	0	0	0	1	2	0	0	1	0	2	0	1	0	0	0	0	1	4	0	0	1	0	0	0	0	0	3	0	1	0	0	0	0	1
ENSG00000007402__CACNA2D2	144.5	0	20	19	15	35.2	23.1	13	6	11	32.1	11	25.1	6	9	0	24.1	9	12	9	9	0	19	9	5	0	9	20	6	9	1	16	20	10	22.1	18	14	18	5	10	9	6	12	12	0	7	21.1	10	3
ENSG00000007516__BAIAP3	99.2	0	26.1	20	112.5	20	18	13	9	10	16	10	16	7	8	0	14	7	2	7	8	0	23.1	6	1	0	10	19	2	1	0	13	14	11	19	11	13	7	3	4	5	2	7	5	0	2	10	8	4
ENSG00000007520__TSR3	15	0	1	1	2	3	0	0	1	0	2	2	4	1	1	0	2	1	1	2	0	0	1	0	0	0	1	1	1	1	0	2	1	2	3	2	1	1	0	0	4	2	1	0	0	0	1	1	1
ENSG00000007541__PIGQ	9	0	0	4	0	0	3	2	1	0	0	1	0	1	0	1	2	0	1	0	1	0	1	0	0	0	1	6	1	0	0	0	1	0	2	0	2	4	1	0	0	0	0	1	0	2	0	3	0
ENSG00000007545__CRAMP1	4	0	0	0	1	0	1	0	0	0	0	0	1	1	0	0	1	0	0	0	0	0	1	0	1	0	0	1	0	0	0	2	0	0	1	0	0	0	0	0	0	1	0	0	0	0	1	0	1
ENSG00000007866__TEAD3	3	0	0	0	0	0	0	0	0	0	0	1	0	0	0	0	0	0	0	0	0	0	1	0	0	0	0	0	0	0	0	0	0	0	0	0	0	1	0	0	0	0	0	0	0	0	1	0	0
ENSG00000007923__DNAJC11	8	0	1	3	1	0	4	0	1	5	3	2	2	0	0	0	0	2	0	0	1	0	1	1	1	0	4	2	1	0	0	1	2	3	5	1	0	0	2	1	1	0	0	0	0	2	2	1	0
ENSG00000007944__MYLIP	12	0	1	2	12	2	5	3	0	4	2	1	2	0	0	0	2	1	0	0	2	0	1	1	1	0	0	3	2	1	0	1	3	0	1	1	3	3	0	0	0	0	1	2	0	3	3	1	0
ENSG00000007952__NOX1	0	0	0	0	0	0	0	0	0	0	0	0	0	0	0	0	0	0	0	0	0	0	0	0	0	0	0	0	0	0	0	0	0	0	0	0	0	0	0	0	0	0	0	0	0	0	0	0	0
ENSG00000007968__E2F2	2	0	0	3	0	4	0	0	0	0	0	0	4	0	0	0	0	0	0	0	0	0	5	0	1	0	0	0	0	0	0	0	0	0	0	0	0	0	0	0	0	0	0	1	0	0	0	0	0
ENSG00000008018__PSMB1	37.2	0	6	8	7	6	8	5	11	6	17	4	5	1	3	0	4	12	6	4	2	0	4	4	4	0	10	3	3	3	0	6	4	2	11	8	10	10	2	7	6	3	4	5	0	2	3	7	0
ENSG00000008056__SYN1	1	0	0	0	0	0	0	0	0	0	0	0	1	0	0	0	0	0	0	0	0	0	0	0	0	0	0	0	0	0	0	0	0	0	0	3	1	0	0	0	0	0	0	0	0	0	0	0	0
ENSG00000008083__JARID2	30.1	0	1	1	6	1	1	3	1	2	7	4	0	3	4	0	2	2	3	0	0	0	1	0	0	0	5	5	5	4	0	0	1	4	1	2	2	6	1	1	1	5	2	0	0	0	4	1	1
ENSG00000008086__CDKL5	4	0	0	1	1	0	1	0	0	0	2	0	0	0	1	0	0	0	1	0	0	0	1	0	0	0	0	4	0	0	0	0	3	0	0	1	0	0	0	1	2	0	0	1	0	0	1	1	1
ENSG00000008128__CDK11A	0	0	0	0	0	0	0	0	1	0	0	0	1	0	0	0	0	0	0	0	0	0	0	0	0	0	0	0	0	0	0	0	0	1	0	0	0	0	0	0	0	0	0	0	0	0	0	0	0
ENSG00000008130__NADK	3	0	2	1	0	0	0	0	1	0	0	0	3	0	0	0	1	0	0	1	0	0	1	0	0	0	0	0	0	0	0	1	0	1	1	0	1	0	0	0	1	1	0	0	0	0	0	0	0
ENSG00000008256__CYTH3	0	0	0	0	0	0	0	1	0	0	0	0	0	0	0	0	0	0	0	0	0	0	0	0	0	0	0	0	0	0	0	0	0	0	0	0	0	0	0	0	0	0	0	0	0	0	0	0	0
ENSG00000008277__ADAM22	1	0	1	0	0	1	0	0	0	0	0	0	0	0	0	0	0	0	0	0	0	0	0	0	0	0	0	1	0	0	1	0	0	0	1	0	0	0	0	0	0	0	0	0	0	0	0	0	0
ENSG00000008282__SYPL1	18	0	9	2	1	5	2	3	2	1	5	4	15	3	1	0	8	3	1	0	1	0	11	3	1	0	10	4	0	2	0	3	4	5	5	1	2	4	1	2	3	3	2	1	0	3	1	3	2
ENSG00000008283__CYB561	6	0	0	1	0	2	0	0	0	0	0	0	0	0	1	0	0	0	0	0	1	0	0	0	0	0	0	2	0	0	0	0	0	1	0	0	0	0	0	0	0	0	0	0	0	0	3	0	0
ENSG00000008294__SPAG9	10	0	0	0	1	3	0	0	0	0	0	0	4	0	0	0	3	1	0	0	1	0	0	0	0	0	0	1	0	0	0	2	3	1	1	0	0	2	0	0	0	0	0	0	0	0	0	2	0
ENSG00000008300__CELSR3	3	0	0	0	0	0	0	0	0	0	0	0	3	0	0	0	0	0	0	0	0	0	0	0	0	0	0	0	0	0	0	0	0	0	1	0	0	1	0	0	0	0	1	0	0	0	1	0	0
ENSG00000008311__AASS	0	0	0	0	0	0	0	0	0	0	0	0	1	0	0	0	0	0	0	0	0	0	1	0	0	0	0	0	0	0	0	0	0	0	0	1	0	0	0	0	0	0	0	0	0	0	0	0	0
ENSG00000008323__PLEKHG6	0	0	0	0	0	0	0	0	0	0	0	0	0	0	0	0	0	0	0	0	0	0	0	0	0	0	0	0	0	0	0	0	0	0	0	0	0	0	0	0	0	0	0	0	0	0	0	0	0
ENSG00000008324__SS18L2	20	0	3	0	1	1	0	0	0	1	1	1	4	0	3	0	2	0	0	0	2	0	1	0	1	0	3	2	3	1	0	2	2	3	5	0	0	1	1	2	0	3	0	2	0	2	0	2	1
ENSG00000008382__MPND	10	0	0	0	1	0	3	2	0	0	0	0	0	1	0	0	0	0	0	0	0	0	1	0	0	0	0	1	0	1	0	1	0	0	2	0	0	0	0	1	0	2	0	0	0	1	1	0	0
ENSG00000008405__CRY1	5	0	0	0	1	0	3	0	0	0	1	0	0	0	0	0	0	0	0	0	0	0	0	0	0	0	0	0	0	0	0	1	1	2	0	2	1	0	0	0	0	0	0	0	0	0	0	0	1
ENSG00000008441__NFIX	2	0	0	0	0	0	0	0	0	0	1	0	1	0	0	0	0	0	0	0	0	0	0	0	0	0	0	0	0	0	0	0	1	0	0	0	0	0	0	0	0	0	0	0	0	0	0	0	0
ENSG00000008513__ST3GAL1	0	0	0	0	0	0	0	0	0	0	0	0	0	0	0	0	0	0	0	0	0	0	0	0	0	0	0	0	0	0	0	0	0	0	0	0	0	0	0	0	0	0	0	0	0	0	0	0	0
ENSG00000008517__IL32	4	0	0	0	0	0	0	0	0	0	1	5	0	0	0	0	0	0	0	0	0	0	0	0	0	0	0	1	0	0	0	1	0	0	0	0	0	0	0	0	0	0	0	0	0	0	0	0	0
ENSG00000008710__PKD1	3	0	1	0	2	2	3	0	1	0	0	0	0	0	0	0	0	0	0	0	0	0	0	0	0	0	0	1	0	0	0	1	0	0	1	1	0	1	0	1	0	0	0	1	0	1	1	1	0
ENSG00000008735__MAPK8IP2	8	0	0	0	1	4	1	1	0	0	0	0	2	1	0	0	0	1	0	0	0	0	2	0	0	0	2	0	1	0	0	1	1	3	0	0	0	0	0	0	0	0	0	0	0	0	2	0	0
ENSG00000008838__MED24	16	0	0	0	3	4	6	0	2	1	4	2	6	1	3	0	1	1	1	0	1	0	4	1	1	0	2	1	1	1	0	4	0	2	4	3	1	1	0	2	3	0	1	2	0	1	1	5	0
ENSG00000008853__RHOBTB2	0	0	0	0	0	0	0	0	0	0	0	0	2	0	0	0	0	0	0	0	0	0	0	0	0	0	0	0	0	0	0	0	0	0	0	0	0	0	1	1	0	0	0	0	0	0	0	0	0
ENSG00000008869__HEATR5B	5	0	0	1	1	0	0	0	1	0	0	1	1	0	0	0	0	0	1	0	0	0	3	0	0	0	0	0	0	0	0	0	1	1	0	0	0	0	0	0	0	0	0	0	0	0	0	0	0
ENSG00000008952__SEC62	36.2	0	0	1	5	7	5	3	3	1	7	3	0	2	0	0	8	1	0	0	3	0	5	2	0	0	3	5	2	1	0	6	4	1	2	2	6	5	1	2	3	3	4	0	0	3	4	3	1
ENSG00000008988__RPS20	200.8	1	31.1	34.1	45.2	45.2	31.1	32.1	40.2	22.1	25.1	35.2	30.1	18	17	0	26.1	13	17	10	17	0	42.2	20	17	0	20	32.1	20	20	0	27.1	39.2	41.2	40.2	12	14	17	10	31.1	20	35.2	10	27.1	0	10	16	16	15
ENSG00000009307__CSDE1	202.9	0	12	15	73.7	18	18	21.1	24.1	6	17	6	16	9	5	0	13	9	5	1	12	2	12	10	4	0	16	15	10	8	0	11	19	13	21.1	7	16	15	0	3	14	9	4	8	0	7	12	19	10
ENSG00000009335__UBE3C	8	0	1	1	1	1	1	1	0	0	3	1	1	0	0	0	0	0	0	0	1	0	2	1	1	0	0	0	2	0	0	0	0	4	0	1	4	0	0	0	0	1	0	0	0	1	0	0	0
ENSG00000009413__REV3L	10	0	0	1	7	4	3	4	1	0	5	1	3	0	1	0	1	0	2	1	0	0	3	2	0	0	3	0	3	3	0	1	0	4	1	1	1	2	1	5	0	5	1	0	0	0	0	1	0
ENSG00000009724__MASP2	1	0	0	0	0	0	0	0	0	0	0	0	0	0	0	0	0	0	0	0	0	0	0	0	0	0	0	0	0	0	0	0	0	0	0	0	0	0	0	0	0	0	0	0	0	0	0	0	0
ENSG00000009780__FAM76A	6	0	1	0	0	0	0	0	0	0	0	0	0	1	0	0	3	0	1	0	1	0	0	1	0	0	0	0	0	0	0	1	0	0	0	0	0	0	0	0	1	0	0	0	0	2	0	0	0
ENSG00000009790__TRAF3IP3	0	0	0	0	0	0	0	0	0	0	0	0	0	0	0	0	0	0	0	0	0	0	0	1	0	0	0	0	0	0	0	0	0	0	0	0	0	0	0	0	0	0	0	0	0	0	0	0	0
ENSG00000009830__POMT2	52.3	0	5	1	7	6	7	4	3	7	4	0	14	0	2	0	10	10	4	4	0	0	5	1	3	0	2	4	2	8	0	4	9	6	2	5	5	0	1	6	3	2	4	4	0	1	2	2	1
ENSG00000009844__VTA1	21.1	0	1	4	2	3	7	5	8	0	6	1	3	0	1	0	4	4	2	0	0	0	1	0	0	0	4	1	2	1	0	0	1	4	2	2	0	3	2	1	2	0	2	0	0	4	2	1	0
ENSG00000009950__MLXIPL	1	0	0	0	0	0	0	0	0	0	0	0	0	0	0	0	0	0	0	0	0	0	0	0	0	0	0	0	0	0	0	0	0	0	0	0	0	0	0	0	0	0	0	0	0	0	0	0	0
ENSG00000009954__BAZ1B	43.2	0	1	4	10	6	5	2	11	4	5	6	12	0	3	0	7	2	0	0	7	0	11	0	1	0	2	5	4	4	0	1	4	6	6	0	4	6	0	2	1	0	1	3	0	0	3	1	0
ENSG00000010017__RANBP9	11	0	0	7	4	1	3	1	4	0	4	2	3	0	1	0	0	1	2	1	1	0	3	1	1	0	0	1	2	0	0	2	3	1	1	1	3	3	0	0	0	2	1	1	0	0	0	3	0
ENSG00000010030__ETV7	0	0	0	0	0	0	0	0	0	0	0	1	0	0	0	0	0	0	0	0	0	0	0	0	0	0	0	0	0	0	0	0	0	0	0	0	0	0	0	0	0	0	0	0	0	0	1	0	0
ENSG00000010072__SPRTN	9	0	0	1	2	1	0	3	0	0	1	0	1	0	0	0	0	0	0	0	1	0	1	1	0	0	0	1	0	1	0	1	1	0	1	0	1	1	1	0	0	0	1	0	0	0	1	0	0
ENSG00000010165__METTL13	13	0	2	1	3	0	1	1	0	2	2	1	0	2	0	0	2	0	0	0	0	0	2	0	0	0	2	0	1	0	0	1	2	1	0	0	0	2	0	2	2	1	0	1	0	0	2	0	0
ENSG00000010219__DYRK4	1	0	0	0	0	2	0	1	0	0	0	0	0	0	0	0	0	0	0	0	0	0	0	0	1	0	0	0	0	0	0	0	3	0	0	0	0	0	0	0	0	0	0	0	0	0	0	0	0
ENSG00000010219__DYRK4-cluster	3	0	1	1	0	1	1	0	1	0	1	1	3	0	0	0	0	0	0	1	0	0	0	0	0	0	0	0	0	0	0	0	0	0	2	0	2	0	0	1	0	1	0	0	0	0	0	0	0
ENSG00000010244__ZNF207	48.3	0	2	5	12	4	10	1	6	3	5	4	10	2	0	0	6	1	2	0	5	0	5	0	1	0	3	3	4	5	1	4	8	2	2	4	2	5	0	3	5	2	3	2	0	2	1	6	2
ENSG00000010256__UQCRC1	22.1	0	0	2	3	1	6	3	3	2	3	0	1	0	0	0	1	1	0	1	4	0	5	1	2	0	4	5	1	0	0	2	3	1	6	1	5	2	0	3	3	0	0	2	0	2	3	1	2
ENSG00000010270__STARD3NL	12	0	2	2	0	1	1	0	0	1	6	0	4	1	1	0	2	0	0	0	1	0	6	0	1	0	2	1	0	0	0	2	1	1	2	1	2	3	0	1	0	3	1	0	0	0	0	2	0
ENSG00000010278__CD9	48.3	0	15	10	9	9	9	9	5	5	13	5	8	2	1	0	14	4	4	3	2	0	13	1	3	0	11	5	2	1	0	1	5	17	7	2	3	5	2	4	4	4	4	5	0	5	3	8	0
ENSG00000010292__NCAPD2	10	0	3	3	0	0	6	1	3	0	9	0	2	1	1	0	1	0	0	0	1	0	1	0	0	0	0	0	0	0	0	0	0	0	0	0	0	1	0	0	0	2	0	2	0	0	0	0	0
ENSG00000010295__IFFO1	0	0	0	0	0	0	0	0	0	0	0	0	0	0	0	0	0	0	0	0	0	0	0	0	0	0	0	0	0	0	0	0	0	0	0	0	0	0	0	0	0	0	0	0	0	0	0	0	0
ENSG00000010310__GIPR	0	0	0	0	0	0	0	0	0	0	0	0	0	0	0	0	0	0	0	0	0	0	0	0	0	0	0	0	0	0	0	0	0	0	0	0	0	0	0	0	0	0	0	0	0	0	0	0	0
ENSG00000010318__PHF7	1	0	0	0	0	1	1	0	0	0	0	0	0	0	0	0	0	0	0	0	0	0	0	0	0	0	0	1	0	0	1	1	0	0	0	0	0	0	0	0	0	2	0	0	0	0	0	0	0
ENSG00000010319__SEMA3G	0	0	0	0	0	0	0	0	0	0	0	0	0	0	0	0	0	0	0	0	0	0	0	0	0	0	0	0	0	0	0	0	0	0	0	0	0	0	0	0	0	0	0	0	0	0	0	0	0
ENSG00000010322__NISCH	17	0	5	0	3	4	0	0	0	1	0	0	4	0	1	0	2	0	1	0	3	1	0	1	1	0	1	2	0	0	0	1	0	2	0	1	1	1	1	0	3	3	4	0	0	2	0	1	0
ENSG00000010327__STAB1	0	0	0	0	0	0	0	0	0	0	0	0	0	0	0	0	0	0	0	0	0	0	0	0	0	0	0	0	0	0	0	0	0	0	0	0	0	0	0	0	0	0	0	0	0	0	0	0	0
ENSG00000010361__FUZ	2	0	1	0	1	0	2	0	0	0	0	0	1	0	0	0	0	0	0	0	0	0	0	1	0	0	0	1	0	0	0	0	0	1	1	0	0	1	0	0	0	0	0	0	0	0	0	0	0
ENSG00000010379__SLC6A13	0	0	0	0	0	0	0	0	0	0	0	0	0	0	0	0	0	0	0	0	0	0	0	0	0	0	0	0	0	0	0	0	0	0	0	0	0	0	0	0	0	0	0	0	0	0	0	0	0
ENSG00000010404__IDS	25.1	0	0	1	8	2	1	3	1	0	1	0	1	0	0	0	4	1	0	0	2	0	2	0	1	0	2	6	7	0	0	2	4	2	3	1	2	2	0	2	0	1	1	0	0	0	0	3	0
ENSG00000010404__IDS-cluster	1	0	0	0	2	1	1	0	0	0	3	0	1	0	0	0	0	0	0	0	0	0	0	0	0	0	1	0	0	1	0	1	1	1	0	0	0	0	0	0	0	0	0	0	0	0	2	0	0
ENSG00000010539__ZNF200	1	0	0	1	1	2	2	0	0	0	1	0	2	0	0	0	0	0	0	0	0	0	3	0	2	0	2	1	0	0	0	0	0	2	0	0	0	0	0	0	1	0	1	0	0	0	2	0	0
ENSG00000010610__CD4	1	0	0	0	0	0	0	0	0	0	0	0	0	0	0	0	0	0	0	0	0	0	0	0	0	0	0	0	0	0	0	0	0	0	0	0	0	0	0	0	0	0	0	0	0	0	0	0	0
ENSG00000010626__LRRC23	0	0	0	2	0	0	0	0	0	0	0	0	0	0	0	0	0	0	0	0	1	0	0	0	0	0	0	0	0	0	0	1	0	0	0	0	0	0	0	0	0	0	0	0	0	0	0	1	0
ENSG00000010704__HFE	0	0	0	0	0	0	0	0	0	0	0	0	0	0	0	0	0	0	0	0	0	0	0	0	0	0	0	0	0	0	0	0	0	0	0	0	0	0	0	0	0	0	0	0	0	0	0	0	0
ENSG00000010803__SCMH1	1	0	0	0	0	0	0	0	0	0	1	1	0	0	0	0	0	0	1	0	0	0	1	1	0	0	0	1	0	0	0	0	0	0	0	0	1	0	0	0	0	1	0	2	0	2	0	0	0
ENSG00000010810__FYN	53.3	0	2	1	12	1	9	9	4	5	7	3	10	1	1	0	7	3	4	0	4	0	3	3	3	0	5	4	3	3	0	1	3	8	6	1	3	3	2	2	2	0	5	1	0	1	2	4	2
ENSG00000010818__HIVEP2	7	0	1	1	1	2	1	0	1	0	4	0	1	0	0	0	0	2	0	0	1	0	2	0	0	0	0	2	0	0	0	4	0	3	0	0	0	1	0	0	1	2	0	0	0	0	0	3	0
ENSG00000010932__FMO1	0	0	0	0	0	0	0	0	0	0	0	0	0	0	0	0	0	0	0	0	0	0	0	0	0	0	0	0	0	0	0	1	0	0	0	0	0	0	0	0	0	0	0	0	0	0	0	0	0
ENSG00000011007__ELOA	17	0	1	0	1	1	3	4	0	0	2	0	3	0	0	0	4	0	0	0	2	0	4	0	0	0	1	2	4	3	0	0	0	1	4	0	1	0	0	0	0	1	0	0	0	1	0	1	0
ENSG00000011009__LYPLA2	9	0	1	3	3	2	2	4	0	1	0	1	1	0	0	0	0	0	0	2	0	0	3	2	1	0	4	1	1	1	0	1	4	0	1	3	4	4	0	2	3	0	2	1	0	0	2	5	0
ENSG00000011021__CLCN6	5	0	2	1	1	1	1	0	0	0	1	1	0	0	0	0	0	0	0	0	0	0	0	0	0	0	0	1	1	2	0	1	0	0	0	0	0	0	1	0	0	0	0	0	0	0	6	0	1
ENSG00000011028__MRC2	6	0	0	1	0	0	0	0	0	0	0	0	0	0	0	0	0	1	0	0	0	0	0	0	0	0	0	0	2	1	0	0	0	0	1	0	0	0	0	0	0	0	0	5	0	0	0	0	0
ENSG00000011105__TSPAN9	0	0	0	0	0	0	0	0	0	0	0	0	0	0	0	0	0	0	0	0	0	0	0	0	0	0	0	0	0	0	0	0	0	0	0	0	0	0	0	0	0	0	0	0	0	0	1	0	0
ENSG00000011114__BTBD7	11	0	0	0	0	4	2	1	0	0	1	1	2	0	0	0	1	0	0	1	0	0	0	1	1	0	0	0	1	1	0	0	3	1	3	2	2	1	1	0	1	1	0	0	0	0	0	2	1
ENSG00000011132__APBA3	8	0	0	0	0	0	0	0	0	0	0	0	0	0	0	0	0	2	0	1	0	0	1	0	0	0	0	0	1	0	0	0	0	1	0	0	1	0	0	0	0	0	2	1	0	1	0	0	0
ENSG00000011143__MKS1	2	0	0	1	0	0	1	0	1	0	0	1	0	0	1	0	0	0	0	4	0	0	0	0	0	0	0	0	0	0	0	1	0	0	1	0	0	0	0	1	0	1	1	0	0	0	0	0	0
ENSG00000011198__ABHD5	7	0	0	0	1	2	0	0	0	1	1	0	0	0	0	0	1	0	0	1	0	0	1	1	0	0	2	0	0	1	0	1	0	0	1	0	2	0	0	0	1	0	0	0	0	1	1	0	0
ENSG00000011201__ANOS1	0	0	0	0	0	0	0	0	0	0	0	1	0	0	0	0	0	0	0	0	0	0	0	0	0	0	0	0	0	0	0	0	0	0	0	0	0	0	0	0	1	0	0	0	0	0	1	0	0
ENSG00000011243__AKAP8L	4	0	1	1	0	0	1	0	0	0	0	0	0	0	0	0	1	1	1	1	0	0	0	0	0	0	1	0	0	1	0	0	0	0	0	0	1	0	0	1	1	0	1	0	0	0	0	0	0
ENSG00000011258__MBTD1	2	0	0	0	1	0	0	0	0	0	1	0	0	0	1	0	0	1	0	0	0	0	0	0	0	0	0	1	1	0	0	2	0	1	0	0	0	0	0	0	0	1	0	1	0	0	0	0	0
ENSG00000011260__UTP18	2	0	1	0	0	0	1	0	0	0	0	2	3	0	0	0	2	0	0	0	1	0	2	0	1	0	1	1	1	1	0	1	0	2	3	2	3	0	0	1	0	1	1	0	0	0	0	0	0
ENSG00000011275__RNF216	15	0	0	0	2	3	6	0	2	0	1	1	1	1	0	0	1	0	3	2	0	0	3	1	0	0	2	4	1	0	0	2	3	0	1	2	4	2	1	1	1	1	1	1	0	0	1	0	0
ENSG00000011295__TTC19	12	0	2	4	1	3	0	5	1	0	2	3	2	0	1	0	1	0	2	1	1	0	2	0	0	0	2	1	2	3	0	3	2	1	0	0	3	4	2	1	1	1	1	1	0	1	2	0	0
ENSG00000011304__PTBP1	53.3	1	7	17	9	13	8	7	8	7	13	6	12	2	1	1	7	3	1	2	3	1	8	3	2	0	5	6	2	7	0	9	3	6	7	3	3	8	2	5	7	9	2	3	0	3	5	3	2
ENSG00000011332__DPF1	17	0	1	0	2	3	3	0	3	1	0	0	7	0	0	0	1	0	2	0	0	0	3	1	0	0	4	5	1	0	0	0	2	10	8	1	1	1	1	4	0	0	0	3	0	0	3	4	0
ENSG00000011376__LARS2	2	0	0	0	0	1	1	0	0	0	0	1	1	1	0	0	2	0	0	1	0	0	0	0	0	0	2	0	1	2	0	1	1	0	0	0	0	0	0	1	0	1	0	1	0	0	1	1	0
ENSG00000011405__PIK3C2A	27.1	0	2	1	3	5	11	1	4	2	4	2	1	0	1	0	0	2	3	0	1	0	4	0	0	0	5	10	2	3	0	2	2	5	3	1	4	1	0	3	3	2	3	2	0	0	1	2	2
ENSG00000011422__PLAUR	27.1	0	5	3	2	4	2	4	0	1	4	5	5	0	0	0	3	1	1	1	5	0	1	2	2	0	4	2	3	0	1	0	5	3	2	2	2	7	1	1	3	5	2	1	0	2	3	0	1
ENSG00000011426__ANLN	17	0	9	7	0	4	10	0	3	0	24.1	0	3	0	0	0	1	0	0	0	0	0	4	1	1	0	0	0	0	0	0	0	1	0	0	0	5	2	1	0	0	6	0	3	0	1	0	0	1
ENSG00000011451__WIZ	107.4	0	4	10	40.2	16	8	11	8	5	27.1	7	6	3	4	0	10	5	7	4	7	1	9	8	1	0	22.1	12	5	7	0	13	14	21.1	11	6	8	18	4	6	9	11	8	8	0	5	8	11	8
ENSG00000011454__RABGAP1	58.4	0	5	5	6	11	7	2	11	5	7	2	9	0	5	0	4	3	2	4	3	0	7	4	2	0	4	7	5	2	0	8	11	2	4	7	6	3	1	5	5	4	2	0	0	1	2	3	4
ENSG00000011478__QPCTL	0	0	0	0	0	0	0	0	0	0	0	0	0	0	1	0	0	0	0	0	0	0	0	0	0	0	0	0	0	0	0	0	0	0	0	0	0	0	0	0	0	0	0	0	0	0	0	0	0
ENSG00000011485__PPP5C	16	0	1	6	2	1	5	0	1	0	7	1	3	1	0	0	3	2	3	0	0	0	1	0	0	0	0	0	2	0	0	1	4	0	3	1	1	1	0	4	1	3	2	1	0	1	1	1	0
ENSG00000011523__CEP68	5	0	0	1	0	0	0	0	0	0	0	0	0	0	0	0	0	1	0	0	0	0	1	1	1	0	0	0	0	0	0	0	0	1	1	0	0	0	0	0	0	0	0	0	0	0	0	0	0
ENSG00000011566__MAP4K3	4	0	0	0	1	0	2	0	0	0	2	1	0	0	0	0	0	0	0	0	0	0	0	0	0	0	0	0	1	0	0	0	1	1	0	0	0	0	0	1	0	2	0	0	0	0	0	1	0
ENSG00000011600__TYROBP	0	0	0	0	0	0	0	0	0	0	0	0	0	0	0	0	0	0	0	0	0	0	0	0	0	0	0	0	0	0	0	0	0	0	0	0	0	0	0	0	0	0	0	0	0	0	0	0	0
ENSG00000011638__TMEM159	0	0	0	0	0	0	0	0	0	0	0	0	0	0	0	0	0	0	0	0	0	0	0	0	0	0	0	0	0	0	0	0	1	0	0	0	0	0	0	0	0	0	0	0	0	0	0	0	0
ENSG00000011677__GABRA3	3	0	0	0	0	0	0	0	0	0	0	0	0	0	0	0	0	0	0	0	0	0	0	0	0	0	0	0	0	0	0	0	0	0	0	0	1	0	0	0	2	0	0	0	0	0	0	0	0
ENSG00000012048__BRCA1	15	0	1	1	0	7	1	1	3	0	1	1	0	0	0	0	0	0	0	0	0	0	1	0	0	0	0	1	0	0	0	0	0	3	1	0	0	0	0	0	0	3	0	4	0	0	1	0	0
ENSG00000012061__ERCC1	4	0	2	0	3	1	0	0	2	0	3	1	1	0	1	0	0	0	0	1	1	0	0	2	0	0	1	0	3	0	1	0	1	0	1	0	0	0	2	0	0	0	0	0	0	5	3	2	1
ENSG00000012171__SEMA3B	2	0	0	0	0	0	0	0	0	0	0	0	0	0	0	0	0	0	1	0	0	0	0	0	0	0	1	0	0	0	0	0	0	0	0	1	0	0	0	0	1	2	1	0	0	0	4	0	0
ENSG00000012174__MBTPS2	8	0	1	0	0	1	2	2	0	1	3	2	0	0	2	0	1	1	0	0	1	0	2	0	0	0	2	3	4	0	0	0	3	4	5	2	2	1	0	1	0	0	1	0	0	1	2	1	0
ENSG00000012174__MBTPS2-cluster	1	0	0	0	0	0	0	0	0	0	0	0	0	0	0	0	0	0	0	0	0	0	0	0	0	0	0	0	0	1	0	0	0	0	0	0	0	0	0	0	0	0	0	0	0	0	0	0	0
ENSG00000012211__PRICKLE3	1	0	1	0	0	0	1	0	0	0	0	0	0	0	0	0	0	0	0	0	0	0	0	0	1	0	0	0	0	0	0	0	0	0	0	0	2	1	0	0	0	0	0	0	0	0	0	0	0
ENSG00000012232__EXTL3	0	0	0	0	0	0	0	0	0	0	0	1	1	0	0	0	1	0	0	0	0	0	0	0	0	0	0	0	1	0	0	0	0	0	0	0	0	0	0	0	0	1	0	0	0	0	1	0	0
ENSG00000012660__ELOVL5	6	0	2	1	6	3	2	0	1	0	6	1	1	0	0	0	0	0	2	0	0	0	9	2	0	0	3	3	2	0	0	2	4	4	1	1	1	2	1	0	0	6	0	1	0	1	4	0	3
ENSG00000012779__ALOX5	4	0	2	2	0	1	1	2	0	1	1	0	1	0	0	0	0	0	0	0	0	0	0	0	0	0	0	0	0	0	1	0	1	1	1	0	1	0	0	1	0	5	0	0	0	0	1	0	1
ENSG00000012817__KDM5D	25.1	0	0	1	1	0	3	1	3	3	2	1	2	0	2	0	1	0	1	3	1	0	2	0	2	0	1	2	4	3	0	0	0	1	5	0	2	0	1	0	1	0	0	1	0	0	2	6	2
ENSG00000012822__CALCOCO1	5	0	1	1	1	1	1	0	1	1	2	0	0	0	0	0	0	0	0	0	1	0	0	0	0	0	1	1	1	0	0	0	0	0	0	0	2	0	0	0	0	0	0	0	0	0	1	1	0
ENSG00000012963__UBR7	5	0	0	1	1	3	0	0	1	2	2	0	3	1	1	0	0	0	0	0	0	0	0	0	0	0	1	0	0	0	0	0	0	0	0	0	1	0	0	0	0	3	0	2	0	0	1	0	0
ENSG00000012963__UBR7-cluster	1	0	0	0	0	0	0	0	0	0	0	0	0	0	0	0	0	0	0	0	0	0	0	0	0	0	0	0	0	0	0	0	0	0	0	0	0	0	0	0	0	0	0	0	0	0	0	0	0
ENSG00000012983__MAP4K5	7	0	0	2	0	1	0	0	3	1	0	0	0	0	0	0	0	0	1	0	0	0	4	0	0	0	0	1	1	1	0	3	0	3	0	0	1	0	0	0	0	0	0	0	0	2	0	0	0
ENSG00000013016__EHD3	3	0	0	0	0	0	0	0	0	0	1	1	0	0	1	0	0	0	0	1	0	0	0	0	0	0	0	0	0	0	0	1	1	0	1	0	0	0	0	0	1	0	0	0	0	0	0	0	0
ENSG00000013275__PSMC4	21.1	0	1	2	0	4	5	4	1	2	3	0	0	1	0	0	1	2	2	1	1	0	3	2	0	0	2	2	1	0	0	2	4	3	3	1	1	3	0	1	4	2	1	0	0	1	2	2	0
ENSG00000013288__MAN2B2	4	0	1	0	0	3	5	2	0	0	1	0	2	0	2	0	0	0	0	0	0	0	0	0	0	0	2	1	0	0	0	1	0	0	0	0	1	0	0	1	0	2	2	1	0	0	1	2	0
ENSG00000013297__CLDN11	0	0	0	0	0	0	0	0	0	0	0	0	0	0	0	0	0	0	0	0	0	0	0	0	0	0	0	0	0	0	0	0	0	0	0	0	0	0	0	0	0	0	0	0	0	0	1	0	0
ENSG00000013306__SLC25A39	33.1	0	6	2	3	6	0	3	2	3	3	2	7	2	4	0	1	1	3	1	1	0	8	0	2	0	5	1	4	1	0	0	9	3	10	2	4	5	1	1	0	1	1	0	0	5	4	4	3
ENSG00000013364__MVP	1	0	0	0	1	0	0	0	0	0	0	0	0	0	0	0	0	1	0	0	0	0	0	0	0	0	0	0	0	0	0	0	0	0	0	0	0	0	0	0	0	0	0	0	0	0	0	0	0
ENSG00000013364__MVP-cluster	10	0	3	1	1	5	1	3	2	1	3	3	3	2	0	0	0	0	0	0	1	0	3	0	0	0	3	1	2	0	0	2	1	2	2	1	0	0	0	0	2	1	0	1	0	2	3	0	2
ENSG00000013374__NUB1	11	0	2	2	2	2	0	1	0	1	2	1	0	0	0	0	1	0	0	1	0	0	1	0	1	0	3	0	0	0	0	0	1	1	4	2	0	1	0	3	0	1	2	1	0	0	1	2	2
ENSG00000013375__PGM3	3	0	0	1	0	1	0	0	0	0	0	1	0	0	2	0	0	0	2	0	1	0	2	0	0	0	1	1	0	1	0	0	1	0	1	0	0	0	0	0	0	0	1	1	0	0	0	0	0
ENSG00000013392__RWDD2A	2	0	0	0	0	0	0	0	0	0	0	0	0	1	1	0	0	0	0	0	0	0	0	0	0	0	0	0	0	0	0	0	0	0	0	0	0	0	0	0	0	0	0	0	0	0	0	0	0
ENSG00000013441__CLK1	2	0	2	1	2	0	1	1	0	0	0	0	0	0	0	0	0	2	0	0	0	0	0	1	0	0	2	0	0	0	0	0	0	1	0	0	0	1	0	0	1	0	0	1	0	0	0	2	0
ENSG00000013503__POLR3B	5	0	0	0	0	0	0	0	0	3	0	1	2	0	0	0	0	0	0	0	0	0	0	0	0	0	0	1	0	0	0	0	0	0	0	0	0	0	0	0	0	0	0	0	0	0	2	0	0
ENSG00000013523__ANGEL1	6	0	1	0	1	1	2	0	1	0	3	2	0	0	1	0	1	0	0	0	0	0	0	0	0	0	0	0	2	0	0	0	0	1	2	1	0	1	0	1	1	0	0	0	0	0	0	0	0
ENSG00000013561__RNF14	25.1	0	1	1	2	3	4	2	1	1	6	1	5	1	0	0	4	0	2	0	1	0	0	0	0	0	1	0	2	0	0	3	0	0	1	1	3	3	0	2	0	1	1	1	0	0	1	1	1
ENSG00000013563__DNASE1L1	6	0	0	0	0	1	0	0	1	1	0	0	0	0	1	0	0	0	0	0	0	0	1	0	0	0	0	0	0	0	1	0	0	0	0	0	0	0	1	0	1	0	0	0	0	0	0	0	0
ENSG00000013573__DDX11	3	0	2	1	2	1	1	0	0	1	1	0	2	2	0	0	0	0	0	0	0	0	2	0	0	0	0	0	0	1	0	0	0	0	3	1	1	0	0	3	0	1	0	1	0	1	0	0	1
ENSG00000013583__HEBP1	4	0	1	0	0	1	0	1	0	0	1	0	1	0	0	0	0	0	0	0	0	0	1	0	0	0	0	0	0	0	0	1	0	1	2	0	0	0	0	0	0	0	0	1	0	0	0	0	0
ENSG00000013588__GPRC5A	0	0	0	0	0	0	0	0	0	0	0	0	0	0	0	0	0	0	0	0	0	0	0	0	0	0	0	0	0	0	0	0	0	0	0	0	0	0	0	0	0	0	0	0	0	0	0	0	0
ENSG00000013619__MAMLD1	0	0	0	0	0	0	0	0	0	0	0	0	0	0	0	0	0	0	0	0	0	0	0	0	0	0	0	0	0	0	0	0	0	0	0	0	0	0	0	0	0	0	0	0	0	0	0	0	0
ENSG00000013810__TACC3	10	0	12	7	0	5	10	0	3	0	16	0	1	0	0	0	6	0	1	0	0	0	4	0	0	0	0	0	0	1	0	0	0	0	0	0	8	1	1	0	0	6	0	5	0	0	0	2	3
ENSG00000014123__UFL1	12	0	3	0	1	4	3	2	1	0	2	1	4	1	0	0	0	0	0	0	0	0	1	0	0	0	1	1	1	0	0	0	0	0	0	2	0	3	0	1	1	0	1	0	0	0	0	0	1
ENSG00000014138__POLA2	1	0	0	0	0	0	1	1	0	0	1	0	4	0	0	0	0	0	0	0	0	0	2	0	0	0	0	0	0	0	0	0	0	0	0	0	0	0	0	1	0	0	0	0	0	0	0	0	0
ENSG00000014164__ZC3H3	8	0	0	0	0	0	2	1	0	0	0	0	0	0	0	0	0	0	0	0	0	0	0	0	0	0	0	2	0	0	0	0	0	0	0	0	0	1	0	0	0	2	0	0	0	0	0	0	0
ENSG00000014216__CAPN1	16	0	0	2	5	1	2	0	3	2	1	3	5	1	0	0	1	0	2	2	4	0	4	1	0	0	5	3	0	1	0	1	5	2	2	3	3	3	0	0	0	2	3	0	0	2	4	1	3
ENSG00000014641__MDH1	23.1	0	4	4	3	3	2	1	1	2	8	1	7	4	0	0	6	2	0	2	0	0	4	3	1	0	3	4	3	0	0	1	6	3	2	2	3	4	1	2	3	4	1	4	0	2	3	1	0
ENSG00000014824__SLC30A9	30.1	0	2	3	5	6	3	2	2	2	7	3	3	1	1	0	2	2	4	2	0	0	4	0	1	0	2	2	2	0	0	0	4	1	3	2	5	1	0	1	0	3	1	2	0	1	2	5	2
ENSG00000014914__MTMR11	2	0	0	0	0	1	0	0	0	0	0	0	1	1	0	0	0	0	0	0	1	0	0	0	0	0	0	0	0	0	0	1	0	2	0	0	0	0	0	0	0	0	0	1	0	0	0	0	0
ENSG00000014919__COX15	10	0	1	0	4	0	2	0	0	0	3	1	0	0	0	0	0	0	0	0	0	0	0	0	1	0	1	0	1	1	1	1	0	1	2	1	0	0	1	0	0	1	0	0	0	0	0	2	0
ENSG00000015133__CCDC88C	1	0	0	0	0	0	0	1	0	0	1	0	1	0	0	0	1	0	1	0	0	0	0	0	0	0	1	0	1	0	0	0	0	2	0	0	1	2	0	1	0	0	0	0	0	0	0	1	1
ENSG00000015153__YAF2	2	0	1	0	0	1	0	0	0	0	0	0	0	0	0	0	1	0	0	0	0	0	4	0	0	0	0	0	1	0	0	0	0	0	0	0	0	0	0	0	0	2	0	1	0	0	0	0	0
ENSG00000015171__ZMYND11	67.6	0	0	2	6	6	3	2	4	3	6	4	6	4	0	1	9	0	1	4	3	0	5	3	2	0	3	0	1	2	0	1	4	7	5	6	9	5	0	2	2	6	2	0	0	0	8	3	9
ENSG00000015285__WAS	1	0	0	0	0	0	0	0	0	0	1	0	0	0	0	0	0	0	0	0	0	0	0	0	0	0	0	0	0	0	0	0	0	0	0	0	0	0	0	0	0	0	0	0	0	0	0	0	0
ENSG00000015475__BID	0	0	0	0	0	0	0	0	0	1	0	0	0	0	0	0	0	0	0	0	0	0	0	0	0	0	0	1	0	0	0	1	0	0	0	0	0	1	0	0	0	1	0	0	0	1	0	0	0
ENSG00000015479__MATR3	1	0	0	0	1	0	0	0	0	0	0	0	0	0	0	0	0	0	1	0	0	0	0	0	0	0	0	0	0	0	0	0	0	0	0	0	0	0	0	0	0	0	0	0	0	0	0	0	0
ENSG00000015479__MATR3-cluster	148.7	0	6	14	16	13	17	10	12	18	15	15	17	0	8	2	18	15	9	2	7	0	22.1	3	3	0	16	17	7	7	0	13	12	15	16	9	11	13	4	9	10	12	5	9	0	14	10	10	4
ENSG00000015520__NPC1L1	0	0	0	0	0	0	0	0	0	0	0	0	0	0	0	0	1	0	0	0	0	0	0	0	0	0	0	0	0	0	0	1	0	0	0	0	0	0	0	0	0	0	0	0	0	0	0	0	0
ENSG00000015532__XYLT2	1	0	0	0	0	1	0	0	0	0	0	0	1	0	0	0	0	0	0	0	0	0	1	0	0	0	0	0	0	0	0	0	0	0	0	0	0	0	0	0	0	0	0	0	0	0	0	0	0
ENSG00000015676__NUDCD3	23.1	0	2	1	2	1	7	1	3	1	1	0	1	1	0	0	2	2	1	0	2	0	3	3	0	0	1	1	3	0	0	0	0	1	1	2	3	1	0	0	2	1	0	0	0	1	1	2	0
ENSG00000016082__ISL1	1	0	0	0	0	0	0	0	0	0	0	0	0	0	0	0	0	0	0	0	0	0	0	0	0	0	1	0	0	0	0	1	0	0	0	0	0	0	0	0	2	0	0	0	0	0	0	0	0
ENSG00000016391__CHDH	0	0	0	0	2	0	0	0	0	0	0	2	0	0	0	0	0	0	0	0	0	0	0	0	0	0	0	1	0	0	0	0	0	0	0	0	0	0	0	0	0	0	0	0	0	0	0	0	0
ENSG00000016864__GLT8D1	1	0	0	2	1	2	1	2	1	2	1	1	1	1	0	0	0	0	1	1	1	0	2	0	0	0	0	3	0	0	0	0	3	3	1	0	1	0	0	0	0	1	0	0	0	1	2	0	0
ENSG00000017260__ATP2C1	11	0	2	2	0	1	0	1	0	1	1	0	1	1	0	0	0	1	0	1	0	0	2	0	2	0	5	0	1	0	0	2	0	1	0	0	0	0	0	1	1	1	0	1	0	2	0	1	1
ENSG00000017483__SLC38A5	0	0	0	0	0	0	0	0	0	0	0	0	0	0	0	0	0	0	0	0	0	0	0	0	0	0	0	0	0	0	0	0	0	0	0	0	0	0	0	0	0	0	0	0	0	0	0	0	0
ENSG00000017797__RALBP1	30.1	0	0	0	4	3	4	3	1	3	8	3	4	1	1	0	3	3	1	0	3	1	0	3	0	0	2	5	2	4	1	5	4	4	3	1	2	2	1	1	0	2	1	2	0	1	1	3	1
ENSG00000018189__RUFY3	23.1	0	2	1	4	3	4	0	1	2	1	0	3	0	1	0	5	1	4	0	2	0	5	0	0	0	1	5	1	0	0	0	5	6	3	4	2	0	1	0	0	1	0	1	0	0	1	0	0
ENSG00000018236__CNTN1	0	0	0	0	0	0	0	0	0	0	0	0	0	0	0	0	0	0	0	0	0	0	0	0	1	0	0	0	0	0	0	0	0	0	0	0	0	0	0	0	0	0	0	0	0	0	0	0	0
ENSG00000018280__SLC11A1	1	0	0	0	0	0	0	0	0	0	0	0	0	0	0	0	0	0	0	0	0	0	0	0	0	0	0	0	0	0	0	0	0	0	0	0	0	0	0	0	0	0	0	0	0	0	0	0	0
ENSG00000018408__WWTR1	14	0	1	1	5	3	3	1	1	2	2	0	4	0	1	0	0	1	0	0	3	0	2	1	1	0	0	0	2	4	0	2	2	3	2	1	1	4	0	2	3	3	0	0	0	1	2	0	0
ENSG00000018510__AGPS	22.1	0	3	5	6	7	3	1	0	3	6	5	2	1	1	0	3	1	1	0	0	0	2	0	2	0	0	1	0	2	0	2	1	1	1	1	6	2	2	2	1	0	1	0	0	0	0	0	1
ENSG00000018610__CXorf56	0	0	1	0	0	0	0	0	0	0	0	0	0	0	0	0	0	0	0	0	0	0	0	0	0	0	0	0	0	0	0	0	0	0	0	0	0	0	0	0	0	0	0	0	0	0	0	1	0
ENSG00000018625__ATP1A2	0	0	0	0	0	0	0	0	0	0	0	0	0	0	0	0	0	0	0	0	0	0	0	0	0	0	0	0	0	0	0	0	0	0	0	0	0	0	0	0	0	0	0	0	0	0	0	0	0
ENSG00000018699__TTC27	4	0	0	0	1	0	0	1	1	0	0	0	0	0	1	0	0	0	0	0	0	0	0	0	0	0	0	0	0	0	0	1	0	0	0	0	0	0	0	0	0	0	1	0	0	0	0	0	0
ENSG00000018869__ZNF582	2	0	0	0	1	0	1	0	0	0	0	0	0	0	0	0	0	0	0	0	0	0	0	0	0	0	0	1	0	0	0	0	0	0	1	0	0	0	0	0	0	0	0	1	0	0	0	0	0
ENSG00000019144__PHLDB1	23.1	0	0	0	2	1	2	3	0	1	4	0	1	2	3	0	2	1	1	0	1	0	1	2	0	0	2	1	1	1	0	1	3	0	1	4	1	4	0	2	0	2	2	1	1	0	0	0	3
ENSG00000019485__PRDM11	0	0	0	0	0	0	1	0	0	0	0	0	0	0	0	0	0	0	0	0	0	0	0	0	0	0	0	0	0	2	0	0	0	0	1	0	1	0	0	0	0	0	0	0	0	0	1	0	0
ENSG00000019505__SYT13	14	0	3	5	2	3	0	2	3	0	1	2	3	2	0	0	0	0	0	1	1	0	5	1	1	0	1	2	0	1	0	3	2	2	2	2	3	2	1	0	1	1	3	0	0	0	4	4	0
ENSG00000019549__SNAI2	0	0	0	0	0	0	0	0	0	0	0	0	0	0	0	0	0	0	0	0	0	0	0	0	0	0	0	0	0	0	0	0	0	0	0	0	0	0	0	0	0	0	0	0	0	0	0	0	0
ENSG00000019582__CD74	0	0	0	0	0	0	0	0	0	0	0	0	0	0	0	0	0	0	0	0	0	0	0	0	0	0	0	0	0	0	0	0	0	0	0	0	0	0	0	0	0	0	0	0	0	0	0	0	0
ENSG00000019995__ZRANB1	18	0	0	0	1	2	1	3	0	0	2	2	6	0	0	0	2	0	0	0	0	0	0	0	1	0	0	3	0	1	0	2	1	1	1	1	1	1	0	0	2	3	0	1	0	2	0	3	0
ENSG00000020129__NCDN	4	0	0	0	0	0	0	0	1	0	1	0	0	0	0	0	1	0	0	1	0	0	0	1	0	0	0	0	0	0	0	1	0	0	2	0	0	0	2	0	0	0	2	0	0	2	3	0	0
ENSG00000020256__ZFP64	18	0	1	1	1	1	5	0	2	1	0	0	3	0	3	0	1	1	1	0	4	0	0	0	0	0	1	0	1	0	0	1	2	0	0	1	0	3	2	3	3	0	0	0	0	2	0	0	0
ENSG00000020426__MNAT1	3	0	1	1	1	1	0	0	0	0	0	0	0	0	0	0	0	1	0	0	0	0	0	0	0	0	0	0	0	0	0	0	1	0	0	0	0	0	0	0	0	0	0	0	0	0	0	0	0
ENSG00000020577__SAMD4A	1	0	0	0	0	0	0	0	0	0	0	1	0	0	0	0	0	0	0	0	0	0	0	0	0	0	0	0	0	0	0	0	0	0	0	0	0	0	0	1	0	0	0	0	0	0	0	0	0
ENSG00000020633__RUNX3	1	0	1	0	0	0	0	0	2	0	0	0	0	0	0	0	0	0	0	0	0	0	2	0	0	0	0	1	0	0	0	0	0	0	0	0	2	0	0	0	0	0	0	0	0	0	0	0	0
ENSG00000020922__MRE11	11	0	1	2	2	7	3	0	3	2	2	0	0	0	0	0	0	0	0	0	0	0	1	0	0	0	0	1	1	0	0	3	1	1	3	0	0	2	0	0	0	1	0	1	0	0	2	2	1
ENSG00000021300__PLEKHB1	9	0	0	0	1	1	1	0	0	0	2	0	1	2	0	0	1	1	2	0	2	0	0	0	1	0	0	2	0	0	0	0	0	0	1	0	0	2	0	0	3	0	0	0	0	0	0	0	1
ENSG00000021355__SERPINB1	51.3	0	5	9	16	7	8	11	5	0	8	3	0	1	1	0	1	2	1	2	6	0	1	4	1	0	7	10	5	2	0	0	4	5	10	7	7	1	1	2	3	3	5	1	0	0	3	11	1
ENSG00000021574__SPAST	10	0	0	2	3	2	4	0	0	0	4	0	0	1	1	0	2	0	1	0	0	0	3	2	0	0	2	0	1	0	0	2	1	3	2	0	1	2	0	3	0	1	0	0	0	0	2	3	0
ENSG00000021645__NRXN3	5	0	0	0	0	0	0	0	0	0	2	0	0	0	0	0	0	0	1	0	0	0	0	2	0	0	0	1	1	0	0	0	0	0	3	0	2	0	0	2	0	1	0	0	0	0	0	0	0
ENSG00000021762__OSBPL5	4	0	0	0	0	0	0	0	0	0	0	0	0	0	0	0	0	0	0	0	0	0	0	0	0	0	0	0	0	0	0	0	0	0	0	1	0	0	0	0	0	0	0	0	0	0	0	0	0
ENSG00000021776__AQR	14	0	1	1	1	3	4	0	5	0	3	2	0	1	1	0	1	2	3	0	0	0	1	0	1	0	1	2	0	0	0	0	2	3	3	2	2	0	0	1	0	1	1	2	0	0	1	3	0
ENSG00000021826__CPS1	9	0	0	0	2	0	0	0	0	0	1	1	2	0	1	0	0	0	0	3	0	0	0	1	3	0	1	1	1	0	0	0	4	0	4	0	0	3	0	0	0	0	0	0	0	0	0	5	0
ENSG00000022267__FHL1	0	0	0	0	0	0	0	0	0	0	0	0	0	0	0	0	0	0	0	0	0	0	0	0	0	0	0	0	0	0	0	0	0	0	0	0	0	0	0	0	0	0	0	0	0	0	0	0	0
ENSG00000022277__RTFDC1	17	0	3	1	4	5	3	4	3	2	0	1	2	2	1	0	1	1	5	0	1	0	1	0	1	0	3	4	0	2	1	3	4	6	2	2	1	1	2	2	1	2	0	2	0	1	4	0	0
ENSG00000022277__RTFDC1-cluster	0	0	0	0	0	0	0	0	1	0	0	0	0	0	0	0	0	0	0	0	0	0	0	0	0	0	0	1	0	0	1	0	0	2	0	0	0	0	0	0	0	0	0	1	0	0	1	0	0
ENSG00000022355__GABRA1	0	0	0	0	0	0	0	0	0	0	0	0	0	0	0	0	0	0	0	0	0	0	0	0	0	0	0	0	0	0	0	0	0	0	0	0	0	0	0	0	0	0	0	0	0	0	0	0	0
ENSG00000022567__SLC45A4	0	0	0	0	0	0	0	0	0	0	0	0	0	0	0	0	0	0	0	0	0	0	0	0	0	0	0	0	0	0	0	0	0	0	0	0	0	0	1	0	0	0	0	0	0	0	0	0	0
ENSG00000022840__RNF10	38.2	0	0	3	1	1	2	1	5	2	7	0	1	2	2	0	2	1	1	1	0	0	5	0	0	0	3	4	1	0	0	1	3	2	3	1	2	2	2	4	4	1	1	1	0	2	2	2	1
ENSG00000022976__ZNF839	4	0	0	0	4	0	0	0	0	1	0	1	0	0	0	0	1	1	0	0	0	0	0	0	0	0	0	0	0	0	0	0	0	1	0	0	0	2	0	1	0	0	0	0	0	0	0	0	0
ENSG00000023041__ZDHHC6	21.1	0	1	3	1	4	3	0	3	0	1	1	2	0	0	0	3	1	0	0	1	0	3	0	1	0	2	1	4	0	0	1	1	2	0	0	1	1	0	2	0	2	2	1	0	0	1	1	1
ENSG00000023171__GRAMD1B	6	0	1	0	1	0	2	0	0	1	1	0	0	1	3	0	0	0	0	0	0	0	1	0	0	0	2	1	0	0	0	0	0	0	0	0	0	1	0	0	0	1	0	0	0	0	0	0	0
ENSG00000023191__RNH1	11	0	1	0	1	5	3	2	0	1	5	4	4	0	1	0	1	0	1	1	0	0	1	2	2	0	3	2	1	3	1	1	2	2	2	0	1	2	0	4	1	2	2	3	0	2	4	3	2
ENSG00000023228__NDUFS1	16	0	1	3	8	1	9	1	2	6	5	2	2	1	1	0	3	1	2	0	0	0	1	1	0	0	5	4	2	0	0	1	3	3	2	1	0	4	1	1	2	3	1	2	0	1	2	1	1
ENSG00000023287__RB1CC1	18	0	1	1	4	1	2	2	0	1	5	0	2	1	0	0	4	2	0	0	1	0	2	1	1	0	2	2	1	1	0	1	2	2	2	0	0	1	1	3	0	1	0	1	0	0	0	1	1
ENSG00000023318__ERP44	19	0	4	0	3	1	0	2	2	0	2	0	4	2	1	0	0	0	0	0	1	0	2	1	0	0	1	2	0	1	0	2	0	0	4	1	1	0	0	3	0	1	1	0	0	0	0	1	1
ENSG00000023330__ALAS1	5	0	1	0	0	3	2	2	1	0	3	0	1	1	0	0	2	0	1	1	0	0	1	0	0	0	0	1	1	0	0	0	1	1	0	2	2	1	0	0	0	1	1	1	0	0	1	2	0
ENSG00000023445__BIRC3	0	0	0	1	0	0	1	0	1	0	0	0	0	0	0	0	2	0	0	0	0	0	1	0	0	0	0	0	0	0	0	0	0	0	0	0	0	0	0	0	0	0	0	0	0	1	0	0	0
ENSG00000023516__AKAP11	6	0	0	1	4	1	4	0	5	0	5	0	3	0	1	0	1	1	0	0	4	0	1	1	0	0	1	4	0	1	0	0	2	0	0	0	0	3	0	0	3	2	1	0	0	0	1	2	0
ENSG00000023572__GLRX2	9	0	0	3	1	1	0	0	3	1	2	0	3	1	0	0	0	0	0	0	0	0	0	0	1	0	0	0	0	0	0	0	2	0	1	2	1	1	0	0	2	1	1	1	0	0	0	1	0
ENSG00000023608__SNAPC1	2	0	0	0	1	0	0	0	0	0	0	0	0	0	0	0	1	0	0	1	0	0	0	0	0	0	0	0	0	1	0	0	0	0	1	0	0	0	0	0	0	0	0	1	0	0	0	0	0
ENSG00000023697__DERA	1	0	1	0	0	0	0	0	0	0	0	0	1	0	0	0	0	0	0	1	0	0	1	0	0	0	0	0	0	0	0	0	0	1	1	0	0	1	0	0	1	0	0	0	0	0	0	2	0
ENSG00000023734__STRAP	8	0	2	0	1	1	0	2	0	0	4	1	3	0	1	0	2	1	0	0	3	0	1	2	0	0	2	0	1	0	0	1	5	1	1	0	2	3	0	0	2	3	1	1	0	0	1	1	1
ENSG00000023839__ABCC2	1	0	0	0	0	0	0	0	0	0	0	0	0	0	0	0	0	0	0	0	0	0	0	0	0	0	0	0	0	0	0	0	0	0	0	0	0	0	0	0	0	0	0	0	0	0	0	0	0
ENSG00000023902__PLEKHO1	4	0	0	0	0	0	0	0	0	0	1	0	0	0	0	0	0	0	0	0	0	0	0	0	0	0	1	0	0	0	0	1	0	0	0	0	0	3	0	1	0	1	1	0	0	0	0	0	0
ENSG00000023909__GCLM	3	0	0	0	0	0	0	0	2	0	2	1	2	0	0	0	0	0	0	0	0	0	1	0	0	0	1	0	0	0	0	2	0	0	0	0	0	1	0	0	0	0	0	0	0	0	0	0	0
ENSG00000024048__UBR2	5	0	2	1	0	1	1	1	1	0	3	0	1	0	0	0	2	0	0	0	0	0	0	0	0	0	1	0	1	0	0	0	1	1	0	0	2	0	0	1	0	1	0	0	0	0	1	0	0
ENSG00000024422__EHD2	29.1	0	4	5	3	2	1	0	7	1	10	2	4	1	1	0	2	2	1	1	1	1	4	2	0	0	5	2	0	2	0	0	1	4	3	0	1	1	0	1	0	2	2	3	1	0	2	6	5
ENSG00000024526__DEPDC1	8	0	3	3	0	1	14	1	2	0	15	1	0	0	0	0	1	0	0	0	0	0	3	0	1	0	0	1	0	0	0	0	0	0	0	0	8	1	0	0	0	5	0	0	0	3	0	2	2
ENSG00000024862__CCDC28A	0	0	0	1	0	0	1	0	0	0	0	0	0	0	0	0	0	0	0	0	1	0	0	0	0	0	0	0	0	0	0	0	0	2	1	0	0	0	0	0	0	2	0	0	0	0	0	0	0
ENSG00000025039__RRAGD	1	0	0	0	0	0	0	0	0	0	0	0	0	0	0	0	0	0	0	0	0	0	1	0	0	0	0	0	0	0	0	0	0	0	0	0	0	0	0	0	0	0	0	0	0	0	0	0	0
ENSG00000025156__HSF2	3	0	0	1	0	1	1	3	0	0	1	1	1	0	0	0	1	0	0	0	0	0	1	1	0	0	1	0	0	1	0	0	0	0	4	0	0	0	0	1	0	1	0	0	0	0	0	0	0
ENSG00000025293__PHF20	38.2	0	0	3	2	3	8	3	5	0	8	1	1	2	1	0	4	6	2	2	1	0	3	1	1	0	8	2	4	1	0	1	5	2	3	3	0	7	0	2	2	1	1	3	0	2	2	1	0
ENSG00000025423__HSD17B6	0	0	0	0	0	0	0	0	0	0	0	0	0	0	0	0	0	0	0	0	0	0	0	0	0	0	0	0	0	0	0	0	0	0	1	0	0	0	0	0	0	0	0	0	0	0	0	0	0
ENSG00000025434__NR1H3	2	0	0	0	0	0	0	0	0	0	1	0	0	0	0	0	0	0	0	0	0	0	0	0	0	0	0	0	0	0	0	0	0	0	0	0	0	0	0	0	0	0	0	0	0	0	0	0	0
ENSG00000025708__TYMP	1	0	0	0	0	0	0	0	0	0	0	0	1	0	0	0	0	0	0	0	0	0	0	0	0	0	0	0	0	1	0	0	0	1	0	0	0	1	0	0	0	0	0	0	0	0	0	0	0
ENSG00000025708__TYMP-cluster	5	0	2	1	1	1	4	0	0	0	2	1	0	0	0	0	3	0	1	1	0	0	1	0	0	0	1	3	0	0	0	0	0	1	0	0	1	2	1	0	0	0	0	0	1	0	1	1	0
ENSG00000025770__NCAPH2	2	0	1	1	0	0	1	0	0	0	1	0	0	1	0	0	1	1	0	0	0	0	2	0	0	0	0	1	0	0	0	0	3	2	3	0	1	1	1	1	0	3	1	1	0	0	0	0	0
ENSG00000025772__TOMM34	34.1	0	5	8	7	7	6	7	10	1	3	3	5	2	2	0	2	1	2	3	1	0	9	1	2	0	1	8	2	4	0	0	5	7	4	9	3	14	1	4	1	2	0	5	0	1	7	0	0
ENSG00000025796__SEC63	28.1	1	0	2	3	5	0	2	7	0	8	0	1	0	1	0	2	2	3	2	1	0	13	0	1	0	5	3	1	3	0	1	3	2	1	1	1	1	0	5	1	0	1	0	0	1	1	0	2
ENSG00000025800__KPNA6	49.3	0	2	0	1	8	3	7	5	2	11	0	7	6	2	1	2	0	1	1	2	1	4	2	1	0	6	3	1	5	1	7	10	3	3	4	6	1	2	1	3	4	0	7	0	9	10	3	3
ENSG00000026025__VIM	234.6	0	12	15	8	43.2	25.1	37.2	10	35.2	15	16	18	12	16	1	13	8	19	6	31.1	0	27.1	3	2	0	24.1	32.1	19	16	0	13	2	22.1	31.1	46.3	8	25.1	6	10	20	30.1	10	7	0	24.1	106.4	14	14
ENSG00000026103__FAS	2	0	0	0	0	0	1	0	1	0	0	0	0	0	0	0	0	0	0	0	1	0	0	0	0	0	0	0	0	0	0	0	0	0	0	0	0	0	0	0	0	0	0	0	0	0	0	2	0
ENSG00000026297__RNASET2	4	0	0	0	0	0	0	0	0	0	0	1	0	2	1	0	0	0	2	0	0	0	1	0	0	0	0	0	0	0	0	0	0	0	0	1	0	0	0	0	0	0	0	0	0	0	0	0	0
ENSG00000026297__RNASET2-cluster	0	0	0	0	0	0	0	0	0	0	0	0	0	0	0	0	0	0	0	0	0	0	0	0	0	0	0	0	0	0	0	0	0	0	0	0	0	0	0	0	0	0	0	0	0	0	0	0	0
ENSG00000026508__CD44	2	0	0	0	0	0	0	0	0	0	0	0	0	0	0	0	0	0	0	0	1	0	0	0	0	0	0	0	0	0	0	3	0	0	0	0	0	0	0	0	0	0	0	0	0	0	0	0	0
ENSG00000026559__KCNG1	0	0	0	0	0	0	0	0	0	0	0	0	0	0	0	0	0	0	0	0	0	0	0	0	0	0	0	0	0	0	0	0	0	0	0	0	0	0	0	0	0	0	0	0	0	0	0	0	0
ENSG00000026652__AGPAT4	2	0	0	0	0	0	0	0	4	0	0	0	0	0	0	0	0	1	1	0	0	0	0	0	0	0	0	0	0	0	0	0	0	0	0	0	0	0	0	0	0	0	0	0	0	0	0	0	0
ENSG00000026950__BTN3A1	1	0	0	0	0	0	0	0	0	0	0	0	0	0	0	0	0	0	0	0	1	0	0	0	0	0	0	0	0	0	0	1	0	1	0	0	0	0	0	0	0	0	0	0	0	0	0	0	0
ENSG00000027001__MIPEP	4	0	0	0	2	0	1	0	0	0	0	0	0	0	1	0	0	1	1	0	0	0	0	0	1	0	0	1	0	0	0	0	0	1	0	0	2	1	0	0	0	0	0	0	0	0	0	0	0
ENSG00000027644__INSRR	0	0	0	0	0	1	0	0	0	0	0	0	0	0	1	0	0	0	0	0	0	0	0	0	0	0	0	0	1	0	0	0	0	0	0	0	0	0	0	0	0	0	0	0	0	0	1	0	0
ENSG00000027697__IFNGR1	4	0	2	1	1	1	0	0	0	0	0	0	0	1	2	0	0	0	0	0	0	0	0	1	0	0	0	2	1	0	0	1	0	0	1	1	1	1	0	0	1	1	0	2	0	0	1	2	0
ENSG00000027847__B4GALT7	6	0	0	0	0	1	0	1	1	0	4	2	2	1	0	0	0	1	0	3	1	0	0	0	0	0	0	0	0	0	0	0	1	1	1	1	0	2	0	2	0	0	0	0	0	0	0	1	0
ENSG00000027869__SH2D2A	3	0	0	0	0	0	0	2	0	0	0	0	3	0	0	0	0	0	0	0	0	0	0	0	0	0	0	1	0	0	0	0	0	0	0	1	0	0	0	0	0	0	0	0	0	0	3	0	0
ENSG00000028116__VRK2	8	0	1	0	0	0	0	1	1	0	2	4	0	0	0	0	2	0	0	0	0	1	0	0	0	0	1	0	2	1	0	0	0	0	0	1	0	2	0	0	1	0	0	0	0	0	1	0	0
ENSG00000028203__VEZT	16	0	3	1	3	2	4	5	1	6	3	2	2	0	0	0	3	1	3	1	0	0	3	1	0	0	1	7	6	2	0	0	8	2	6	2	4	2	0	1	1	1	4	2	0	0	1	2	0
ENSG00000028277__POU2F2	0	0	0	0	0	0	0	0	0	0	0	0	0	0	0	0	0	0	0	0	0	0	0	0	0	0	0	0	0	0	0	0	0	0	0	0	0	0	0	0	0	0	0	0	0	0	0	0	0
ENSG00000028310__BRD9	6	0	1	1	2	4	0	1	7	0	1	0	2	0	0	0	0	1	1	1	0	0	0	0	1	0	2	3	1	0	0	0	0	1	1	0	0	1	0	2	0	3	0	2	0	1	1	0	0
ENSG00000028528__SNX1	18	0	2	3	2	3	6	3	1	1	3	0	6	2	1	0	4	0	0	0	0	0	3	1	0	0	0	3	1	1	0	6	4	6	0	1	0	3	2	2	3	1	3	2	0	1	0	2	0
ENSG00000028839__TBPL1	1	0	1	1	0	1	1	0	0	0	1	1	0	0	0	0	0	0	0	0	0	0	0	0	0	0	2	0	0	1	0	0	1	1	1	1	0	0	0	1	0	1	0	1	0	0	1	0	0
ENSG00000029153__ARNTL2	3	0	0	2	0	1	0	0	0	1	1	1	2	0	0	0	0	0	0	0	0	0	5	0	0	0	1	3	0	0	0	1	0	1	0	0	0	0	0	0	1	0	0	0	0	0	0	2	0
ENSG00000029363__BCLAF1	52.3	0	1	5	10	13	4	3	2	6	12	0	0	1	2	2	6	8	2	3	0	0	5	0	5	0	2	4	3	3	1	3	11	5	6	1	11	4	0	5	5	5	0	4	0	4	2	7	0
ENSG00000029364__SLC39A9	10	0	2	2	3	0	0	0	1	0	0	0	1	0	0	0	3	0	3	1	1	0	0	0	0	0	1	2	0	0	0	1	1	2	1	0	4	0	0	0	0	0	0	1	0	2	1	2	0
ENSG00000029534__ANK1	2	0	0	0	0	0	0	1	0	0	0	0	0	0	0	0	0	0	0	0	0	0	0	0	0	0	0	0	0	0	0	0	0	0	0	0	0	0	0	0	0	0	0	0	0	0	0	0	0
ENSG00000029639__TFB1M	0	0	0	0	0	1	2	0	0	0	0	0	1	0	0	0	1	1	0	0	0	0	0	0	0	0	0	0	1	0	0	0	0	0	0	0	0	0	0	1	0	0	0	0	0	0	0	2	0
ENSG00000029725__RABEP1	13	0	0	5	3	2	4	1	1	2	3	1	3	0	1	0	1	2	2	0	0	0	4	0	1	0	1	5	1	1	0	3	0	1	1	0	6	0	1	1	2	1	0	2	0	0	1	1	0
ENSG00000029993__HMGB3	16	0	0	2	0	2	6	0	0	0	9	1	2	1	0	0	6	0	0	1	1	0	3	0	1	0	1	2	0	0	1	0	1	0	3	0	6	2	0	0	0	2	0	0	0	2	0	2	1
ENSG00000030066__NUP160	6	0	1	4	1	1	1	0	0	1	4	1	5	0	0	0	0	0	0	0	1	0	3	1	0	0	0	3	0	0	1	2	1	1	4	0	0	0	0	2	0	1	1	0	0	1	0	0	0
ENSG00000030110__BAK1	0	0	0	0	0	0	0	0	0	0	0	0	0	0	0	0	0	0	0	0	1	0	1	0	0	0	1	0	0	0	0	0	0	1	0	0	1	0	0	0	1	0	1	0	0	0	0	2	0
ENSG00000030304__MUSK	0	0	0	0	0	0	0	0	0	0	0	0	0	0	0	0	0	0	0	0	0	0	0	0	0	0	0	0	0	0	0	0	0	0	0	0	0	0	0	0	0	0	0	0	0	0	0	1	0
ENSG00000030419__IKZF2	10	0	0	1	7	2	0	0	3	1	1	2	2	1	0	0	1	1	0	1	3	0	0	2	0	0	0	0	0	0	0	1	1	1	1	3	0	0	0	0	1	0	0	0	0	0	0	2	0
ENSG00000030582__GRN	56.4	0	11	8	11	3	4	0	3	4	4	4	11	1	3	0	1	7	1	3	4	0	5	3	0	1	3	2	5	3	0	3	3	14	10	6	3	1	4	7	4	3	3	1	0	1	6	6	3
ENSG00000031003__FAM13B	7	0	0	1	1	0	0	3	3	0	2	0	0	1	0	0	1	0	0	0	0	0	3	0	1	0	0	1	0	0	0	1	2	1	0	0	0	0	0	0	1	0	0	0	0	0	0	2	0
ENSG00000031081__ARHGAP31	8	0	0	0	0	1	0	0	0	0	0	0	0	0	0	0	0	0	0	0	0	0	2	0	1	0	0	0	0	0	0	0	0	0	1	0	1	0	0	1	0	0	0	1	0	0	0	0	0
ENSG00000031691__CENPQ	5	0	0	1	0	1	0	0	0	0	0	0	0	0	0	0	0	0	0	0	0	0	2	0	0	0	1	0	0	1	0	0	0	1	1	0	0	1	0	1	0	1	0	0	0	0	1	0	0
ENSG00000031698__SARS	17	0	2	2	5	0	5	2	6	1	4	4	6	1	1	0	5	0	0	1	2	0	2	2	0	0	6	5	2	3	0	5	1	7	5	0	2	0	0	1	4	6	1	1	0	0	4	3	0
ENSG00000031823__RANBP3	13	0	5	1	2	2	5	1	1	1	3	0	2	0	0	0	0	0	3	0	0	0	2	1	1	0	2	4	3	2	0	1	1	3	2	2	2	2	0	2	0	1	0	0	0	1	3	0	0
ENSG00000032219__ARID4A	18	0	0	0	4	0	0	3	2	0	2	0	0	0	0	0	2	1	1	0	0	0	1	1	0	0	0	0	0	0	0	1	2	0	0	0	1	0	0	1	0	0	3	0	0	0	0	2	1
ENSG00000032389__TSSC1	18	0	1	6	1	2	0	2	2	0	0	1	1	2	2	0	2	3	3	0	1	0	2	4	2	0	4	1	0	0	0	2	0	3	6	2	6	1	0	0	3	2	1	2	0	0	0	0	2
ENSG00000032444__PNPLA6	2	0	1	0	1	1	2	0	2	0	1	0	1	0	0	0	0	1	0	0	1	0	0	1	0	0	1	0	1	2	0	0	0	0	0	0	0	0	0	0	0	0	0	0	0	0	3	0	0
ENSG00000032742__IFT88	6	0	0	1	1	0	0	1	0	0	2	0	1	2	0	0	4	0	0	2	2	0	1	0	0	0	1	0	2	0	0	0	3	3	0	2	0	1	0	0	1	0	1	1	0	0	0	2	0
ENSG00000033011__ALG1	9	0	0	0	1	1	1	0	0	0	1	0	1	1	0	0	0	0	0	0	0	0	0	0	0	0	1	2	0	0	0	0	0	0	2	0	1	1	0	0	0	1	0	0	0	1	1	0	1
ENSG00000033030__ZCCHC8	4	0	1	2	0	4	0	1	1	0	0	0	1	0	0	0	0	0	0	1	0	0	0	0	0	0	0	0	0	0	0	0	2	0	1	0	1	0	0	0	0	0	0	0	0	0	0	0	0
ENSG00000033050__ABCF2	5	0	1	2	3	0	4	1	0	0	1	0	0	0	1	1	0	0	1	0	1	0	4	0	0	0	0	0	0	0	0	1	2	0	0	0	1	1	0	2	1	1	0	0	0	0	1	0	1
ENSG00000033100__CHPF2	2	0	0	0	0	1	0	0	0	0	0	0	0	0	0	0	0	0	0	0	0	0	0	0	0	0	0	0	0	0	0	1	0	0	0	0	0	0	1	0	1	0	0	1	0	0	0	0	0
ENSG00000033170__FUT8	0	0	0	0	0	0	0	0	0	0	0	0	0	0	0	0	0	0	0	0	0	0	0	0	0	0	0	0	0	0	0	0	0	0	0	0	0	0	0	0	0	0	0	0	0	0	0	0	0
ENSG00000033178__UBA6	15	0	1	0	6	5	3	3	1	0	1	3	2	0	0	0	4	1	1	0	1	0	2	1	1	0	0	3	2	0	0	0	3	1	4	0	4	0	0	1	0	3	2	1	1	2	0	0	0
ENSG00000033327__GAB2	4	0	0	1	1	0	1	3	0	1	2	0	1	1	0	0	1	0	3	0	2	0	0	2	0	0	1	2	1	0	0	0	0	2	1	0	0	2	0	0	1	0	0	0	0	0	0	0	0
ENSG00000033627__ATP6V0A1	14	0	0	1	1	1	4	1	0	0	2	0	0	0	2	0	1	0	1	1	1	0	0	0	2	0	3	3	2	0	0	2	4	0	2	1	0	0	1	0	1	0	1	0	0	0	2	1	2
ENSG00000033800__PIAS1	31.1	0	4	0	1	3	9	1	3	3	5	1	2	3	1	0	4	1	0	0	4	0	3	1	0	0	3	0	3	5	0	3	2	3	1	1	4	4	0	1	1	3	0	5	0	0	2	1	1
ENSG00000033867__SLC4A7	0	0	0	0	1	0	1	0	0	0	0	0	0	0	0	1	0	1	1	0	0	1	0	0	1	0	1	0	2	3	0	2	1	0	0	0	1	0	0	0	0	0	0	0	0	1	0	0	0
ENSG00000034053__APBA2	2	0	0	0	0	0	0	0	0	0	1	0	0	0	0	0	0	0	0	0	0	0	0	0	0	0	0	0	0	0	0	0	0	0	0	0	0	0	0	0	0	0	0	0	0	0	0	0	0
ENSG00000034152__MAP2K3	9	0	0	0	0	0	0	1	1	0	0	1	1	1	3	0	1	0	0	0	0	0	0	1	0	0	0	1	0	0	0	1	2	0	1	2	1	3	0	0	0	1	0	1	0	0	1	3	0
ENSG00000034510__TMSB10	199.8	1	30.1	54.4	26.1	37.2	31.1	18	17	27.1	32.1	18	30.1	15	6	0	42.2	20	8	12	7	1	45.2	16	12	0	25.1	15	17	5	3	13	23.1	43.2	29.1	22.1	27.1	24.1	12	25.1	21.1	30.1	13	28.1	0	21.1	19	44.2	20
ENSG00000034533__ASTE1	1	0	0	0	0	0	0	0	0	0	0	0	0	0	0	0	0	0	0	0	0	0	0	0	0	0	0	0	0	0	0	0	0	0	0	0	0	0	0	0	0	0	1	1	0	0	1	0	0
ENSG00000034677__RNF19A	5	0	1	1	0	0	3	0	0	0	2	0	2	0	1	0	0	0	1	1	0	0	0	1	0	0	0	0	2	0	0	2	1	0	0	3	2	0	0	0	1	0	1	0	0	0	0	2	0
ENSG00000034693__PEX3	2	0	2	0	0	0	0	0	0	0	0	0	0	0	0	0	0	0	0	0	0	0	1	0	0	0	0	0	0	2	0	0	1	0	0	0	0	1	0	0	0	0	1	0	0	0	0	0	0
ENSG00000034713__GABARAPL2	19	1	1	5	3	3	1	4	4	0	3	0	6	1	1	0	4	2	3	2	3	0	5	2	0	0	3	3	1	5	1	0	1	2	3	1	3	0	0	2	3	2	1	0	0	2	1	3	4
ENSG00000035115__SH3YL1	11	0	4	1	4	1	0	1	0	1	0	0	3	0	1	0	1	0	1	0	1	0	3	0	0	0	0	0	1	1	0	1	2	1	0	0	0	0	0	0	2	3	2	0	0	1	1	1	2
ENSG00000035141__FAM136A	13	0	1	1	4	3	6	0	1	2	3	1	4	0	0	0	1	0	1	0	3	0	3	2	1	0	1	1	2	0	0	0	2	1	1	0	1	1	0	1	1	0	1	0	0	0	2	0	1
ENSG00000035403__VCL	33.1	0	7	0	1	2	4	0	1	0	5	1	3	1	0	0	2	1	0	1	1	1	4	4	1	0	3	7	0	0	0	1	4	0	0	1	6	1	0	1	3	3	1	2	0	0	1	4	0
ENSG00000035499__DEPDC1B	4	0	2	1	0	0	4	0	0	0	3	0	0	0	0	0	0	0	0	0	0	0	0	0	0	0	0	0	0	0	0	0	0	0	0	0	0	0	0	0	0	5	0	0	0	0	0	0	0
ENSG00000035664__DAPK2	0	0	0	0	0	0	0	0	0	0	0	0	0	0	0	0	0	0	0	0	0	0	0	0	0	0	0	0	0	0	0	0	0	0	0	0	0	0	0	0	0	0	0	0	0	0	0	0	0
ENSG00000035681__NSMAF	5	0	0	0	1	0	0	0	1	0	0	1	1	0	0	0	1	0	0	0	0	0	0	0	1	0	1	0	0	0	0	0	0	0	0	0	0	0	0	0	0	0	2	0	0	0	0	1	0
ENSG00000035687__ADSS	34.1	0	4	6	12	4	5	0	10	3	5	14	7	1	4	0	6	2	0	0	2	0	11	5	2	0	4	3	8	1	0	3	5	6	4	2	6	4	0	0	5	3	1	2	0	3	0	2	0
ENSG00000035862__TIMP2	33.1	0	4	5	11	6	1	2	1	4	0	1	6	3	1	0	1	5	1	0	4	0	3	0	0	0	1	1	0	2	0	7	2	11	2	0	3	1	1	1	0	1	1	1	0	5	7	3	1
ENSG00000035862__TIMP2-cluster	1	0	0	1	1	0	0	0	0	0	0	0	0	0	0	0	0	0	0	0	0	0	0	0	0	0	1	0	0	0	0	0	0	0	0	0	0	1	0	0	0	0	1	0	0	0	0	0	0
ENSG00000035928__RFC1	50.3	0	3	8	10	9	19	5	6	3	4	4	14	3	0	1	5	1	4	2	2	0	15	1	1	0	13	4	1	13	0	5	5	8	7	8	7	2	0	3	3	4	1	2	0	0	2	3	4
ENSG00000036054__TBC1D23	6	0	0	0	1	4	0	0	0	1	3	0	2	0	1	0	2	2	0	0	0	0	0	1	0	0	3	1	0	1	0	0	0	2	2	0	1	0	0	0	0	3	0	0	0	0	3	0	1
ENSG00000036257__CUL3	34.1	0	2	4	4	7	5	3	3	4	4	1	4	1	0	0	5	3	1	1	2	0	4	0	0	0	5	4	4	0	0	4	5	4	1	0	3	4	0	3	0	7	2	2	0	2	3	6	1
ENSG00000036448__MYOM2	2	0	0	0	0	0	1	0	0	0	0	0	1	0	0	0	0	0	0	0	1	0	0	0	0	0	0	0	0	0	0	0	0	1	2	0	0	0	0	0	0	0	0	0	0	1	0	0	0
ENSG00000036473__OTC	1	0	0	0	0	0	0	0	0	0	0	0	0	0	0	0	0	0	0	0	0	0	0	0	0	0	0	0	0	0	0	0	0	0	0	0	0	0	0	0	0	0	0	0	0	0	0	0	0
ENSG00000036530__CYP46A1	2	0	0	0	0	0	0	0	0	0	0	0	1	0	0	0	0	0	1	0	0	0	0	0	0	0	0	0	0	0	0	0	0	0	0	0	0	0	0	0	0	1	0	0	0	0	0	0	0
ENSG00000036549__ZZZ3	6	0	0	0	1	2	1	0	1	0	1	0	0	0	0	0	2	1	1	0	0	0	0	0	0	0	0	1	0	1	0	0	1	1	0	1	0	2	0	1	0	0	1	1	0	1	0	0	0
ENSG00000036672__USP2	0	0	0	0	0	0	0	0	0	0	0	0	0	0	0	0	0	0	0	0	0	0	0	0	0	0	0	0	1	0	0	0	0	0	0	0	0	0	0	0	0	0	0	0	0	0	0	0	0
ENSG00000037042__TUBG2	7	0	1	0	1	0	0	2	0	0	3	0	2	0	0	0	0	2	0	0	0	1	1	0	0	0	1	2	0	0	0	2	0	1	1	0	0	0	0	0	1	1	0	0	0	0	0	0	0
ENSG00000037241__RPL26L1	14	1	2	2	1	3	3	1	4	1	3	1	2	0	2	0	4	1	2	0	0	0	8	2	0	0	1	2	0	0	0	2	4	3	1	1	0	1	0	0	1	3	2	3	0	1	1	1	2
ENSG00000037280__FLT4	5	0	3	0	0	4	0	1	1	2	1	0	0	0	1	0	0	0	0	0	0	0	0	0	1	0	1	0	0	0	0	0	0	3	1	0	0	0	0	3	0	1	0	0	0	0	0	2	0
ENSG00000037474__NSUN2	9	0	0	0	3	0	4	3	3	2	5	2	0	0	0	0	4	0	0	0	1	0	2	0	0	0	2	4	0	0	0	0	1	3	2	2	3	3	0	2	0	2	1	4	0	4	2	2	1
ENSG00000037637__FBXO42	13	0	0	2	0	1	1	0	0	0	2	1	5	0	0	0	1	1	1	0	0	0	0	0	0	0	1	3	0	0	0	0	0	2	2	0	2	1	0	1	0	0	0	0	0	0	0	0	0
ENSG00000037749__MFAP3	1	0	0	0	0	0	1	0	1	0	0	0	0	0	0	0	0	1	0	0	0	0	0	0	0	0	0	0	0	0	0	0	0	0	0	0	1	0	0	0	1	0	0	0	0	0	0	0	0
ENSG00000037757__MRI1	1	0	0	0	0	0	0	0	0	0	2	0	1	0	0	0	1	0	0	0	0	0	0	0	0	0	0	0	0	0	0	0	0	0	0	0	0	0	0	0	0	0	0	0	0	0	0	0	0
ENSG00000037757__MRI1-cluster	2	0	1	0	0	0	0	0	0	1	2	0	0	0	0	0	0	0	0	0	0	0	0	0	0	0	0	0	1	0	0	1	0	0	0	1	0	0	0	0	0	0	0	0	0	0	0	0	1
ENSG00000037897__METTL1	0	0	0	1	1	0	0	0	0	0	0	0	0	0	1	0	0	0	0	0	0	0	0	0	0	0	0	0	0	0	0	1	0	0	1	0	0	0	0	0	0	0	1	0	0	0	1	0	0
ENSG00000037965__HOXC8	15	0	0	0	2	0	2	1	1	2	2	1	0	0	0	0	4	0	2	0	2	0	1	0	0	0	2	2	0	0	0	0	0	2	2	0	0	1	0	2	1	0	1	1	0	0	0	0	0
ENSG00000038002__AGA	3	0	0	0	0	0	0	0	0	1	0	0	0	0	0	0	1	0	0	0	1	0	3	0	0	0	0	0	0	0	0	0	1	1	0	0	1	0	0	0	0	0	0	0	0	0	0	0	0
ENSG00000038210__PI4K2B	7	0	0	1	0	3	1	0	0	0	1	2	2	1	0	0	0	0	0	0	0	0	1	0	1	0	1	1	0	0	0	1	0	2	0	0	0	0	0	0	0	0	0	0	0	0	1	0	0
ENSG00000038210__PI4K2B-cluster	0	0	0	0	0	0	0	0	0	0	0	0	0	0	0	0	1	0	0	0	0	0	0	1	0	0	0	0	0	0	0	0	0	1	0	0	0	1	0	0	0	0	0	0	0	0	0	0	0
ENSG00000038219__BOD1L1	33.1	0	0	2	7	1	0	2	5	1	1	0	1	0	1	0	2	2	1	0	1	0	1	0	2	0	1	1	3	1	0	1	1	2	0	0	1	3	1	4	0	1	2	1	0	0	1	1	1
ENSG00000038274__MAT2B	24.1	1	0	1	8	1	3	2	0	4	5	4	2	0	0	0	4	1	0	0	2	0	4	3	5	0	6	8	3	0	2	2	6	10	4	6	3	1	0	0	2	6	1	2	0	0	1	2	0
ENSG00000038295__TLL1	0	0	0	0	0	0	0	0	0	0	0	0	0	0	0	0	0	0	0	0	0	0	0	0	0	0	0	0	0	0	0	0	0	0	0	0	0	0	0	0	0	0	0	0	0	0	0	0	0
ENSG00000038358__EDC4	2	0	0	2	2	0	0	0	0	1	2	2	1	0	0	0	1	0	1	0	0	0	1	0	0	0	1	1	0	0	0	0	1	0	1	0	1	0	1	2	0	2	1	0	0	0	0	1	0
ENSG00000038382__TRIO	10	0	1	1	3	2	3	2	0	0	0	1	2	1	1	0	4	2	1	0	0	0	2	0	0	0	1	2	3	2	0	3	3	3	0	0	1	0	0	0	0	1	1	0	0	0	2	0	2
ENSG00000038427__VCAN	31.1	0	0	1	5	5	0	0	5	0	15	1	1	5	0	0	28.1	7	0	0	1	1	3	3	0	0	5	0	1	0	0	1	1	6	1	0	3	7	0	0	2	2	2	2	0	1	1	0	6
ENSG00000038532__CLEC16A	0	0	0	1	0	0	0	0	0	0	1	0	0	0	0	0	0	0	0	0	0	0	0	0	0	0	0	0	0	0	0	0	0	1	0	1	0	1	0	0	0	0	0	0	0	0	0	0	0
ENSG00000038945__MSR1	0	0	0	0	0	0	0	0	0	0	0	0	0	0	0	0	0	0	0	0	0	0	0	0	0	0	0	0	0	0	0	0	0	0	0	0	0	0	0	0	0	0	0	0	0	0	0	0	0
ENSG00000039068__CDH1	1	0	2	0	0	0	1	0	0	0	0	0	1	1	0	0	0	0	0	0	0	0	0	1	0	0	2	0	0	1	0	0	1	0	0	0	0	0	0	1	1	0	0	0	0	0	1	0	0
ENSG00000039123__SKIV2L2	19	0	0	3	5	3	0	4	2	2	6	0	1	0	2	0	3	0	0	0	2	0	4	0	0	0	3	4	1	2	0	9	2	1	5	1	0	3	1	4	0	1	0	1	0	1	1	3	0
ENSG00000039139__DNAH5	2	0	1	0	0	0	0	0	0	0	0	2	0	0	0	0	0	0	0	0	0	0	0	0	0	0	0	0	0	0	0	0	1	0	0	0	0	0	0	5	0	0	0	0	0	0	1	0	0
ENSG00000039319__ZFYVE16	58.4	0	4	9	10	7	16	5	6	2	14	3	7	0	3	0	8	1	4	1	4	0	4	4	1	0	7	3	8	7	0	4	6	12	8	3	5	2	0	3	2	1	3	1	0	0	5	0	2
ENSG00000039523__FAM65A	7	0	0	0	1	0	0	0	1	0	3	1	3	2	0	0	0	0	0	0	0	0	0	0	0	0	0	0	0	0	0	0	0	0	0	0	1	0	0	0	0	0	0	0	0	0	0	0	0
ENSG00000039560__RAI14	52.3	0	6	8	9	8	10	5	6	1	4	5	6	2	2	0	7	4	1	2	0	0	7	8	4	0	11	11	5	5	0	6	3	6	7	2	6	5	1	2	1	3	7	1	0	1	3	1	2
ENSG00000039650__PNKP	12	0	1	2	5	2	1	0	2	1	1	0	2	0	0	0	0	0	0	0	0	0	1	0	0	0	1	0	0	0	0	1	0	1	3	0	2	0	0	2	0	0	1	0	0	1	0	1	0
ENSG00000040199__PHLPP2	6	0	0	1	0	0	1	1	1	0	0	1	3	0	0	0	0	0	2	1	0	0	0	1	0	0	1	2	1	0	0	0	1	0	0	0	1	2	0	0	1	0	0	0	0	0	2	0	0
ENSG00000040275__SPDL1	4	0	1	1	1	1	4	0	1	0	7	1	2	0	0	0	1	0	0	0	0	0	5	0	0	0	0	2	0	0	0	0	0	3	6	2	3	1	1	2	0	6	1	0	0	0	1	0	0
ENSG00000040341__STAU2	11	0	2	2	2	1	2	2	2	0	1	3	1	1	0	0	0	0	1	1	0	0	1	1	0	0	0	1	3	3	1	0	0	3	2	0	3	3	0	0	0	0	1	1	1	0	0	0	0
ENSG00000040341__STAU2-cluster	0	0	0	0	0	0	0	0	0	0	0	0	0	0	0	0	0	0	0	0	0	0	0	0	0	0	0	0	0	0	0	0	1	0	0	0	0	0	0	0	0	0	0	0	0	0	1	0	0
ENSG00000040487__PQLC2	11	0	0	1	2	3	2	0	1	0	1	1	0	0	0	0	0	0	0	1	0	0	3	0	0	0	0	0	0	1	0	0	1	0	2	0	1	0	0	2	0	1	1	1	0	0	1	1	0
ENSG00000040531__CTNS	2	0	0	0	0	0	0	0	0	0	4	1	0	0	0	0	0	0	0	0	0	0	0	0	0	0	2	0	0	0	0	0	2	1	0	0	0	0	0	0	0	0	2	0	0	0	1	0	0
ENSG00000040608__RTN4R	12	0	4	0	2	3	2	2	1	1	2	0	7	1	0	0	2	0	0	0	0	0	2	0	0	0	2	4	0	1	0	4	0	0	3	1	1	4	0	2	0	2	0	0	0	2	0	0	1
ENSG00000040633__PHF23	14	0	1	0	4	0	3	0	0	0	2	1	1	1	0	0	0	0	1	0	0	0	1	2	1	0	1	1	3	0	0	0	0	0	0	1	7	0	1	1	0	0	1	1	0	1	5	0	0
ENSG00000040731__CDH10	0	0	0	0	0	0	0	0	0	0	0	0	0	0	0	0	0	0	0	0	0	0	0	0	0	0	0	0	0	0	0	0	0	0	0	0	0	0	0	0	0	0	0	0	0	0	0	0	0
ENSG00000040933__INPP4A	4	0	0	0	0	0	0	0	0	1	1	0	0	0	1	0	0	0	0	0	0	0	2	0	0	0	0	0	0	0	0	1	0	0	0	0	0	0	0	0	0	0	0	0	0	0	2	0	0
ENSG00000041353__RAB27B	0	0	0	0	0	0	2	0	0	0	1	0	0	0	0	0	0	0	0	0	0	0	0	0	0	0	0	0	0	0	0	0	0	0	0	0	0	0	0	0	0	2	0	0	0	0	0	0	0
ENSG00000041357__PSMA4	22.1	0	3	1	4	5	4	3	1	3	1	3	1	5	0	0	3	3	0	1	2	0	4	1	1	0	1	3	3	2	0	1	3	0	2	2	5	1	0	2	1	5	1	4	0	2	1	2	2
ENSG00000041515__MYO16	55.4	0	5	8	6	11	5	4	4	6	10	3	9	2	5	0	7	0	6	0	9	0	5	4	1	0	11	7	6	2	0	4	7	5	9	2	4	1	0	4	2	1	3	4	0	1	5	7	2
ENSG00000041802__LSG1	8	0	4	0	1	1	1	3	3	0	0	2	1	1	0	0	1	1	1	0	2	0	1	0	0	0	2	2	1	0	0	0	2	3	1	0	0	0	0	1	0	1	0	3	0	0	2	2	0
ENSG00000041880__PARP3	0	0	0	0	0	0	0	0	0	0	0	0	0	0	0	0	0	0	0	0	0	0	0	0	0	0	0	0	0	0	0	0	0	0	1	0	0	0	0	0	0	0	0	0	0	0	0	0	0
ENSG00000041988__THAP3	1	0	0	0	0	0	0	0	0	0	2	0	0	0	0	0	0	0	0	0	0	0	0	0	0	0	1	0	0	0	0	0	0	1	0	0	0	0	0	0	1	0	0	1	0	0	0	0	0
ENSG00000042062__FAM65C	0	0	0	0	0	0	0	0	0	0	0	0	0	0	0	0	0	0	0	0	0	0	0	0	0	0	0	0	0	0	0	0	0	0	0	0	0	0	0	0	0	0	0	0	0	0	0	0	0
ENSG00000042088__TDP1	3	0	1	2	0	1	1	0	0	1	5	2	0	0	0	0	0	0	0	0	0	0	2	0	0	0	3	0	0	0	0	0	3	2	0	1	3	0	0	0	0	1	0	0	1	0	0	0	0
ENSG00000042286__AIFM2	2	0	0	0	0	0	0	0	0	0	1	2	0	0	0	0	0	0	0	0	0	0	0	0	0	0	0	0	0	0	0	0	0	0	0	0	0	1	0	2	0	1	0	0	0	1	1	0	0
ENSG00000042304__C2orf83	0	0	0	0	0	0	0	0	0	0	0	0	0	0	0	0	0	0	0	0	0	0	0	0	0	0	0	0	0	0	1	0	0	0	0	0	0	0	0	0	0	0	0	0	0	0	0	0	0
ENSG00000042317__SPATA7	2	0	0	0	0	0	0	0	0	0	0	0	0	0	0	0	0	0	1	0	0	0	0	0	0	0	0	0	0	0	0	2	2	1	0	1	0	0	0	1	1	0	0	0	0	0	0	0	0
ENSG00000042429__MED17	1	0	0	0	1	0	0	0	0	0	0	0	0	0	0	0	0	0	1	0	0	0	0	0	0	0	1	0	0	1	0	0	0	0	1	0	0	0	0	0	1	0	0	0	0	0	0	0	0
ENSG00000042429__MED17-cluster	8	0	0	2	0	2	1	0	1	0	0	1	2	0	0	0	2	0	1	1	1	0	0	0	0	0	0	1	1	0	0	0	0	1	1	0	0	0	0	1	1	0	0	0	0	0	0	0	0
ENSG00000042445__RETSAT	2	0	0	2	2	3	2	2	1	1	0	0	0	2	0	0	1	0	0	0	0	0	0	0	1	0	0	1	0	0	0	1	0	0	0	1	1	2	0	1	2	0	0	0	0	2	2	1	0
ENSG00000042493__CAPG	15	0	1	5	1	1	6	2	3	1	1	8	7	0	0	0	1	3	0	0	2	0	1	0	0	0	2	3	1	1	1	2	2	5	3	4	2	4	1	2	2	6	2	0	0	2	0	1	0
ENSG00000042753__AP2S1	24.1	0	5	6	10	4	6	1	2	0	9	1	10	0	2	0	0	1	0	2	4	0	6	1	1	0	3	4	1	3	1	2	3	1	3	2	2	8	2	1	2	2	1	2	0	1	2	1	0
ENSG00000042781__USH2A	0	0	0	0	0	0	0	0	0	0	0	0	0	0	0	0	0	0	0	0	0	0	0	0	0	0	0	0	0	0	0	0	0	0	0	0	0	0	0	0	0	0	0	0	0	0	0	0	0
ENSG00000042832__TG	0	0	0	0	0	0	0	0	0	0	0	0	0	0	0	0	0	0	0	0	0	0	0	0	0	0	0	0	0	0	0	0	0	0	0	0	0	0	0	0	0	0	0	0	0	0	0	0	0
ENSG00000043093__DCUN1D1	7	0	0	1	0	0	2	1	4	3	1	2	1	0	0	0	5	1	1	0	0	0	4	0	1	0	1	1	0	0	0	2	0	1	0	1	3	1	0	0	0	1	0	0	0	0	0	1	0
ENSG00000043143__JADE2	9	1	0	0	0	1	1	0	0	0	2	0	0	0	0	0	0	0	1	0	0	0	0	0	1	0	2	0	1	0	0	0	0	1	0	0	1	3	1	0	2	0	0	0	0	1	0	0	0
ENSG00000043355__ZIC2	13	0	2	1	1	0	1	1	4	0	12	2	0	1	0	0	2	0	0	1	0	0	0	2	0	0	1	0	1	1	0	0	1	2	0	3	0	0	1	1	0	1	0	0	0	2	2	0	0
ENSG00000043514__TRIT1	1	0	0	0	0	1	1	0	0	0	0	0	0	0	0	0	0	0	0	0	0	0	0	0	0	0	1	0	0	0	0	0	0	0	0	1	0	0	0	0	0	0	0	0	0	1	0	0	0
ENSG00000043591__ADRB1	0	0	0	0	0	0	0	0	0	0	0	0	0	0	0	0	0	0	0	0	0	0	0	0	0	0	0	0	0	0	0	0	0	0	0	0	1	0	0	0	0	0	0	0	0	0	0	0	0
ENSG00000044090__CUL7	4	0	1	1	4	1	3	1	1	2	1	1	1	1	0	0	0	0	1	0	0	0	0	0	0	0	2	1	0	0	0	0	1	1	0	0	3	1	0	0	1	1	0	0	0	0	0	1	0
ENSG00000044115__CTNNA1	138.3	0	12	23.1	25.1	9	15	9	15	6	24.1	10	18	9	5	0	24.1	5	9	2	6	0	18	4	5	0	14	10	9	6	1	16	22.1	21.1	21.1	10	21.1	21.1	6	7	12	8	11	3	0	13	11	15	9
ENSG00000044446__PHKA2	1	0	0	0	0	0	0	0	0	1	0	0	0	1	0	0	0	0	0	0	0	0	0	1	0	0	1	0	0	0	0	0	0	1	1	0	1	1	0	0	0	0	0	0	0	0	0	0	0
ENSG00000044459__CNTLN	0	0	0	0	0	0	0	0	0	0	0	0	0	0	0	0	0	0	0	0	0	0	0	0	0	0	0	0	0	0	0	0	0	0	0	0	0	0	0	0	0	0	0	1	0	0	0	0	0
ENSG00000044574__HSPA5	59.4	0	3	2	8	8	3	9	13	4	14	11	4	5	0	1	9	6	2	1	3	0	6	3	2	0	4	10	3	3	0	1	5	8	6	3	4	8	3	4	5	3	3	3	0	9	8	6	3
ENSG00000046604__DSG2	51.3	0	1	6	8	14	13	1	3	5	3	0	10	5	0	0	5	1	5	2	1	0	0	3	2	0	1	2	5	1	1	10	4	5	10	5	2	5	2	1	5	3	0	0	0	4	0	5	1
ENSG00000046647__GEMIN8	2	0	0	0	0	0	1	0	1	0	2	0	0	0	1	0	1	1	0	2	0	0	0	0	1	0	0	0	0	0	0	0	0	0	0	0	0	0	0	0	1	1	0	0	0	0	0	1	0
ENSG00000046651__OFD1	17	0	0	0	1	0	0	0	0	1	0	0	3	0	2	0	0	0	0	0	0	0	1	0	1	0	2	0	1	2	1	0	0	0	2	0	1	0	0	0	0	0	1	0	0	1	1	1	0
ENSG00000046653__GPM6B	2	0	0	0	0	0	0	0	0	0	2	0	0	0	0	0	0	0	0	0	0	0	0	0	0	0	0	0	0	0	0	0	0	0	0	0	1	1	0	0	0	0	0	0	0	0	0	0	0
ENSG00000047056__WDR37	1	0	0	0	2	0	1	0	1	0	1	0	1	0	1	0	0	0	0	1	0	0	0	0	0	0	2	0	0	1	0	0	0	1	1	1	3	0	0	0	0	0	1	0	0	0	0	0	0
ENSG00000047188__YTHDC2	5	0	0	0	1	0	2	0	0	0	0	3	2	1	1	0	0	0	0	0	0	0	2	0	0	0	1	1	1	0	0	3	0	2	1	0	0	1	0	2	0	1	0	0	0	0	1	0	1
ENSG00000047230__CTPS2	16	0	0	0	1	0	1	1	3	0	3	1	1	1	0	0	1	0	0	0	0	0	2	0	0	0	2	0	0	1	0	3	2	5	1	0	1	2	0	0	0	1	1	0	0	0	2	3	0
ENSG00000047249__ATP6V1H	6	0	2	2	1	1	4	0	0	0	1	0	0	0	0	0	1	1	0	0	0	0	3	0	1	0	0	1	3	2	0	1	0	1	0	0	2	4	1	0	2	2	0	1	0	1	0	3	0
ENSG00000047315__POLR2B	13	0	0	3	1	1	2	3	2	0	10	0	4	1	2	0	4	1	0	1	4	1	2	0	1	0	0	1	2	1	0	4	5	6	5	0	7	3	0	5	2	0	1	1	0	2	2	5	1
ENSG00000047346__FAM214A	44.2	1	6	5	29.1	1	3	2	3	2	1	3	1	7	2	0	6	4	8	2	5	1	1	2	1	0	6	1	2	4	0	1	6	7	7	1	24.1	7	2	0	3	2	1	1	0	1	0	5	3
ENSG00000047365__ARAP2	0	0	0	0	1	1	0	1	0	0	0	0	1	0	0	0	0	0	0	0	0	0	0	0	0	0	0	0	0	0	0	0	0	0	0	0	0	0	0	0	0	1	0	0	0	0	0	1	0
ENSG00000047410__TPR	40.2	0	4	8	10	6	11	6	5	2	15	5	5	2	4	0	6	2	2	0	3	0	7	1	0	0	5	4	5	2	0	8	2	8	2	4	6	4	0	4	5	11	2	3	0	2	0	5	0
ENSG00000047457__CP	1	0	0	0	0	0	0	0	0	0	0	0	0	0	0	0	0	0	0	0	0	0	0	0	0	0	0	0	0	0	0	0	0	0	0	0	0	1	0	0	0	0	0	0	0	0	0	0	0
ENSG00000047578__KIAA0556	0	0	0	0	0	1	0	0	1	0	0	0	0	1	0	0	0	0	0	0	0	0	0	0	0	0	0	0	1	0	0	2	0	0	0	1	0	0	0	0	0	0	0	0	0	0	0	1	0
ENSG00000047579__DTNBP1	4	0	0	0	0	2	0	0	1	1	1	0	1	0	0	0	0	0	0	0	0	0	3	0	0	0	2	0	1	0	0	1	1	2	1	0	0	0	0	0	1	0	1	1	0	0	0	0	1
ENSG00000047597__XK	0	0	0	0	0	0	0	0	0	0	0	0	0	0	0	0	0	0	0	0	0	0	0	0	0	0	0	0	0	0	0	0	0	1	0	0	0	0	0	0	0	0	0	0	0	0	0	0	0
ENSG00000047621__C12orf4	2	0	0	0	0	0	0	0	0	0	1	0	0	0	0	0	0	0	0	0	0	0	2	0	0	0	0	0	0	0	0	0	1	0	0	0	0	0	0	0	0	0	1	0	0	0	0	0	0
ENSG00000047634__SCML1	3	0	0	0	0	0	3	0	0	0	0	0	0	0	0	0	1	0	0	0	0	0	1	0	0	0	0	0	0	0	0	0	0	0	0	0	0	0	0	0	1	0	0	0	0	0	0	1	0
ENSG00000047644__WWC3	5	0	0	1	1	6	2	2	0	0	2	0	2	1	0	0	4	0	0	1	0	0	5	0	0	0	4	3	1	1	0	1	0	4	1	3	1	1	0	0	0	2	1	0	0	0	0	2	0
ENSG00000047648__ARHGAP6	16	0	0	2	4	5	0	0	0	1	1	2	1	0	1	0	1	0	2	1	0	0	0	2	0	0	0	3	1	3	0	1	2	3	2	1	1	2	2	0	0	3	1	2	0	1	0	0	0
ENSG00000047662__FAM184B	0	0	0	0	0	0	0	0	0	0	0	0	0	0	0	0	0	0	0	0	0	0	0	0	0	0	0	0	0	0	0	0	0	0	0	0	0	0	0	0	0	0	0	1	0	0	0	0	0
ENSG00000047849__MAP4	55.4	0	4	5	6	7	6	2	9	3	14	5	3	1	2	0	10	1	3	0	1	0	5	1	0	0	5	4	3	3	0	1	6	5	2	4	4	5	0	2	2	1	4	2	0	4	4	3	1
ENSG00000047932__GOPC	15	0	1	0	1	1	1	0	3	2	4	0	3	0	2	0	0	2	0	1	0	0	3	1	0	0	1	1	2	0	0	1	3	0	1	0	2	2	0	0	0	0	0	2	0	2	2	2	1
ENSG00000047932__GOPC-cluster	0	0	0	0	0	0	0	1	0	0	0	0	0	0	0	0	0	0	0	0	0	0	0	0	0	0	0	0	0	0	0	0	0	0	0	0	0	0	0	0	0	0	0	0	0	0	0	0	0
ENSG00000048028__USP28	5	0	1	2	2	1	2	4	1	0	0	0	3	0	0	0	0	0	0	0	1	0	1	1	0	0	2	1	1	0	0	0	0	4	1	0	0	1	1	0	0	0	0	1	0	0	1	1	0
ENSG00000048140__TSPAN17	12	0	1	0	0	2	2	2	2	1	4	0	1	0	1	0	1	1	1	0	0	0	3	0	1	0	0	2	0	0	0	3	2	1	1	3	0	2	0	1	1	1	1	0	0	0	1	3	0
ENSG00000048162__NOP16	9	0	0	0	1	0	2	2	3	1	1	3	2	0	0	0	7	0	0	0	0	0	4	2	0	0	2	1	4	0	0	0	1	1	1	1	1	2	1	0	1	0	0	0	0	1	0	0	0
ENSG00000048342__CC2D2A	1	0	0	1	3	0	1	0	0	0	0	0	2	1	0	0	0	0	0	0	0	0	0	0	0	0	0	1	0	0	0	0	0	0	0	0	0	0	0	0	0	0	0	0	0	0	0	0	0
ENSG00000048392__RRM2B	2	0	0	0	0	0	0	0	1	0	0	0	0	0	0	0	0	0	0	0	0	0	0	0	0	0	1	0	0	0	0	0	0	0	1	1	1	0	0	0	1	0	0	0	0	0	1	1	0
ENSG00000048405__ZNF800	10	0	0	1	1	0	0	0	1	0	2	0	2	0	1	0	0	0	0	0	0	0	1	3	0	0	5	1	1	0	0	2	0	0	1	0	0	2	0	1	1	1	0	0	0	0	2	2	0
ENSG00000048471__SNX29	4	0	0	1	0	0	1	1	1	0	0	0	1	0	1	0	1	1	1	0	0	0	0	0	0	0	0	0	1	1	0	0	3	1	0	1	0	0	0	0	1	0	1	0	0	0	0	0	1
ENSG00000048544__MRPS10	23.1	1	1	1	1	0	5	3	4	1	1	3	0	0	3	0	2	0	1	0	0	0	4	1	2	1	2	2	1	0	0	2	6	2	0	1	3	1	1	0	0	1	1	2	0	1	1	1	1
ENSG00000048649__RSF1	42.2	0	2	0	3	6	4	1	4	5	5	2	2	0	3	0	7	8	3	0	3	0	4	2	0	0	5	5	2	2	0	4	1	5	4	0	3	5	2	3	1	4	0	1	0	4	3	2	0
ENSG00000048707__VPS13D	6	0	0	0	0	0	0	1	3	0	0	2	0	0	0	0	1	1	1	0	0	0	1	0	0	0	2	0	0	0	0	0	0	1	2	0	0	0	0	1	0	0	1	0	0	0	0	1	0
ENSG00000048740__CELF2	2	0	0	0	1	0	0	0	0	0	1	0	0	0	0	0	0	0	0	0	0	0	0	0	0	0	0	0	0	0	0	0	0	0	0	0	0	0	0	0	1	0	0	0	0	0	0	2	0
ENSG00000048828__FAM120A	48.3	0	8	12	6	7	9	6	6	4	7	8	6	0	3	0	5	1	2	1	7	0	6	1	1	0	9	10	4	8	1	3	3	3	7	6	3	4	0	6	0	7	1	1	0	1	3	4	1
ENSG00000048991__R3HDM1	9	0	1	1	1	1	3	0	0	0	2	1	2	0	0	0	2	0	1	0	1	0	3	2	0	0	2	1	1	1	0	0	1	2	1	0	0	1	0	2	2	1	0	1	0	0	2	0	1
ENSG00000049089__COL9A2	0	0	0	0	0	0	0	0	0	0	0	0	0	0	0	0	0	0	0	0	0	0	0	0	0	0	0	0	0	0	0	0	0	0	0	0	0	0	0	0	0	0	0	0	0	0	0	0	0
ENSG00000049130__KITLG	0	0	0	0	0	0	0	0	0	0	0	0	1	0	0	0	0	0	0	0	0	0	0	0	0	0	0	0	0	0	0	0	0	0	0	0	0	1	0	0	0	0	0	0	0	0	0	0	1
ENSG00000049167__ERCC8	5	0	0	3	0	0	1	2	0	1	5	0	1	1	0	0	0	0	0	0	0	0	0	1	0	0	0	0	0	0	0	0	0	1	1	0	1	0	0	0	0	0	1	1	0	0	0	0	0
ENSG00000049192__ADAMTS6	0	0	0	0	0	0	0	0	0	0	0	0	0	0	0	0	0	0	0	0	0	0	0	0	0	0	0	0	0	0	0	0	0	0	0	0	0	0	0	0	0	0	0	0	0	0	0	0	0
ENSG00000049239__H6PD	30.1	0	1	5	3	1	8	4	1	1	6	4	2	3	1	0	3	0	2	2	0	0	3	1	2	0	0	2	2	1	0	6	4	5	6	2	4	1	2	5	3	3	1	3	0	1	6	2	1
ENSG00000049245__VAMP3	22.1	0	5	3	0	4	4	3	0	1	5	3	1	0	1	0	3	0	1	2	1	0	0	0	0	0	6	3	1	4	0	1	6	0	3	1	4	4	0	2	4	5	1	0	0	1	2	3	0
ENSG00000049246__PER3	13	0	1	1	0	0	2	0	2	0	0	0	1	0	0	0	1	0	0	1	0	0	6	0	0	0	0	2	0	0	0	1	1	0	0	0	0	2	0	0	0	0	0	0	0	0	1	3	0
ENSG00000049247__UTS2	1	0	0	0	0	0	0	0	0	0	0	0	0	0	0	0	0	0	0	0	0	0	0	0	0	0	0	0	0	0	0	0	0	0	0	0	0	0	0	0	0	0	0	0	0	0	0	0	0
ENSG00000049249__TNFRSF9	2	0	0	0	0	0	0	0	0	0	0	1	0	0	0	0	0	0	0	0	0	0	0	0	0	0	0	0	0	0	0	0	0	0	0	0	0	0	0	0	0	0	0	0	0	0	0	0	0
ENSG00000049283__EPN3	0	0	0	0	0	0	0	0	0	0	0	0	0	0	0	0	0	0	0	0	0	0	0	0	0	0	0	0	0	0	0	0	0	0	0	0	0	0	0	0	0	0	0	0	0	0	0	0	0
ENSG00000049323__LTBP1	14	1	1	3	1	4	0	0	3	0	10	3	1	0	1	0	1	1	2	0	2	0	2	0	1	0	1	1	0	1	0	3	0	1	1	7	2	0	1	3	1	0	1	2	0	1	1	1	0
ENSG00000049449__RCN1	12	0	2	0	3	4	3	4	4	1	2	4	1	0	0	0	5	0	0	0	1	0	2	0	0	0	0	7	0	0	0	0	4	5	4	2	0	0	1	0	0	0	1	0	0	0	2	1	0
ENSG00000049541__RFC2	17	0	2	1	0	4	0	0	3	1	0	0	8	0	0	0	0	0	1	1	0	0	1	0	1	0	0	0	1	1	0	1	3	4	2	0	0	0	1	3	0	0	0	0	0	0	1	0	0
ENSG00000049618__ARID1B	29.1	0	1	5	6	3	2	3	2	1	4	2	2	0	1	0	4	6	3	0	1	0	3	0	0	0	2	8	1	0	0	2	3	6	0	1	0	1	0	3	4	0	1	0	0	0	1	0	1
ENSG00000049656__CLPTM1L	34.1	1	6	3	10	7	9	4	5	1	5	2	5	0	7	0	10	0	2	3	0	0	7	1	2	0	5	5	2	2	0	1	1	1	1	2	5	10	0	4	2	3	7	2	0	4	8	2	5
ENSG00000049759__NEDD4L	82.8	0	7	14	5	12	5	11	6	6	20	5	6	4	7	0	38.2	2	3	1	13	0	7	5	2	0	6	7	9	8	1	4	10	2	4	7	12	12	5	4	2	3	5	3	0	2	2	13	6
ENSG00000049768__FOXP3	0	0	0	0	0	0	0	0	0	0	0	0	0	0	0	0	0	0	0	0	0	0	0	0	0	0	0	0	0	0	0	0	0	0	0	0	0	0	0	0	0	0	0	0	0	0	0	0	0
ENSG00000049769__PPP1R3F	1	0	0	0	0	0	0	0	0	0	0	0	0	0	0	0	0	0	0	0	0	0	0	0	0	0	0	0	1	0	0	3	0	0	0	0	0	0	0	0	0	0	0	0	0	0	1	0	0
ENSG00000049860__HEXB	15	0	6	2	2	3	7	2	1	0	4	2	5	1	1	0	1	1	1	1	2	0	6	0	1	0	3	5	0	0	0	3	3	0	8	2	3	5	1	2	2	1	1	2	0	1	4	1	0
ENSG00000049883__PTCD2	4	0	0	0	1	0	0	1	0	0	0	0	0	1	1	0	0	0	0	0	0	0	0	0	0	0	1	0	0	0	0	1	2	0	0	0	0	1	0	1	0	0	0	0	0	0	2	0	0
ENSG00000050030__KIAA2022	3	0	0	0	0	4	0	0	0	1	0	0	1	0	0	0	2	0	0	0	0	0	0	0	0	0	0	0	0	0	0	0	0	2	0	0	0	0	0	0	0	0	0	0	0	0	1	1	0
ENSG00000050130__JKAMP	8	0	2	0	1	1	2	1	1	0	2	0	0	1	0	0	3	3	1	1	2	0	3	1	0	0	2	1	0	0	0	0	2	3	1	2	1	0	0	1	0	1	0	1	0	0	2	2	0
ENSG00000050165__DKK3	8	0	2	2	4	4	3	5	3	2	3	0	2	1	0	0	1	0	1	0	4	0	2	2	0	0	2	4	0	3	0	1	0	0	1	2	9	1	0	1	3	0	0	0	0	4	4	0	0
ENSG00000050327__ARHGEF5	0	0	0	0	1	0	1	0	0	0	0	0	0	0	0	0	0	0	0	0	0	0	1	0	0	0	0	0	1	0	0	0	2	0	0	0	0	0	0	0	0	0	0	0	0	0	0	0	0
ENSG00000050344__NFE2L3	0	0	0	0	0	0	0	0	0	0	0	1	0	0	0	0	1	0	0	0	0	0	0	0	0	0	0	0	0	0	0	0	0	0	0	0	0	0	0	1	0	0	0	0	0	0	0	0	0
ENSG00000050393__MCUR1	5	0	2	2	1	6	2	2	2	2	2	2	5	0	0	0	2	1	0	0	0	0	8	0	1	0	0	2	0	0	0	2	1	2	2	1	0	1	0	0	1	0	0	3	0	1	1	1	0
ENSG00000050405__LIMA1	8	0	0	1	0	2	2	1	0	3	1	1	0	0	0	0	0	0	0	0	0	0	1	0	1	0	1	2	0	1	0	1	0	3	1	0	0	1	0	1	0	2	0	0	0	0	0	2	0
ENSG00000050426__LETMD1	11	0	1	0	3	0	2	3	0	0	2	3	2	0	0	0	2	0	0	0	2	0	1	1	1	0	0	1	1	1	0	3	1	5	1	0	1	0	0	0	1	3	1	0	0	0	0	0	1
ENSG00000050438__SLC4A8	0	0	0	0	0	0	0	0	0	0	0	0	0	0	0	0	0	0	0	0	0	0	0	0	0	0	0	0	0	0	0	0	0	0	0	0	0	0	0	0	0	0	0	0	0	0	0	0	0
ENSG00000050555__LAMC3	0	0	0	0	0	0	0	0	0	0	0	0	0	0	0	0	0	0	0	0	0	0	0	0	0	0	0	0	0	0	0	0	0	0	0	0	0	0	0	0	0	0	0	0	0	0	0	0	0
ENSG00000050628__PTGER3	0	0	0	0	0	0	0	0	0	0	0	0	0	0	0	0	0	0	0	0	0	0	0	0	0	0	0	0	0	0	0	0	0	0	0	0	0	0	0	0	0	0	0	0	0	0	0	0	0
ENSG00000050748__MAPK9	16	0	0	2	0	1	4	1	1	3	4	3	3	0	0	0	2	0	0	0	0	0	0	0	1	0	2	2	3	0	1	5	2	4	1	0	2	3	1	2	1	1	1	0	0	0	1	1	0
ENSG00000050767__COL23A1	24.1	0	2	2	1	5	0	3	4	0	1	1	0	0	0	0	4	0	1	1	3	0	0	1	0	0	2	2	2	0	0	2	0	4	0	0	3	0	1	2	0	0	1	2	0	0	1	2	1
ENSG00000050820__BCAR1	3	0	0	1	2	2	0	0	0	0	3	1	0	0	0	0	1	0	0	0	0	0	1	0	0	0	0	0	0	1	0	0	0	0	0	0	0	1	0	0	0	1	1	0	0	1	1	0	1
ENSG00000051009__FAM160A2	0	0	0	1	0	0	1	0	0	0	0	0	0	0	2	0	0	1	1	0	0	0	0	0	0	0	0	0	2	0	0	0	1	1	0	0	1	0	0	1	2	0	0	0	0	0	0	0	0
ENSG00000051108__HERPUD1	12	0	0	9	2	2	1	2	1	0	1	0	2	0	1	0	1	3	3	0	0	0	2	3	0	0	0	0	1	0	0	1	3	3	4	2	0	0	0	0	0	1	2	3	0	0	2	3	0
ENSG00000051128__HOMER3	1	0	0	0	2	0	0	0	1	0	0	0	0	0	0	0	0	0	0	0	0	0	0	0	0	0	0	0	0	0	0	0	0	0	0	0	0	0	0	0	0	0	1	0	0	0	1	0	0
ENSG00000051180__RAD51	3	0	0	1	0	1	0	2	0	0	0	0	2	0	0	0	0	0	0	1	0	0	5	0	1	0	1	0	0	0	0	0	0	0	0	0	2	0	0	0	0	0	0	2	0	0	0	1	0
ENSG00000051341__POLQ	2	0	0	0	0	3	0	0	1	0	2	1	1	0	0	0	0	0	0	0	0	0	2	0	0	0	0	0	0	0	0	0	0	0	0	0	1	0	0	0	0	3	0	0	0	0	0	0	0
ENSG00000051382__PIK3CB	11	0	0	2	1	2	0	0	0	1	4	0	2	1	0	0	0	1	0	0	0	0	1	0	0	0	2	3	0	1	0	1	1	0	0	0	0	0	0	0	1	1	0	0	0	0	0	0	0
ENSG00000051523__CYBA	0	0	0	0	0	0	0	0	0	0	0	0	1	0	0	0	0	0	0	0	0	0	0	0	0	0	0	0	0	0	0	0	0	0	0	0	0	0	0	0	0	0	0	0	0	0	0	0	0
ENSG00000051596__THOC3	0	0	1	1	1	2	3	1	0	1	3	1	2	0	1	0	4	1	0	0	1	0	0	0	1	0	0	2	0	1	0	0	0	0	3	0	1	0	0	0	0	1	1	1	0	1	1	2	1
ENSG00000051620__HEBP2	6	0	1	0	1	1	0	0	1	0	2	1	1	1	0	0	0	0	1	2	0	0	0	0	0	0	1	1	1	0	0	1	2	1	2	0	3	0	1	0	1	0	0	1	0	1	0	1	1
ENSG00000051825__MPHOSPH9	4	0	0	1	0	1	0	0	1	1	4	1	1	0	0	0	0	1	2	0	0	0	0	0	0	0	0	0	0	0	0	1	0	0	0	0	1	0	0	0	0	0	0	0	0	0	0	0	0
ENSG00000052126__PLEKHA5	8	0	2	1	4	1	2	0	2	2	3	1	2	0	1	0	2	1	3	0	0	0	0	1	0	0	0	1	0	0	0	1	0	0	1	1	2	1	0	2	0	1	0	0	0	0	0	0	0
ENSG00000052344__PRSS8	5	0	0	0	1	1	0	0	0	0	1	0	0	0	0	0	1	0	0	0	0	0	0	1	0	0	0	0	0	0	0	1	0	1	0	0	0	1	0	0	0	0	0	0	0	0	2	0	0
ENSG00000052723__SIKE1	10	0	1	0	4	4	3	3	0	0	1	0	3	0	0	0	1	0	1	0	1	0	1	0	1	0	2	2	0	0	0	1	3	0	2	1	1	0	1	0	0	1	0	2	0	0	1	0	0
ENSG00000052749__RRP12	1	0	1	0	0	0	0	0	1	0	0	0	0	0	0	0	2	1	0	0	0	0	0	0	0	0	1	0	1	0	0	0	0	1	0	0	0	0	0	1	1	0	0	0	0	1	0	0	0
ENSG00000052795__FNIP2	7	0	1	2	0	0	0	1	1	0	6	0	2	1	0	0	0	0	0	0	0	0	1	0	0	0	2	1	2	0	0	1	2	0	3	0	1	0	0	1	2	1	0	1	0	0	0	1	0
ENSG00000052802__MSMO1	67.6	0	7	7	2	4	17	8	4	0	13	26.1	5	1	1	0	3	0	1	2	1	1	3	7	1	1	2	10	3	2	0	3	2	4	6	5	6	5	3	6	2	3	10	4	0	8	12	7	4
ENSG00000052841__TTC17	27.1	0	3	2	4	2	5	4	2	2	3	0	3	1	1	0	1	2	3	1	1	0	6	3	1	0	1	0	0	2	0	4	5	2	2	2	5	0	0	0	2	3	4	2	0	0	3	1	2
ENSG00000052850__ALX4	0	0	0	0	0	0	0	0	0	0	0	0	0	0	0	0	0	0	0	0	0	0	0	0	0	0	0	0	0	0	0	0	0	0	0	0	0	0	0	0	0	0	0	0	0	0	0	0	0
ENSG00000053108__FSTL4	1	0	0	0	0	0	0	0	0	0	0	0	0	0	0	0	0	0	0	0	0	0	0	0	0	0	0	0	0	0	0	0	0	0	0	0	0	0	0	0	0	0	0	0	0	0	0	0	0
ENSG00000053254__FOXN3	2	0	0	1	5	0	0	0	1	0	2	0	1	2	0	0	1	1	1	0	0	0	2	0	0	0	1	0	0	0	0	0	2	0	2	0	0	0	0	2	1	0	0	1	0	0	0	0	0
ENSG00000053371__AKR7A2	12	0	3	4	1	4	6	2	1	2	2	2	4	0	0	0	1	1	0	1	0	0	6	1	0	0	2	2	0	0	0	5	1	2	5	0	4	2	1	3	0	5	0	4	0	1	2	4	0
ENSG00000053372__MRTO4	12	0	0	1	1	1	3	0	0	0	2	2	1	0	0	0	3	1	0	0	0	0	1	0	0	0	1	1	1	0	0	0	2	1	1	1	1	0	0	2	0	1	0	0	0	0	3	0	0
ENSG00000053501__USE1	0	0	1	0	0	0	0	0	0	0	0	0	0	0	0	0	1	0	0	0	0	0	0	0	0	0	0	2	0	0	0	0	1	1	0	0	1	0	0	0	0	0	0	1	0	0	1	0	0
ENSG00000053524__MCF2L2	0	0	0	0	0	0	0	0	0	0	0	0	0	0	0	0	0	0	0	0	0	0	0	0	0	0	2	0	0	0	0	0	0	0	0	0	0	0	0	0	0	0	0	0	0	0	0	0	0
ENSG00000053747__LAMA3	4	0	0	1	0	0	0	0	0	0	0	0	3	0	0	0	0	0	0	0	0	0	2	0	0	0	0	0	2	0	0	0	0	0	0	0	0	0	0	0	0	0	1	0	0	0	1	0	0
ENSG00000053770__AP5M1	8	0	0	1	2	0	6	2	1	1	5	1	5	2	0	0	1	0	0	1	0	0	2	0	0	0	1	0	0	1	0	1	2	2	2	0	2	0	0	0	1	0	0	1	0	0	2	0	1
ENSG00000053900__ANAPC4	3	0	0	0	0	1	1	1	0	0	0	0	0	0	0	0	0	0	1	1	0	0	0	0	0	0	3	3	0	2	0	0	0	1	0	0	1	0	0	1	0	0	0	0	0	0	0	1	0
ENSG00000053918__KCNQ1	0	0	0	0	0	0	0	0	0	0	0	0	0	0	0	0	0	0	0	0	0	0	0	0	0	0	0	0	0	0	0	0	0	0	0	0	0	0	0	0	0	0	0	0	0	0	0	0	0
ENSG00000054116__TRAPPC3	12	0	1	1	0	5	3	0	0	2	0	2	2	1	0	0	0	0	0	1	1	0	0	1	0	0	1	1	3	1	0	0	2	0	0	0	0	1	1	2	1	3	0	0	0	0	4	1	1
ENSG00000054118__THRAP3	45.2	0	4	0	3	11	9	3	8	1	7	1	6	2	4	0	6	0	1	0	2	0	5	1	0	0	4	5	2	2	0	4	4	4	4	0	8	3	1	3	3	4	1	2	0	0	0	3	1
ENSG00000054148__PHPT1	19	0	7	2	5	2	3	2	4	2	5	3	2	3	1	0	2	2	1	2	1	0	2	0	0	0	1	0	2	2	0	1	1	6	1	3	0	1	0	2	1	4	2	0	0	1	0	2	1
ENSG00000054148__PHPT1-cluster	11	0	7	3	6	4	2	2	2	2	6	3	3	0	1	0	7	0	1	0	1	0	1	0	0	0	1	2	3	1	0	2	0	3	3	1	0	1	0	1	0	1	0	3	0	1	0	1	0
ENSG00000054179__ENTPD2	0	0	0	0	0	0	0	0	0	0	0	0	0	0	0	0	0	0	0	0	0	0	0	0	0	0	0	0	0	0	0	0	0	0	0	0	0	0	0	0	0	0	0	0	0	0	0	0	0
ENSG00000054219__LY75-cluster	0	0	0	0	0	0	0	0	0	0	0	0	0	0	0	0	0	0	0	0	0	0	0	0	0	0	0	0	0	0	0	0	0	0	0	0	0	0	0	0	0	0	0	0	0	0	0	0	0
ENSG00000054267__ARID4B	39.2	0	0	0	7	2	4	0	0	0	6	3	0	1	0	0	2	1	1	1	5	0	3	0	1	0	5	0	5	6	0	4	3	4	1	0	2	3	1	0	1	1	1	0	0	1	2	1	2
ENSG00000054267__ARID4B-cluster	19	0	2	4	5	2	2	1	0	2	1	0	1	1	1	0	2	0	3	0	0	0	2	1	0	0	1	6	1	1	0	1	4	1	2	1	5	3	1	0	0	1	0	3	0	0	0	2	0
ENSG00000054277__OPN3	3	0	2	0	0	0	0	0	0	1	1	1	0	0	0	0	0	1	0	0	0	0	0	0	0	0	0	0	0	0	0	0	0	0	0	0	0	0	0	0	0	0	0	0	0	0	0	0	0
ENSG00000054277__OPN3-cluster	1	0	0	0	0	0	1	0	0	0	0	0	0	0	0	0	0	0	0	0	0	0	0	0	0	0	0	0	0	0	0	0	0	0	0	0	0	0	0	0	0	0	0	0	0	0	0	0	0
ENSG00000054282__SDCCAG8	20	0	2	0	3	0	1	1	0	3	4	2	3	0	1	0	4	1	0	1	4	0	1	0	0	1	13	4	2	0	0	2	5	1	1	2	3	1	1	1	3	7	0	0	0	0	1	2	1
ENSG00000054392__HHAT	0	0	0	0	0	0	0	0	0	0	0	0	0	0	0	0	0	0	0	0	0	0	0	0	0	0	0	0	0	0	0	0	0	0	0	0	0	0	0	0	0	0	0	0	0	0	0	0	0
ENSG00000054523__KIF1B	22.1	0	0	0	2	3	2	1	0	2	2	0	9	1	0	0	3	1	2	0	3	1	1	0	0	0	1	1	3	0	0	4	1	2	1	0	2	4	0	6	1	0	0	0	0	2	1	0	1
ENSG00000054598__FOXC1	0	0	0	0	0	0	0	0	0	0	0	1	0	0	0	0	0	0	0	0	0	0	0	0	0	0	0	0	0	0	0	0	0	0	0	0	0	0	0	0	0	0	0	0	0	0	0	0	0
ENSG00000054611__TBC1D22A	8	0	0	2	0	1	0	1	0	1	0	1	0	1	0	0	0	3	0	1	1	0	0	0	0	0	0	2	0	1	0	0	1	1	2	0	1	0	0	1	1	2	0	0	0	0	0	1	0
ENSG00000054654__SYNE2	21.1	0	1	3	0	3	8	5	1	0	8	0	5	0	0	0	0	1	1	0	5	0	11	1	1	0	0	0	2	0	0	2	1	5	5	0	3	5	0	2	1	8	0	7	0	3	0	3	1
ENSG00000054690__PLEKHH1	0	0	0	0	0	0	0	0	0	1	0	0	0	0	0	0	0	0	0	0	0	0	1	0	0	0	0	0	1	0	0	0	1	0	0	0	0	0	0	0	0	0	0	0	0	0	1	0	0
ENSG00000054793__ATP9A	30.1	0	4	4	1	3	6	4	3	5	5	2	4	1	1	0	3	2	2	0	2	0	1	4	1	0	2	2	4	4	0	2	1	6	7	2	4	4	0	2	1	0	2	4	0	3	3	3	1
ENSG00000054796__SPO11	0	0	0	0	0	0	0	0	0	0	0	0	0	0	0	0	0	0	0	0	0	0	0	0	0	0	0	0	0	0	0	0	0	0	0	0	0	0	0	0	0	0	0	0	0	0	0	0	0
ENSG00000054965__FAM168A	5	0	0	3	0	1	1	2	0	1	3	0	2	0	0	0	1	0	1	0	0	0	1	1	0	0	0	0	1	1	0	0	0	1	2	2	3	3	0	0	0	1	0	1	0	0	0	1	2
ENSG00000054967__RELT	1	0	0	0	0	1	0	0	0	0	0	0	2	0	0	0	0	0	0	0	0	0	0	0	0	0	0	0	0	0	0	0	0	0	0	0	3	0	0	0	0	0	0	0	0	0	0	0	0
ENSG00000054983__GALC	4	0	0	0	0	0	3	0	0	0	1	0	0	0	1	0	0	0	1	2	0	0	0	0	0	0	0	0	1	1	0	0	0	1	1	0	0	0	0	0	1	0	1	0	0	0	2	0	0
ENSG00000055044__NOP58	53.3	0	4	2	2	3	7	5	8	1	8	6	8	1	0	0	11	0	0	1	1	0	7	0	2	0	3	7	3	1	0	3	3	7	1	2	6	1	2	6	7	2	2	1	0	2	5	3	0
ENSG00000055070__SZRD1	14	0	0	1	0	4	2	3	6	1	2	3	1	0	1	0	1	0	0	0	2	0	2	0	0	0	3	2	0	1	0	0	0	0	1	1	0	1	2	1	0	3	1	2	0	2	3	4	1
ENSG00000055118__KCNH2	33.1	0	3	2	11	7	4	5	4	1	4	4	12	0	3	1	1	1	0	0	2	0	3	1	1	0	8	6	3	2	1	1	2	1	4	9	5	9	0	3	2	2	5	6	0	4	4	5	3
ENSG00000055130__CUL1	15	0	0	6	0	1	0	6	2	1	2	1	4	0	0	0	6	0	1	1	2	0	1	3	1	0	1	3	0	1	0	1	1	3	2	2	3	3	0	3	0	2	1	1	0	2	3	2	2
ENSG00000055147__FAM114A2	8	0	1	0	0	1	5	2	0	1	4	1	0	0	1	0	1	0	1	0	0	0	1	0	0	0	3	2	1	0	0	1	0	1	3	1	0	1	0	0	1	1	0	0	0	1	0	0	0
ENSG00000055163__CYFIP2	19	0	5	0	12	1	1	0	2	0	5	1	3	0	2	0	3	0	9	0	5	0	1	2	1	0	5	5	4	2	1	6	8	2	4	2	0	2	1	4	2	2	2	3	0	0	0	2	1
ENSG00000055208__TAB2	25.1	0	3	1	1	2	4	0	4	1	4	1	1	1	1	0	2	2	2	0	1	0	3	1	2	0	1	4	6	1	0	3	1	1	2	3	2	4	0	2	1	4	0	3	0	3	0	2	3
ENSG00000055211__GINM1	7	0	0	1	1	1	0	1	2	1	1	0	2	2	0	0	0	2	0	0	0	0	2	0	1	0	0	1	1	0	0	0	0	0	0	0	2	0	0	1	0	0	0	0	0	0	0	1	0
ENSG00000055332__EIF2AK2	30.1	0	6	2	7	4	8	3	10	2	4	4	6	2	0	1	6	0	3	0	0	0	15	0	1	0	2	0	1	1	0	3	1	3	4	0	8	2	2	1	1	1	0	2	0	0	2	2	1
ENSG00000055483__USP36	6	0	0	0	0	2	2	1	2	1	0	0	1	0	0	0	0	0	0	0	0	0	0	0	0	0	1	1	2	1	0	1	2	1	0	0	1	0	0	0	0	0	0	0	0	2	0	0	0
ENSG00000055609__KMT2C	19	0	2	0	4	3	2	0	1	0	2	1	0	1	1	0	4	1	1	0	0	0	2	0	1	0	5	3	3	1	0	0	6	1	5	0	2	2	0	2	1	0	3	2	0	1	1	1	3
ENSG00000055732__MCOLN3	17	0	5	0	0	3	4	3	0	2	8	0	7	0	0	0	0	2	0	0	0	0	4	0	0	0	0	1	3	0	0	1	2	1	3	1	1	0	3	1	0	2	0	3	0	3	0	2	0
ENSG00000055813__CCDC85A	0	0	0	0	0	0	0	0	0	0	0	0	0	0	0	0	0	0	0	0	0	0	0	0	0	0	0	0	0	0	0	0	0	0	0	0	0	0	0	0	0	0	0	0	0	0	0	0	0
ENSG00000055917__PUM2	18	0	4	0	1	3	3	1	0	0	5	0	1	0	0	0	6	1	2	0	1	0	2	1	2	0	1	4	1	1	0	1	4	2	0	3	0	3	0	2	1	1	2	1	0	0	0	1	1
ENSG00000055950__MRPL43	14	0	2	4	1	6	1	1	2	4	3	2	1	0	1	0	3	1	4	2	1	0	2	1	1	0	2	5	3	1	0	1	0	2	4	2	1	4	1	1	2	0	2	2	0	0	0	2	2
ENSG00000055955__ITIH4	0	0	0	0	0	0	0	0	0	0	0	0	0	0	0	0	0	0	0	0	0	0	0	0	0	0	0	0	0	0	0	0	0	0	0	0	0	0	0	0	0	0	0	0	0	0	0	0	0
ENSG00000056050__HPF1	4	0	1	0	0	1	1	2	1	1	0	0	2	0	0	0	0	1	0	2	0	0	1	0	1	0	0	2	0	0	0	0	3	0	1	1	0	1	0	0	1	0	0	0	0	0	1	1	1
ENSG00000056097__ZFR	38.2	0	0	6	9	7	10	1	4	0	6	2	3	2	0	0	5	2	1	0	6	0	7	0	0	0	6	7	2	3	0	2	7	5	2	3	6	2	0	4	6	1	0	0	0	1	7	5	1
ENSG00000056277__ZNF280C	4	0	0	0	0	0	0	0	0	0	0	0	0	0	0	0	0	0	3	0	0	0	0	0	0	0	0	0	0	1	0	0	0	0	0	0	0	0	0	0	0	0	0	0	0	0	0	0	0
ENSG00000056558__TRAF1	0	0	0	0	0	0	0	0	0	0	0	0	0	0	0	0	0	0	0	0	0	0	0	0	0	0	0	0	0	0	0	0	0	0	0	0	0	0	0	0	0	0	0	0	0	0	0	0	0
ENSG00000056586__RC3H2	21.1	0	0	1	3	3	2	3	2	1	6	5	3	0	2	0	1	1	3	3	1	0	2	2	1	0	3	2	0	1	0	0	4	3	2	3	1	3	0	3	1	2	1	2	0	2	4	1	1
ENSG00000056736__IL17RB	2	0	0	1	0	0	0	0	0	0	0	0	0	0	0	0	1	0	0	0	0	0	2	0	0	0	0	0	0	0	0	0	0	0	0	0	1	0	0	0	0	1	0	0	0	0	0	0	0
ENSG00000056972__TRAF3IP2	0	0	0	0	3	0	1	1	0	0	1	2	0	0	0	0	0	1	0	0	0	0	0	0	0	0	0	0	0	0	0	0	1	0	0	1	0	0	0	1	0	0	0	0	0	0	2	0	0
ENSG00000056998__GYG2	3	0	0	1	2	0	0	0	0	0	0	0	0	0	0	0	0	0	1	1	1	0	0	0	0	0	1	1	0	0	0	0	0	1	0	0	1	0	0	0	0	0	0	0	0	0	0	0	0
ENSG00000057252__SOAT1	5	0	0	0	2	0	0	0	0	0	4	0	0	0	1	0	1	0	0	1	1	0	1	0	0	0	2	1	0	1	0	1	4	0	1	0	0	1	0	0	0	0	0	0	0	1	1	0	0
ENSG00000057294__PKP2	13	0	0	0	1	1	3	1	0	0	7	0	2	0	0	0	0	0	0	0	0	0	4	0	0	0	0	0	1	3	0	1	0	3	2	1	1	1	0	1	0	0	1	1	0	0	0	0	0
ENSG00000057593__F7	0	0	0	0	0	0	0	0	0	0	0	0	0	0	0	0	0	0	0	0	0	0	0	0	0	0	0	0	0	0	0	0	0	0	0	0	0	0	0	0	0	0	0	0	0	0	0	0	0
ENSG00000057608__GDI2	56.4	0	5	8	5	5	10	7	1	5	7	2	5	2	4	0	12	4	1	1	3	0	9	3	2	0	6	3	3	3	0	2	9	7	10	0	5	7	0	5	4	4	5	5	0	2	2	5	3
ENSG00000057657__PRDM1	0	0	0	0	0	0	0	0	0	0	0	0	0	0	0	0	0	0	0	0	0	0	0	0	0	0	0	0	0	0	0	0	0	0	0	0	0	0	0	0	1	0	0	0	0	0	0	0	0
ENSG00000057663__ATG5	9	0	2	2	0	2	1	1	0	0	2	0	2	0	0	0	1	1	0	0	1	0	1	1	1	0	0	0	1	0	0	2	6	2	0	0	2	2	0	2	2	1	1	2	0	0	1	0	1
ENSG00000057704__TMCC3	6	0	0	2	1	0	1	1	0	2	2	0	1	0	0	0	0	0	1	1	0	0	2	2	0	0	0	1	1	2	0	1	0	0	0	0	0	0	0	1	2	1	0	0	0	0	0	0	0
ENSG00000057757__PITHD1	9	0	0	3	0	3	2	3	6	0	3	4	3	0	0	1	0	0	0	0	1	0	1	0	1	0	0	3	1	0	0	2	0	1	1	1	1	0	0	0	0	1	1	0	0	0	1	3	0
ENSG00000057935__MTA3	11	0	3	2	2	0	8	0	0	2	4	0	1	0	0	0	1	1	0	0	0	0	0	0	0	0	0	1	1	3	0	0	1	0	0	0	1	0	1	3	1	1	0	0	0	0	0	0	0
ENSG00000058056__USP13	16	0	1	1	2	3	1	1	0	3	7	0	2	0	1	0	2	0	1	1	0	0	4	2	0	0	3	2	2	0	1	1	2	1	1	1	2	1	0	3	1	2	0	2	0	1	2	2	0
ENSG00000058063__ATP11B	6	0	2	0	0	0	1	3	2	0	3	0	4	0	1	0	2	0	2	0	1	0	0	1	0	0	1	2	1	0	0	0	2	0	0	0	0	0	0	3	2	0	0	0	0	0	0	1	2
ENSG00000058091__CDK14	26.1	0	1	7	1	4	7	0	1	3	4	2	3	0	1	0	4	3	1	0	3	0	4	0	0	0	2	1	2	2	0	2	1	1	2	0	4	4	1	3	0	1	0	1	0	0	3	2	1
ENSG00000058262__SEC61A1	19	0	3	1	0	7	2	2	0	1	2	1	1	0	0	0	2	1	2	2	0	0	3	0	0	0	0	2	0	1	0	2	4	2	0	1	3	0	2	4	1	0	1	1	0	1	0	5	0
ENSG00000058272__PPP1R12A	46.3	0	1	5	6	5	8	2	3	5	10	1	1	1	0	0	4	1	2	0	3	0	5	1	0	0	3	6	5	4	0	4	4	2	9	7	6	3	1	0	4	4	4	3	0	0	1	6	2
ENSG00000058404__CAMK2B	117.7	0	8	12	32.1	16	17	9	7	8	14	9	16	1	4	0	16	5	11	4	8	0	24.1	6	0	0	5	10	11	7	1	7	12	16	9	2	14	4	1	5	4	8	4	11	0	7	15	7	4
ENSG00000058453__CROCC	0	0	0	0	0	0	0	0	0	0	0	0	0	0	0	0	0	0	0	0	0	0	0	0	0	0	0	0	0	0	0	0	0	0	0	0	0	0	0	0	0	0	0	0	0	0	0	0	0
ENSG00000058600__POLR3E	5	0	0	0	0	0	1	0	4	0	4	1	1	1	0	0	3	0	0	0	1	0	1	0	2	0	1	0	0	0	0	0	0	1	0	0	1	0	0	0	0	1	0	0	0	0	1	0	1
ENSG00000058668__ATP2B4	36.2	0	4	3	6	3	6	2	0	0	9	2	0	1	6	0	5	2	2	0	3	0	1	4	1	0	1	2	3	5	0	4	2	3	2	1	6	4	1	2	1	2	0	1	0	1	5	2	2
ENSG00000058673__ZC3H11A	0	0	0	0	0	0	0	0	0	0	0	0	0	0	0	0	0	0	0	0	0	0	0	0	0	0	0	0	0	0	0	0	0	0	0	0	0	0	0	0	0	0	0	0	0	0	0	0	0
ENSG00000058673__ZC3H11A-cluster	53.3	0	2	1	25.1	9	13	3	9	3	7	5	7	1	4	0	5	5	8	3	5	0	4	1	0	0	4	11	4	6	0	6	5	5	6	6	7	6	1	2	3	1	0	1	0	1	4	3	1
ENSG00000058729__RIOK2	10	0	1	0	3	3	1	3	3	0	1	8	2	0	0	0	0	1	0	0	0	0	3	0	0	0	2	1	1	0	0	3	5	1	4	0	8	3	0	0	0	4	1	0	0	0	1	2	2
ENSG00000058799__YIPF1	4	0	0	0	0	0	0	0	0	0	0	0	1	0	0	0	1	0	0	0	1	0	0	0	0	0	1	0	0	1	0	0	0	1	2	0	0	0	0	0	1	0	0	0	0	0	0	0	0
ENSG00000058804__NDC1	14	0	0	0	0	1	8	1	1	1	7	0	0	0	0	0	2	0	1	0	1	0	0	0	1	0	2	0	0	0	0	0	2	1	0	1	1	3	0	0	0	2	0	0	0	2	0	4	1
ENSG00000058866__DGKG	0	0	0	0	0	0	0	0	0	0	0	0	0	0	0	0	0	0	0	0	0	0	0	0	0	0	0	0	0	0	0	0	0	0	0	0	0	0	0	0	0	0	0	0	0	0	0	0	0
ENSG00000059122__FLYWCH1	6	0	0	0	0	0	1	0	1	0	1	2	0	0	0	0	0	0	0	0	0	0	2	2	0	0	0	0	0	0	0	1	0	0	0	0	0	2	0	1	0	0	1	1	0	0	0	0	0
ENSG00000059145__UNKL	8	0	0	0	7	2	1	0	0	0	0	0	0	0	0	0	3	0	1	1	0	0	2	1	1	0	0	0	0	1	0	2	0	1	1	2	1	1	0	0	0	2	0	0	0	0	1	0	0
ENSG00000059377__TBXAS1	7	0	0	1	3	2	0	0	1	0	1	0	0	0	1	0	2	0	0	0	0	0	2	1	0	0	0	0	0	0	0	0	1	1	2	1	2	2	0	0	0	0	0	5	0	1	2	2	1
ENSG00000059378__PARP12	17	0	3	0	5	4	4	4	3	1	1	5	1	2	1	0	1	0	0	2	1	0	3	3	1	0	4	4	1	0	1	3	0	2	1	0	6	1	0	3	0	2	0	0	0	1	3	2	0
ENSG00000059573__ALDH18A1	6	0	2	1	0	2	0	0	2	0	0	0	0	0	0	0	0	0	0	1	1	0	1	0	0	0	1	0	0	0	0	0	0	1	0	0	1	2	0	0	1	0	0	0	0	0	0	0	0
ENSG00000059588__TARBP1	8	0	0	1	0	1	1	0	1	0	0	0	1	0	0	0	0	0	1	0	1	0	1	1	0	0	2	2	1	1	0	1	2	2	0	0	1	2	0	0	0	0	1	0	0	0	0	0	0
ENSG00000059691__GATB	7	0	1	2	0	0	0	0	0	1	0	0	0	0	1	0	0	0	0	0	0	0	0	1	0	0	1	0	0	1	0	0	0	0	1	1	1	1	0	0	2	0	0	0	0	0	0	0	0
ENSG00000059728__MXD1	0	0	0	1	0	0	0	0	0	0	0	0	0	0	0	0	0	0	0	0	0	0	0	0	0	0	1	0	0	0	0	0	0	0	0	0	0	0	0	0	0	0	0	0	0	0	0	0	0
ENSG00000059728__MXD1-cluster	2	0	1	0	0	2	0	0	0	0	0	0	0	0	0	0	0	0	0	1	0	0	0	1	0	0	0	0	0	0	0	0	0	0	0	0	0	0	0	0	0	0	0	0	0	0	0	0	0
ENSG00000059758__CDK17	9	0	0	3	2	2	5	2	3	1	3	1	0	0	0	0	2	0	0	0	1	0	1	1	1	0	0	1	0	1	0	0	1	2	1	0	0	0	1	2	1	1	0	0	0	1	0	0	1
ENSG00000059769__DNAJC25	4	0	0	1	1	0	0	0	1	0	0	0	0	0	0	0	0	0	0	0	0	0	0	0	0	0	0	0	0	0	0	0	0	0	0	0	0	3	0	0	0	0	0	0	0	0	0	0	0
ENSG00000059769__DNAJC25-cluster	22.1	0	3	4	2	0	3	2	4	0	4	0	6	0	0	0	4	2	1	0	0	0	1	1	3	0	3	4	2	1	1	4	6	5	0	4	3	3	0	1	0	5	0	1	0	1	2	1	3
ENSG00000059804__SLC2A3	2	0	0	0	0	0	0	1	0	0	0	2	0	0	0	0	0	0	1	0	0	0	0	0	0	0	0	0	0	0	0	0	1	0	1	0	0	0	0	0	1	0	0	0	0	1	0	1	0
ENSG00000059915__PSD	0	0	0	0	0	0	0	0	0	0	0	0	0	0	0	0	0	0	0	0	0	0	0	0	0	0	0	0	0	0	0	0	0	0	0	0	0	0	0	0	0	0	0	0	0	0	0	0	0
ENSG00000060069__CTDP1	9	0	1	0	0	0	0	1	0	0	1	0	0	0	0	0	3	1	0	0	0	0	1	1	0	0	0	0	0	0	0	0	1	0	0	0	0	1	0	1	1	1	0	0	0	0	1	0	0
ENSG00000060138__YBX3	19	0	0	1	3	3	2	3	2	0	3	2	2	0	0	0	1	0	0	0	1	0	2	0	1	0	1	4	3	0	1	1	1	1	2	0	0	1	1	0	3	1	0	1	0	0	1	0	0
ENSG00000060140__STYK1	0	0	0	0	0	0	0	0	0	0	0	0	0	0	0	0	0	0	0	0	0	0	0	0	0	0	0	0	0	0	0	0	0	0	0	0	0	0	0	0	0	0	0	0	0	0	0	0	0
ENSG00000060237__WNK1	16	0	0	0	4	0	7	3	6	2	4	2	0	0	1	0	3	0	0	0	0	0	0	0	0	0	1	4	1	3	0	1	1	3	1	1	1	1	0	0	1	1	1	0	0	0	1	0	1
ENSG00000060339__CCAR1	58.4	0	3	3	10	3	8	2	3	0	12	1	2	2	1	0	2	2	1	0	1	0	5	0	2	0	5	3	1	4	3	4	4	1	3	4	12	9	0	3	5	4	2	0	0	6	4	7	1
ENSG00000060491__OGFR	3	0	1	0	0	1	3	0	2	0	4	0	0	0	0	0	4	1	0	0	0	0	2	3	0	0	0	0	1	1	1	1	0	1	0	0	0	1	0	0	0	1	0	0	0	0	0	0	1
ENSG00000060642__PIGV	0	0	0	0	0	0	0	0	0	0	0	0	0	0	1	0	0	0	0	0	0	0	0	0	1	0	0	0	0	0	0	0	2	2	2	1	0	0	0	1	0	0	1	0	0	0	0	0	0
ENSG00000060656__PTPRU	1	0	1	1	0	1	0	0	0	0	0	1	0	0	0	0	0	0	0	0	0	0	0	0	0	0	0	0	0	0	0	0	0	0	0	0	0	0	0	1	0	0	0	0	0	0	0	1	0
ENSG00000060688__SNRNP40	5	0	0	2	0	3	1	0	0	1	0	1	1	0	0	0	1	0	1	1	0	0	2	0	1	0	0	0	0	1	0	1	0	1	0	1	1	2	0	0	0	0	0	2	0	1	2	1	0
ENSG00000060709__RIMBP2	0	0	0	0	0	0	0	0	0	0	0	0	0	0	0	0	0	0	0	0	0	0	0	0	0	0	0	0	0	0	1	0	0	0	0	0	0	0	0	0	0	0	0	0	0	0	0	0	0
ENSG00000060749__QSER1	24.1	0	1	0	1	2	0	1	7	1	3	0	0	0	1	1	1	1	1	0	0	0	4	0	0	0	1	4	1	1	0	0	0	1	1	1	0	2	0	2	0	0	0	1	0	2	0	0	0
ENSG00000060762__MPC1	2	0	1	0	0	0	0	0	0	0	0	2	0	0	0	0	0	0	0	0	0	0	0	0	0	0	1	0	0	0	0	0	0	0	0	0	1	2	0	0	0	0	0	0	0	0	0	0	0
ENSG00000060971__ACAA1	5	0	0	4	1	0	0	0	2	1	1	0	0	0	1	0	1	0	0	0	1	0	1	0	0	0	2	0	0	1	0	0	0	0	3	0	0	0	0	0	1	1	0	0	0	0	0	1	0
ENSG00000060982__BCAT1	0	0	0	0	0	0	0	0	0	0	0	0	0	0	0	0	0	0	0	0	0	0	0	0	0	0	0	0	0	0	0	0	0	0	0	0	0	0	0	0	0	0	0	0	0	0	0	0	0
ENSG00000061273__HDAC7	3	0	0	0	0	0	2	0	1	0	0	0	0	0	0	0	0	0	0	1	0	0	0	0	0	0	1	1	0	0	0	0	2	1	1	0	0	0	0	0	0	0	0	0	0	0	0	0	0
ENSG00000061337__LZTS1	3	0	0	0	2	1	0	0	0	1	0	0	0	0	0	0	1	0	0	1	0	0	1	1	1	0	0	0	0	0	0	0	1	0	1	0	0	0	0	1	0	1	2	0	0	0	3	0	0
ENSG00000061455__PRDM6	0	0	0	0	0	0	0	0	0	0	0	0	0	0	0	0	0	0	0	0	0	0	0	0	0	0	0	0	0	0	0	0	0	0	0	0	0	0	0	0	0	0	0	0	0	0	0	0	0
ENSG00000061656__SPAG4	0	0	0	0	0	0	0	0	0	0	0	0	0	0	0	0	0	0	0	0	0	0	0	0	0	0	0	0	0	0	0	0	0	0	0	0	0	0	0	0	0	0	0	1	0	0	0	0	0
ENSG00000061676__NCKAP1	48.3	0	2	7	6	2	8	7	6	4	6	8	8	1	3	0	0	3	3	2	6	0	11	3	3	0	6	7	4	1	0	4	9	4	5	1	7	7	0	4	0	4	2	2	0	3	4	5	6
ENSG00000061794__MRPS35	21.1	0	2	6	0	4	1	0	2	1	8	1	2	0	0	0	3	4	1	0	0	0	3	3	1	0	4	3	0	0	0	2	0	2	2	0	3	0	0	2	0	0	0	0	0	1	1	5	0
ENSG00000061936__SFSWAP	10	0	1	0	1	0	1	0	0	1	3	2	1	0	1	0	0	0	0	0	1	0	1	2	0	0	1	1	0	0	1	1	0	0	1	1	2	1	0	0	3	1	1	0	0	0	0	0	0
ENSG00000061938__TNK2	4	0	1	2	1	2	2	0	0	0	1	2	2	0	1	0	0	1	0	0	0	0	0	0	0	0	0	1	0	0	0	0	0	0	0	1	0	1	1	0	0	2	1	0	0	0	0	0	0
ENSG00000061987__MON2	5	0	0	0	0	2	0	0	1	0	1	0	1	0	3	0	0	0	3	0	2	0	3	1	1	0	0	0	2	0	0	1	2	2	0	0	2	1	0	2	0	0	0	0	0	0	0	0	1
ENSG00000062038__CDH3	1	0	0	0	0	0	0	0	0	0	0	0	0	0	0	0	0	0	0	0	1	0	0	0	0	0	0	0	0	0	0	0	0	0	0	0	0	0	0	0	0	0	0	0	0	0	0	0	0
ENSG00000062194__GPBP1	40.2	0	1	7	5	4	5	2	6	0	8	0	3	1	0	0	5	1	1	0	3	0	6	0	2	0	4	1	2	4	0	1	0	5	4	1	2	4	0	2	3	3	1	1	0	2	2	0	2
ENSG00000062282__DGAT2	0	0	1	0	0	1	0	0	0	0	0	0	0	0	0	0	0	0	0	0	0	0	0	0	0	0	0	0	0	0	0	0	0	0	0	0	0	0	0	0	0	0	0	0	0	0	0	0	0
ENSG00000062370__ZNF112	4	0	0	0	1	0	1	1	1	0	1	0	0	0	0	0	0	1	1	0	0	0	0	0	0	0	0	1	0	0	0	0	0	0	0	0	0	0	0	0	0	0	0	0	0	0	0	1	0
ENSG00000062485__CS	47.3	0	2	10	7	7	11	5	6	5	14	1	5	1	3	1	6	0	1	0	1	0	13	1	3	0	7	7	4	5	0	9	9	7	12	1	8	8	1	4	9	9	4	4	0	2	2	1	1
ENSG00000062485__CS-cluster	6	0	1	1	0	3	3	0	3	2	8	0	0	0	0	0	0	0	1	1	0	0	0	0	0	0	0	1	0	0	0	2	0	5	4	0	2	0	0	0	2	2	0	0	0	1	1	0	1
ENSG00000062524__LTK	6	0	1	1	3	1	2	1	0	2	0	0	2	0	0	0	1	1	1	0	0	0	0	0	0	0	1	0	0	0	0	0	0	0	0	0	2	0	0	1	0	0	0	0	0	1	0	0	0
ENSG00000062582__MRPS24	0	0	0	0	0	0	0	0	0	0	0	0	0	0	0	0	0	0	0	0	0	0	0	0	0	0	0	0	0	0	0	0	0	0	0	0	0	0	0	0	0	0	0	0	0	0	0	0	0
ENSG00000062598__ELMO2	9	0	0	1	1	0	0	1	0	0	1	2	1	1	0	0	3	0	1	0	0	0	1	0	1	0	3	0	1	0	0	0	0	1	0	1	1	2	1	0	1	1	1	0	0	1	1	1	0
ENSG00000062650__WAPL	9	0	1	0	4	5	10	2	1	1	4	1	3	3	1	0	1	0	2	3	1	0	3	0	1	0	1	4	0	1	0	2	2	1	4	1	0	4	0	2	1	0	0	1	0	0	1	1	1
ENSG00000062716__VMP1	21.1	0	1	2	4	1	4	0	6	0	5	2	2	0	0	0	1	0	1	1	1	0	3	0	3	0	2	2	1	2	0	0	0	1	1	2	3	0	0	0	2	2	1	0	0	0	1	4	1
ENSG00000062725__APPBP2	37.2	0	6	4	14	2	7	5	2	4	12	4	11	1	7	0	2	2	0	0	4	0	2	3	3	0	8	5	5	2	0	3	2	5	3	2	2	6	0	3	1	5	1	1	0	0	5	3	5
ENSG00000062822__POLD1	0	0	0	1	0	1	0	0	0	1	0	0	0	0	0	0	0	0	0	0	0	0	1	0	0	0	0	0	0	0	0	0	0	0	0	0	0	0	0	0	0	2	0	0	0	0	0	0	0
ENSG00000062822__POLD1-cluster	1	0	1	0	0	2	0	0	0	0	0	0	0	0	0	0	0	0	1	0	0	0	4	0	0	0	0	0	0	0	0	0	0	1	0	0	0	0	0	0	0	1	0	0	0	0	0	0	0
ENSG00000063046__EIF4B	116.6	0	4	12	22.1	10	20	9	25.1	12	21.1	12	17	8	2	2	18	9	11	3	10	1	17	8	3	0	16	9	8	9	1	13	21.1	20	14	12	13	13	1	11	9	7	9	9	1	7	13	9	5
ENSG00000063127__SLC6A16	0	0	0	0	0	0	0	0	0	0	0	0	0	0	0	0	0	0	0	0	0	0	0	0	0	0	0	0	0	0	0	0	0	0	0	0	0	0	0	0	0	0	0	0	0	0	0	0	0
ENSG00000063169__GLTSCR1	7	0	0	0	0	0	1	1	1	1	0	0	0	0	0	0	1	0	0	0	0	0	0	0	0	0	1	0	0	0	0	2	0	2	0	0	1	0	0	0	1	1	0	1	0	0	0	0	1
ENSG00000063176__SPHK2	1	0	0	0	0	0	1	0	0	0	1	0	0	0	0	0	0	0	0	0	0	0	0	0	0	0	0	0	0	0	0	1	0	0	1	0	0	0	0	0	0	0	0	0	0	0	0	0	0
ENSG00000063177__RPL18	81.8	0	7	14	8	19	12	10	11	6	27.1	16	9	8	6	0	8	9	7	6	11	0	11	8	0	0	13	14	9	2	0	5	17	4	16	13	12	9	1	10	10	11	10	9	1	7	11	2	11
ENSG00000063180__CA11	17	0	5	1	4	2	2	0	3	2	2	1	5	0	0	0	1	0	0	0	2	0	2	3	0	0	2	1	0	1	0	0	0	2	4	0	4	1	0	4	1	0	0	0	0	2	2	3	1
ENSG00000063241__ISOC2	1	0	0	0	0	0	0	0	0	1	0	0	0	0	0	0	0	0	0	0	0	0	0	0	0	0	0	1	0	0	0	0	3	0	0	0	0	0	0	0	0	0	0	0	0	0	1	1	0
ENSG00000063244__U2AF2	24.1	0	1	2	3	4	2	1	4	2	3	8	4	1	1	0	2	0	0	1	1	0	2	2	0	0	2	2	2	0	0	1	2	4	4	4	6	2	0	3	4	1	2	3	0	0	2	3	2
ENSG00000063245__EPN1	20	0	0	0	5	1	2	0	2	3	0	0	2	1	1	0	2	3	0	1	0	0	0	0	0	0	8	1	0	0	0	1	2	2	3	2	2	2	0	1	2	2	0	0	0	1	5	0	2
ENSG00000063322__MED29	7	0	1	0	0	0	0	0	0	1	0	0	1	0	0	0	0	0	0	0	0	0	3	0	0	0	2	1	0	0	0	2	1	0	0	0	0	0	0	0	0	1	1	0	0	0	2	0	0
ENSG00000063438__AHRR	12	0	1	0	1	2	3	1	0	2	0	0	0	0	1	0	1	0	2	2	1	0	0	1	0	0	3	5	2	0	0	2	0	1	1	1	0	0	0	1	1	3	0	0	0	0	3	1	0
ENSG00000063438__AHRR-cluster	1	0	0	0	0	0	0	0	0	0	0	0	0	0	1	0	0	0	0	0	0	0	0	0	0	0	0	0	0	0	0	0	0	0	0	0	0	0	0	0	0	0	0	0	0	0	0	0	0
ENSG00000063587__ZNF275	14	0	0	0	0	1	2	5	0	1	6	0	0	1	2	0	2	0	0	0	1	0	3	0	1	0	0	1	0	0	0	1	2	3	1	0	0	0	0	0	0	0	0	0	0	0	0	1	1
ENSG00000063601__MTMR1	4	0	0	0	2	0	1	0	1	0	1	0	0	0	0	0	0	0	0	0	0	0	0	0	0	0	0	0	0	0	0	0	2	0	0	0	0	0	1	1	0	0	0	0	0	0	0	1	0
ENSG00000063660__GPC1	5	0	1	1	1	0	0	0	0	0	0	0	2	0	0	0	1	0	0	1	0	0	0	0	0	0	1	2	0	0	0	0	1	0	1	0	3	0	0	0	1	0	0	2	0	0	0	0	1
ENSG00000063761__ADCK1	2	0	1	2	0	0	0	1	0	0	0	0	0	0	0	0	0	0	0	0	0	0	0	0	0	0	0	0	0	0	0	0	0	0	0	0	0	0	0	0	0	1	0	0	0	0	0	0	0
ENSG00000063854__HAGH	13	0	2	2	3	3	0	2	4	0	2	0	4	0	0	0	0	1	0	1	0	0	7	0	0	0	1	1	1	0	0	1	7	3	0	1	1	0	0	0	1	1	1	0	0	1	0	3	1
ENSG00000063978__RNF4	6	0	0	0	0	3	2	1	0	2	1	0	3	1	0	0	0	0	2	0	1	0	1	0	0	0	0	0	1	0	0	1	0	1	1	0	0	0	0	0	0	1	0	0	0	0	2	0	1
ENSG00000064012__CASP8	1	0	0	0	3	0	0	0	0	0	0	0	0	1	0	0	0	0	1	0	0	0	0	0	0	0	0	0	0	0	0	0	0	0	0	0	0	0	0	0	1	0	0	0	0	0	1	0	0
ENSG00000064042__LIMCH1	4	0	1	2	1	2	0	1	0	0	2	0	0	0	1	0	0	0	1	0	1	0	5	0	0	0	0	0	0	0	0	0	0	0	0	0	0	2	0	0	0	1	0	0	0	0	2	0	2
ENSG00000064102__INTS13	10	0	1	1	0	0	0	1	0	0	0	0	1	0	0	0	1	0	0	0	0	0	1	1	0	0	0	0	0	0	0	2	2	0	0	1	0	0	0	1	1	0	0	0	0	0	0	0	1
ENSG00000064115__TM7SF3	35.2	0	2	4	2	7	7	1	1	3	3	2	5	0	1	0	1	0	1	0	0	0	10	1	1	0	0	1	1	1	0	0	1	7	7	0	1	2	0	2	1	2	0	1	0	1	1	2	1
ENSG00000064195__DLX3	1	0	0	0	5	0	0	0	0	0	0	0	0	0	0	0	0	0	0	1	0	0	0	0	0	0	0	0	0	0	0	0	0	0	1	0	0	0	0	0	0	0	0	0	0	0	0	0	0
ENSG00000064199__SPA17	14	0	5	0	1	1	5	1	0	1	1	0	0	2	1	0	1	0	0	1	0	0	0	1	1	0	0	1	0	0	1	0	0	3	0	1	2	3	0	0	2	3	0	0	0	1	1	1	0
ENSG00000064205__WISP2	2	0	0	0	0	0	0	0	0	0	0	0	0	0	0	0	0	0	0	0	0	0	0	0	0	0	0	0	0	0	0	0	0	0	0	0	0	0	0	0	0	0	0	0	0	0	0	0	0
ENSG00000064218__DMRT3	1	0	0	0	0	0	0	0	0	0	0	0	0	0	0	0	0	1	0	0	0	0	0	0	0	0	0	0	0	0	0	0	0	0	0	0	0	0	0	0	0	0	0	0	0	0	0	0	0
ENSG00000064225__ST3GAL6	0	0	0	0	0	0	0	0	0	0	0	0	2	0	0	0	0	0	0	0	0	0	1	0	0	0	0	0	0	0	0	0	0	0	0	0	0	0	0	0	0	0	0	0	0	0	0	0	0
ENSG00000064270__ATP2C2	1	0	0	0	0	1	0	0	0	0	0	0	0	0	0	0	1	0	0	0	0	0	0	2	0	0	0	0	0	0	0	1	1	0	1	0	1	0	0	1	0	0	0	0	0	1	0	0	0
ENSG00000064309__CDON	3	0	0	0	0	0	0	0	0	0	1	0	0	0	0	0	0	0	0	0	0	0	0	0	0	0	0	0	1	0	0	1	0	0	1	0	0	0	0	0	0	0	0	0	0	0	0	0	0
ENSG00000064313__TAF2	15	0	1	2	0	3	1	0	1	2	0	0	3	0	0	0	0	0	0	0	0	0	2	2	1	0	2	0	0	0	0	0	1	0	4	5	0	2	0	1	1	1	0	0	0	2	2	0	1
ENSG00000064393__HIPK2	82.8	0	6	9	22.1	20	6	13	5	4	19	7	11	5	6	0	10	3	1	1	18	0	10	3	4	0	13	18	13	3	1	5	6	7	19	5	11	8	1	5	4	5	3	10	0	3	5	14	1
ENSG00000064419__TNPO3	14	0	0	0	3	1	4	1	1	4	3	0	0	1	1	0	0	0	0	0	0	0	3	0	0	0	0	6	0	0	1	0	0	1	0	0	1	0	0	0	1	4	0	0	0	0	1	0	1
ENSG00000064490__RFXANK	0	0	0	0	0	2	0	1	1	2	1	0	1	0	0	0	1	0	0	0	0	0	2	0	0	0	2	0	0	1	0	0	0	0	1	0	0	0	0	1	0	0	1	0	0	0	0	0	0
ENSG00000064545__TMEM161A	8	0	0	1	0	0	1	0	0	0	0	1	1	1	1	0	2	0	0	1	0	0	0	0	0	0	0	1	0	1	0	2	0	1	2	1	2	0	0	0	1	0	0	0	0	0	2	1	1
ENSG00000064547__LPAR2	2	0	2	1	0	2	1	3	0	0	0	0	1	0	1	0	0	0	1	0	1	0	3	1	1	0	0	0	0	0	0	2	0	1	1	0	0	2	0	0	0	0	0	0	0	0	1	0	0
ENSG00000064601__CTSA	9	0	3	5	0	0	3	0	2	0	2	0	5	1	0	0	1	0	0	0	2	0	2	1	0	0	0	1	0	0	0	1	3	4	5	1	1	0	1	2	1	2	0	0	0	0	0	3	0
ENSG00000064607__SUGP2	16	0	2	3	6	4	5	2	0	0	3	1	6	1	0	0	4	1	0	2	2	0	2	1	0	0	2	4	0	2	0	1	3	1	3	0	5	0	1	2	0	0	0	4	0	1	3	1	0
ENSG00000064651__SLC12A2	5	0	1	1	5	1	3	4	3	0	3	2	6	0	0	0	0	0	0	1	0	0	4	0	0	0	0	3	0	0	0	0	0	2	2	0	3	0	0	1	1	0	1	1	0	0	0	4	1
ENSG00000064652__SNX24	0	0	0	0	0	0	2	1	0	0	0	1	0	0	0	0	0	0	0	0	0	0	1	0	0	0	0	0	0	0	0	0	0	0	0	0	0	0	0	0	0	1	0	0	0	0	0	1	0
ENSG00000064655__EYA2	0	0	0	0	0	0	0	0	0	0	0	0	0	0	0	0	0	0	0	0	0	0	0	0	0	0	0	0	0	0	0	0	0	0	0	0	0	0	0	0	0	0	0	0	0	0	0	0	0
ENSG00000064666__CNN2	8	0	0	3	0	1	0	0	0	0	0	0	1	0	0	0	0	0	1	0	1	0	0	0	0	0	6	1	2	0	0	1	0	0	0	0	0	0	1	0	0	0	0	0	0	0	3	0	1
ENSG00000064687__ABCA7	0	0	0	0	0	0	0	0	0	0	0	0	0	0	0	0	0	0	0	0	0	0	0	0	0	0	0	0	1	0	0	0	0	0	0	0	0	0	0	0	0	0	0	0	0	0	0	0	0
ENSG00000064692__SNCAIP	0	0	0	0	0	0	0	0	0	0	0	0	0	0	0	0	0	0	0	0	0	0	0	0	0	0	0	0	0	0	0	0	0	0	0	0	0	0	0	0	0	0	0	0	0	0	0	0	0
ENSG00000064703__DDX20	25.1	0	1	0	11	3	4	3	4	1	3	2	2	1	1	0	5	3	0	2	0	0	2	2	1	0	9	4	0	0	0	2	2	4	2	1	3	2	1	1	0	1	1	0	0	2	1	5	1
ENSG00000064726__BTBD1	10	0	0	1	2	3	1	0	1	0	2	0	0	1	0	0	1	0	1	0	1	0	1	0	0	0	1	0	2	1	0	0	0	2	0	0	0	1	0	0	3	0	0	0	0	0	1	1	0
ENSG00000064763__FAR2	0	0	0	0	0	1	0	0	0	0	0	0	0	0	0	0	0	0	0	0	0	0	0	0	0	0	0	0	0	0	0	0	0	0	0	0	0	0	0	0	0	0	0	0	0	0	0	0	0
ENSG00000064932__SBNO2	4	1	0	0	0	1	1	0	0	0	0	1	1	2	0	0	0	0	1	1	0	0	3	0	0	0	1	0	0	0	0	0	0	0	0	1	0	1	1	0	0	1	1	1	0	0	1	1	0
ENSG00000064933__PMS1	18	0	0	2	3	1	2	1	3	0	0	1	2	2	0	0	1	1	0	1	0	0	1	0	0	0	6	1	0	0	0	1	1	3	1	0	1	2	0	0	0	0	1	0	0	0	0	5	0
ENSG00000064961__HMG20B	9	0	2	5	2	1	3	0	4	1	0	0	2	0	0	0	2	3	1	0	0	0	4	1	0	0	2	0	0	0	0	1	2	0	1	0	3	2	0	1	2	1	0	0	0	2	1	1	1
ENSG00000064989__CALCRL	0	0	0	0	0	0	0	0	0	0	0	0	0	0	0	0	0	0	0	0	0	0	0	0	0	0	0	0	0	0	0	0	0	0	0	0	0	0	0	0	0	0	0	0	0	0	0	0	0
ENSG00000064995__TAF11	5	0	0	1	3	1	1	1	1	0	1	1	0	2	0	0	1	0	0	0	1	0	2	0	0	0	1	2	1	1	0	1	0	0	1	0	1	1	1	1	0	0	0	1	0	0	0	0	0
ENSG00000064999__ANKS1A	6	0	0	2	1	0	6	1	1	0	3	0	0	0	2	0	1	1	0	0	0	0	0	1	3	0	2	3	0	0	0	1	1	1	1	1	0	1	0	1	1	1	0	1	0	0	1	0	0
ENSG00000065000__AP3D1	27.1	1	1	5	4	2	11	8	3	5	2	3	4	2	1	1	3	1	1	1	1	0	6	1	1	0	1	12	3	0	0	0	3	3	2	3	6	2	1	1	6	3	2	2	0	2	4	1	1
ENSG00000065029__ZNF76	3	0	1	0	0	1	0	1	1	2	2	1	0	0	0	0	1	0	0	1	0	0	2	0	0	0	1	0	0	0	0	1	0	0	0	0	0	0	0	0	0	0	0	0	0	0	1	1	0
ENSG00000065054__SLC9A3R2	13	0	0	2	1	1	0	0	1	0	2	2	0	1	1	0	0	1	1	0	0	0	2	1	1	0	1	1	0	0	0	3	3	1	1	4	1	1	0	0	0	4	3	0	0	0	2	0	1
ENSG00000065057__NTHL1	6	0	0	1	0	1	0	0	0	0	0	0	2	0	0	0	0	1	1	0	0	0	0	0	0	0	4	0	1	1	0	1	1	1	2	0	0	0	1	1	0	1	0	0	0	0	1	0	0
ENSG00000065060__UHRF1BP1	18	0	1	5	0	3	0	2	1	0	2	0	3	0	0	0	0	0	1	0	0	0	2	0	0	0	2	4	0	0	0	2	0	3	1	0	2	4	0	2	1	1	1	1	0	0	4	1	0
ENSG00000065135__GNAI3	42.2	0	4	7	16	4	8	1	5	3	10	4	8	2	1	0	4	0	2	1	2	0	7	6	2	0	6	5	2	3	1	5	3	0	6	5	10	3	0	0	6	4	5	9	1	0	2	4	2
ENSG00000065150__IPO5	29.1	0	3	4	3	5	7	4	2	3	9	3	5	3	2	0	5	4	0	0	4	0	6	0	1	0	3	9	3	6	0	2	7	4	5	5	2	0	1	2	0	8	2	3	0	3	4	3	1
ENSG00000065154__OAT	16	0	4	1	0	1	3	0	0	0	4	0	0	1	0	0	2	0	1	0	1	0	1	0	0	0	3	3	0	0	0	1	2	0	1	1	3	3	0	1	0	3	0	0	0	0	2	3	2
ENSG00000065183__WDR3	9	0	0	1	2	0	1	0	3	2	2	2	1	0	1	0	1	1	0	1	1	0	4	0	0	0	0	0	1	1	0	1	0	1	2	1	1	3	0	3	1	0	0	0	0	3	0	0	0
ENSG00000065243__PKN2	5	0	1	0	1	1	0	1	0	0	4	0	1	0	0	0	1	0	0	1	0	0	0	0	0	0	0	0	1	0	0	0	1	0	0	0	0	1	0	0	0	2	1	0	0	1	0	0	0
ENSG00000065268__WDR18	6	0	0	2	1	0	0	0	4	0	7	1	1	1	0	0	2	0	0	1	0	0	4	1	1	0	1	3	0	0	0	3	1	0	0	0	1	0	1	1	1	2	1	1	0	0	2	2	2
ENSG00000065308__TRAM2	2	0	0	0	0	1	0	0	0	0	0	0	0	0	0	0	0	0	0	0	0	0	0	0	0	0	0	1	0	0	0	0	0	0	0	0	0	0	2	0	0	2	0	1	0	0	0	0	0
ENSG00000065320__NTN1	0	0	0	0	1	0	0	0	0	1	0	0	0	0	0	0	0	0	0	0	0	0	0	0	0	0	0	0	0	0	0	0	0	0	0	0	0	0	0	0	0	0	0	0	0	0	0	0	0
ENSG00000065328__MCM10	7	0	0	2	0	6	0	0	0	0	0	0	8	0	0	0	0	0	0	0	0	0	4	0	0	0	0	0	0	0	0	0	0	0	2	0	0	0	1	0	0	0	0	0	0	0	0	0	0
ENSG00000065357__DGKA	8	1	0	0	0	0	2	0	4	0	0	0	0	0	0	0	1	0	0	0	1	0	0	0	0	0	0	1	0	0	0	0	0	0	1	1	0	0	0	0	1	0	0	0	0	0	0	0	0
ENSG00000065361__ERBB3	1	0	0	0	0	0	0	0	1	0	0	0	0	0	0	0	1	0	0	0	0	0	0	0	0	0	0	0	0	0	0	0	0	0	0	0	0	0	0	1	0	0	0	0	0	0	0	0	0
ENSG00000065361__ERBB3-cluster	4	0	0	0	0	0	0	0	0	1	0	0	0	0	0	0	0	0	0	0	0	0	0	0	0	0	0	1	0	1	0	0	0	1	0	0	0	0	0	1	0	0	0	0	0	0	0	0	0
ENSG00000065413__ANKRD44	0	0	0	0	0	0	0	0	0	0	0	0	0	0	0	0	0	0	0	0	0	0	0	0	0	0	0	0	0	0	0	0	0	0	0	0	0	0	0	0	0	0	0	0	0	0	0	0	0
ENSG00000065427__KARS	20	0	0	4	3	6	5	4	4	2	6	4	3	1	2	0	6	0	0	0	0	0	3	1	0	0	0	3	2	1	1	3	4	2	4	3	2	5	1	4	6	1	6	2	0	1	3	5	1
ENSG00000065457__ADAT1	3	0	3	0	2	0	1	2	0	0	3	0	0	0	0	0	1	0	0	0	0	0	0	0	0	0	0	0	0	0	0	0	0	1	3	0	1	0	0	0	0	3	0	0	0	0	1	2	0
ENSG00000065485__PDIA5	13	0	3	1	4	0	2	0	2	1	0	1	0	0	0	0	2	0	0	0	1	0	1	1	0	0	0	0	0	0	0	2	1	1	1	0	0	2	0	0	1	2	0	0	0	0	0	0	1
ENSG00000065485__PDIA5-cluster	0	0	1	0	0	0	0	1	0	0	0	0	0	0	0	0	0	0	0	0	0	0	0	0	0	0	0	0	0	0	0	0	0	0	0	0	0	0	0	0	0	0	0	0	0	0	0	0	0
ENSG00000065491__TBC1D22B	4	0	0	2	1	0	0	0	0	0	0	0	0	0	0	0	1	0	0	0	0	0	0	0	1	0	0	0	0	2	0	0	0	0	0	1	0	0	0	0	0	0	0	0	0	0	0	0	0
ENSG00000065518__NDUFB4	33.1	0	7	6	3	8	6	1	7	2	9	8	4	4	4	0	3	4	2	1	2	0	7	3	2	0	4	6	4	2	1	4	6	3	3	9	3	6	3	5	2	1	1	5	0	0	7	5	2
ENSG00000065526__SPEN	18	0	1	2	0	4	3	2	3	1	3	3	3	1	0	0	4	0	1	0	0	0	8	0	1	0	1	1	2	1	0	1	5	4	0	0	3	0	0	3	3	2	2	0	0	2	0	0	0
ENSG00000065534__MYLK	0	0	0	0	0	0	1	0	0	0	0	0	0	0	0	0	0	0	0	0	0	0	0	0	0	0	0	0	0	0	0	0	0	0	0	0	0	0	0	0	0	0	0	2	0	0	0	0	0
ENSG00000065548__ZC3H15	32.1	0	0	3	10	1	3	2	3	1	7	0	5	0	0	0	8	1	1	0	1	0	3	1	1	0	6	1	3	1	0	3	5	5	9	4	2	1	1	3	3	2	0	1	0	2	4	6	3
ENSG00000065559__MAP2K4	13	0	3	2	3	3	2	4	3	1	6	1	6	1	2	0	1	2	2	0	1	0	3	1	2	0	3	1	0	1	0	1	1	0	3	0	0	0	0	3	0	2	1	0	0	1	1	2	0
ENSG00000065600__TMEM206	2	0	0	0	0	0	0	0	0	0	1	0	0	0	0	0	1	0	0	0	0	0	0	0	0	0	0	0	0	0	0	0	0	0	0	0	0	0	0	1	0	0	0	0	0	0	1	0	0
ENSG00000065613__SLK	23.1	0	1	1	8	4	4	4	4	1	4	6	5	0	0	0	4	0	1	1	2	0	9	0	0	0	4	6	5	1	0	1	2	0	6	0	2	2	0	2	6	4	1	0	0	0	1	0	1
ENSG00000065615__CYB5R4	2	0	0	1	0	0	0	0	0	0	0	0	0	0	0	0	0	0	0	0	0	0	0	0	0	0	0	0	0	0	0	0	0	0	0	0	2	0	0	0	0	2	0	0	0	0	0	0	0
ENSG00000065621__GSTO2	0	0	0	0	0	0	0	0	0	0	0	0	0	0	0	0	0	0	0	0	0	0	0	0	0	0	0	0	0	0	0	0	0	0	0	0	0	0	0	1	0	0	0	0	0	0	0	0	0
ENSG00000065665__SEC61A2	9	0	0	0	0	0	3	0	0	0	3	0	2	0	0	0	3	0	0	0	1	0	0	0	0	0	0	1	0	1	0	0	0	0	2	0	0	1	0	1	1	1	3	0	0	0	0	1	0
ENSG00000065675__PRKCQ	2	0	0	0	0	0	0	0	0	0	5	0	0	0	0	0	0	0	0	0	0	0	0	0	0	0	0	0	0	0	1	0	0	0	0	0	0	0	0	1	0	0	1	0	0	0	0	0	1
ENSG00000065717__TLE2	22.1	0	5	1	0	3	4	0	1	4	2	2	3	3	1	0	3	2	0	0	3	0	4	0	0	0	3	0	5	1	2	4	3	11	2	3	8	1	0	1	1	4	0	1	0	5	3	3	1
ENSG00000065802__ASB1	6	0	0	1	1	1	0	0	3	0	2	1	0	0	0	0	1	0	0	0	1	0	0	0	0	0	0	1	0	1	0	0	0	0	1	0	0	1	0	1	1	2	1	0	0	0	2	0	2
ENSG00000065809__FAM107B	5	0	0	2	0	0	0	0	0	1	2	2	1	0	0	0	0	0	1	0	1	0	0	0	1	0	1	2	2	1	0	0	0	0	0	0	2	0	0	1	1	1	1	0	0	1	1	0	0
ENSG00000065882__TBC1D1	10	0	1	0	0	3	0	0	1	1	1	0	1	0	1	0	0	1	1	2	0	0	2	0	3	0	2	1	1	0	0	0	0	1	1	0	1	4	0	0	0	1	0	0	0	0	0	0	0
ENSG00000065883__CDK13	7	0	0	0	1	2	2	0	0	0	3	2	1	1	0	0	1	0	0	1	1	0	4	2	0	0	1	2	1	3	0	1	0	4	0	0	0	0	0	3	0	0	0	0	0	1	0	0	1
ENSG00000065911__MTHFD2	48.3	1	2	24.1	6	13	8	2	22.1	2	7	1	21.1	0	2	0	11	1	0	1	0	0	10	1	2	0	2	4	2	1	0	1	1	3	3	1	5	3	0	2	1	7	1	8	0	2	8	1	1
ENSG00000065923__SLC9A7	0	0	0	0	0	0	1	0	0	0	0	3	0	0	0	0	1	0	1	1	0	0	0	3	0	0	0	2	0	0	0	1	0	0	1	0	0	0	0	4	0	0	0	0	0	0	0	0	0
ENSG00000065970__FOXJ2	3	0	0	0	0	3	0	0	1	0	0	0	2	0	0	1	0	0	0	0	0	0	0	0	0	0	0	1	0	0	0	0	0	2	0	0	0	0	0	0	0	0	0	0	0	0	0	1	0
ENSG00000065978__YBX1	140.4	0	16	27.1	9	21.1	14	17	33.1	6	22.1	12	16	5	5	0	11	9	9	4	8	0	26.1	7	6	0	24.1	18	13	6	0	10	24.1	22.1	22.1	6	16	18	3	17	15	26.1	5	10	1	8	14	10	4
ENSG00000065989__PDE4A	7	0	0	1	1	1	0	0	0	0	1	0	4	0	0	0	0	0	0	0	0	0	0	0	0	0	1	0	0	0	0	0	1	1	1	1	2	0	0	1	0	0	1	0	0	1	0	0	0
ENSG00000066027__PPP2R5A	11	0	4	0	1	1	0	0	4	0	1	2	3	0	2	0	0	0	0	0	0	0	1	1	0	0	0	4	1	3	0	0	2	2	1	1	0	0	0	1	1	2	1	1	0	0	3	1	1
ENSG00000066044__ELAVL1	42.2	1	6	7	0	5	3	4	3	2	11	5	3	2	1	0	6	6	2	1	2	1	4	5	2	0	6	5	4	2	0	1	6	7	6	2	7	5	1	4	0	4	1	7	1	2	4	5	2
ENSG00000066056__TIE1	0	0	0	0	0	0	0	0	0	0	0	0	0	0	0	0	0	0	0	0	0	0	0	0	0	0	0	0	0	0	0	0	0	0	0	0	0	0	0	0	0	0	0	0	0	0	0	0	0
ENSG00000066084__DIP2B	21.1	0	2	1	4	2	3	2	1	1	5	0	2	0	2	0	5	1	1	0	0	0	3	0	1	0	4	3	2	2	1	1	3	3	3	1	2	0	0	0	3	0	2	2	0	0	1	5	0
ENSG00000066117__SMARCD1	9	0	0	1	1	0	0	1	0	0	1	0	1	0	0	0	0	0	0	0	1	0	3	1	1	0	2	1	3	1	0	0	1	0	1	0	3	3	0	1	1	2	0	1	0	1	4	1	2
ENSG00000066135__KDM4A	0	0	0	0	0	1	3	0	0	0	0	0	1	0	0	0	1	0	0	0	2	0	0	1	0	0	0	0	0	0	0	0	0	0	0	0	0	0	0	0	2	2	0	0	0	1	0	1	1
ENSG00000066136__NFYC	12	0	1	1	1	1	6	4	2	0	2	3	1	0	2	0	2	1	1	2	0	0	4	1	0	0	3	1	2	1	1	0	1	4	2	0	1	1	0	2	3	3	1	2	0	0	1	1	1
ENSG00000066185__ZMYND12	0	0	0	0	0	0	0	0	0	0	0	0	0	0	0	0	0	0	0	0	0	0	0	0	0	0	0	0	0	0	0	0	0	0	0	0	0	0	0	0	0	0	0	0	0	0	0	0	0
ENSG00000066230__SLC9A3	0	0	1	0	0	0	0	0	0	0	0	0	0	0	0	0	0	0	0	0	0	0	0	0	0	0	0	0	0	0	0	0	0	0	0	0	0	0	0	0	0	0	0	0	0	0	0	0	0
ENSG00000066248__NGEF	0	0	0	0	0	0	0	0	0	0	0	0	0	0	0	0	0	0	0	0	0	0	0	0	0	0	0	0	0	0	0	0	0	0	0	0	0	0	0	0	0	0	0	0	0	0	0	0	0
ENSG00000066279__ASPM	10	0	2	2	1	2	30.1	0	12	0	21.1	0	1	0	0	0	1	0	0	0	0	0	1	0	0	0	1	0	0	0	0	0	0	0	0	0	2	0	0	1	0	9	0	1	0	1	0	0	2
ENSG00000066294__CD84	0	0	0	0	0	0	0	0	0	0	0	0	0	0	0	0	0	0	0	0	0	0	0	0	0	0	0	0	0	0	0	0	0	0	0	0	0	0	0	0	0	0	0	0	0	0	0	0	0
ENSG00000066322__ELOVL1	13	1	3	0	2	0	1	1	1	0	5	0	3	2	0	0	1	0	0	0	0	0	3	0	1	0	1	1	0	0	0	2	7	0	2	1	1	3	1	1	2	1	0	1	0	0	2	2	1
ENSG00000066379__ZNRD1	3	0	0	0	0	0	0	2	0	1	2	1	0	0	0	0	0	0	0	0	0	0	0	0	0	0	0	0	1	0	0	0	1	0	0	1	1	0	0	0	0	1	0	0	0	0	0	0	0
ENSG00000066382__MPPED2	0	0	0	0	0	0	0	0	0	0	0	0	0	0	0	0	0	0	0	0	0	0	0	0	0	0	0	0	0	0	0	0	0	0	0	0	0	0	0	0	0	0	0	0	0	0	0	0	0
ENSG00000066405__CLDN18	2	0	0	0	0	0	0	0	0	0	0	0	0	0	0	0	0	0	0	4	0	0	0	0	0	0	0	2	0	0	0	0	0	0	1	0	0	0	0	0	0	0	0	0	0	1	0	1	0
ENSG00000066422__ZBTB11	16	1	1	0	2	1	1	2	0	0	1	1	1	0	0	0	1	0	1	0	0	0	1	0	1	0	0	2	1	2	1	1	0	2	3	0	2	2	0	0	0	2	0	0	0	1	1	2	0
ENSG00000066427__ATXN3	8	0	0	1	3	0	2	1	1	1	2	1	3	0	0	0	1	1	0	2	0	0	0	1	0	0	0	2	0	1	0	1	0	0	0	0	0	0	0	0	1	1	0	1	0	0	1	0	1
ENSG00000066427__ATXN3-cluster	0	0	0	0	0	0	0	1	0	0	0	0	0	0	0	0	0	0	0	0	0	0	0	0	0	0	0	0	0	0	0	0	0	0	0	0	0	0	0	0	0	0	0	0	0	0	0	0	0
ENSG00000066455__GOLGA5	6	0	0	0	1	0	0	0	0	0	0	0	0	0	0	0	0	0	0	0	0	0	1	0	0	0	0	0	0	0	0	0	0	1	0	1	0	2	0	0	0	0	0	1	0	2	1	2	1
ENSG00000066468__FGFR2	4	0	1	1	1	0	1	1	0	0	2	2	1	0	0	0	1	1	0	0	1	0	1	0	0	0	0	6	0	0	0	0	0	1	0	0	1	0	2	0	0	0	0	1	0	0	0	0	0
ENSG00000066557__LRRC40	5	0	0	0	1	0	2	0	0	1	1	0	1	0	1	0	0	0	0	0	0	0	1	0	0	0	0	1	0	0	0	0	1	0	0	0	1	0	0	0	0	1	0	1	0	0	0	0	0
ENSG00000066583__ISOC1	1	0	4	2	0	0	0	1	0	0	1	1	2	0	0	0	1	0	0	0	0	0	11	0	0	0	1	0	0	0	0	0	0	0	1	0	0	1	0	1	1	0	0	0	0	0	0	0	0
ENSG00000066629__EML1	13	0	1	1	2	2	0	3	1	0	2	12	5	0	0	0	1	0	0	0	1	0	3	2	0	0	0	1	0	0	0	0	0	1	0	1	2	5	0	0	1	4	2	1	0	0	5	7	0
ENSG00000066651__TRMT11	4	0	0	0	1	1	0	0	0	0	0	0	2	0	0	0	1	0	0	0	0	0	5	0	0	0	0	2	0	0	0	0	0	1	0	0	0	0	0	0	1	0	0	0	0	0	0	0	1
ENSG00000066654__THUMPD1	10	0	1	2	0	1	2	2	1	0	2	0	1	3	2	0	0	1	2	0	1	0	2	1	0	0	0	2	0	1	0	0	0	0	0	0	1	2	1	0	1	1	1	0	0	1	1	2	0
ENSG00000066697__MSANTD3	5	0	1	0	0	0	0	0	1	0	0	0	0	0	0	0	0	0	0	0	0	0	1	0	0	0	0	0	1	0	0	1	1	0	0	0	0	0	0	2	0	1	0	2	0	0	0	0	0
ENSG00000066697__MSANTD3-cluster	2	0	0	3	2	0	0	0	1	0	1	0	1	0	0	0	0	0	0	0	0	0	1	0	0	0	0	0	1	1	0	1	0	2	1	0	0	0	0	5	1	0	1	0	0	0	0	0	0
ENSG00000066735__KIF26A	9	0	3	0	4	4	3	0	1	0	1	2	0	1	0	0	2	1	0	0	1	0	0	1	0	0	0	1	0	0	0	2	1	1	4	0	0	2	1	2	2	2	0	0	0	1	1	0	2
ENSG00000066739__ATG2B	6	0	0	0	1	0	1	1	0	0	0	1	1	2	1	0	2	0	0	0	3	0	0	0	0	0	4	0	0	0	0	0	2	0	0	0	1	3	1	1	1	0	0	0	0	1	0	3	1
ENSG00000066777__ARFGEF1	23.1	0	0	0	3	2	1	1	0	0	1	2	1	0	2	0	2	0	1	1	1	0	3	2	1	0	0	1	1	0	0	0	0	0	0	0	0	1	0	0	2	0	0	0	0	1	2	0	4
ENSG00000066827__ZFAT	1	0	0	0	0	0	0	0	0	0	1	1	0	0	0	0	0	1	0	0	2	0	0	0	0	0	1	0	0	0	0	0	0	0	0	0	0	0	0	0	0	0	0	0	0	0	0	0	0
ENSG00000066855__MTFR1	1	0	1	0	0	0	1	1	0	0	1	0	1	0	0	0	0	0	1	0	0	0	0	0	0	0	0	0	0	0	0	0	0	0	0	0	0	0	1	0	0	0	0	0	0	0	0	0	0
ENSG00000066923__STAG3	0	0	0	0	0	0	0	0	0	0	0	0	0	0	0	0	0	0	0	0	0	0	0	0	0	0	0	0	0	0	0	0	0	0	0	0	0	0	0	0	0	0	0	0	0	0	0	0	0
ENSG00000066926__FECH	2	0	0	1	2	0	0	0	3	2	1	1	0	0	0	0	0	1	1	0	0	0	1	0	0	0	1	1	0	1	0	2	2	0	1	0	1	0	0	0	0	0	0	1	0	0	1	1	0
ENSG00000066933__MYO9A	8	0	0	0	1	2	2	0	0	1	1	0	0	2	0	0	2	0	0	0	1	0	1	0	0	0	0	4	0	0	0	1	0	0	0	0	0	0	0	0	0	3	1	0	0	1	0	0	2
ENSG00000067048__DDX3Y	4	0	0	0	2	2	0	3	0	1	3	2	2	0	0	0	0	0	0	0	0	0	2	0	0	0	0	3	3	0	0	0	0	0	1	0	0	0	0	1	0	0	2	0	0	0	1	0	0
ENSG00000067057__PFKP	10	0	3	2	1	3	1	0	0	2	4	0	6	2	0	0	1	0	0	1	0	0	9	0	0	0	0	1	0	0	0	2	0	4	1	1	0	8	0	0	0	3	1	2	0	0	2	1	0
ENSG00000067064__IDI1	30.1	0	9	10	4	5	20	9	4	2	6	6	4	0	1	0	4	1	3	0	0	0	6	3	3	0	5	6	1	0	0	6	6	2	2	0	4	3	2	6	3	4	8	6	0	1	6	2	3
ENSG00000067066__SP100	2	0	1	0	0	0	2	0	0	1	2	0	0	0	0	0	2	1	0	0	0	0	0	2	0	0	0	0	0	0	0	0	0	3	0	2	1	0	0	0	0	0	0	1	0	0	0	0	0
ENSG00000067082__KLF6	78.8	1	7	3	19	1	11	3	10	2	10	0	5	2	2	0	24.1	2	9	0	8	0	9	1	2	0	1	2	5	1	1	10	11	5	14	4	6	8	3	1	3	10	4	2	0	7	5	7	5
ENSG00000067113__PLPP1	5	0	3	2	2	1	0	1	0	0	0	1	0	0	0	0	1	1	0	0	3	0	3	0	0	0	0	0	0	1	0	1	0	1	0	3	0	2	0	0	2	0	0	0	0	0	0	2	0
ENSG00000067141__NEO1	3	0	4	0	0	1	0	2	0	0	1	0	0	0	1	0	0	1	1	2	0	0	0	1	0	0	0	1	1	0	0	0	2	0	1	2	1	1	1	1	0	0	0	0	0	2	1	0	1
ENSG00000067167__TRAM1	93.0	0	5	14	14	8	15	8	7	3	12	7	23.1	5	2	1	12	4	8	3	9	0	6	4	3	0	6	4	2	6	0	8	15	14	10	4	8	16	1	6	6	8	6	6	0	3	6	5	4
ENSG00000067177__PHKA1	17	0	1	6	3	3	5	2	3	3	0	1	0	0	0	0	3	0	0	0	4	0	2	1	0	0	2	1	2	2	0	2	2	2	6	0	2	0	0	0	0	2	0	0	0	0	1	3	2
ENSG00000067182__TNFRSF1A	3	0	0	0	1	1	0	0	0	0	0	0	2	0	0	0	2	0	0	0	0	0	1	0	0	0	0	0	0	0	0	0	0	3	0	1	0	1	1	0	0	1	0	1	0	0	0	0	3
ENSG00000067191__CACNB1	2	0	0	0	2	0	0	0	1	0	1	0	1	0	0	0	1	0	0	0	0	0	0	1	2	0	0	0	0	0	0	0	1	1	1	0	0	0	0	0	0	0	0	1	0	0	0	0	0
ENSG00000067208__EVI5	8	0	0	1	4	0	2	0	2	1	0	0	0	1	1	0	0	0	1	0	1	0	0	1	0	0	0	1	0	0	0	1	3	2	1	0	3	1	0	0	0	0	0	0	0	0	0	2	0
ENSG00000067221__STOML1	0	0	0	0	0	0	0	0	0	0	0	0	0	0	0	0	1	0	0	0	0	0	0	0	0	0	0	0	0	0	0	0	0	0	0	0	0	0	0	0	0	0	0	0	0	0	0	0	0
ENSG00000067225__PKM	128.0	0	16	29.1	27.1	27.1	30.1	13	24.1	8	24.1	10	24.1	6	9	0	17	8	9	3	4	0	36.2	6	6	0	10	20	8	5	0	19	16	21.1	20	15	15	14	4	18	14	17	8	17	0	8	16	15	6
ENSG00000067248__DHX29	24.1	0	0	2	2	4	1	4	3	0	5	2	4	0	0	0	3	0	2	1	1	0	3	1	0	0	2	3	2	0	0	3	2	3	0	0	7	7	3	2	1	1	1	3	0	0	2	1	1
ENSG00000067334__DNTTIP2	27.1	2	2	2	1	0	4	0	6	2	3	1	3	0	0	0	1	1	1	0	0	0	6	0	0	0	1	5	4	1	0	1	3	5	2	2	1	0	1	1	1	1	1	0	0	5	0	1	3
ENSG00000067365__METTL22	3	0	0	0	0	1	0	0	0	0	0	1	0	1	0	0	0	0	0	0	0	0	1	0	0	0	0	0	0	0	0	1	0	1	0	0	1	0	0	0	0	0	0	1	0	0	0	0	1
ENSG00000067369__TP53BP1	17	0	0	2	5	2	4	2	2	1	5	0	1	1	2	0	1	0	1	2	0	0	3	3	0	0	3	2	0	1	0	0	1	0	0	1	5	1	0	2	5	2	2	2	0	0	0	2	0
ENSG00000067445__TRO	2	0	0	0	0	0	0	0	0	0	0	0	0	0	0	0	0	0	0	0	0	0	0	0	1	0	0	0	1	0	0	1	0	0	0	0	0	0	0	1	0	0	0	1	0	1	0	1	0
ENSG00000067533__RRP15	18	0	0	1	2	1	1	1	2	1	0	3	2	0	0	0	0	2	0	1	0	0	5	1	1	0	5	2	1	2	0	3	1	1	2	1	1	5	1	1	1	1	2	0	0	0	2	1	1
ENSG00000067560__RHOA	95.1	0	10	21.1	11	27.1	13	8	12	5	25.1	4	16	1	2	0	20	8	3	5	4	0	12	4	7	0	9	11	6	6	0	12	11	13	8	12	10	9	1	9	14	19	6	4	0	8	10	7	7
ENSG00000067596__DHX8	4	0	0	1	2	0	2	0	0	0	2	0	0	1	0	0	0	0	0	0	0	0	1	0	0	0	3	1	0	0	0	0	2	3	1	0	1	1	0	2	1	2	0	0	0	1	0	0	1
ENSG00000067601__PMS2P4	2	0	0	0	0	0	0	0	0	0	0	0	0	0	0	0	0	0	0	0	0	0	0	0	0	0	0	0	0	0	0	0	0	0	0	0	0	0	0	0	0	0	0	0	0	0	0	0	0
ENSG00000067606__PRKCZ	5	0	0	1	1	1	0	0	1	0	0	0	5	0	0	0	0	0	0	0	0	0	1	0	0	0	0	0	0	0	0	0	1	0	2	0	0	0	0	0	0	0	0	0	0	0	1	1	0
ENSG00000067646__ZFY	7	0	0	0	0	2	6	0	0	0	1	1	1	0	4	0	0	0	0	0	1	1	0	0	0	0	2	1	1	0	0	2	0	0	1	0	1	0	0	0	2	0	0	1	0	0	1	0	0
ENSG00000067704__IARS2	24.1	0	2	2	7	4	11	2	0	3	2	5	0	1	2	0	5	2	3	1	3	0	3	0	2	0	2	1	3	0	0	1	10	4	4	4	1	4	1	1	0	2	1	0	0	1	0	5	0
ENSG00000067715__SYT1	1	0	0	0	0	0	0	0	0	0	0	0	0	0	0	0	0	0	0	1	0	0	0	0	0	0	0	0	0	1	0	0	0	0	0	0	0	0	0	0	0	0	0	0	0	0	0	0	0
ENSG00000067829__IDH3G	9	0	4	0	2	1	1	2	2	0	2	0	5	0	0	0	1	1	0	0	0	0	0	2	0	0	0	1	0	1	0	2	3	1	1	2	3	0	0	0	0	0	0	0	0	2	3	0	0
ENSG00000067836__ROGDI	2	0	1	0	0	0	0	1	0	0	0	0	0	0	0	0	0	0	0	0	0	0	0	0	0	0	1	0	0	0	0	0	0	0	0	0	1	2	0	0	0	0	0	0	0	0	0	1	0
ENSG00000067840__PDZD4	6	0	1	0	4	2	1	2	0	0	0	3	0	1	1	0	2	1	1	3	0	0	1	1	0	0	0	2	0	1	0	1	0	2	2	1	3	2	0	1	1	0	0	2	0	0	1	1	0
ENSG00000067842__ATP2B3	0	0	0	0	0	0	0	0	0	0	0	0	0	0	0	0	1	0	0	0	0	0	0	0	0	0	0	0	0	0	0	0	0	0	0	0	0	0	0	0	0	0	0	0	0	0	0	0	0
ENSG00000067900__ROCK1	71.6	0	4	6	6	8	10	8	6	4	13	6	6	3	5	0	9	5	3	0	2	0	9	4	1	0	17	12	5	10	0	8	9	6	5	7	1	4	1	6	2	7	4	2	0	3	3	8	2
ENSG00000067955__CBFB	20	0	6	9	5	2	4	2	2	0	4	3	2	1	0	0	1	1	1	0	2	0	5	0	4	0	3	2	0	1	0	4	0	3	5	1	0	0	0	3	1	5	0	3	0	1	2	3	1
ENSG00000067992__PDK3	0	0	0	0	0	0	0	0	2	0	1	0	0	0	0	0	0	0	0	0	0	0	0	0	0	0	1	0	0	0	0	0	0	0	0	0	0	0	0	0	0	0	0	0	0	0	0	0	0
ENSG00000068001__HYAL2	3	0	0	0	0	1	2	0	1	0	0	0	0	0	0	0	0	0	0	0	0	0	1	0	0	0	0	3	0	0	0	0	0	0	0	0	0	0	0	1	0	2	0	0	0	0	0	1	0
ENSG00000068024__HDAC4	5	0	0	0	0	0	0	2	0	0	1	0	0	1	0	0	0	0	0	0	0	0	1	0	0	0	0	1	1	0	0	0	1	2	1	0	0	0	0	0	0	0	0	1	0	0	1	0	0
ENSG00000068028__RASSF1	3	0	0	0	1	1	0	1	0	0	1	0	1	0	0	0	0	0	0	0	1	0	0	0	0	0	0	1	0	0	0	0	1	0	0	0	1	0	0	0	0	1	0	1	0	0	1	0	0
ENSG00000068078__FGFR3	0	0	0	0	0	0	0	0	0	0	0	0	0	0	0	0	0	0	0	0	0	0	0	0	0	0	0	0	0	0	0	0	0	0	0	0	0	0	0	0	0	0	0	0	0	0	1	0	0
ENSG00000068079__IFI35	2	0	0	0	0	0	0	0	0	0	0	0	0	0	0	0	0	0	0	0	0	0	0	0	1	0	0	0	0	0	0	0	0	0	0	0	0	0	0	0	0	2	0	0	0	0	0	0	0
ENSG00000068097__HEATR6	3	0	0	0	0	0	0	0	0	0	0	0	1	1	0	0	0	1	0	0	0	0	1	0	0	0	0	0	0	0	0	0	0	0	0	0	0	0	0	1	0	0	0	0	0	0	0	0	0
ENSG00000068120__COASY	2	0	0	0	0	0	1	0	1	0	2	0	0	0	0	0	2	0	0	0	0	0	0	0	0	0	0	0	1	0	0	1	0	0	0	0	0	2	0	0	0	1	0	0	0	0	3	2	0
ENSG00000068137__PLEKHH3	11	0	3	0	3	0	2	0	2	1	1	2	0	0	2	0	0	2	0	1	1	0	1	0	0	0	3	0	3	0	0	2	0	1	1	1	2	1	1	0	2	1	0	1	0	0	1	0	0
ENSG00000068305__MEF2A	29.1	0	0	5	3	7	4	0	1	1	4	1	5	1	3	0	1	2	1	0	6	0	0	1	1	0	1	5	3	0	0	0	4	2	0	2	2	1	1	0	0	2	1	3	0	1	1	0	3
ENSG00000068308__OTUD5	8	0	0	0	2	0	0	2	3	1	3	0	2	0	0	0	1	2	0	1	2	0	2	1	0	0	4	0	0	0	0	1	5	0	0	1	1	1	0	0	1	0	0	0	0	0	0	1	0
ENSG00000068323__TFE3	6	0	1	2	1	0	1	0	0	0	2	0	1	0	1	0	1	0	0	0	0	0	0	1	0	0	0	1	1	0	0	0	2	0	4	0	0	0	0	0	0	0	0	0	0	1	0	3	0
ENSG00000068354__TBC1D25	8	0	1	0	2	2	1	0	1	1	0	1	1	0	0	0	0	2	0	0	0	0	2	0	0	0	1	1	0	0	0	0	0	0	0	0	0	0	0	0	2	0	0	0	0	0	0	0	0
ENSG00000068366__ACSL4	3	0	1	1	0	2	0	0	0	0	2	2	1	0	0	0	0	0	0	1	0	0	0	0	0	0	4	2	0	0	0	0	0	0	0	0	0	0	0	0	0	0	0	1	0	0	0	0	2
ENSG00000068383__INPP5A	7	0	0	0	1	1	0	0	1	0	1	0	2	0	0	0	0	0	1	0	1	0	4	0	0	0	0	0	0	1	0	2	0	2	1	1	0	0	0	0	0	1	0	0	0	0	3	3	0
ENSG00000068394__GPKOW	2	0	0	0	0	0	0	1	2	0	0	0	0	0	0	0	1	0	0	0	1	0	0	0	0	0	1	0	0	0	0	0	1	0	1	0	0	0	0	0	1	0	0	0	0	1	1	1	0
ENSG00000068400__GRIPAP1	2	0	0	0	0	0	1	0	0	0	0	0	1	0	0	0	0	1	0	1	0	0	0	0	0	0	1	0	0	0	0	1	0	0	0	1	0	0	0	0	0	0	0	0	0	0	0	0	0
ENSG00000068438__FTSJ1	9	0	1	4	1	2	0	4	1	1	3	0	0	0	0	0	0	0	0	2	0	0	0	0	0	0	0	1	1	1	0	2	0	0	1	1	0	1	1	2	0	2	1	1	0	0	1	2	1
ENSG00000068489__PRR11	16	0	1	1	3	1	9	0	2	0	18	1	0	0	1	0	5	0	0	0	0	0	1	0	0	0	0	0	1	0	0	1	1	0	0	0	3	2	0	1	0	6	0	3	0	0	0	1	3
ENSG00000068615__REEP1	14	0	2	1	1	2	2	0	0	1	0	0	8	0	0	0	0	0	0	0	0	0	2	0	0	0	0	0	1	0	0	3	0	0	0	1	0	0	0	0	1	0	0	0	0	0	1	1	0
ENSG00000068650__ATP11A	81.8	0	2	3	7	16	5	9	3	3	5	2	10	1	7	0	12	4	2	3	11	0	8	2	2	0	16	9	3	5	0	5	7	17	13	11	12	5	2	2	4	6	6	1	0	3	12	12	1
ENSG00000068654__POLR1A	6	0	0	0	0	0	0	1	0	2	2	1	0	0	0	0	2	0	0	0	0	0	0	0	1	0	0	1	0	2	0	0	1	0	2	1	0	0	0	2	0	1	0	0	0	1	0	1	1
ENSG00000068697__LAPTM4A	28.1	0	14	6	5	6	12	5	3	6	6	6	5	3	1	0	6	1	1	0	3	0	3	6	1	0	4	2	6	3	0	4	9	6	4	3	3	4	2	1	4	7	1	1	0	2	3	10	1
ENSG00000068724__TTC7A	1	0	0	1	0	0	0	0	0	0	0	2	0	0	0	0	0	0	0	0	0	0	0	0	0	0	0	0	0	0	0	0	0	0	0	0	0	0	1	0	0	0	0	1	0	0	0	0	0
ENSG00000068745__IP6K2	36.2	0	0	2	4	8	2	1	4	4	2	3	6	0	6	1	3	1	4	3	2	0	4	0	1	0	3	1	2	1	0	4	12	4	3	3	3	3	1	8	6	4	1	1	0	4	5	6	1
ENSG00000068784__SRBD1	3	0	0	0	0	0	0	0	0	0	0	0	1	0	0	0	0	0	1	0	0	0	0	0	0	0	0	0	0	2	0	0	0	0	1	4	0	0	0	0	0	0	0	0	1	0	0	0	0
ENSG00000068796__KIF2A	19	0	1	5	6	4	5	1	1	2	3	0	2	3	1	0	1	2	2	0	1	0	8	0	0	0	3	2	2	1	0	0	2	0	4	0	2	1	0	0	1	5	0	4	0	0	1	5	2
ENSG00000068831__RASGRP2	0	0	0	0	0	0	0	0	0	0	0	0	0	0	0	0	0	0	0	0	0	0	0	0	0	0	0	0	0	0	0	0	0	0	0	0	0	0	0	0	0	0	0	0	0	0	0	0	0
ENSG00000068878__PSME4	26.1	0	2	5	4	2	2	0	4	1	7	2	0	1	0	0	6	1	1	1	2	0	3	0	1	0	3	2	1	1	0	7	4	0	4	2	1	3	1	4	1	1	2	0	0	1	0	1	0
ENSG00000068885__IFT80	2	0	1	0	1	1	0	0	0	0	1	0	0	0	0	0	0	0	1	0	0	0	2	0	0	0	0	1	0	1	0	0	0	0	0	2	0	0	0	0	0	1	0	0	0	0	0	1	0
ENSG00000068885__IFT80-cluster	2	0	0	0	0	3	1	0	1	0	2	0	0	0	0	0	1	0	0	0	0	0	0	0	0	0	0	0	0	0	0	0	0	0	0	0	0	0	0	0	0	0	0	0	0	0	0	1	0
ENSG00000068903__SIRT2	7	0	0	0	3	1	0	0	2	1	2	2	0	1	0	0	0	0	0	0	0	0	2	0	0	0	0	1	0	0	0	0	1	1	1	0	3	0	1	1	1	3	0	0	0	0	0	1	0
ENSG00000068912__ERLEC1	14	0	0	2	1	1	2	1	1	3	1	0	1	1	0	0	1	1	0	0	0	0	1	1	0	0	1	1	4	0	0	1	2	1	1	0	0	1	0	0	0	0	0	1	0	0	2	2	0
ENSG00000068971__PPP2R5B	0	0	0	0	0	0	1	0	0	0	0	0	0	0	0	0	1	0	0	0	0	0	0	0	0	0	2	0	0	0	0	0	0	0	2	0	0	0	0	0	0	0	0	0	0	1	0	0	0
ENSG00000068976__PYGM	0	0	0	0	0	0	0	0	0	0	0	0	0	0	0	0	0	0	0	0	0	0	0	0	0	0	0	0	0	0	0	0	0	0	0	0	0	0	0	0	0	0	0	0	0	0	0	0	0
ENSG00000069011__PITX1	193.5	0	25.1	22.1	40.2	16	24.1	37.2	11	15	32.1	16	67.6	11	12	1	31.1	9	35.2	5	14	1	40.2	13	7	0	31.1	30.1	18	9	1	15	29.1	14	17	29.1	3	23.1	6	8	11	27.1	13	13	1	26.1	45.2	15	19
ENSG00000069020__MAST4	0	0	0	0	0	0	0	0	0	0	0	0	0	0	0	0	0	0	0	0	0	0	0	0	0	0	0	0	0	0	0	0	0	0	0	0	0	0	0	0	0	0	0	0	0	0	0	0	0
ENSG00000069122__ADGRF5	0	0	0	0	0	1	0	0	0	0	0	0	0	0	0	0	0	0	0	0	0	0	0	0	0	0	0	0	0	0	0	0	0	0	1	0	0	0	0	0	0	0	0	0	0	0	0	0	0
ENSG00000069248__NUP133	11	0	1	3	3	2	6	3	1	1	5	0	3	1	1	0	1	0	1	1	0	0	4	0	0	0	1	1	3	0	0	4	1	1	0	0	6	0	0	0	0	3	0	0	0	0	1	1	0
ENSG00000069275__NUCKS1	220.8	1	26.1	18	30.1	47.3	58.4	10	46.3	6	69.6	14	21.1	7	16	0	51.3	14	8	7	8	1	36.2	8	6	0	9	16	9	7	0	9	10	22.1	27.1	15	34.1	19	6	13	12	32.1	5	15	1	9	10	15	12
ENSG00000069329__VPS35	74.7	0	15	8	11	12	11	9	11	1	17	5	13	4	1	0	3	4	2	1	5	0	9	1	2	0	7	3	4	3	0	5	6	8	12	6	9	3	1	5	4	6	1	3	0	1	6	7	2
ENSG00000069345__DNAJA2	40.2	0	3	1	1	3	3	1	2	0	7	4	1	1	0	1	3	0	0	2	5	0	1	1	0	0	4	1	3	0	0	3	3	3	3	1	7	4	1	2	0	2	1	0	0	1	7	3	4
ENSG00000069399__BCL3	0	0	0	0	1	0	0	0	0	0	0	0	0	0	0	0	0	0	0	0	1	0	0	0	0	0	0	0	0	1	0	0	0	0	0	0	2	0	0	1	1	0	0	0	0	0	0	0	0
ENSG00000069424__KCNAB2	1	0	0	0	2	0	0	0	1	1	0	0	1	0	0	0	0	0	0	0	2	0	0	0	0	0	0	0	0	0	2	0	0	0	0	0	0	0	0	0	0	1	0	0	0	0	0	0	0
ENSG00000069482__GAL	903.8	4	178.8	121.8	171.5	137.3	103.3	54.4	60.4	113.6	107.4	78.8	265.4	57.4	64.5	6	116.6	46.3	66.5	44.2	81.8	3	155.9	70.6	46.3	0	92.0	64.5	107.4	52.3	3	108.4	136.2	216.6	164.2	87.9	90.0	152.8	37.2	86.9	65.5	106.4	51.3	97.1	2	81.8	162.2	102.3	24.1
ENSG00000069493__CLEC2D	0	0	0	0	0	0	0	0	0	0	0	0	0	0	0	0	1	0	0	0	0	0	0	0	0	0	0	0	0	0	0	0	0	0	0	0	0	0	0	0	0	0	0	0	0	0	0	0	0
ENSG00000069509__FUNDC1	1	0	0	0	0	1	1	0	1	1	1	0	1	0	1	0	0	0	0	0	0	0	1	2	0	0	1	0	0	0	0	1	2	0	2	0	1	1	1	0	0	1	1	0	0	0	0	0	1
ENSG00000069535__MAOB	0	0	0	0	0	0	0	0	0	0	0	0	0	0	0	0	0	0	0	0	0	0	0	0	0	0	0	0	0	0	0	0	0	0	0	0	0	0	0	0	0	0	0	0	0	0	0	0	0
ENSG00000069667__RORA	1	0	0	0	0	0	0	0	0	0	0	0	3	0	0	0	0	0	0	0	0	0	0	0	0	0	0	0	0	0	0	0	0	0	0	0	0	0	0	0	0	0	0	0	0	0	0	0	0
ENSG00000069696__DRD4	1	0	0	0	0	0	0	0	0	0	0	0	0	0	0	0	0	0	0	0	0	0	0	0	0	0	0	0	0	0	0	2	0	0	0	0	0	0	0	0	1	0	0	0	0	1	0	0	0
ENSG00000069702__TGFBR3	10	0	2	2	8	1	0	2	1	0	7	1	3	0	0	0	0	0	0	0	0	0	3	0	0	0	1	7	1	1	0	1	3	1	3	1	0	2	0	0	2	1	1	0	0	0	1	1	1
ENSG00000069764__PLA2G10	3	0	0	0	2	0	0	0	0	0	0	1	0	0	1	0	2	0	1	0	2	0	0	1	0	0	0	0	3	0	0	0	0	0	0	1	1	1	0	0	1	0	0	0	0	0	0	0	0
ENSG00000069812__HES2	0	0	0	0	0	0	0	0	0	0	0	0	0	0	0	0	0	0	0	0	0	0	0	0	0	0	0	0	0	0	0	0	0	0	0	0	0	0	0	0	0	0	0	0	0	0	0	0	0
ENSG00000069849__ATP1B3	159.0	0	31.1	8	7	14	18	3	29.1	11	15	6	14	6	1	0	13	5	9	4	1	0	14	0	1	0	23.1	17	10	5	1	5	21.1	34.1	10	5	14	16	8	10	13	8	1	5	0	10	4	8	4
ENSG00000069869__NEDD4	44.2	0	7	8	5	13	7	7	2	3	12	2	9	1	2	0	5	1	4	5	7	0	7	2	1	0	9	16	8	0	0	5	10	5	3	6	1	2	0	3	2	6	4	3	0	4	5	3	1
ENSG00000069943__PIGB	2	0	0	0	1	0	0	0	0	0	0	0	1	0	1	0	1	0	0	0	1	0	0	0	1	0	0	3	0	1	0	0	0	0	0	0	0	1	0	0	0	1	0	0	0	0	0	0	0
ENSG00000069956__MAPK6	44.2	0	1	1	3	1	4	3	2	1	3	4	6	1	0	0	5	1	1	0	2	0	5	1	1	0	1	4	5	0	0	1	3	4	3	1	4	0	2	1	2	2	2	1	0	4	0	1	1
ENSG00000069966__GNB5	2	0	0	0	2	2	0	0	0	0	0	0	0	0	0	0	0	1	0	0	0	0	0	1	0	0	1	0	0	0	0	1	0	3	2	0	0	0	0	2	0	0	1	0	0	0	1	0	0
ENSG00000069974__RAB27A	7	0	0	2	0	1	2	0	0	0	0	0	0	0	0	0	0	0	0	1	0	0	3	0	0	0	0	0	0	0	0	0	0	0	0	0	0	0	0	1	0	0	0	0	0	0	0	0	0
ENSG00000069974__RAB27A-cluster	0	0	0	0	0	0	0	0	0	0	0	0	0	0	0	0	0	0	0	0	0	0	0	0	0	0	0	0	0	0	0	0	0	0	0	0	0	0	0	0	0	0	0	0	0	0	0	0	0
ENSG00000069998__HDHD5	8	0	0	0	2	1	2	0	0	1	1	0	1	0	0	0	2	1	0	1	0	0	0	0	0	0	0	1	0	0	0	0	1	0	2	0	1	1	1	1	2	1	0	0	0	1	0	0	0
ENSG00000070010__UFD1L	2	0	1	3	0	0	4	1	1	0	2	2	1	1	0	0	0	0	0	0	1	0	5	1	0	0	0	1	0	1	0	0	1	1	1	0	1	2	1	1	0	0	0	1	0	0	0	1	0
ENSG00000070018__LRP6	6	0	0	0	1	2	0	0	2	0	2	1	0	0	0	0	2	0	2	0	1	0	1	1	0	0	0	1	1	0	0	0	2	0	1	1	1	0	0	0	0	0	1	0	0	0	0	2	0
ENSG00000070047__PHRF1	9	0	1	0	0	2	0	1	0	0	2	0	3	0	0	0	1	0	1	1	0	0	3	1	0	0	0	1	0	0	0	1	0	0	0	0	1	2	0	0	1	0	0	0	0	2	0	1	0
ENSG00000070061__IKBKAP	5	0	1	2	1	2	5	2	0	0	1	0	3	1	0	0	1	0	1	0	2	0	2	1	0	0	1	2	1	0	0	1	0	0	2	1	0	1	0	2	0	0	1	0	0	0	1	0	1
ENSG00000070081__NUCB2	21.1	0	1	0	0	6	2	0	0	1	3	0	2	1	0	0	3	0	1	0	0	0	0	1	0	0	0	3	1	0	1	0	1	4	0	0	2	5	0	0	6	1	1	0	0	0	0	1	0
ENSG00000070087__PFN2	32.1	0	0	3	5	2	1	4	8	0	7	1	3	0	0	0	5	1	0	1	4	0	4	1	1	0	6	2	4	2	0	3	1	0	9	1	4	1	0	4	1	5	1	2	0	1	2	6	1
ENSG00000070159__PTPN3	4	0	1	1	0	2	0	0	0	0	0	2	1	0	0	0	0	0	0	0	0	0	0	0	1	0	0	0	0	0	0	0	0	2	0	0	0	1	0	0	0	1	0	1	0	0	1	0	0
ENSG00000070182__SPTB	1	0	1	0	0	0	0	0	0	0	0	0	2	0	0	0	0	0	0	0	0	0	0	0	0	0	0	0	0	0	0	0	1	0	0	0	0	1	0	0	0	0	1	0	0	0	1	0	0
ENSG00000070214__SLC44A1	3	0	0	4	0	1	2	1	1	0	0	2	1	1	1	0	1	0	0	2	0	0	1	0	0	0	2	3	0	1	0	0	2	0	2	0	0	0	0	1	0	0	2	0	0	0	1	1	1
ENSG00000070269__TMEM260	2	0	0	0	0	0	0	1	1	0	0	0	0	0	0	0	0	0	0	0	0	0	1	0	0	0	0	0	0	0	0	0	0	0	1	2	1	0	0	0	0	0	0	0	0	0	1	0	1
ENSG00000070366__SMG6	1	0	0	0	1	1	1	0	0	0	0	1	2	0	0	0	1	1	0	0	0	0	0	0	0	0	0	0	0	0	0	2	0	0	1	0	0	0	0	1	0	3	1	0	0	0	0	1	0
ENSG00000070367__EXOC5	24.1	0	2	0	4	2	4	3	2	0	5	0	4	0	0	0	7	1	4	0	1	0	1	0	0	0	1	7	2	1	0	5	2	5	3	2	5	5	1	0	1	4	2	1	0	0	0	3	0
ENSG00000070371__CLTCL1	1	0	0	0	0	0	0	0	0	1	0	0	0	0	0	0	0	0	0	0	0	0	0	0	0	0	0	0	0	0	0	0	0	0	0	0	1	0	0	0	0	0	0	0	0	0	0	0	0
ENSG00000070388__FGF22	0	0	0	0	1	0	0	0	0	0	0	0	0	0	0	0	0	0	0	0	0	0	0	1	0	0	0	0	0	0	0	1	0	1	0	0	0	0	0	0	0	1	0	0	0	0	1	0	0
ENSG00000070404__FSTL3	4	0	0	0	0	0	0	0	0	0	0	1	0	0	0	0	0	0	0	0	0	0	0	1	0	0	0	0	1	0	0	1	0	0	0	0	0	0	0	0	0	0	0	0	0	0	2	1	0
ENSG00000070413__DGCR2	10	0	2	2	1	2	1	0	0	0	0	1	1	1	0	0	1	0	0	0	0	0	3	0	0	0	0	0	2	0	0	2	2	1	2	1	2	0	0	0	0	0	0	1	0	2	1	1	0
ENSG00000070423__RNF126	7	0	1	3	0	1	4	1	1	0	6	2	1	3	1	0	0	0	0	0	0	0	2	2	0	0	1	1	0	0	0	2	1	3	0	0	1	0	1	1	3	1	4	0	0	3	0	0	0
ENSG00000070444__MNT	7	0	0	0	1	0	3	1	0	0	1	0	0	1	0	0	7	1	0	0	0	0	0	0	1	0	0	0	0	0	0	0	2	1	1	0	4	3	2	0	1	0	0	3	0	3	1	1	0
ENSG00000070476__ZXDC	0	0	0	0	0	0	1	1	0	0	2	0	0	0	0	0	0	0	0	0	0	0	0	0	0	0	0	0	0	0	0	1	0	0	0	0	0	0	0	0	0	1	0	0	0	0	0	0	0
ENSG00000070495__JMJD6	5	0	0	1	0	1	3	0	0	0	0	0	2	0	0	0	0	0	0	0	0	0	0	1	0	0	1	0	0	0	0	0	0	0	2	0	1	0	0	0	0	0	0	0	0	0	0	1	0
ENSG00000070501__POLB	3	0	0	1	0	0	0	0	0	1	0	1	0	0	0	0	0	1	0	0	0	0	0	0	1	0	1	0	2	1	0	0	0	0	3	0	2	0	0	0	0	1	0	0	0	1	3	1	0
ENSG00000070540__WIPI1	1	0	0	0	0	0	0	0	0	0	0	0	0	0	0	0	0	0	0	0	0	0	0	0	0	0	0	0	0	0	0	0	0	0	0	0	0	0	0	0	0	0	0	0	0	0	0	0	0
ENSG00000070610__GBA2	2	0	0	0	2	0	1	0	0	0	0	2	1	0	0	0	2	1	1	0	0	0	1	0	0	0	1	2	0	0	0	0	0	4	1	2	1	0	0	0	0	1	0	0	0	3	0	2	0
ENSG00000070614__NDST1	7	0	0	0	3	2	3	0	1	0	1	1	1	0	0	0	1	1	1	1	0	0	2	1	0	0	1	2	1	0	0	1	1	0	0	1	0	0	0	1	0	0	1	0	0	0	2	0	0
ENSG00000070669__ASNS	22.1	0	0	11	0	6	9	0	32.1	1	7	4	4	0	1	0	16	0	0	0	1	0	1	0	0	0	2	1	1	3	0	0	1	0	0	1	1	0	0	0	4	4	1	0	0	1	2	1	0
ENSG00000070718__AP3M2	5	0	1	1	0	1	0	0	1	0	1	1	1	2	0	0	0	0	0	0	0	0	1	0	1	0	0	0	0	0	0	0	1	0	0	0	0	1	0	1	0	3	0	0	0	0	0	2	0
ENSG00000070731__ST6GALNAC2-cluster	4	0	0	0	0	1	0	0	0	0	0	0	1	0	1	0	0	0	0	0	1	0	0	0	0	0	0	0	0	0	0	0	0	0	0	0	1	1	0	0	0	2	0	0	0	0	1	0	0
ENSG00000070756__PABPC1	217.7	0	14	25.1	28.1	34.1	35.2	15	40.2	28.1	42.2	11	14	6	7	0	19	15	10	4	11	1	31.1	9	2	0	13	42.2	18	17	1	10	32.1	35.2	41.2	22.1	19	24.1	4	12	16	14	3	9	0	12	13	17	9
ENSG00000070759__TESK2	0	0	0	0	0	0	0	0	0	0	0	0	0	0	0	0	0	0	0	0	0	0	0	0	0	0	0	0	0	0	0	0	0	0	0	0	0	0	0	0	0	0	0	0	0	0	0	0	0
ENSG00000070761__CFAP20	20	0	6	5	3	5	4	1	1	1	6	1	4	0	0	0	2	3	0	0	0	0	1	1	0	0	5	1	2	1	0	0	2	4	1	0	1	1	0	0	1	3	2	4	0	1	3	0	0
ENSG00000070770__CSNK2A2	9	0	2	0	1	3	3	2	0	0	0	2	3	0	0	0	2	0	0	0	1	0	2	0	1	0	3	2	2	1	0	0	0	0	1	0	1	4	0	1	1	0	0	1	0	5	2	0	0
ENSG00000070778__PTPN21	14	0	0	2	1	1	1	1	0	0	3	2	5	0	2	0	4	1	2	2	0	0	2	0	0	0	4	2	1	4	0	3	1	0	1	1	2	1	0	2	1	3	2	0	0	0	2	4	0
ENSG00000070785__EIF2B3	4	0	0	1	2	2	1	1	0	0	0	1	1	0	1	0	0	3	0	0	0	0	0	0	0	0	1	0	0	0	0	0	0	0	0	1	0	0	0	1	0	2	0	0	0	1	0	1	0
ENSG00000070808__CAMK2A	46.3	0	2	3	15	10	12	5	6	2	3	1	2	3	2	1	3	1	2	0	1	0	5	1	0	0	3	6	1	1	0	6	4	5	2	4	5	4	1	3	2	4	1	2	0	2	3	3	4
ENSG00000070814__TCOF1	13	0	3	4	3	4	1	1	8	1	2	1	0	0	0	0	8	1	2	1	0	0	7	1	1	0	4	4	1	1	0	1	0	2	3	0	8	2	2	0	0	3	1	0	0	0	2	2	1
ENSG00000070831__CDC42	66.5	0	4	15	3	10	4	9	5	4	12	5	8	3	6	0	11	6	2	1	4	0	11	6	1	0	6	11	5	5	0	3	6	6	11	12	10	3	1	1	5	12	6	5	1	8	20	4	6
ENSG00000070882__OSBPL3	16	0	0	6	6	0	5	1	2	0	1	1	1	1	1	0	0	1	4	0	0	0	2	0	0	0	0	1	0	0	0	0	3	1	1	1	0	1	0	0	2	1	0	1	0	1	1	2	0
ENSG00000070915__SLC12A3	1	0	0	0	0	0	0	0	0	0	0	0	0	0	0	0	0	0	0	0	0	0	0	0	0	0	0	0	0	0	0	0	0	0	0	0	0	0	0	0	0	0	0	0	0	0	0	0	0
ENSG00000070950__RAD18	7	0	0	0	1	2	0	0	2	0	2	0	3	0	0	0	0	0	0	0	0	0	2	0	1	0	0	1	0	0	0	0	0	0	0	0	0	0	0	0	1	0	0	0	0	0	0	1	0
ENSG00000070961__ATP2B1	36.2	0	0	0	4	15	1	3	1	0	3	0	3	1	3	0	2	0	3	0	4	0	4	2	0	0	2	3	3	0	0	2	2	2	4	3	2	2	1	0	2	0	0	3	0	1	0	4	3
ENSG00000071051__NCK2	5	0	0	0	0	1	1	0	2	0	3	2	1	0	0	0	1	0	0	0	0	0	3	0	2	0	1	2	0	0	0	2	1	0	0	0	0	1	0	3	0	2	1	0	0	0	0	1	1
ENSG00000071054__MAP4K4	52.3	0	1	3	4	2	7	2	9	7	10	6	9	2	2	0	9	1	3	3	3	0	5	1	1	0	8	3	8	0	1	5	3	4	3	4	3	11	1	6	2	3	0	0	0	5	2	4	2
ENSG00000071073__MGAT4A	5	0	1	0	1	0	0	1	0	0	2	0	0	0	0	0	0	0	0	0	0	0	6	0	0	0	0	0	2	0	0	0	0	0	0	0	0	0	1	0	0	0	1	0	0	0	0	0	0
ENSG00000071082__RPL31	152.8	0	16	24.1	36.2	21.1	34.1	23.1	15	16	29.1	21.1	19	9	14	2	9	14	12	6	7	0	17	6	5	0	18	19	13	15	0	24.1	34.1	23.1	36.2	13	21.1	23.1	7	20	14	23.1	8	16	0	13	16	14	9
ENSG00000071127__WDR1	44.2	0	7	5	4	1	3	3	9	3	4	1	5	1	4	0	4	0	3	0	3	0	7	0	1	0	8	9	6	0	0	10	4	5	9	0	1	4	2	4	1	6	1	6	0	3	6	3	2
ENSG00000071189__SNX13	3	0	0	0	2	0	1	1	0	0	0	0	0	0	1	0	0	0	1	1	0	0	2	0	0	0	2	3	1	1	0	0	3	0	0	0	3	0	1	0	0	0	0	0	0	0	1	0	0
ENSG00000071205__ARHGAP10	13	0	0	1	2	2	2	0	4	1	3	1	4	3	0	0	2	1	2	0	0	0	2	0	0	0	1	3	1	1	0	2	1	0	4	1	1	1	1	0	2	1	0	0	0	0	1	0	0
ENSG00000071243__ING3	5	0	0	0	1	1	3	1	0	2	0	0	3	0	1	0	0	0	0	0	0	0	2	0	0	0	0	1	0	0	0	0	0	0	0	0	0	0	0	0	0	2	0	0	0	0	0	0	0
ENSG00000071246__VASH1	6	0	0	1	1	2	1	0	4	0	0	1	2	1	0	0	0	1	0	0	0	0	3	1	2	0	3	1	0	3	0	3	0	1	0	1	0	1	0	1	1	1	0	1	0	0	2	1	0
ENSG00000071282__LMCD1	2	0	0	2	0	0	0	1	0	0	2	1	0	0	0	0	4	0	0	0	0	0	1	0	0	0	0	0	0	0	0	0	0	0	1	0	3	0	0	0	0	0	1	2	0	0	0	2	1
ENSG00000071462__WBSCR22	9	0	1	0	2	3	4	0	2	2	3	3	0	0	0	0	4	0	2	0	0	0	4	0	0	0	3	1	0	1	0	0	4	2	4	0	3	1	0	1	1	0	1	1	0	0	2	0	0
ENSG00000071537__SEL1L	23.1	0	2	2	4	4	5	2	1	2	0	0	3	0	1	0	5	2	0	0	3	0	3	1	0	0	3	1	2	0	0	2	2	0	2	2	4	4	0	6	2	4	1	1	0	0	0	3	3
ENSG00000071539__TRIP13	7	0	1	8	0	3	5	0	4	0	5	1	2	0	0	0	2	1	0	0	0	0	3	0	0	0	0	0	0	0	1	0	0	0	1	0	0	2	0	0	0	8	0	2	0	2	0	4	1
ENSG00000071553__ATP6AP1	22.1	0	7	2	5	4	1	3	6	4	1	1	4	0	3	0	6	2	1	0	2	0	1	2	1	0	5	3	1	0	1	2	3	6	3	0	3	1	1	2	1	1	1	0	0	1	4	1	0
ENSG00000071564__TCF3	24.1	0	1	1	3	4	4	1	1	0	4	3	4	0	0	0	6	6	0	1	2	0	3	2	1	0	3	3	0	1	0	1	1	1	4	0	7	6	2	1	0	0	1	2	0	3	2	1	4
ENSG00000071575__TRIB2	1	0	0	0	0	0	0	1	0	0	0	0	0	0	0	0	0	0	0	0	0	0	0	0	0	0	0	0	0	0	0	0	0	0	0	0	0	0	0	0	0	0	0	0	0	0	0	0	1
ENSG00000071626__DAZAP1	17	0	2	0	1	1	2	1	1	1	3	5	0	0	1	0	2	1	1	4	1	0	2	0	2	0	1	3	0	1	0	4	3	4	2	1	2	3	1	0	0	3	0	0	0	3	0	0	1
ENSG00000071655__MBD3	11	0	3	0	1	0	1	1	1	0	4	3	0	1	2	0	2	0	2	0	0	0	0	1	0	0	1	2	0	0	0	1	0	0	0	0	1	1	0	0	0	0	0	1	0	2	0	0	0
ENSG00000071655__MBD3-cluster	9	0	1	3	2	0	3	0	0	1	0	0	1	0	0	0	5	0	1	0	1	0	0	0	0	0	0	3	1	0	0	0	1	3	2	1	2	1	0	1	1	0	0	0	0	0	0	1	0
ENSG00000071794__HLTF	12	0	0	0	1	2	1	0	0	0	3	0	0	0	0	0	0	0	0	0	0	0	3	0	0	0	0	0	0	0	0	0	0	0	0	0	2	0	0	0	0	1	0	0	0	0	0	1	1
ENSG00000071859__FAM50A	18	0	2	1	2	4	2	5	2	0	4	1	6	0	0	1	1	1	0	0	1	0	3	0	0	0	2	3	0	2	1	1	2	2	3	3	1	2	0	1	0	0	0	1	0	2	0	0	1
ENSG00000071889__FAM3A	2	0	0	0	1	0	0	0	1	0	1	2	2	0	0	0	1	0	1	0	0	0	2	0	2	0	1	2	1	0	0	0	1	2	0	0	2	0	0	1	0	0	0	0	0	1	2	1	0
ENSG00000071894__CPSF1	6	0	1	2	2	3	1	1	1	1	1	0	1	0	0	0	2	1	2	0	0	0	1	0	0	0	0	0	1	1	1	1	2	2	2	0	1	2	1	0	1	5	0	1	0	0	1	0	0
ENSG00000071967__CYBRD1	2	0	0	0	0	0	0	0	0	0	0	0	0	0	0	0	0	0	0	0	1	0	0	0	0	0	0	0	0	0	0	0	0	0	0	0	0	0	0	0	0	0	0	0	0	1	0	1	0
ENSG00000071994__PDCD2	16	0	0	2	0	4	4	6	7	1	4	3	0	0	0	2	2	1	1	0	1	1	3	0	0	0	2	1	1	2	0	1	0	3	0	1	2	1	0	1	1	2	1	3	0	1	2	3	4
ENSG00000072042__RDH11	25.1	0	4	4	10	6	4	3	2	1	4	1	4	0	2	0	8	0	2	0	0	0	5	2	4	0	0	3	2	1	1	5	5	1	2	0	3	4	0	1	0	0	1	2	0	2	9	1	1
ENSG00000072062__PRKACA	7	0	2	2	0	4	2	0	0	1	0	2	3	0	1	0	2	3	0	0	1	0	5	0	0	0	2	1	0	1	0	0	1	0	2	1	0	0	0	5	1	3	0	3	0	3	2	2	2
ENSG00000072071__ADGRL1	8	0	0	2	1	0	0	0	0	0	0	1	2	0	0	0	1	1	1	0	0	0	1	0	1	0	0	1	0	0	0	1	1	1	0	0	0	1	0	1	0	0	0	0	0	0	1	0	0
ENSG00000072110__ACTN1	6	0	0	3	0	0	1	0	0	0	3	1	0	0	0	0	1	0	0	0	0	0	0	0	1	0	0	0	1	0	0	0	0	3	0	0	6	1	1	0	0	1	0	0	0	0	0	1	1
ENSG00000072121__ZFYVE26	4	0	0	0	2	0	0	0	0	1	0	0	1	0	0	0	0	0	2	0	0	0	4	0	0	0	0	0	0	0	0	0	2	0	0	2	1	0	0	1	0	1	0	0	0	0	0	1	0
ENSG00000072133__RPS6KA6	11	0	0	3	0	1	4	6	3	1	0	1	7	0	0	0	0	2	2	0	2	0	3	0	1	0	7	6	0	1	0	0	5	0	0	0	0	1	0	1	0	0	0	1	0	0	0	0	1
ENSG00000072134__EPN2	3	0	0	1	1	0	5	0	2	1	3	0	1	0	0	0	1	2	0	2	0	0	1	1	0	0	1	0	0	0	0	0	1	3	0	0	0	1	0	0	1	1	0	1	0	0	0	0	0
ENSG00000072135__PTPN18	13	0	2	0	2	0	3	1	0	0	0	1	3	0	0	0	1	0	0	1	1	0	0	1	0	0	1	1	3	0	0	0	4	0	0	1	2	1	2	0	0	1	0	1	0	0	2	5	0
ENSG00000072163__LIMS2	9	0	0	1	2	0	1	0	1	2	1	0	3	1	0	0	0	0	0	0	1	0	3	1	2	0	2	1	0	1	0	2	1	0	0	0	1	0	0	0	1	0	2	0	0	1	1	1	0
ENSG00000072182__ASIC4	2	0	0	0	0	1	0	0	0	0	1	0	0	0	0	0	0	0	0	0	0	0	0	0	0	0	0	0	0	0	0	0	0	0	0	0	0	0	0	0	0	0	0	0	0	0	0	0	0
ENSG00000072195__SPEG	5	0	0	1	2	0	2	0	0	0	1	0	0	0	0	0	0	0	0	0	0	0	0	2	0	0	1	1	1	1	0	0	0	0	0	0	2	2	0	0	1	0	1	0	0	0	0	0	0
ENSG00000072201__LNX1	9	0	0	0	1	1	0	0	0	0	0	0	0	0	0	0	0	1	0	0	1	0	0	0	0	0	0	0	1	2	0	1	0	0	0	0	0	0	0	0	0	0	0	0	0	0	1	0	0
ENSG00000072210__ALDH3A2	10	0	0	0	0	1	5	0	2	4	0	2	2	0	1	0	2	0	1	0	0	0	1	0	0	0	3	2	1	2	0	0	0	0	0	1	2	7	0	0	0	0	0	2	0	0	2	1	0
ENSG00000072274__TFRC	31.1	0	3	2	11	0	10	2	5	0	2	4	7	1	1	0	10	0	3	2	3	0	1	1	1	0	0	12	0	2	0	9	6	4	3	2	1	3	1	6	3	0	1	2	0	1	2	2	3
ENSG00000072310__SREBF1	7	0	1	0	2	0	1	2	1	0	4	1	1	0	1	0	2	2	0	1	0	0	2	0	0	0	0	0	0	0	0	0	1	0	2	0	2	0	0	0	0	1	1	3	0	0	3	0	0
ENSG00000072315__TRPC5	0	0	0	0	0	0	0	0	0	0	0	0	0	0	0	0	0	0	0	0	0	0	0	0	0	0	0	0	0	0	0	0	0	0	0	0	0	0	0	0	0	0	0	0	0	0	0	0	0
ENSG00000072364__AFF4	54.4	0	1	7	10	14	9	5	7	3	4	3	5	6	0	0	7	3	2	2	4	0	7	2	0	0	5	4	3	6	0	4	6	1	3	2	7	3	1	4	1	1	3	3	0	1	2	9	1
ENSG00000072401__UBE2D1	7	0	0	2	3	0	0	1	0	0	1	0	1	0	0	0	0	0	0	0	0	0	0	0	0	0	2	0	1	0	0	0	1	1	0	0	0	0	0	1	1	0	0	0	0	0	0	0	2
ENSG00000072415__MPP5	2	0	0	1	0	0	1	0	0	1	3	0	1	0	0	0	1	0	1	0	0	0	1	1	1	0	1	3	0	0	0	0	1	0	0	0	2	0	0	2	0	1	0	0	0	0	2	0	0
ENSG00000072422__RHOBTB1	2	0	0	0	0	0	0	0	0	0	1	0	0	0	0	0	0	1	0	0	0	0	0	0	0	0	0	0	0	0	0	0	0	0	0	0	0	0	0	0	0	0	0	0	0	0	0	0	0
ENSG00000072501__SMC1A	26.1	0	8	8	4	12	6	3	5	1	8	1	1	1	0	0	0	0	1	0	0	0	13	0	3	0	2	4	0	1	0	0	3	4	3	1	1	2	0	5	2	2	1	2	0	0	0	4	0
ENSG00000072506__HSD17B10	9	0	1	1	1	0	0	1	0	0	0	2	1	0	0	0	1	0	1	1	1	0	2	1	0	0	1	4	1	1	0	2	2	2	1	1	5	0	1	1	0	2	1	2	0	0	0	2	1
ENSG00000072518__MARK2	12	0	0	0	2	3	1	0	1	1	4	1	1	0	1	0	1	2	0	1	0	0	1	1	0	0	1	3	3	2	0	3	2	2	0	1	0	0	2	1	1	2	0	1	0	0	0	0	0
ENSG00000072571__HMMR	19	0	3	4	0	6	9	0	8	0	35.2	0	0	2	0	0	3	0	0	0	0	0	5	0	0	0	0	0	0	0	0	0	0	0	0	0	9	1	0	0	0	7	0	4	0	0	0	1	2
ENSG00000072609__CHFR	11	0	0	0	0	1	3	0	2	0	1	1	1	1	0	0	1	0	1	0	1	0	3	0	1	0	0	0	1	1	0	0	1	3	1	0	0	0	0	1	1	2	1	1	0	0	1	0	0
ENSG00000072657__TRHDE	0	0	0	0	0	0	0	0	0	0	0	0	0	0	0	0	0	0	0	0	0	0	0	0	0	0	0	0	0	0	0	0	0	0	0	0	0	0	0	0	0	0	0	0	0	0	0	0	0
ENSG00000072682__P4HA2	5	0	2	0	0	2	1	0	3	0	1	0	0	0	0	0	1	0	0	1	0	1	0	0	0	0	0	1	1	0	0	1	1	2	0	0	0	0	0	0	2	0	1	3	0	0	1	0	0
ENSG00000072694__FCGR2B	0	0	0	0	0	0	0	0	0	0	0	0	0	0	0	0	0	0	0	0	0	0	0	0	0	0	0	0	0	0	0	0	0	0	0	0	0	0	0	0	0	0	1	0	0	0	0	0	0
ENSG00000072736__NFATC3	9	0	0	1	3	3	3	0	0	0	3	1	3	0	1	0	2	0	0	0	0	0	0	0	0	0	4	1	0	0	0	3	0	2	2	2	5	1	0	2	0	2	0	0	0	0	2	3	0
ENSG00000072756__TRNT1	4	0	0	0	0	0	0	1	1	0	1	0	0	0	0	0	0	0	0	0	2	0	2	0	0	0	0	1	0	0	0	1	0	0	0	0	0	1	0	0	0	0	0	0	0	0	0	0	0
ENSG00000072778__ACADVL	12	0	1	1	3	4	3	2	5	0	3	1	1	0	1	0	0	0	3	2	3	0	2	0	1	0	0	3	1	3	0	2	0	4	4	2	1	2	0	3	1	0	0	0	0	0	2	1	2
ENSG00000072786__STK10	2	0	1	0	0	0	0	0	0	0	7	0	2	0	0	0	0	0	0	0	0	0	0	0	0	0	0	1	1	0	0	1	0	0	0	0	0	1	0	0	0	0	0	0	0	1	0	1	1
ENSG00000072803__FBXW11	25.1	0	1	4	7	3	3	0	1	2	5	1	1	1	1	0	5	1	0	0	3	0	1	3	1	0	2	4	3	2	0	3	2	2	1	3	4	2	0	4	2	2	1	1	0	2	2	1	0
ENSG00000072818__ACAP1	0	0	0	0	0	0	0	0	0	1	0	0	0	0	0	0	0	0	0	0	0	0	0	0	0	0	0	1	0	0	0	0	0	0	0	0	0	0	0	0	0	0	0	0	0	0	0	0	0
ENSG00000072849__DERL2	10	0	2	1	1	1	0	1	1	2	0	3	5	0	0	0	2	1	1	0	0	0	2	0	0	1	0	2	3	0	0	0	2	1	2	0	1	0	0	1	0	0	0	1	0	0	3	1	1
ENSG00000072864__NDE1	3	0	1	0	0	0	2	0	0	1	0	1	1	0	0	0	0	0	0	0	0	0	1	0	0	0	0	0	0	0	0	0	0	0	0	0	0	0	0	0	0	1	0	0	0	0	0	1	0
ENSG00000072952__MRVI1	0	0	0	0	1	0	0	1	0	0	0	0	0	0	0	0	0	0	0	0	0	0	0	0	0	0	0	0	0	0	0	0	0	0	0	0	0	0	0	0	0	0	0	0	0	0	0	0	0
ENSG00000072954__TMEM38A	1	0	0	0	0	0	0	0	0	0	0	0	0	0	0	0	0	0	0	0	0	0	0	0	0	0	0	0	0	0	0	0	0	0	0	0	0	1	0	0	0	0	0	0	0	0	0	1	0
ENSG00000072958__AP1M1	10	0	0	4	0	1	0	1	1	1	1	4	1	1	3	0	3	0	0	0	2	0	0	0	0	0	0	0	0	1	0	1	0	0	2	0	4	2	0	4	1	1	0	0	0	1	2	2	0
ENSG00000073008__PVR	2	0	0	0	0	0	0	1	0	0	4	0	0	0	0	0	0	0	0	0	0	0	0	0	0	0	0	1	0	0	0	0	1	0	2	2	0	1	0	1	0	0	0	0	0	0	0	0	0
ENSG00000073050__XRCC1	6	0	1	3	2	1	1	4	1	1	2	2	2	0	1	0	0	0	1	0	0	0	1	2	0	0	0	0	0	0	0	1	2	2	1	1	0	0	0	1	1	0	0	2	0	1	2	3	0
ENSG00000073050__XRCC1-cluster	0	0	0	0	0	0	0	0	0	0	0	0	0	0	0	0	0	0	0	0	0	0	0	0	0	0	0	0	0	0	0	0	0	0	0	0	0	0	0	0	0	0	0	0	0	0	0	0	0
ENSG00000073060__SCARB1	8	0	2	0	3	3	1	1	1	1	2	2	3	0	0	0	0	0	0	0	1	0	0	0	0	0	3	0	0	0	0	2	0	1	2	1	4	4	0	1	1	0	3	0	0	0	1	0	0
ENSG00000073111__MCM2	17	0	3	12	1	9	0	0	4	0	1	1	8	1	1	0	1	0	0	0	0	0	16	0	0	0	0	4	0	3	0	1	2	5	18	0	0	0	3	5	1	1	0	0	0	0	2	5	1
ENSG00000073146__MOV10L1	0	0	0	0	3	0	0	0	0	0	0	0	0	0	0	0	0	0	0	0	0	0	0	0	0	0	0	0	1	0	0	0	0	0	0	0	0	0	0	0	0	0	0	0	0	0	0	0	0
ENSG00000073150__PANX2	2	0	0	0	0	0	0	1	0	0	0	0	1	0	0	0	0	0	0	0	0	0	0	1	0	0	0	0	0	0	0	0	0	0	0	0	0	0	0	0	0	0	0	0	0	0	0	0	0
ENSG00000073169__SELENOO	5	0	2	0	1	0	1	1	2	0	2	0	1	0	0	0	0	1	1	0	0	0	0	1	0	0	1	0	0	0	0	0	0	0	0	0	1	0	0	0	2	0	0	0	0	1	0	0	1
ENSG00000073331__ALPK1	1	0	1	0	0	0	1	0	0	0	1	0	0	0	0	0	0	0	0	0	0	0	0	0	0	0	0	0	0	0	0	0	0	0	0	0	0	0	0	0	0	0	0	0	0	0	0	0	1
ENSG00000073350__LLGL2	14	0	2	3	0	1	2	1	1	1	1	1	3	1	1	0	1	0	2	0	0	0	0	0	1	0	1	0	0	0	0	3	0	3	2	1	1	0	0	5	2	0	0	0	0	1	0	0	0
ENSG00000073417__PDE8A	3	0	0	1	0	0	0	0	0	0	0	0	1	0	0	0	0	1	0	0	0	0	2	2	0	0	0	0	0	0	0	0	0	0	0	1	0	0	0	0	0	0	0	1	0	0	0	0	0
ENSG00000073464__CLCN4	1	0	0	0	0	0	0	0	0	0	0	0	0	0	0	0	0	0	0	0	0	0	0	0	0	0	0	0	0	0	0	0	0	0	0	0	0	0	0	0	0	0	0	0	0	0	0	1	0
ENSG00000073536__NLE1	2	0	0	0	0	0	0	0	0	0	0	0	0	0	0	0	0	0	0	0	0	0	1	0	0	0	1	0	0	0	0	1	0	0	1	0	0	0	0	1	0	0	0	0	0	0	0	0	0
ENSG00000073578__SDHA	23.1	0	14	6	4	8	6	3	7	2	8	2	6	0	0	0	2	4	4	1	2	0	6	1	2	0	2	4	0	0	0	2	4	11	5	5	2	2	0	2	2	4	3	3	0	2	4	1	0
ENSG00000073584__SMARCE1	41.2	0	2	2	5	3	8	3	5	3	6	3	10	1	1	0	10	0	0	1	2	0	2	1	2	0	6	4	1	1	0	0	8	4	7	4	2	4	3	2	3	5	0	0	1	2	7	2	1
ENSG00000073584__SMARCE1-cluster	19	0	1	3	1	1	5	0	0	0	2	1	1	0	0	0	1	1	0	0	2	0	1	0	0	1	2	0	1	0	0	4	1	2	4	1	2	1	0	1	2	0	0	0	0	1	0	2	0
ENSG00000073598__FNDC8	1	0	0	0	0	0	0	0	0	0	0	0	0	0	0	0	0	0	0	0	0	0	0	0	0	0	0	0	0	0	0	0	0	0	0	0	0	0	0	0	0	0	0	0	0	0	0	0	0
ENSG00000073605__GSDMB	0	0	0	0	0	0	0	0	0	0	0	0	0	0	0	0	0	0	0	0	0	0	0	0	0	0	0	0	0	0	0	0	1	0	0	0	0	0	0	0	0	0	0	0	0	0	0	0	0
ENSG00000073614__KDM5A	13	0	0	2	3	0	0	0	0	0	1	2	1	0	0	0	1	0	0	0	0	0	1	0	0	0	2	2	0	0	0	1	0	1	5	1	2	0	0	0	0	0	0	0	0	0	0	0	1
ENSG00000073670__ADAM11	0	0	0	0	0	0	0	0	0	0	0	0	0	0	0	0	0	0	0	0	0	0	0	0	0	0	0	0	0	0	0	0	0	0	0	0	0	0	0	0	0	0	0	0	0	0	0	0	0
ENSG00000073711__PPP2R3A	8	0	0	0	1	0	0	0	0	0	0	2	0	0	0	0	0	0	0	0	1	0	0	0	0	0	0	0	0	1	0	2	3	0	0	0	0	1	0	1	0	0	0	0	0	0	0	0	0
ENSG00000073712__FERMT2	1	0	0	0	1	0	0	0	0	0	0	0	0	0	0	0	0	0	0	0	0	0	0	0	0	0	0	0	0	0	0	0	0	0	0	0	0	0	0	0	0	0	1	0	0	0	0	0	1
ENSG00000073792__IGF2BP2	40.2	0	0	3	2	6	0	9	5	1	4	3	8	0	0	0	1	1	3	0	1	0	2	1	1	0	4	0	3	2	1	1	3	1	2	1	1	1	1	2	0	1	1	0	0	2	3	0	0
ENSG00000073803__MAP3K13	9	0	0	0	2	0	1	1	4	1	3	1	2	2	0	0	3	0	1	0	0	0	0	0	1	0	2	3	1	0	0	1	2	2	2	0	1	0	0	2	1	1	1	0	0	0	0	1	1
ENSG00000073849__ST6GAL1	10	0	0	1	3	1	0	1	1	1	0	0	1	0	0	0	1	0	0	1	4	0	0	4	1	0	0	1	1	0	1	3	4	2	3	3	1	0	0	0	0	1	0	0	0	0	1	1	2
ENSG00000073861__TBX21	1	0	0	0	0	0	0	0	0	0	0	0	0	0	0	0	0	0	0	0	0	0	0	0	0	0	0	0	0	0	0	0	0	0	0	0	0	0	0	0	0	0	0	0	0	0	0	0	0
ENSG00000073910__FRY	2	0	0	0	0	0	0	3	0	0	0	0	1	0	0	0	0	0	0	0	0	0	1	0	0	0	0	0	0	5	0	0	0	0	0	0	0	0	0	0	0	0	0	0	0	0	0	0	0
ENSG00000073921__PICALM	9	0	2	0	1	2	1	1	2	4	3	1	0	0	1	0	3	1	1	0	0	0	2	1	0	0	5	3	2	1	0	1	1	0	2	1	4	1	0	1	1	1	1	2	0	0	0	2	1
ENSG00000073969__NSF	6	0	1	0	5	0	3	1	0	1	6	1	2	0	0	0	0	0	0	0	3	0	1	0	0	0	4	1	1	0	0	0	1	0	0	1	0	0	0	1	0	0	1	0	0	0	0	2	0
ENSG00000074047__GLI2	2	0	0	1	0	0	1	0	1	1	0	0	0	1	0	0	0	0	0	0	0	0	1	0	1	0	0	2	2	0	0	1	0	2	0	0	0	0	0	2	0	0	0	0	0	1	1	0	0
ENSG00000074054__CLASP1	17	1	1	0	2	4	2	0	3	0	6	1	2	0	0	0	6	0	2	0	3	0	4	1	0	0	1	5	1	1	0	0	2	1	2	1	1	1	0	2	1	0	1	1	0	0	1	1	1
ENSG00000074071__MRPS34	20	0	2	2	2	8	6	1	1	0	5	4	4	1	0	0	4	1	2	1	0	0	5	1	0	0	3	5	0	1	0	3	2	3	7	2	6	2	2	3	1	1	3	1	0	2	2	1	0
ENSG00000074181__NOTCH3	9	0	3	1	2	3	1	0	0	0	1	0	2	1	0	0	0	1	0	0	0	0	1	0	0	0	0	0	0	2	0	1	0	2	0	1	1	1	0	0	0	0	1	1	0	0	0	0	0
ENSG00000074201__CLNS1A	31.1	0	5	7	9	6	1	4	11	2	9	3	6	4	1	0	3	5	1	1	2	0	8	3	2	0	7	2	4	0	0	0	4	7	9	3	2	4	1	3	5	5	1	2	0	2	1	6	2
ENSG00000074211__PPP2R2C	2	0	0	1	0	4	1	0	5	0	1	0	0	0	1	0	0	2	0	0	0	0	0	0	0	0	0	0	2	0	1	1	1	1	1	1	1	7	1	0	0	0	0	0	0	0	1	1	0
ENSG00000074219__TEAD2	3	0	0	0	0	0	0	0	0	0	0	0	0	0	0	0	0	0	0	0	0	0	0	0	0	0	0	0	0	0	0	0	0	0	0	0	0	0	0	0	0	0	0	0	0	0	1	0	0
ENSG00000074266__EED	3	0	0	1	1	3	1	1	1	0	0	0	1	0	0	0	0	0	0	0	1	0	4	0	0	0	0	1	0	0	0	0	0	3	0	0	0	0	0	1	0	1	0	1	1	0	0	0	0
ENSG00000074317__SNCB	0	0	0	0	0	0	0	0	0	0	0	0	0	0	0	0	0	0	0	0	0	0	0	0	0	0	0	0	0	0	0	0	0	0	0	0	0	0	0	0	0	0	0	0	0	0	0	0	0
ENSG00000074319__TSG101	15	0	4	2	2	3	0	1	2	0	3	0	2	0	0	0	6	2	2	0	2	0	5	0	0	0	3	3	1	1	0	3	1	3	5	3	0	0	0	0	0	1	2	0	0	0	1	1	0
ENSG00000074356__NCBP3	3	0	1	0	2	2	4	1	3	0	2	0	3	1	0	0	0	0	0	0	0	0	1	1	2	0	1	4	2	0	0	3	3	3	0	3	2	0	0	0	0	0	0	0	0	0	0	1	0
ENSG00000074370__ATP2A3	0	0	0	0	0	0	0	0	0	0	0	0	0	0	0	0	0	0	0	0	0	0	0	0	0	0	0	0	0	0	0	0	0	0	0	0	0	0	0	0	0	0	0	0	0	0	0	0	0
ENSG00000074410__CA12	4	0	0	0	2	0	0	0	0	1	3	1	0	0	0	0	0	0	0	0	1	0	4	0	0	0	0	0	0	1	0	0	0	0	0	0	1	0	0	0	0	0	0	0	0	0	0	0	0
ENSG00000074416__MGLL	1	0	0	0	0	0	0	0	0	0	0	0	0	0	0	0	0	0	0	0	0	0	0	0	0	0	0	0	0	0	0	0	0	0	0	0	0	0	0	0	0	0	0	0	0	0	0	0	0
ENSG00000074527__NTN4	3	0	3	0	0	0	0	2	1	0	1	1	0	1	0	0	0	0	0	1	0	0	0	0	0	0	0	5	2	0	0	0	1	0	0	0	0	0	0	0	0	0	0	0	0	1	0	0	0
ENSG00000074582__BCS1L	2	0	1	1	1	2	3	1	0	0	3	1	0	0	0	0	0	1	0	0	0	0	2	0	0	1	0	0	0	0	0	0	1	1	1	0	1	0	0	0	0	0	0	0	0	0	2	0	0
ENSG00000074590__NUAK1	2	0	0	0	2	0	0	0	0	0	0	3	0	0	1	0	0	0	0	0	0	0	0	0	0	0	0	0	0	2	0	0	0	0	0	0	0	0	0	0	0	0	0	0	0	0	0	0	0
ENSG00000074603__DPP8	13	0	1	0	1	1	2	1	5	0	2	4	4	0	0	0	3	1	3	0	0	0	2	0	0	0	0	2	0	0	0	3	6	3	1	1	2	3	0	1	1	3	3	1	0	3	1	1	0
ENSG00000074621__SLC24A1	0	0	0	0	0	0	0	0	0	0	1	0	0	0	0	0	0	0	0	0	0	0	0	0	0	0	0	0	0	0	0	0	0	0	0	0	0	0	0	1	0	0	0	0	0	0	0	0	0
ENSG00000074657__ZNF532	9	0	3	0	1	2	2	1	2	1	2	2	0	1	0	0	0	0	1	0	1	0	1	0	0	0	1	5	1	1	0	0	0	3	4	1	1	0	0	2	0	0	0	3	1	1	0	1	1
ENSG00000074695__LMAN1	30.1	0	1	5	3	7	5	5	5	3	3	4	6	3	3	0	3	0	6	0	5	0	9	1	0	0	4	5	1	3	0	3	4	4	1	2	3	5	0	4	2	3	1	3	0	3	1	1	3
ENSG00000074696__HACD3	23.1	0	4	1	8	7	0	0	7	3	9	3	4	4	0	0	0	1	3	0	1	0	7	1	1	0	0	5	4	4	0	8	3	2	5	1	5	4	0	1	1	1	4	4	0	3	5	6	3
ENSG00000074706__IPCEF1	1	0	0	0	0	0	0	2	0	0	0	0	0	0	0	0	0	0	0	0	0	0	0	0	0	0	0	0	0	0	0	0	0	0	0	0	0	0	0	0	0	0	0	0	0	0	0	0	1
ENSG00000074755__ZZEF1	4	0	0	0	0	0	0	0	0	0	0	0	0	1	1	0	0	0	0	0	0	0	1	1	0	0	0	1	0	0	0	0	0	1	0	0	2	0	0	1	0	0	1	0	0	0	0	0	0
ENSG00000074800__ENO1	122.8	2	13	18	9	27.1	12	14	18	4	18	19	16	1	6	0	12	6	11	3	1	0	26.1	2	4	0	20	17	3	2	1	5	24.1	9	24.1	9	14	14	6	9	10	15	4	15	0	5	13	12	4
ENSG00000074842__MYDGF	19	1	0	0	1	3	3	3	5	2	2	3	6	0	0	0	5	0	1	0	1	0	5	0	0	0	3	3	0	0	0	0	4	3	2	2	1	1	0	1	2	2	0	1	0	1	3	2	0
ENSG00000074855__ANO8	11	0	1	0	0	1	1	0	0	2	1	1	1	1	0	0	1	0	0	0	1	0	2	1	0	0	2	1	0	0	0	2	0	0	0	0	0	1	0	0	1	1	0	0	0	0	2	2	0
ENSG00000074935__TUBE1	2	0	0	0	0	0	0	0	0	0	1	1	0	0	1	0	1	0	0	1	0	0	0	0	0	0	0	0	0	0	0	0	1	1	0	0	0	0	0	0	0	0	0	0	0	0	0	0	0
ENSG00000074964__ARHGEF10L	0	0	0	0	0	0	0	0	0	0	0	0	0	0	0	0	0	0	1	0	0	0	0	1	0	0	0	0	0	0	0	0	0	0	0	0	0	0	0	0	0	0	0	0	0	0	0	0	0
ENSG00000074966__TXK	0	0	0	0	0	0	0	0	0	0	0	0	0	0	0	0	0	0	0	0	0	0	0	0	0	0	0	0	0	0	0	0	0	0	0	0	0	0	0	0	0	0	0	0	0	0	0	0	0
ENSG00000075035__WSCD2	9	0	1	1	0	0	2	1	0	1	1	2	0	0	3	0	0	0	1	0	0	0	2	0	0	0	3	0	0	4	0	1	0	0	0	2	0	2	0	0	0	1	1	0	0	0	1	0	1
ENSG00000075043__KCNQ2	14	0	4	3	2	1	0	1	1	2	1	1	0	1	0	0	0	1	0	1	1	0	1	1	0	0	1	2	2	1	0	4	0	6	4	0	2	0	0	1	0	0	1	1	0	2	1	0	0
ENSG00000075073__TACR2	0	0	0	0	0	0	0	0	0	0	0	0	0	0	0	0	0	0	0	0	0	0	0	0	0	0	0	0	0	0	0	0	0	0	0	0	0	0	0	0	0	0	0	0	0	0	0	0	0
ENSG00000075089__ACTR6	1	0	0	0	0	1	2	0	0	0	0	0	0	0	0	0	0	0	1	0	0	0	1	0	0	0	0	2	0	0	0	0	0	0	0	0	0	0	0	0	0	4	1	0	0	0	0	0	0
ENSG00000075131__TIPIN	4	0	1	1	0	1	0	0	0	0	0	1	1	0	0	0	0	0	1	0	0	0	3	0	0	0	0	1	0	0	0	0	0	1	1	0	1	1	0	0	0	0	0	0	0	0	0	0	0
ENSG00000075142__SRI	14	0	1	2	0	6	0	2	0	1	4	1	2	1	1	0	5	0	1	1	0	0	4	1	0	0	4	0	2	0	0	0	1	3	3	1	2	5	0	2	1	3	1	2	0	0	1	4	1
ENSG00000075151__EIF4G3	5	0	0	0	2	0	0	2	1	0	0	1	0	0	1	0	0	2	1	0	0	0	0	0	0	0	2	2	0	1	0	0	2	3	2	0	1	0	0	0	0	0	0	0	0	2	0	2	0
ENSG00000075188__NUP37	7	0	0	2	1	1	3	1	0	0	1	0	2	0	0	0	1	0	1	0	2	0	0	0	1	0	1	2	0	0	0	0	1	0	3	2	2	1	1	0	1	1	0	0	0	0	1	1	0
ENSG00000075213__SEMA3A	1	0	0	0	0	0	0	0	0	0	0	0	0	0	0	0	0	0	0	0	0	0	0	0	0	0	0	0	0	0	0	0	0	0	0	0	0	0	0	0	0	0	0	0	0	0	0	0	0
ENSG00000075218__GTSE1	1	0	3	1	0	0	2	0	0	0	5	0	2	0	0	0	0	0	0	0	0	0	0	0	0	0	0	0	0	0	0	0	0	0	0	0	0	0	0	0	0	2	0	0	0	0	0	0	0
ENSG00000075223__SEMA3C	90.0	0	8	10	2	10	7	5	1	1	5	6	9	6	4	1	12	4	3	1	7	0	5	6	5	0	9	5	4	11	2	2	7	3	6	5	4	7	2	2	1	4	4	2	0	3	3	8	6
ENSG00000075234__TTC38	1	0	0	0	0	0	0	0	0	1	0	0	0	0	0	0	0	0	0	0	0	0	0	1	1	0	1	0	0	0	0	1	0	0	0	0	0	0	0	0	0	0	0	0	0	0	3	0	0
ENSG00000075239__ACAT1	4	0	1	0	1	0	1	0	1	1	0	0	0	1	0	0	1	1	0	0	0	0	0	0	0	0	0	1	0	0	0	0	0	0	2	0	0	1	0	0	0	2	0	1	0	0	0	0	0
ENSG00000075240__GRAMD4	0	0	0	0	1	0	0	0	0	0	0	0	0	0	0	0	0	0	0	0	1	0	0	1	0	0	0	0	0	0	0	0	0	0	0	0	0	0	0	0	0	0	0	0	0	0	0	0	0
ENSG00000075275__CELSR1	64.5	0	2	5	10	7	13	6	11	3	16	10	13	1	2	0	8	1	0	2	3	0	16	2	4	0	4	11	2	4	0	7	11	9	11	8	7	6	0	1	3	2	3	5	0	1	6	4	0
ENSG00000075292__ZNF638	25.1	0	0	0	5	3	4	1	3	2	5	1	1	2	2	0	0	1	0	1	1	0	0	0	0	0	4	1	2	5	0	1	1	3	2	1	5	1	0	0	2	3	0	0	0	2	0	0	1
ENSG00000075303__SLC25A40	2	0	1	0	0	1	0	0	1	1	0	0	0	0	0	0	1	1	0	0	0	0	0	0	0	0	0	0	0	0	0	0	0	0	0	0	0	0	0	0	0	0	0	0	0	0	0	0	1
ENSG00000075336__TIMM21	13	0	2	3	3	3	1	2	0	1	2	2	4	2	0	0	2	0	1	0	2	0	4	0	0	0	0	1	0	0	0	0	2	4	0	1	1	3	0	0	1	1	2	4	0	0	2	0	0
ENSG00000075391__RASAL2	11	0	1	1	3	3	2	0	3	0	0	0	3	0	0	0	0	3	1	0	2	0	3	0	0	0	0	0	0	0	0	1	0	0	1	0	0	0	0	0	0	2	0	4	0	0	2	0	0
ENSG00000075399__VPS9D1	1	0	0	2	2	0	0	0	0	0	0	0	0	0	0	0	0	0	0	0	0	0	0	0	0	0	0	0	0	0	0	0	0	0	1	0	0	0	1	0	0	1	0	0	0	0	3	0	0
ENSG00000075407__ZNF37A	23.1	0	1	1	4	2	3	1	3	1	1	1	1	0	1	0	0	2	2	1	0	0	1	1	2	0	2	3	0	2	0	0	5	2	3	4	1	0	3	2	5	0	3	1	0	2	1	2	2
ENSG00000075407__ZNF37A-cluster	2	0	0	0	0	0	1	0	0	0	0	0	0	0	0	0	0	0	0	0	0	0	0	0	0	0	0	0	0	0	0	0	0	0	0	0	1	0	0	0	0	0	0	0	0	0	0	0	0
ENSG00000075413__MARK3	28.1	0	1	1	6	1	2	3	4	2	3	1	5	1	2	0	1	1	1	1	2	0	7	1	2	0	1	4	5	4	0	4	5	2	5	5	5	3	0	4	1	4	2	3	0	0	3	3	3
ENSG00000075415__SLC25A3	165.3	0	25.1	18	39.2	19	34.1	17	42.2	21.1	27.1	19	45.2	8	9	0	18	14	11	5	6	0	25.1	10	8	0	18	18	13	15	1	12	22.1	24.1	37.2	7	29.1	7	6	11	12	20	7	13	0	5	13	21.1	9
ENSG00000075420__FNDC3B	14	0	0	4	5	4	1	3	1	1	4	1	2	0	0	1	1	2	0	2	0	0	4	1	1	0	1	3	0	0	0	1	2	2	1	3	0	1	1	0	1	0	0	0	0	2	0	1	0
ENSG00000075426__FOSL2	21.1	0	0	2	8	1	5	0	2	4	2	2	0	2	1	0	2	3	0	0	1	0	1	2	1	0	6	3	3	1	0	0	1	3	0	4	6	2	1	0	2	1	1	4	0	2	2	3	2
ENSG00000075461__CACNG4	0	0	0	0	0	0	0	0	0	0	0	0	0	0	0	0	0	0	0	0	0	0	0	0	0	0	0	0	0	0	0	0	0	0	0	0	0	0	0	0	0	0	0	0	0	0	1	0	0
ENSG00000075539__FRYL	10	0	0	2	2	0	3	1	4	1	0	1	0	0	0	0	0	0	2	1	1	0	0	0	0	0	1	2	1	1	0	1	1	0	0	0	0	0	0	3	2	0	0	0	0	0	2	0	0
ENSG00000075568__TMEM131	24.1	0	0	0	3	1	2	0	0	1	3	0	1	0	0	0	0	1	0	0	1	0	2	0	1	0	0	3	2	3	0	1	3	2	0	0	0	2	0	2	0	0	0	0	0	1	1	2	2
ENSG00000075618__FSCN1	0	0	0	0	0	0	0	0	0	0	0	0	0	0	0	0	0	0	0	0	0	0	0	0	0	0	0	0	0	0	0	0	0	0	0	0	0	1	0	0	1	0	0	0	0	0	0	0	0
ENSG00000075624__ACTB	1099.1	5	112.5	155.9	70.6	131.1	118.7	84.9	118.7	69.6	182.0	52.3	83.9	18	38.2	3	102.3	43.2	58.4	25.1	73.7	3	153.9	71.6	25.1	0	135.2	114.6	116.6	25.1	6	111.5	129.0	61.5	122.8	69.6	100.2	69.6	26.1	82.8	111.5	114.6	42.2	65.5	1	85.9	124.9	90.0	58.4
ENSG00000075643__MOCOS	0	0	0	0	0	0	0	0	0	0	0	0	0	0	0	0	0	0	0	0	0	0	0	0	0	0	0	0	0	0	0	0	0	0	0	0	0	0	0	0	0	0	0	0	0	0	0	0	0
ENSG00000075651__PLD1	0	0	0	0	0	0	0	0	0	0	0	0	0	0	0	0	0	0	0	0	0	0	0	0	0	0	0	0	0	0	0	0	0	0	0	0	0	0	0	0	0	0	0	0	0	0	0	0	0
ENSG00000075702__WDR62	0	0	0	0	0	0	2	0	0	0	2	0	0	0	0	0	1	0	0	0	0	0	1	0	0	0	0	0	0	0	0	0	0	0	0	0	1	0	0	0	0	2	0	0	0	0	0	0	0
ENSG00000075711__DLG1	13	0	1	0	1	2	2	1	1	0	2	0	1	0	0	0	0	0	1	0	0	0	3	0	0	0	1	1	0	0	1	0	1	1	2	0	1	0	0	4	0	3	0	0	0	0	1	1	0
ENSG00000075785__RAB7A	74.7	0	6	3	10	6	8	3	9	5	15	11	10	7	3	0	19	5	5	3	4	0	6	4	2	0	18	5	7	3	0	8	8	9	6	10	11	8	1	3	6	2	11	6	0	8	9	4	2
ENSG00000075790__BCAP29	6	0	5	1	0	3	2	0	1	1	6	0	6	1	0	0	2	0	2	1	1	0	4	0	1	0	0	0	1	0	0	0	2	0	0	0	2	2	0	1	0	1	2	1	0	0	0	1	0
ENSG00000075826__SEC31B	4	0	0	0	0	0	2	0	0	1	0	0	0	0	1	0	0	0	0	0	0	0	0	0	0	0	0	1	0	0	0	0	0	0	1	1	0	0	0	0	0	1	0	1	0	0	0	0	0
ENSG00000075826__SEC31B-cluster	21.1	0	3	4	3	2	2	3	1	3	10	1	4	2	1	0	4	1	2	4	0	0	2	0	1	0	6	1	1	1	0	4	4	0	3	0	9	3	2	0	1	1	1	1	0	3	2	2	1
ENSG00000075856__SART3	12	0	0	0	1	2	1	0	3	0	2	1	2	1	1	0	5	0	0	0	0	0	4	0	0	0	0	1	0	0	0	1	3	3	1	1	7	2	0	1	2	1	0	0	0	0	1	2	4
ENSG00000075884__ARHGAP15	0	0	0	0	0	0	0	0	0	0	0	0	0	0	0	0	0	0	0	0	0	0	0	0	0	0	0	0	0	0	0	0	0	0	0	0	0	0	0	0	0	0	0	0	0	0	0	0	0
ENSG00000075886__TUBA3D	0	0	0	0	0	0	0	0	0	0	0	0	0	0	0	0	0	0	0	0	0	0	0	0	0	0	0	0	0	0	0	0	0	0	0	0	0	0	0	0	0	0	0	0	0	0	0	0	0
ENSG00000075891__PAX2	0	0	0	0	0	0	0	0	0	0	0	0	0	0	0	0	0	0	0	0	0	0	0	0	0	0	0	0	0	0	0	0	0	0	0	0	0	0	0	0	0	0	0	0	0	0	0	0	0
ENSG00000075914__EXOSC7	4	0	0	1	2	0	1	1	0	0	0	1	0	0	0	0	2	0	1	0	1	0	1	0	1	0	3	2	0	0	0	0	0	0	1	0	0	2	0	0	0	1	1	0	0	1	0	0	0
ENSG00000075945__KIFAP3	22.1	0	8	3	2	3	2	2	0	2	6	0	4	0	1	0	2	3	0	2	1	0	4	1	0	0	3	2	1	3	0	4	5	2	2	5	2	5	0	1	2	10	2	2	0	0	0	2	0
ENSG00000075975__MKRN2	9	0	0	0	0	0	0	1	1	0	2	0	1	0	0	0	1	0	0	0	1	0	0	1	2	0	3	0	0	1	0	2	1	2	1	0	1	1	2	1	0	0	0	1	0	1	0	0	0
ENSG00000076003__MCM6	31.1	0	1	11	0	13	0	12	2	2	8	5	13	1	0	1	0	0	2	0	0	0	18	0	2	0	2	6	2	0	0	1	1	8	10	1	0	1	0	3	3	2	1	0	0	0	0	3	0
ENSG00000076043__REXO2	9	0	3	0	0	1	2	0	1	0	4	2	1	0	1	0	4	0	1	0	1	0	0	0	0	0	3	2	1	1	0	0	5	0	1	1	3	0	2	3	0	1	0	1	0	0	1	0	0
ENSG00000076043__REXO2-cluster	0	0	0	0	0	0	0	0	0	0	0	0	0	0	0	0	0	0	0	0	0	0	0	1	0	0	0	0	0	0	0	0	0	0	0	0	1	0	0	0	0	0	0	0	0	0	0	0	0
ENSG00000076053__RBM7	5	0	0	2	6	0	0	0	1	2	0	0	0	0	0	0	1	0	0	0	0	0	0	0	1	0	0	0	1	0	0	0	1	1	2	0	0	0	0	0	0	0	0	1	0	0	1	2	1
ENSG00000076067__RBMS2	11	0	2	0	1	0	3	0	2	0	3	2	1	0	0	1	2	0	0	1	1	0	0	1	0	0	1	0	3	1	1	0	1	1	2	0	1	1	1	1	0	0	0	1	0	0	2	1	0
ENSG00000076108__BAZ2A	16	0	0	0	6	2	4	2	2	0	13	2	2	2	2	0	2	2	2	0	1	0	1	0	2	0	1	2	4	1	0	1	0	5	0	2	1	1	1	1	1	1	0	1	0	1	2	8	5
ENSG00000076201__PTPN23	21.1	0	0	5	9	6	1	4	1	5	2	3	3	0	0	0	3	0	0	1	1	0	5	0	1	0	0	2	2	0	0	2	2	3	1	1	1	1	0	2	2	2	0	0	0	1	2	0	0
ENSG00000076242__MLH1	14	0	1	4	1	1	2	0	3	1	7	1	2	0	1	0	2	0	2	2	1	0	3	0	1	0	3	2	0	0	0	2	6	3	3	0	4	1	0	3	0	1	1	2	0	1	2	0	0
ENSG00000076248__UNG	7	0	0	0	1	4	0	3	0	1	0	2	11	0	0	0	0	0	0	1	0	0	6	0	0	0	1	2	0	0	0	0	0	1	3	1	0	0	1	1	0	0	0	0	0	0	0	0	0
ENSG00000076258__FMO4	0	0	0	0	0	0	0	0	0	0	0	0	1	0	0	0	0	0	0	0	0	0	0	0	0	0	0	0	0	0	0	0	0	0	0	0	0	0	0	0	0	0	0	0	0	0	0	0	0
ENSG00000076321__KLHL20	28.1	0	1	1	3	1	2	0	2	2	3	2	2	0	1	0	2	2	0	1	2	0	1	1	0	0	2	3	1	1	0	2	0	1	1	0	4	2	0	0	1	1	2	0	0	0	0	1	0
ENSG00000076344__RGS11	0	0	0	0	0	0	0	0	0	0	0	0	0	0	0	0	0	0	0	0	0	0	0	0	0	0	0	0	0	0	0	0	0	0	0	0	0	0	0	0	0	0	0	0	0	0	0	0	0
ENSG00000076351__SLC46A1	9	0	1	0	2	0	1	0	2	1	2	0	1	1	2	0	0	0	0	0	0	0	1	1	0	0	1	1	0	2	0	0	0	0	3	1	0	0	0	0	3	1	1	1	0	0	0	0	0
ENSG00000076356__PLXNA2	3	0	0	0	0	0	1	0	0	0	0	0	2	0	0	0	0	0	0	0	0	0	0	0	0	0	0	0	1	0	0	0	2	0	0	0	0	0	0	0	0	0	0	0	0	0	0	0	0
ENSG00000076382__SPAG5	3	0	5	4	0	2	4	0	0	0	4	0	0	0	0	0	4	0	0	0	0	0	1	0	0	0	0	0	1	0	0	0	0	0	0	0	1	0	0	0	0	2	0	2	0	1	0	0	1
ENSG00000076382__SPAG5-cluster	0	0	0	0	0	0	0	0	0	0	1	0	0	0	0	0	0	0	0	0	0	0	0	0	0	0	0	0	0	0	0	0	0	0	0	0	0	0	0	0	0	0	0	0	0	0	0	0	0
ENSG00000076513__ANKRD13A	14	0	0	1	2	2	0	0	0	1	2	0	1	0	0	0	0	0	0	0	2	0	2	0	0	0	0	0	3	0	0	3	1	0	0	1	1	1	0	1	1	0	1	0	0	0	1	0	0
ENSG00000076554__TPD52	24.1	0	1	2	3	3	9	7	6	2	6	2	5	0	3	0	2	1	2	3	0	0	1	1	0	0	11	19	2	6	0	2	2	2	5	3	1	2	0	4	2	4	2	3	0	3	6	1	0
ENSG00000076554__TPD52-cluster	9	0	2	0	0	2	2	1	0	0	0	0	0	0	0	0	1	0	0	0	0	0	1	0	0	0	2	0	1	0	0	1	0	1	2	0	1	1	0	1	2	0	2	1	0	0	0	0	0
ENSG00000076604__TRAF4	6	0	2	2	2	1	0	0	0	0	0	0	2	0	2	0	2	0	1	0	1	1	0	0	0	0	0	0	0	0	0	1	0	1	2	0	0	1	0	1	1	0	1	2	0	1	0	1	0
ENSG00000076641__PAG1	0	0	0	0	0	0	0	0	0	0	0	0	2	0	0	0	0	0	0	0	0	0	0	0	0	0	0	0	0	0	0	0	0	1	0	0	0	0	0	0	1	0	0	0	0	0	1	0	0
ENSG00000076650__GPATCH1	4	0	0	1	0	0	0	1	0	0	0	0	0	0	1	0	0	2	0	1	0	0	0	0	0	0	0	0	2	0	0	0	2	0	0	0	0	1	0	0	0	0	0	0	0	2	0	0	0
ENSG00000076662__ICAM3	0	0	1	0	0	0	0	0	0	0	1	1	0	0	0	0	0	0	0	0	0	0	0	0	0	0	0	0	0	0	0	0	1	0	0	0	0	1	0	0	0	0	0	0	0	0	0	1	0
ENSG00000076685__NT5C2	7	0	0	0	0	2	1	1	2	1	3	0	2	0	2	0	5	0	0	1	0	0	3	0	2	0	0	3	0	0	0	0	1	2	1	0	0	1	2	2	0	0	1	1	0	1	0	0	1
ENSG00000076706__MCAM	1	0	1	0	0	0	0	0	1	0	0	1	0	0	0	0	0	1	0	0	0	0	0	0	0	0	1	0	0	1	0	0	0	0	0	0	0	0	0	0	0	0	1	1	0	0	0	0	0
ENSG00000076716__GPC4	8	0	2	0	1	2	1	0	1	1	3	0	1	0	0	0	3	2	6	0	0	0	2	1	1	0	0	0	1	1	0	0	0	3	2	0	1	0	0	0	0	1	1	0	0	0	1	1	1
ENSG00000076770__MBNL3	0	0	0	0	0	0	0	0	2	0	0	0	0	0	0	0	0	0	0	0	0	0	0	0	0	0	0	0	0	0	0	0	0	0	0	0	0	0	0	0	0	0	1	0	0	0	0	0	0
ENSG00000076826__CAMSAP3	7	0	2	1	0	0	3	0	1	2	0	1	3	0	0	0	0	1	0	0	0	0	0	0	0	0	0	0	0	0	0	1	1	0	1	0	1	1	0	0	0	1	0	0	1	0	4	0	0
ENSG00000076864__RAP1GAP	1	0	1	0	0	1	0	0	0	0	0	0	0	0	0	0	0	0	0	0	0	0	0	0	0	0	0	0	0	0	0	0	0	0	0	0	0	0	0	0	0	0	0	0	0	0	0	0	0
ENSG00000076924__XAB2	0	0	0	0	0	0	0	0	0	1	0	0	0	0	0	0	0	0	0	0	0	0	0	0	0	0	1	0	0	0	0	0	0	0	0	0	0	0	0	0	0	0	0	0	0	0	0	0	0
ENSG00000076928__ARHGEF1	3	0	0	1	1	1	1	0	1	0	2	0	0	0	1	0	0	0	0	1	0	0	2	0	0	0	0	0	0	0	0	0	1	0	0	0	0	0	0	1	0	1	0	1	0	1	0	1	1
ENSG00000076944__STXBP2	4	0	1	0	1	2	0	1	1	0	2	0	1	0	0	0	0	1	1	0	0	0	0	0	0	0	1	0	0	1	0	1	1	0	1	0	0	2	0	1	0	1	0	0	0	1	0	1	2
ENSG00000076984__MAP2K7	12	0	0	0	2	1	2	2	0	2	3	0	3	1	0	0	0	0	2	0	0	0	0	2	0	0	0	0	0	1	0	0	1	1	1	0	3	1	1	1	0	0	0	0	0	1	2	1	2
ENSG00000077009__NMRK2	0	0	0	0	0	0	0	0	0	0	1	2	0	0	0	0	0	0	0	0	0	0	0	0	0	0	0	0	0	0	0	0	0	0	0	0	0	0	0	0	0	0	0	2	0	0	0	2	0
ENSG00000077044__DGKD	5	0	0	1	1	0	0	0	0	0	3	1	0	0	0	0	0	0	0	1	0	0	2	0	0	0	1	0	0	1	0	0	0	0	0	1	0	0	0	0	0	0	0	0	0	0	0	2	0
ENSG00000077092__RARB	5	0	2	1	0	0	0	0	1	1	0	1	1	0	0	0	0	0	0	0	2	0	0	1	0	0	2	0	0	0	0	0	0	1	1	0	0	0	0	0	1	0	0	0	0	0	0	0	0
ENSG00000077097__TOP2B	69.6	0	6	5	13	7	4	4	10	10	12	5	7	3	5	0	8	6	7	3	3	0	12	2	0	0	6	7	6	5	0	7	10	7	13	6	6	12	1	11	7	7	0	2	0	5	3	13	6
ENSG00000077147__TM9SF3	36.2	0	3	6	12	7	9	4	3	3	15	2	5	4	6	0	11	5	0	1	2	0	7	0	0	0	5	5	4	3	0	2	4	1	7	5	9	5	1	4	2	2	1	1	0	5	2	6	1
ENSG00000077150__NFKB2	6	0	1	0	1	1	0	1	0	0	2	3	1	1	1	0	0	0	0	1	0	0	3	0	0	0	0	3	1	0	0	1	0	1	0	0	3	0	0	0	1	1	0	0	0	2	0	1	0
ENSG00000077152__UBE2T	22.1	0	11	16	1	4	7	0	3	2	14	1	4	0	0	0	1	0	0	1	0	0	7	0	1	0	1	0	0	0	0	0	1	0	4	0	5	0	1	0	1	11	0	4	0	0	3	1	1
ENSG00000077157__PPP1R12B	8	0	0	0	7	0	0	0	1	1	0	0	1	1	0	0	0	0	0	0	0	0	0	0	0	0	2	0	0	0	0	0	0	2	3	0	1	0	0	1	1	1	0	0	0	0	0	0	0
ENSG00000077232__DNAJC10	21.1	0	4	4	0	4	1	4	3	1	1	1	3	0	0	0	2	0	2	1	1	0	0	1	1	0	1	2	2	1	0	2	5	0	4	1	2	0	0	6	1	3	0	2	0	5	1	2	2
ENSG00000077235__GTF3C1	12	0	0	0	3	2	1	0	0	1	2	2	1	0	0	0	1	0	0	1	0	0	0	1	0	0	0	1	1	1	0	1	1	1	1	0	1	1	0	1	0	0	1	0	0	1	0	0	0
ENSG00000077238__IL4R	3	0	0	0	4	2	1	0	0	0	0	0	0	1	0	0	0	0	1	0	0	0	0	0	0	0	1	1	0	0	0	0	0	0	0	0	0	0	0	0	0	0	0	0	0	0	0	0	0
ENSG00000077254__USP33	17	0	0	0	1	1	4	2	0	0	1	2	2	1	2	0	1	0	0	1	2	0	4	1	0	0	3	2	1	0	0	1	0	1	1	0	3	1	0	1	5	2	2	1	0	2	2	0	0
ENSG00000077264__PAK3	9	0	0	1	0	1	0	0	0	0	0	0	0	0	0	0	0	1	0	0	0	0	0	0	0	0	1	0	0	0	0	1	4	1	3	0	0	0	0	0	0	0	0	0	0	0	1	0	0
ENSG00000077312__SNRPA	6	0	2	1	0	6	1	0	2	4	5	1	2	0	1	0	4	1	1	3	1	0	5	1	2	0	2	3	1	2	0	1	4	3	2	1	2	2	0	1	0	1	2	5	0	0	0	2	0
ENSG00000077327__SPAG6	0	0	0	0	0	0	0	0	0	0	0	0	0	0	0	0	0	0	0	0	0	0	0	0	0	0	0	0	0	0	0	0	0	0	0	0	0	0	0	0	0	0	0	0	0	0	0	0	0
ENSG00000077348__EXOSC5	2	0	0	1	0	0	0	0	0	1	1	0	2	0	0	0	2	0	0	0	0	0	1	0	0	0	0	0	0	0	0	0	0	0	1	0	1	1	0	0	1	0	1	1	0	0	0	2	0
ENSG00000077380__DYNC1I2	66.5	0	2	3	15	10	9	9	12	7	6	7	14	0	4	0	10	7	2	0	7	0	5	2	0	0	9	3	3	3	0	4	6	8	8	8	7	5	0	3	8	3	0	5	1	2	4	6	3
ENSG00000077454__LRCH4	4	0	1	0	2	0	2	0	1	0	3	0	2	0	0	0	0	0	0	0	0	0	0	1	0	0	0	0	0	1	0	0	0	0	0	0	1	0	0	0	2	1	0	1	0	0	1	0	0
ENSG00000077458__FAM76B	7	0	0	0	1	2	3	0	0	1	4	2	0	0	0	0	2	0	0	0	0	0	1	0	1	0	0	0	0	1	0	0	1	1	0	1	0	0	0	0	1	2	0	0	0	0	0	1	0
ENSG00000077463__SIRT6	1	0	0	0	0	1	0	0	0	0	0	1	1	0	0	0	0	0	0	0	0	0	0	0	0	0	0	0	0	0	0	1	1	0	0	0	0	0	0	0	0	0	0	1	0	0	0	0	0
ENSG00000077514__POLD3	7	0	1	2	0	2	0	0	1	0	0	1	6	0	0	0	0	0	0	0	0	0	3	0	1	0	0	0	0	1	0	0	0	1	0	0	0	0	0	1	0	1	0	0	0	0	0	0	1
ENSG00000077522__ACTN2	0	0	0	0	0	0	0	0	0	0	0	0	0	0	0	0	0	0	0	0	0	0	0	0	0	0	0	0	0	0	0	0	0	0	0	0	0	0	0	0	0	0	0	0	0	0	0	0	0
ENSG00000077549__CAPZB	49.3	0	4	4	8	3	6	9	7	4	6	3	6	2	2	0	1	3	1	3	3	1	3	4	1	0	4	3	5	4	0	3	8	2	6	2	7	7	1	1	8	6	0	3	1	2	5	8	3
ENSG00000077585__GPR137B	1	0	0	0	1	0	1	0	0	0	0	0	1	0	0	0	0	0	0	0	0	0	2	0	0	0	0	1	1	1	0	0	1	0	1	0	1	0	0	0	0	0	0	0	0	0	0	0	0
ENSG00000077616__NAALAD2	1	0	0	0	0	0	0	0	0	0	0	0	0	0	0	0	0	0	0	0	0	0	0	0	0	0	0	0	0	0	0	0	0	0	0	0	0	0	0	0	0	0	0	0	0	0	0	0	0
ENSG00000077684__JADE1	2	0	0	0	1	0	1	0	0	0	0	1	0	0	0	0	0	0	0	1	0	0	0	0	0	0	0	0	0	0	0	0	0	0	0	0	0	0	0	0	0	0	0	0	0	0	0	0	0
ENSG00000077713__SLC25A43	3	0	1	2	1	0	2	0	1	0	1	0	0	0	0	0	0	0	0	1	0	0	0	0	0	0	0	0	0	0	0	0	1	2	0	0	0	0	0	0	0	0	0	0	0	0	0	2	0
ENSG00000077721__UBE2A	11	0	6	3	1	2	1	1	3	2	9	1	4	0	0	0	1	1	0	0	0	0	3	1	1	0	0	1	1	0	0	1	2	2	0	2	4	4	1	2	0	3	1	3	0	3	2	1	2
ENSG00000077782__FGFR1	3	0	0	0	3	0	0	0	0	0	0	0	0	0	0	0	0	0	0	0	0	0	0	0	0	0	0	0	2	0	0	0	0	1	0	0	0	0	0	0	0	0	0	0	0	0	0	0	0
ENSG00000077935__SMC1B	0	0	0	0	0	0	0	0	0	0	0	0	0	0	0	0	0	0	0	0	0	0	0	0	0	0	0	0	0	0	0	0	0	0	0	0	0	0	0	0	0	0	0	0	0	0	0	0	0
ENSG00000077942__FBLN1	1	0	0	0	0	0	0	0	0	0	0	0	0	1	0	0	0	0	0	0	0	0	0	0	0	0	0	0	0	1	0	0	0	1	0	0	0	0	0	0	0	0	0	0	0	1	0	0	0
ENSG00000077943__ITGA8	0	0	0	0	0	0	0	0	0	0	0	0	0	0	0	0	0	0	0	0	0	0	0	0	0	0	0	0	0	0	0	0	0	0	0	0	0	0	0	0	0	0	0	0	0	0	0	0	0
ENSG00000078018__MAP2	0	0	0	0	0	0	0	0	0	0	0	0	1	0	0	0	1	0	0	0	0	0	1	0	0	0	0	0	0	0	0	0	0	0	0	0	0	0	0	0	0	0	0	0	0	0	0	0	0
ENSG00000078043__PIAS2	23.1	0	1	3	0	0	7	2	3	0	3	3	2	0	1	0	1	1	0	4	1	0	3	0	0	0	4	3	1	2	0	0	2	2	1	5	5	0	0	0	3	1	0	0	0	0	3	3	0
ENSG00000078061__ARAF	12	0	1	2	2	1	1	0	0	0	0	1	0	1	0	0	0	1	0	0	0	0	0	1	0	0	2	2	0	0	0	0	3	2	4	1	3	0	0	1	0	2	0	0	0	1	0	1	0
ENSG00000078070__MCCC1	1	0	0	0	2	0	1	2	0	0	1	0	0	0	1	0	0	0	0	0	0	0	0	0	0	0	0	0	0	1	0	0	0	1	0	0	0	0	0	0	0	0	0	0	0	1	0	0	0
ENSG00000078114__NEBL	11	0	0	0	2	5	4	0	0	0	0	1	0	0	1	0	0	2	0	0	2	0	0	0	0	0	0	3	0	3	0	2	1	2	0	2	3	0	0	2	0	1	0	0	0	0	2	0	0
ENSG00000078124__ACER3	11	0	1	0	1	1	0	0	1	0	3	0	0	0	0	0	0	0	0	0	1	0	1	0	0	0	0	0	0	1	0	1	0	0	3	0	0	0	0	1	0	0	0	1	0	0	1	0	0
ENSG00000078140__UBE2K	48.3	0	7	2	2	9	5	3	3	2	10	2	8	1	2	0	4	0	6	2	1	0	9	2	1	0	1	4	5	2	0	5	5	2	7	5	6	1	2	3	0	2	3	1	0	3	2	4	1
ENSG00000078142__PIK3C3	13	0	0	0	1	0	1	0	1	0	1	2	0	0	0	0	1	2	1	1	0	0	3	0	0	0	1	2	1	2	0	0	0	0	4	0	1	1	1	0	0	0	0	1	0	0	1	1	0
ENSG00000078177__N4BP2	8	0	0	1	3	2	0	0	0	0	2	0	0	1	0	0	0	1	0	0	0	1	4	0	0	0	0	2	0	1	0	4	2	2	2	1	0	0	0	0	2	0	0	0	0	0	0	1	0
ENSG00000078237__TIGAR	1	0	0	0	0	0	0	1	2	0	0	1	0	0	0	0	0	0	0	0	0	0	0	0	0	0	0	1	0	1	0	0	1	1	0	0	0	0	0	0	3	0	0	0	0	0	0	0	0
ENSG00000078246__TULP3	8	0	1	0	4	0	2	0	1	0	1	1	1	0	0	0	0	0	0	0	0	0	0	0	1	0	2	0	0	0	0	1	0	1	1	0	0	3	0	1	0	1	0	0	0	0	1	1	1
ENSG00000078269__SYNJ2	18	0	0	0	0	5	0	1	3	0	5	0	0	0	1	0	1	0	0	0	0	0	4	0	0	0	0	4	0	1	0	0	1	1	3	1	3	0	0	3	2	2	2	1	0	1	0	0	1
ENSG00000078295__ADCY2	0	0	0	0	0	0	0	0	0	0	0	0	0	0	0	0	0	0	0	0	0	0	0	0	0	0	0	0	0	0	0	0	0	0	0	0	0	0	0	0	0	0	0	0	0	0	0	0	0
ENSG00000078304__PPP2R5C	12	0	2	3	7	10	3	1	0	2	6	2	9	1	6	0	3	3	1	1	2	0	6	0	0	0	2	2	0	2	0	3	2	4	3	0	1	3	0	2	0	4	0	2	0	1	6	3	0
ENSG00000078319__PMS2P1	4	0	1	1	0	1	1	0	0	1	0	0	1	0	0	0	0	0	0	0	0	0	0	0	0	0	2	3	0	0	0	0	0	0	0	0	0	1	0	0	0	2	0	0	0	0	1	2	0
ENSG00000078328__RBFOX1	11	0	1	4	0	1	1	0	0	1	1	5	1	0	0	0	0	0	0	0	4	0	0	0	1	0	0	0	1	2	0	1	1	2	1	0	0	0	0	0	0	0	1	2	0	0	2	1	1
ENSG00000078369__GNB1	83.9	0	8	13	9	8	20	5	13	7	12	8	10	2	6	0	15	5	6	6	4	0	11	5	3	0	11	17	8	5	0	8	11	9	15	7	16	14	4	11	7	9	8	5	0	13	11	11	5
ENSG00000078401__EDN1	24.1	0	1	1	6	1	4	1	5	0	6	0	0	0	2	0	2	0	4	0	2	0	2	1	0	0	1	0	1	1	0	5	1	5	5	0	5	5	0	1	0	0	1	0	0	1	2	1	0
ENSG00000078403__MLLT10	26.1	0	2	2	3	1	1	2	2	1	4	2	3	0	2	0	5	0	1	2	0	0	3	0	1	0	3	1	4	2	0	3	2	3	6	1	1	2	1	2	0	1	1	1	0	2	0	1	0
ENSG00000078487__ZCWPW1	1	0	0	0	1	0	0	0	0	0	0	0	0	0	0	0	0	0	0	0	0	0	0	0	0	0	0	0	0	0	0	0	0	0	0	0	0	0	0	0	0	0	0	0	0	0	0	0	0
ENSG00000078596__ITM2A	7	0	2	0	1	1	2	2	0	2	0	0	1	1	0	0	0	0	1	0	0	0	0	0	0	0	0	3	4	0	0	0	3	0	1	0	0	1	1	1	0	4	0	1	0	0	0	0	1
ENSG00000078618__NRDC	74.7	0	3	3	0	8	8	2	6	1	11	6	7	0	3	0	5	5	0	1	3	0	4	0	1	0	5	1	1	2	0	7	7	7	8	1	7	7	2	0	3	5	0	4	0	2	5	2	3
ENSG00000078668__VDAC3	40.2	0	11	7	5	9	8	4	5	1	24.1	5	7	2	0	0	11	2	1	0	1	0	7	1	0	0	4	2	2	1	0	5	1	9	6	3	1	9	0	0	7	6	2	3	0	1	6	3	3
ENSG00000078674__PCM1	28.1	0	4	5	1	5	5	5	3	3	12	1	4	0	4	0	5	1	2	0	3	0	6	2	0	0	5	4	1	5	0	5	2	5	7	2	3	3	1	2	0	4	0	0	0	2	2	7	2
ENSG00000078687__TNRC6C	5	0	0	0	0	2	1	2	0	0	2	0	1	0	0	0	1	0	0	0	0	0	0	1	0	0	0	2	1	1	0	0	0	1	1	0	2	0	0	1	0	2	0	0	0	0	0	0	0
ENSG00000078699__CBFA2T2	28.1	0	7	2	5	2	3	0	3	3	1	1	3	1	1	0	0	2	0	1	3	0	1	1	1	0	0	3	4	2	1	2	3	2	1	0	0	0	1	0	1	1	1	0	0	1	2	3	0
ENSG00000078725__BRINP1	3	0	0	0	0	0	0	1	0	0	3	0	0	0	0	0	0	0	0	0	2	0	0	0	0	0	2	0	0	0	0	0	0	2	0	1	0	0	0	0	0	0	0	0	0	0	1	0	0
ENSG00000078747__ITCH	13	0	0	0	1	0	1	1	1	0	0	3	0	2	0	0	0	0	0	0	1	0	0	1	0	0	2	3	1	1	0	0	1	0	0	0	0	3	0	0	0	2	2	0	0	1	0	0	0
ENSG00000078804__TP53INP2	7	0	0	1	1	0	0	0	0	0	0	0	0	1	0	0	1	0	0	0	0	0	0	0	0	0	0	0	0	0	0	0	1	0	0	0	0	0	0	0	0	0	0	0	0	2	0	1	0
ENSG00000078808__SDF4	10	0	4	0	0	3	1	3	5	1	0	3	4	0	1	0	1	1	1	2	0	0	1	1	0	0	5	6	0	1	0	2	3	4	3	1	3	4	0	1	0	2	1	0	0	0	2	3	0
ENSG00000078814__MYH7B	0	0	0	0	0	0	0	0	0	0	0	0	0	0	0	0	0	0	0	0	0	0	0	0	0	0	0	0	0	0	0	0	0	0	0	0	0	0	0	0	0	0	1	0	0	0	0	0	0
ENSG00000078900__TP73	2	0	1	3	1	1	0	0	0	0	0	0	5	0	0	0	0	0	0	0	0	0	3	0	0	0	0	0	0	1	0	0	0	0	1	0	1	0	0	0	0	0	0	0	0	0	0	0	0
ENSG00000078902__TOLLIP	5	0	0	1	1	0	0	3	0	0	0	0	1	1	0	0	1	0	0	1	1	0	1	1	0	0	2	0	3	0	0	0	0	0	1	1	1	5	1	0	1	1	1	0	0	2	1	1	0
ENSG00000078967__UBE2D4	12	0	0	0	0	1	1	0	0	0	3	0	1	0	0	0	0	0	0	1	1	0	0	0	0	0	0	1	0	1	0	1	2	1	0	0	1	0	1	0	0	1	0	0	0	0	0	0	0
ENSG00000079101__CLUL1	3	0	0	0	0	0	0	0	0	0	0	0	0	0	0	0	0	0	0	0	0	0	0	0	0	0	0	0	1	0	0	0	0	0	0	0	0	0	0	0	0	0	0	0	0	0	0	0	0
ENSG00000079102__RUNX1T1	59.4	0	3	3	1	14	5	8	4	4	11	6	6	4	3	0	4	1	6	1	3	0	4	4	2	0	10	7	5	3	0	3	2	4	4	6	4	6	1	4	0	2	3	1	1	6	4	0	1
ENSG00000079134__THOC1	9	0	3	2	0	3	0	1	1	1	3	0	0	0	1	0	0	0	1	0	0	0	4	0	0	0	0	1	0	2	0	0	0	0	2	2	2	0	1	2	1	0	0	0	0	0	0	1	0
ENSG00000079150__FKBP7	2	0	1	0	0	0	0	0	0	0	0	1	0	0	0	0	0	0	1	0	0	0	0	0	0	0	0	0	0	0	0	0	1	2	1	0	1	0	0	0	0	0	0	0	0	0	0	1	1
ENSG00000079156__OSBPL6	2	0	0	0	0	0	0	0	0	0	0	0	0	0	0	0	0	0	0	0	0	0	0	0	0	0	0	0	0	0	0	0	0	0	0	1	2	0	0	0	1	0	0	0	0	0	0	0	0
ENSG00000079215__SLC1A3	5	0	1	0	0	0	0	0	0	0	0	1	1	0	0	0	1	0	0	0	1	0	0	0	0	0	0	2	0	0	0	2	2	0	1	0	1	0	0	0	0	0	0	0	0	0	1	0	0
ENSG00000079246__XRCC5	63.5	0	10	23.1	9	19	9	7	5	5	8	10	5	4	2	0	8	6	5	0	3	2	23.1	4	3	0	5	8	6	5	0	6	14	11	11	1	20	7	0	6	2	9	3	2	0	1	6	6	3
ENSG00000079277__MKNK1	6	0	1	1	0	1	2	0	2	0	1	1	0	0	0	0	0	0	0	2	3	0	0	0	1	0	2	0	2	0	0	0	3	0	0	0	0	1	0	0	0	1	0	0	0	2	0	0	0
ENSG00000079308__TNS1	0	0	0	0	0	0	0	0	0	0	0	0	0	0	0	0	0	0	0	0	0	0	0	0	0	0	0	0	0	0	0	0	0	0	0	0	0	0	0	0	0	0	0	0	0	0	0	0	0
ENSG00000079313__REXO1	22.1	0	3	4	5	1	4	4	0	2	5	4	0	3	1	0	2	3	2	1	1	0	1	0	0	0	4	1	0	2	0	2	2	1	4	0	3	6	0	2	1	0	2	3	0	1	9	3	1
ENSG00000079332__SAR1A	16	0	2	2	7	3	2	0	1	1	1	2	4	0	3	0	2	2	1	0	0	0	2	0	0	0	2	2	1	0	0	1	0	0	1	0	4	1	1	1	2	1	1	0	0	0	1	2	0
ENSG00000079335__CDC14A	0	0	0	0	0	0	0	0	0	0	0	0	0	0	0	0	0	0	0	0	0	0	0	0	0	0	0	0	0	0	0	1	0	0	0	0	0	0	0	0	1	0	0	0	0	0	0	0	0
ENSG00000079337__RAPGEF3	2	0	0	0	0	0	0	0	0	0	0	0	0	0	0	0	0	0	0	0	0	0	1	0	0	0	0	0	0	0	0	0	0	0	0	0	0	0	0	0	0	0	1	0	0	0	0	0	0
ENSG00000079385__CEACAM1	0	0	0	0	0	0	0	0	0	0	0	0	0	0	0	0	0	0	0	0	0	0	0	0	0	0	0	0	0	0	0	0	0	0	0	0	0	0	0	0	0	0	0	0	0	0	0	0	0
ENSG00000079387__SENP1	3	0	0	0	1	0	2	0	0	1	2	0	1	0	0	0	0	0	1	0	0	0	2	0	0	0	1	1	1	0	0	0	0	0	1	0	1	0	0	0	0	2	0	0	0	2	0	0	1
ENSG00000079393__DUSP13	0	0	0	0	0	0	0	0	0	0	0	0	0	0	0	0	0	0	0	0	0	0	0	0	0	0	0	0	0	0	0	0	0	0	0	0	0	0	0	0	0	0	0	0	0	0	0	0	0
ENSG00000079432__CIC	5	0	3	0	0	2	1	0	0	1	2	2	4	2	1	0	0	0	0	0	0	0	1	0	0	0	0	2	3	0	0	2	1	1	1	0	0	1	0	0	0	1	1	0	0	0	1	1	0
ENSG00000079435__LIPE	0	0	0	0	0	0	0	0	0	0	0	0	0	0	0	0	0	0	0	0	0	0	0	0	0	0	0	0	0	0	0	0	0	0	0	0	0	0	0	0	0	0	0	0	0	0	0	0	0
ENSG00000079459__FDFT1	41.2	0	3	4	5	2	10	10	4	0	13	11	1	2	1	0	1	1	3	6	1	0	5	1	0	0	7	10	0	1	0	5	6	4	6	0	4	4	2	2	1	4	6	4	1	5	8	3	2
ENSG00000079462__PAFAH1B3	25.1	0	5	4	2	8	2	1	7	1	1	1	12	0	1	0	1	0	0	2	1	0	5	5	1	0	3	2	0	1	0	6	2	3	4	1	4	4	0	3	5	2	0	7	0	2	2	5	2
ENSG00000079482__OPHN1	7	0	0	0	1	0	0	0	2	0	0	0	3	1	0	1	0	0	2	1	0	0	0	0	0	0	0	2	0	0	0	2	1	0	0	1	1	3	0	0	0	0	0	0	0	0	0	0	0
ENSG00000079616__KIF22	9	0	8	5	0	2	7	2	1	0	10	0	0	0	0	0	0	0	0	0	0	0	2	0	2	0	0	0	0	0	0	1	0	1	0	0	0	0	0	0	0	5	0	2	0	0	0	1	1
ENSG00000079691__CARMIL1	2	0	1	0	1	0	0	0	0	0	5	0	0	0	0	0	2	0	1	0	0	0	1	0	0	0	1	2	0	0	0	0	2	0	0	1	0	0	0	0	0	0	0	0	0	1	0	0	0
ENSG00000079739__PGM1	2	0	0	0	0	0	1	2	0	0	0	0	0	0	0	0	0	0	0	0	1	0	0	0	0	0	2	0	0	0	0	0	0	0	0	0	0	1	0	0	0	0	0	0	0	0	1	0	0
ENSG00000079785__DDX1	32.1	0	4	5	7	5	19	2	9	5	3	2	3	1	0	0	7	1	4	1	2	1	4	1	0	0	2	3	1	4	0	0	12	3	8	1	6	1	0	0	3	2	1	2	0	1	5	5	3
ENSG00000079805__DNM2	15	0	1	0	2	1	0	0	2	1	4	0	4	1	1	0	4	2	1	0	1	0	2	0	0	0	2	2	1	0	0	1	3	1	2	0	1	1	0	0	2	0	0	1	0	0	1	0	1
ENSG00000079819__EPB41L2	46.3	0	6	6	14	3	6	5	2	1	7	1	5	1	0	2	8	1	1	0	1	0	6	4	1	0	5	10	7	3	1	3	7	4	4	10	1	5	1	5	2	5	5	1	1	6	10	2	5
ENSG00000079841__RIMS1	0	0	0	0	0	0	0	0	0	0	0	0	0	0	0	0	0	0	0	0	0	0	0	0	0	0	0	0	0	0	0	0	0	0	0	0	0	0	0	0	0	0	0	0	0	0	0	0	0
ENSG00000079931__MOXD1	0	0	0	0	0	0	0	0	0	0	0	0	0	0	0	0	0	0	0	0	0	0	0	0	0	0	0	0	0	0	0	0	0	0	0	0	0	0	0	0	0	0	0	0	0	0	0	0	1
ENSG00000079950__STX7	7	0	2	2	3	1	3	2	2	3	4	0	1	1	2	0	0	0	0	0	1	0	1	0	3	0	0	0	0	1	0	0	3	0	1	1	3	1	0	0	1	1	2	0	0	0	2	0	1
ENSG00000079974__RABL2B	3	0	0	0	2	0	0	0	2	1	3	0	0	0	0	0	1	0	0	1	1	0	0	0	1	0	0	0	1	1	0	2	1	0	0	0	0	0	0	1	0	0	2	0	0	3	0	0	0
ENSG00000079999__KEAP1	11	0	0	3	0	2	2	1	2	1	8	0	1	0	0	0	1	2	1	0	0	0	1	0	1	0	1	1	2	0	0	0	1	2	0	1	0	3	0	1	0	0	0	2	0	1	0	1	0
ENSG00000080166__DCT	0	0	0	0	0	0	0	0	0	0	0	0	0	0	0	0	0	0	0	0	0	0	0	0	0	0	0	0	0	0	0	0	0	0	0	0	0	0	0	0	0	0	0	0	0	0	0	0	0
ENSG00000080189__SLC35C2	1	0	0	1	1	0	2	1	1	0	0	1	1	0	0	0	0	0	0	0	1	0	0	0	0	0	0	0	0	0	0	0	0	1	2	0	0	0	0	1	0	1	0	1	0	0	1	0	0
ENSG00000080200__CRYBG3	0	0	0	0	0	0	0	0	0	0	0	0	0	0	0	0	0	0	0	0	0	0	0	0	0	0	0	0	0	0	0	0	0	0	0	0	2	0	0	0	0	0	0	0	0	0	0	0	0
ENSG00000080224__EPHA6	0	0	0	0	0	0	0	0	0	0	0	0	0	0	0	0	0	0	0	0	0	0	0	0	0	0	0	0	0	0	0	0	0	0	0	0	0	0	0	0	0	0	0	0	0	0	0	0	0
ENSG00000080298__RFX3	7	0	1	1	0	0	0	0	1	0	2	1	0	0	0	0	0	2	0	1	1	0	1	0	0	0	2	0	0	0	0	1	1	0	0	1	0	0	1	0	0	0	0	1	0	0	0	0	0
ENSG00000080345__RIF1	45.2	0	3	3	7	13	9	3	6	2	6	3	15	2	1	1	4	5	1	1	2	0	7	2	0	0	6	5	5	5	1	10	1	7	4	1	1	2	0	4	1	2	0	4	0	1	1	2	1
ENSG00000080371__RAB21	17	0	0	1	5	1	5	4	3	1	7	0	2	0	0	0	5	1	4	0	1	0	1	2	0	0	1	5	4	0	0	0	5	1	2	5	2	0	0	1	0	4	2	2	0	2	1	0	0
ENSG00000080503__SMARCA2	4	0	3	1	0	0	4	0	2	0	3	0	2	0	0	0	2	0	1	0	0	0	1	0	0	0	0	0	0	0	0	0	2	1	2	0	1	0	0	0	1	5	1	2	0	0	0	2	0
ENSG00000080546__SESN1	7	0	1	3	4	0	1	1	4	0	2	0	4	0	1	0	0	3	1	0	0	0	1	0	0	0	0	0	0	0	0	0	3	1	0	1	1	3	0	0	4	1	0	0	0	0	1	6	1
ENSG00000080561__MID2	0	0	0	0	0	0	0	0	0	0	0	0	0	0	0	0	0	0	0	0	0	0	0	0	0	0	0	0	0	0	0	0	0	0	0	0	0	0	0	0	1	0	0	0	0	0	0	0	0
ENSG00000080573__COL5A3	2	0	0	0	3	0	0	0	0	0	0	0	0	0	0	0	2	1	0	0	0	0	0	0	0	0	1	0	0	0	0	0	1	0	1	0	0	0	0	0	0	1	0	0	0	1	0	0	0
ENSG00000080603__SRCAP	0	0	0	0	0	0	0	0	0	0	1	0	0	0	0	0	0	0	0	0	0	0	1	0	0	0	0	0	0	0	0	0	0	0	0	0	0	0	0	0	0	0	0	0	0	0	0	0	0
ENSG00000080603__SRCAP-cluster	7	0	0	0	1	1	0	1	0	0	2	1	0	0	0	0	1	0	0	0	0	0	1	0	2	0	0	1	1	0	0	0	3	0	2	1	0	1	0	0	1	0	1	0	0	0	0	1	1
ENSG00000080608__PUM3	8	0	0	2	0	0	1	0	1	0	1	0	2	1	0	0	0	0	0	0	0	0	0	0	0	0	1	1	1	0	0	0	0	1	0	0	2	0	0	2	0	0	0	1	0	0	0	1	0
ENSG00000080802__CNOT4	9	0	0	0	1	3	1	2	0	0	4	0	1	0	0	0	3	1	2	0	2	0	0	0	0	0	0	0	2	1	0	1	1	0	1	0	0	0	0	4	1	0	0	0	0	0	1	2	1
ENSG00000080815__PSEN1	6	0	4	1	0	1	2	1	0	0	4	1	2	2	1	0	4	0	0	0	0	0	0	0	0	0	1	0	1	0	0	1	0	4	2	1	2	3	1	0	1	2	0	0	0	1	1	2	2
ENSG00000080819__CPOX	3	0	0	1	0	0	1	1	0	0	0	1	0	0	0	0	0	0	0	1	0	0	0	0	0	0	1	0	0	0	0	1	0	0	1	0	0	0	0	0	0	0	0	0	0	0	0	0	0
ENSG00000080822__CLDND1	42.2	0	5	5	1	1	1	7	8	1	5	2	5	0	0	1	4	1	1	0	1	0	6	2	1	0	2	1	4	2	0	2	6	4	4	2	1	3	0	0	4	2	1	2	0	0	0	0	1
ENSG00000080823__MOK	1	0	0	0	0	0	0	0	0	0	1	0	2	0	2	0	0	0	0	0	0	0	0	0	0	0	1	0	0	0	0	0	0	0	0	0	0	0	0	0	0	0	0	0	0	0	0	0	0
ENSG00000080824__HSP90AA1	309.4	0	40.2	53.3	37.2	55.4	79.8	24.1	114.6	25.1	113.6	27.1	29.1	14	2	1	51.3	23.1	7	6	17	0	70.6	9	8	0	40.2	31.1	9	9	1	16	30.1	55.4	59.4	11	66.5	35.2	13	23.1	32.1	40.2	11	24.1	0	27.1	13	29.1	10
ENSG00000080839__RBL1	10	0	0	1	1	1	1	3	1	2	0	0	2	0	0	0	0	0	0	0	0	0	2	0	1	0	0	0	0	0	0	0	0	0	1	0	1	0	0	0	0	0	1	0	0	0	0	0	0
ENSG00000080845__DLGAP4	19	0	0	3	2	2	3	0	2	0	4	0	0	0	0	0	3	0	2	1	2	0	1	0	0	0	1	2	1	0	1	0	4	3	2	1	0	2	1	1	0	0	0	2	0	0	1	3	2
ENSG00000080947__CROCCP3	3	0	0	1	0	0	2	0	0	0	0	0	0	0	0	0	0	0	0	0	0	0	0	0	0	0	0	0	0	0	0	0	0	0	1	0	0	0	0	0	0	0	0	0	0	0	0	0	0
ENSG00000080986__NDC80	9	0	1	3	0	6	4	0	1	0	28.1	0	1	0	0	0	0	0	0	0	0	0	2	0	0	0	0	0	0	0	0	0	0	0	0	0	0	0	0	0	0	10	0	1	0	0	0	0	0
ENSG00000081014__AP4E1	2	0	0	0	0	0	0	0	1	0	0	1	2	0	0	0	0	0	0	0	0	0	0	0	0	0	2	1	0	0	1	0	0	0	0	0	0	0	0	1	0	0	0	0	0	0	0	0	0
ENSG00000081019__RSBN1	6	0	0	1	1	1	2	0	0	0	1	1	0	0	0	0	0	0	0	0	0	0	0	1	1	0	0	0	0	0	1	0	0	0	0	0	0	1	0	0	0	2	0	0	0	1	0	0	0
ENSG00000081026__MAGI3	12	0	0	0	7	2	1	0	0	0	4	0	0	0	0	0	0	3	0	0	0	0	1	0	0	0	0	0	0	1	0	2	0	3	0	1	0	1	0	0	0	0	0	0	0	0	0	2	0
ENSG00000081052__COL4A4	0	0	0	0	0	0	0	0	0	0	0	0	0	0	0	0	0	0	0	0	0	0	0	0	0	0	0	0	0	0	0	0	0	0	0	0	0	0	0	0	0	0	0	0	0	0	0	0	0
ENSG00000081059__TCF7	2	0	0	1	0	1	0	0	1	0	0	0	2	0	0	0	0	0	0	0	0	0	3	0	0	0	0	0	0	0	0	0	0	0	0	0	0	0	0	0	0	0	0	1	0	0	3	0	1
ENSG00000081087__OSTM1	5	0	1	0	1	0	0	0	0	1	0	0	0	1	0	0	0	0	0	0	1	0	1	0	0	0	0	1	1	0	0	0	2	1	0	1	0	0	0	0	0	0	0	0	0	0	1	0	0
ENSG00000081148__IMPG2	1	0	0	0	0	0	0	0	0	0	0	0	0	0	0	0	0	0	0	0	0	0	0	0	0	0	0	0	0	0	0	0	0	0	0	0	0	0	0	0	0	0	0	0	0	0	0	0	0
ENSG00000081154__PCNP	18	0	2	3	2	2	2	2	4	0	2	1	6	0	1	0	2	2	0	1	4	0	2	0	0	0	1	0	1	1	0	3	3	3	1	1	5	3	0	2	2	4	2	1	0	3	2	4	0
ENSG00000081177__EXD2	14	0	1	5	0	2	2	0	1	0	1	4	2	0	4	0	1	1	5	1	2	0	5	1	0	0	4	4	1	1	0	3	3	2	1	2	1	0	0	0	3	1	1	0	0	0	0	1	2
ENSG00000081181__ARG2	0	0	0	1	0	0	0	0	0	0	0	0	0	0	0	0	0	0	0	0	0	0	0	0	0	0	0	0	0	0	0	0	0	0	0	0	0	0	0	0	0	0	0	0	0	0	0	3	0
ENSG00000081189__MEF2C	13	0	0	1	3	3	0	2	0	0	3	0	0	2	0	0	2	0	1	0	1	0	0	0	0	0	5	0	0	0	0	1	0	0	3	1	0	0	2	0	0	0	1	0	0	1	1	0	0
ENSG00000081237__PTPRC	1	0	0	0	3	1	0	0	0	0	0	0	0	0	0	0	0	0	0	0	0	0	0	0	0	0	0	1	1	0	0	0	0	0	0	0	0	0	0	0	0	0	0	0	0	0	0	0	0
ENSG00000081248__CACNA1S	0	0	0	0	0	0	0	0	0	0	0	0	0	0	0	0	0	0	0	0	0	0	0	0	0	0	0	0	0	0	0	0	0	0	0	0	0	0	0	0	0	0	0	0	0	0	0	0	0
ENSG00000081307__UBA5	11	0	1	0	1	0	2	0	0	1	1	1	0	0	1	0	1	0	1	0	0	0	0	0	0	0	1	1	0	0	0	0	1	1	1	0	2	1	0	0	1	2	1	2	0	0	0	0	0
ENSG00000081320__STK17B	4	0	0	1	0	0	1	2	1	0	1	0	1	1	0	0	0	1	0	0	2	0	0	0	0	0	0	2	0	0	0	3	0	1	0	0	1	0	0	2	0	0	0	0	0	0	1	0	0
ENSG00000081377__CDC14B	2	0	0	0	0	0	2	0	0	1	0	1	0	0	0	0	0	0	0	0	0	0	0	0	0	0	0	0	0	0	0	0	0	0	0	3	0	0	0	1	0	0	0	0	0	0	0	0	0
ENSG00000081386__ZNF510	2	0	0	1	0	0	0	0	0	0	0	0	0	0	0	0	0	0	0	0	0	0	2	1	0	0	0	1	1	0	0	0	0	2	0	0	0	0	0	0	0	0	0	0	0	0	0	0	0
ENSG00000081479__LRP2	1	0	0	0	0	0	0	1	0	0	0	0	0	0	0	0	0	0	0	0	0	0	0	0	0	0	0	0	1	1	0	0	0	0	1	0	0	0	0	0	0	0	0	0	0	0	0	0	0
ENSG00000081665__ZNF506	2	0	1	0	2	1	1	0	1	0	1	2	0	0	0	0	0	0	0	0	0	0	4	0	0	0	2	1	3	1	0	0	0	2	0	1	0	0	0	0	0	0	0	0	0	0	0	0	0
ENSG00000081692__JMJD4	4	0	0	1	1	0	1	0	1	0	1	1	0	0	0	0	0	0	0	0	0	0	0	0	0	0	0	0	0	0	0	0	0	1	1	0	0	0	0	0	1	1	0	0	0	0	1	0	0
ENSG00000081721__DUSP12	3	0	2	1	0	2	2	0	0	1	1	0	1	0	0	0	1	0	0	1	0	0	1	0	0	0	0	0	1	0	0	0	1	0	1	0	0	0	1	1	1	0	1	0	0	2	1	0	0
ENSG00000081760__AACS	6	0	2	2	0	1	1	0	0	1	1	0	1	0	0	0	0	0	0	0	0	0	0	1	0	0	1	3	0	0	0	0	0	1	1	1	4	0	0	0	5	0	0	1	0	0	2	2	0
ENSG00000081791__KIAA0141	7	0	1	0	0	0	2	0	2	0	1	0	1	0	1	0	0	0	0	0	0	0	0	0	0	0	2	1	1	1	0	0	0	1	0	0	1	0	0	1	0	0	0	0	0	0	1	0	0
ENSG00000081803__CADPS2	12	0	7	2	6	1	2	0	0	0	5	3	2	0	0	0	0	0	0	0	0	0	1	2	0	0	0	1	1	1	0	1	3	1	1	0	2	1	0	0	0	3	0	3	0	2	1	2	0
ENSG00000081818__PCDHB4	1	0	0	0	0	0	0	0	0	0	0	0	0	0	0	0	0	0	0	0	0	0	0	0	0	0	0	0	0	0	0	1	0	0	0	0	0	0	0	0	0	0	0	0	0	0	0	0	0
ENSG00000081842__PCDHA6	0	0	0	0	0	0	0	0	0	0	0	0	0	0	0	0	0	0	0	0	0	0	0	0	0	0	0	0	0	0	0	0	0	0	0	0	0	0	0	0	0	0	0	0	0	0	0	0	0
ENSG00000081853__PCDHGA2	1	0	0	0	0	0	0	0	0	0	0	0	0	0	0	0	0	0	0	0	0	0	0	0	0	0	0	0	0	0	0	0	0	0	0	0	0	0	0	0	0	0	0	0	0	0	0	0	0
ENSG00000081870__HSPB11	12	0	3	1	0	6	0	2	0	0	4	0	2	0	0	0	1	0	0	0	0	0	4	1	1	0	0	1	1	0	0	0	0	4	1	0	0	2	0	1	0	1	0	1	0	0	1	1	0
ENSG00000081913__PHLPP1	17	0	1	2	5	8	6	3	2	0	5	1	4	0	1	0	1	1	0	0	0	0	5	0	0	0	1	4	3	2	0	2	7	2	2	3	1	3	0	1	2	0	0	1	0	1	0	4	1
ENSG00000081923__ATP8B1	0	0	0	0	0	0	0	0	0	0	0	0	0	0	0	0	0	0	0	0	0	0	0	0	0	0	0	0	0	0	0	0	0	0	0	0	0	0	0	0	0	0	0	0	0	0	0	0	0
ENSG00000082014__SMARCD3	2	0	0	0	0	0	0	0	0	0	0	0	0	0	0	0	0	1	0	0	0	0	0	0	0	0	0	1	0	0	0	1	0	0	0	0	0	0	0	0	0	0	0	0	0	0	1	0	0
ENSG00000082068__WDR70	6	0	0	0	0	0	1	1	0	0	1	1	0	0	0	0	0	0	0	0	1	0	0	0	0	0	0	1	0	1	0	0	0	0	0	0	0	0	0	0	0	0	0	0	0	0	0	1	0
ENSG00000082074__FYB	0	0	0	0	0	0	0	0	0	0	0	0	0	0	0	0	0	0	0	0	0	0	0	0	0	0	0	0	0	0	0	0	0	0	0	0	0	0	0	0	0	0	0	0	0	0	0	0	0
ENSG00000082126__MPP4	0	0	0	0	0	0	0	0	0	0	0	0	0	0	0	0	0	0	0	0	0	0	0	0	0	0	0	0	0	0	0	0	0	0	0	0	0	0	1	0	0	0	0	0	0	0	0	0	0
ENSG00000082146__STRADB	12	0	0	0	2	3	3	1	2	0	4	1	1	1	1	0	2	1	0	0	0	0	1	3	0	0	4	1	3	1	0	0	1	0	1	0	0	6	1	2	0	2	0	1	0	0	0	0	0
ENSG00000082153__BZW1	20	0	1	8	6	1	12	1	3	2	6	1	4	2	0	0	4	1	1	0	1	0	3	0	0	0	1	5	1	2	1	3	3	2	0	4	9	6	0	3	1	3	2	0	0	3	3	3	3
ENSG00000082175__PGR	0	0	0	0	0	0	0	0	0	0	0	0	0	0	0	0	0	0	0	0	0	0	0	0	0	0	0	0	0	0	0	0	0	0	0	0	0	0	0	0	0	0	0	0	0	0	0	0	0
ENSG00000082196__C1QTNF3	0	0	0	0	0	0	0	0	0	0	0	0	0	0	0	0	0	0	0	0	0	0	0	0	0	0	0	0	0	0	0	0	0	1	0	0	0	0	0	0	0	0	0	0	0	0	0	0	0
ENSG00000082196__C1QTNF3-cluster	8	0	1	0	3	0	1	0	0	1	0	1	0	0	0	0	0	0	0	2	0	0	1	0	0	0	0	0	0	2	0	0	1	0	0	1	0	0	0	0	0	0	1	0	0	0	0	0	0
ENSG00000082212__ME2	10	0	0	0	0	1	1	2	2	1	3	0	1	0	1	0	0	0	1	0	0	0	6	1	0	0	3	4	0	1	0	1	2	0	1	0	1	3	1	1	1	1	0	0	0	1	0	0	0
ENSG00000082213__C5orf22	5	0	1	2	0	2	0	0	1	0	1	0	1	2	0	0	0	2	0	0	1	0	3	0	0	0	1	0	1	0	0	0	0	1	0	0	3	0	1	0	0	2	1	0	0	1	0	1	0
ENSG00000082258__CCNT2	11	0	3	3	3	2	0	2	1	1	4	0	2	1	0	0	1	1	0	0	0	0	0	1	0	0	2	1	2	2	0	2	2	0	0	1	2	2	1	1	0	0	0	0	0	0	1	3	0
ENSG00000082269__FAM135A	25.1	0	0	0	1	3	2	1	1	0	4	3	4	1	3	0	6	5	2	0	3	0	2	5	2	0	5	7	6	1	0	2	4	3	3	1	1	2	0	2	0	1	1	2	0	0	1	4	2
ENSG00000082438__COBLL1	7	0	0	0	0	1	0	3	0	0	3	1	0	0	0	0	0	0	1	0	0	0	0	0	0	0	0	0	0	0	1	0	2	2	0	1	2	0	0	0	0	0	0	0	0	0	0	1	0
ENSG00000082458__DLG3	6	0	2	1	4	0	2	0	2	1	2	0	1	1	0	0	2	0	1	0	0	0	1	1	0	0	1	2	0	0	0	0	1	0	1	0	2	0	0	0	0	0	0	0	0	0	1	2	1
ENSG00000082512__TRAF5	1	0	0	0	0	0	0	0	0	0	0	0	0	0	0	0	0	0	0	0	0	0	0	2	0	0	0	0	0	0	0	1	0	1	0	0	0	0	0	0	0	0	0	0	0	0	0	0	0
ENSG00000082515__MRPL22	16	0	2	1	2	1	1	1	2	0	11	2	0	0	0	0	2	0	2	2	1	0	2	1	1	0	4	2	0	0	0	2	4	5	1	0	1	3	0	4	3	2	0	2	0	1	1	3	0
ENSG00000082516__GEMIN5	11	0	0	1	1	2	3	2	0	1	0	0	2	2	0	0	0	0	1	0	1	0	1	0	0	0	0	0	1	4	1	0	2	0	1	0	0	5	0	0	1	0	0	1	0	1	0	1	0
ENSG00000082641__NFE2L1	9	0	3	0	1	2	2	1	0	2	3	0	1	0	2	0	4	0	1	0	2	0	1	0	0	0	1	2	0	2	0	1	1	0	1	3	1	1	0	1	0	0	1	1	1	0	0	1	0
ENSG00000082701__GSK3B	28.1	0	2	2	4	1	1	3	2	1	7	2	3	0	1	0	1	1	2	0	3	0	5	0	1	0	3	3	4	4	0	2	7	3	1	0	3	2	2	7	1	2	0	2	0	0	1	4	2
ENSG00000082781__ITGB5	8	0	0	1	3	1	0	0	2	0	0	3	1	0	1	0	1	0	0	0	2	0	1	1	0	0	2	0	0	1	0	0	0	4	1	0	0	3	0	1	0	1	1	1	0	3	1	0	0
ENSG00000082805__ERC1	7	0	0	2	2	2	0	1	0	2	1	0	0	0	0	0	2	1	0	0	0	0	3	1	1	0	0	1	0	1	0	2	1	1	1	0	0	0	0	1	0	0	0	2	0	0	2	0	1
ENSG00000082898__XPO1	53.3	0	7	8	4	8	6	9	6	2	14	4	3	0	0	0	5	1	3	1	2	0	14	0	1	0	5	7	7	2	0	4	7	16	5	0	4	3	1	6	3	2	1	2	0	5	4	4	3
ENSG00000082996__RNF13	15	0	2	0	1	0	4	1	0	0	4	1	1	2	2	0	5	5	2	1	1	0	0	0	0	0	2	1	1	1	0	1	0	0	0	0	0	0	1	0	1	0	0	0	0	1	1	3	1
ENSG00000083067__TRPM3	0	0	0	0	0	0	0	0	0	0	0	0	0	0	0	0	0	0	0	0	0	0	0	0	0	0	0	0	0	0	0	0	0	0	0	0	0	0	0	0	0	0	0	0	0	0	0	0	0
ENSG00000083093__PALB2	4	0	1	1	1	2	0	0	0	1	0	0	0	1	0	0	0	0	0	0	0	0	0	0	0	0	0	1	1	0	0	0	0	1	0	0	0	0	0	0	0	0	0	0	0	0	0	0	0
ENSG00000083097__DOPEY1	2	0	0	1	1	0	0	0	0	0	0	0	0	0	0	0	0	0	1	0	0	0	0	0	0	0	0	0	0	0	0	0	0	0	0	0	0	0	0	0	0	0	0	0	0	0	0	0	0
ENSG00000083099__LYRM2	22.1	0	1	0	5	3	3	3	0	1	1	4	2	0	0	1	4	2	0	0	0	0	2	1	0	0	0	1	0	2	1	1	2	2	2	1	2	2	0	3	0	1	0	1	0	1	0	0	1
ENSG00000083123__BCKDHB	4	0	0	0	0	0	2	0	1	0	1	0	0	2	1	0	0	0	1	2	1	0	1	1	0	0	0	0	0	0	0	1	0	2	0	0	2	0	0	0	0	0	0	0	0	0	0	0	3
ENSG00000083168__KAT6A	35.2	0	5	2	1	6	3	3	3	1	3	4	3	3	5	0	11	3	0	0	3	0	2	1	0	0	3	5	1	2	0	1	7	5	1	2	3	3	0	3	2	4	1	0	0	1	3	3	1
ENSG00000083223__ZCCHC6	1	0	1	0	2	0	0	0	0	0	2	0	0	0	0	0	0	1	1	0	0	0	0	0	0	0	0	0	0	0	0	1	2	1	0	0	0	0	0	0	1	0	1	0	0	0	0	0	0
ENSG00000083290__ULK2	8	0	0	0	0	2	0	0	0	0	1	0	3	0	0	0	0	0	0	0	0	0	0	0	0	0	1	0	0	0	0	1	0	1	0	0	3	2	1	0	0	1	0	0	0	0	2	0	0
ENSG00000083312__TNPO1	22.1	0	4	3	5	2	7	2	4	5	12	4	3	4	0	0	7	2	1	0	0	0	4	1	0	0	1	2	1	1	0	2	6	2	0	5	7	2	2	5	2	2	1	2	0	2	1	3	1
ENSG00000083444__PLOD1	4	0	0	1	0	2	0	2	2	0	1	0	0	0	0	0	1	0	0	0	1	0	0	0	0	0	0	0	0	0	0	1	1	0	0	1	1	0	0	0	0	0	0	0	0	0	1	0	0
ENSG00000083454__P2RX5	0	0	0	0	0	0	0	0	0	0	0	0	0	0	0	0	0	0	0	0	0	0	0	0	0	0	0	0	0	0	0	0	0	0	0	0	0	0	0	0	0	0	0	0	0	0	1	0	0
ENSG00000083454__P2RX5-cluster	9	0	0	2	1	1	2	0	2	1	2	0	1	0	0	0	3	1	0	0	2	0	1	0	0	0	2	3	3	0	0	1	1	0	1	1	1	1	0	1	0	2	4	2	0	0	0	2	1
ENSG00000083457__ITGAE	4	0	0	0	0	0	0	0	0	1	1	0	0	0	0	0	1	0	0	0	0	0	1	0	0	0	0	0	0	0	0	0	0	1	1	0	0	0	0	0	0	0	0	0	0	0	0	0	0
ENSG00000083520__DIS3	6	0	0	1	1	4	2	2	2	0	2	1	0	2	0	0	2	2	1	0	0	0	0	1	1	0	0	1	0	0	0	0	3	1	1	0	2	0	0	1	0	0	2	0	0	1	1	1	1
ENSG00000083535__PIBF1	1	0	0	0	0	0	0	0	1	1	0	0	0	0	0	0	0	0	0	0	0	0	0	0	0	0	1	0	0	0	0	0	0	0	0	0	0	0	0	0	0	0	0	0	0	0	0	0	0
ENSG00000083544__TDRD3	0	0	0	0	0	1	1	0	1	0	0	0	0	0	0	0	1	2	1	0	0	0	0	0	0	0	1	0	0	0	0	0	0	0	1	0	1	0	0	0	0	0	0	0	0	0	1	0	0
ENSG00000083635__NUFIP1	3	0	0	0	0	0	7	0	0	1	3	0	0	2	0	0	1	1	0	0	0	0	0	0	0	0	1	1	0	2	0	0	0	1	0	1	0	1	0	1	1	0	0	0	0	0	0	0	1
ENSG00000083642__PDS5B	23.1	0	1	1	1	2	3	1	1	2	2	2	4	0	0	0	2	1	4	0	3	0	2	0	1	0	1	4	0	0	0	3	0	2	3	1	0	0	0	3	1	2	1	1	0	0	1	0	0
ENSG00000083720__OXCT1	12	0	0	1	0	2	2	0	1	1	3	0	1	1	1	0	3	0	2	0	0	0	1	0	0	0	0	0	1	0	0	0	1	0	2	0	0	3	0	0	3	2	0	0	0	1	0	3	0
ENSG00000083750__RRAGB	0	0	0	0	0	0	0	0	0	0	0	0	0	0	0	0	0	0	0	0	0	0	0	0	0	0	0	0	0	0	0	0	0	0	0	0	0	0	0	0	0	0	0	0	0	0	0	0	0
ENSG00000083799__CYLD	1	0	0	0	0	0	0	0	0	0	1	1	0	0	2	0	0	0	0	0	0	0	0	0	0	0	0	0	1	0	0	0	0	0	0	0	0	0	0	0	1	0	0	0	0	0	0	0	0
ENSG00000083807__SLC27A5	4	0	1	0	1	1	0	1	1	0	0	1	2	0	0	0	0	0	0	1	1	0	2	0	0	0	0	2	0	0	0	1	1	1	0	1	1	0	0	0	2	0	1	0	0	0	0	2	0
ENSG00000083812__ZNF324	7	0	0	1	0	1	0	0	0	0	2	0	0	0	0	0	0	0	2	0	0	0	0	1	0	0	0	1	1	0	0	0	0	1	1	0	0	0	0	2	0	1	0	0	0	1	3	0	0
ENSG00000083814__ZNF671	0	0	0	0	0	0	0	0	0	0	0	0	0	0	0	0	0	0	0	0	0	0	0	0	0	0	0	0	0	0	0	0	0	0	0	0	0	0	0	0	0	0	0	0	0	0	0	0	0
ENSG00000083817__ZNF416	0	0	0	0	1	0	1	1	0	0	0	0	0	0	0	0	1	0	0	0	0	0	0	0	0	0	0	0	0	0	0	0	0	0	0	0	1	1	0	0	0	0	0	0	0	0	0	1	0
ENSG00000083828__ZNF586	1	0	0	0	0	0	3	0	0	0	0	0	0	0	0	0	0	0	0	0	0	0	1	1	0	0	0	0	0	0	0	0	0	0	0	0	0	0	0	0	0	0	0	0	0	0	0	1	0
ENSG00000083838__ZNF446	4	0	1	0	0	0	0	0	1	0	0	1	1	0	0	0	0	0	0	0	0	0	0	0	0	0	3	0	0	0	0	0	0	0	0	1	0	0	0	0	0	0	0	0	0	0	0	0	0
ENSG00000083838__ZNF446-cluster	0	0	0	0	0	0	0	0	0	0	0	0	0	0	0	0	0	0	0	0	0	0	0	0	0	0	0	0	0	0	0	0	0	0	0	0	0	0	0	0	0	0	0	0	0	0	0	0	0
ENSG00000083844__ZNF264	12	0	1	1	2	0	2	0	0	1	0	0	0	0	0	0	1	0	1	0	1	0	1	1	0	0	1	2	0	2	0	0	1	1	1	0	3	2	0	0	1	2	0	1	0	0	0	1	1
ENSG00000083845__RPS5	161.1	0	19	27.1	28.1	35.2	37.2	10	25.1	21.1	26.1	20	37.2	9	9	0	14	10	18	11	16	2	29.1	7	7	1	22.1	18	17	9	0	14	40.2	23.1	28.1	15	19	14	4	10	12	23.1	14	15	0	12	13	16	10
ENSG00000083857__FAT1	7	0	0	0	3	2	3	3	1	0	0	2	3	3	0	0	4	1	0	0	6	0	2	0	0	0	0	0	1	0	0	0	1	0	0	2	0	0	0	0	0	0	1	1	0	0	2	3	0
ENSG00000083896__YTHDC1	25.1	0	2	2	1	4	6	1	0	0	7	2	3	1	0	0	2	1	0	1	0	0	0	0	0	0	2	3	2	1	1	1	2	3	5	1	1	0	1	1	1	1	0	4	0	1	1	3	0
ENSG00000083937__CHMP2B	11	0	1	4	1	6	5	3	1	0	2	4	2	0	2	0	2	5	1	1	0	0	3	0	2	0	3	7	2	2	0	1	6	5	0	1	3	1	0	2	3	1	0	1	0	0	1	3	0
ENSG00000084070__SMAP2	18	0	1	1	0	2	5	6	1	3	4	1	2	0	0	0	1	2	1	0	0	0	0	0	0	0	4	2	2	0	0	2	1	1	3	3	1	0	0	0	2	1	0	1	0	0	2	1	0
ENSG00000084072__PPIE	4	0	0	2	1	0	0	0	0	1	0	0	0	0	1	0	0	0	1	0	0	0	0	0	0	0	0	1	0	0	0	0	0	1	0	1	0	1	0	0	0	3	0	0	0	0	0	0	0
ENSG00000084073__ZMPSTE24	9	0	2	2	0	2	1	1	2	0	3	3	2	2	1	0	1	2	1	0	2	0	1	0	0	0	2	1	0	1	0	2	1	0	1	2	0	2	1	1	6	1	0	1	0	0	1	1	0
ENSG00000084090__STARD7	42.2	0	6	7	4	7	10	3	5	3	6	1	8	2	0	0	8	0	0	3	0	0	8	2	1	0	6	5	2	3	0	3	6	6	5	1	11	5	1	3	8	7	2	2	0	1	12	3	2
ENSG00000084092__NOA1	9	0	0	0	1	1	2	0	0	2	1	2	2	0	0	0	4	1	0	2	0	0	2	0	0	0	1	0	0	0	0	2	0	2	1	1	1	1	1	0	0	2	0	0	0	0	0	1	3
ENSG00000084093__REST	39.2	0	1	1	15	2	6	2	10	4	6	1	7	3	0	1	5	1	1	1	1	0	4	0	2	0	7	2	1	1	0	2	0	3	3	1	8	1	1	2	0	1	0	0	0	1	0	2	2
ENSG00000084112__SSH1	35.2	0	0	1	2	5	6	10	4	0	5	0	4	0	1	0	7	0	6	2	1	0	3	1	1	0	1	3	2	1	0	2	7	4	7	4	3	3	1	2	0	6	1	2	0	2	2	4	1
ENSG00000084207__GSTP1	37.2	0	7	13	6	5	4	3	10	3	5	4	10	3	4	0	7	4	8	7	3	0	7	4	0	0	9	3	3	1	1	5	4	8	7	4	4	9	1	11	7	7	5	3	1	6	5	9	6
ENSG00000084234__APLP2	62.5	0	6	11	5	5	5	3	4	10	8	5	10	6	3	0	10	7	7	1	4	0	3	2	4	0	7	3	1	0	0	4	6	2	3	4	1	11	1	3	4	6	0	2	1	4	5	8	2
ENSG00000084444__FAM234B	0	0	0	0	0	0	0	0	0	0	0	0	0	0	0	0	0	0	0	0	0	0	0	0	0	0	0	0	0	1	0	0	0	1	0	0	0	0	0	0	0	0	0	0	0	0	0	0	0
ENSG00000084453__SLCO1A2	0	0	0	0	0	0	0	0	0	0	0	0	0	0	0	0	0	0	0	0	0	0	1	0	0	0	0	0	0	0	0	0	0	0	0	0	0	0	0	0	0	0	0	0	0	0	0	0	0
ENSG00000084463__WBP11	14	0	0	0	1	2	2	2	2	1	4	1	3	0	2	0	0	1	0	1	0	0	0	0	0	0	4	2	0	4	0	1	1	2	1	1	4	0	0	0	0	3	1	1	0	2	3	0	1
ENSG00000084623__EIF3I	50.3	0	2	4	0	10	10	5	11	3	7	4	8	3	0	0	7	5	1	3	3	0	5	0	2	0	10	8	4	2	0	3	8	4	10	3	8	1	2	4	2	2	8	2	0	4	7	6	2
ENSG00000084628__NKAIN1	0	0	0	0	0	0	0	0	0	0	0	0	0	0	0	0	0	0	0	0	0	0	0	0	0	0	0	0	0	0	0	0	0	0	0	0	0	0	0	0	0	0	0	0	0	0	0	0	0
ENSG00000084636__COL16A1	0	0	0	0	0	0	0	0	0	0	0	0	0	0	0	0	0	0	0	0	0	0	0	0	0	0	0	0	0	0	0	0	0	0	0	0	0	0	0	0	0	0	0	0	0	0	0	0	0
ENSG00000084652__TXLNA	13	0	0	0	1	1	1	0	0	0	1	0	1	0	1	0	4	0	0	0	0	0	2	0	1	0	3	1	0	0	0	4	0	0	0	2	0	0	2	1	1	0	2	0	1	0	0	1	0
ENSG00000084676__NCOA1	7	0	0	0	4	0	1	1	0	0	1	1	2	0	0	0	1	1	0	0	0	0	0	0	1	0	0	0	1	1	0	1	0	2	1	1	1	0	0	0	5	0	0	0	0	0	0	0	0
ENSG00000084693__AGBL5	7	0	0	2	1	0	0	0	0	2	0	1	0	0	0	0	0	0	0	0	0	0	3	0	0	0	1	0	0	0	0	0	2	0	1	0	3	2	0	1	0	0	0	0	0	0	0	0	0
ENSG00000084710__EFR3B	20	0	0	3	0	1	5	0	2	0	2	3	3	1	2	0	4	1	1	1	2	0	1	0	1	0	1	1	0	1	0	3	1	1	2	0	3	5	1	1	0	7	0	1	0	1	5	3	1
ENSG00000084731__KIF3C	13	0	2	0	0	2	0	1	3	1	7	1	3	0	0	1	2	0	0	1	1	0	2	1	0	0	1	1	0	1	0	2	1	2	1	0	3	0	0	0	2	0	0	0	0	2	1	0	0
ENSG00000084733__RAB10	30.1	0	6	6	5	6	4	1	5	4	6	2	12	3	0	0	6	6	1	3	1	0	7	1	1	0	9	5	2	3	0	3	1	7	4	1	8	11	0	5	6	4	0	3	0	2	3	6	4
ENSG00000084734__GCKR	0	0	0	0	0	0	0	0	0	0	0	0	0	0	0	0	0	0	0	0	0	0	0	0	0	0	0	0	0	0	0	0	0	0	0	0	0	0	0	0	0	0	0	0	0	0	0	0	0
ENSG00000084754__HADHA	65.5	0	4	5	10	11	10	3	8	6	14	4	9	0	4	0	14	3	1	3	1	0	15	2	1	0	13	15	8	1	0	7	10	5	13	7	7	8	3	6	7	3	1	2	0	5	1	5	1
ENSG00000084764__MAPRE3	1	0	0	0	0	0	0	0	0	0	0	0	0	0	1	0	0	1	0	0	0	0	0	0	0	0	0	0	0	0	0	1	0	0	0	0	0	0	0	0	0	0	0	0	0	0	0	0	0
ENSG00000084774__CAD	14	0	1	0	0	0	5	1	0	2	0	2	1	0	1	0	4	0	0	1	0	0	3	1	0	0	0	0	0	1	0	2	1	0	1	1	1	1	0	0	2	1	0	1	0	0	0	1	0
ENSG00000085063__CD59	22.1	0	3	3	6	3	1	1	1	0	7	2	2	0	2	0	3	2	0	0	4	0	5	1	0	0	0	4	5	4	0	2	1	2	4	2	4	3	0	1	1	1	0	0	0	2	1	1	2
ENSG00000085063__CD59-cluster	0	0	0	0	0	0	0	0	0	0	0	0	0	0	0	0	0	0	0	0	0	0	0	0	0	0	0	0	0	0	0	0	0	0	0	0	0	0	0	0	0	0	0	0	0	0	0	0	0
ENSG00000085117__CD82	1	0	0	0	0	0	0	0	0	0	0	0	0	0	0	0	0	0	0	0	0	0	0	0	0	0	0	0	0	0	0	0	0	0	0	0	0	0	0	0	0	0	0	0	0	0	0	0	0
ENSG00000085185__BCORL1	10	0	2	0	2	0	1	0	0	1	1	0	7	0	0	0	2	1	0	0	0	0	1	0	0	0	0	0	1	2	0	1	0	1	0	0	2	2	0	0	0	0	0	2	0	3	1	1	0
ENSG00000085224__ATRX	105.3	1	3	4	23.1	21.1	5	8	14	4	11	3	5	2	5	0	4	6	7	2	2	0	15	3	4	1	7	14	2	3	0	10	8	4	12	6	8	6	3	3	6	5	2	1	0	0	3	14	3
ENSG00000085231__AK6	8	0	0	0	5	2	4	3	1	0	1	1	2	0	0	0	0	1	2	0	2	0	1	0	1	0	0	0	3	1	0	0	0	0	2	1	0	0	0	2	0	0	1	0	0	2	0	3	1
ENSG00000085274__MYNN	7	0	0	1	0	1	0	0	0	0	0	0	1	0	1	0	0	0	1	0	0	0	2	0	0	0	1	2	0	0	0	0	0	0	1	0	1	0	0	0	0	0	0	0	0	0	0	0	0
ENSG00000085276__MECOM	0	0	0	0	0	0	0	0	0	0	0	0	0	0	0	0	0	0	0	0	0	0	0	0	0	0	0	0	0	0	0	0	0	0	0	0	0	0	0	0	0	0	0	0	0	0	0	0	0
ENSG00000085365__SCAMP1	22.1	0	3	7	5	6	10	3	1	1	8	4	3	0	1	0	8	1	4	0	3	0	5	1	1	0	7	2	4	2	0	2	5	4	3	2	6	8	0	2	1	4	2	2	0	2	3	3	4
ENSG00000085377__PREP	8	0	1	1	0	1	0	0	0	0	2	3	0	0	0	0	0	3	1	1	0	0	8	1	0	0	1	1	0	0	0	0	1	1	1	3	0	1	0	1	0	0	1	2	0	1	0	0	0
ENSG00000085382__HACE1	5	0	0	0	0	0	1	0	0	0	1	0	0	0	0	0	0	0	0	0	1	0	0	0	0	0	0	1	1	1	0	0	0	0	0	0	0	0	0	0	0	0	0	0	0	0	0	1	0
ENSG00000085415__SEH1L	22.1	0	2	2	4	0	5	3	1	0	4	0	2	1	0	0	3	0	1	0	1	0	8	0	1	0	0	3	1	0	0	0	2	1	4	0	4	3	0	1	1	1	2	2	0	0	2	2	1
ENSG00000085433__WDR47	1	0	0	0	1	1	0	0	0	0	1	0	0	0	0	0	0	0	0	0	0	0	0	0	0	0	0	0	0	0	0	0	0	1	1	0	0	0	0	0	1	0	0	0	0	0	0	0	0
ENSG00000085449__WDFY1	12	0	0	0	3	3	1	1	0	1	0	1	0	2	1	0	1	1	1	0	0	1	3	0	0	0	0	0	0	1	0	1	1	0	1	0	0	1	0	0	0	1	0	1	0	0	0	0	0
ENSG00000085465__OVGP1	0	0	0	0	0	0	0	0	0	0	0	0	0	0	0	0	0	0	0	0	0	0	0	0	0	0	0	0	0	0	0	0	0	0	0	0	0	0	0	0	0	0	0	0	0	0	0	0	0
ENSG00000085491__SLC25A24	9	0	0	1	0	4	1	2	0	0	1	0	2	0	1	0	1	0	1	0	1	0	0	1	0	0	0	0	1	2	0	0	3	1	1	2	0	3	0	1	0	1	1	0	0	2	1	0	0
ENSG00000085511__MAP3K4	8	0	0	0	0	2	1	0	1	0	1	1	2	0	0	0	0	1	1	0	2	0	0	0	0	0	1	4	0	0	1	0	0	0	0	0	0	1	0	0	1	0	0	0	0	1	0	0	0
ENSG00000085514__PILRA	0	0	0	0	0	0	0	0	0	0	0	0	1	0	0	0	0	0	0	0	0	0	0	0	0	0	0	0	1	0	0	0	0	0	0	0	0	0	0	0	0	0	0	0	0	0	0	0	0
ENSG00000085514__PILRA-cluster	9	0	0	0	0	0	3	0	1	0	1	0	0	0	2	0	0	0	0	0	1	0	2	0	0	0	0	3	0	2	0	0	0	0	1	0	0	0	0	0	0	0	0	1	0	0	0	1	0
ENSG00000085552__IGSF9	3	0	0	1	1	0	0	0	0	0	0	0	0	0	0	0	0	0	0	0	0	0	0	1	0	0	4	0	0	1	1	0	0	3	1	0	1	0	0	0	0	0	0	1	0	0	2	1	0
ENSG00000085563__ABCB1	0	0	0	0	0	0	0	0	0	0	0	0	0	0	0	0	0	0	0	0	0	0	0	0	0	0	0	0	0	0	0	0	0	0	0	0	0	0	0	0	0	0	0	0	0	0	0	0	0
ENSG00000085644__ZNF213	3	0	1	1	0	2	2	0	0	0	1	0	0	0	0	0	0	0	0	0	0	0	0	0	0	0	3	0	2	0	0	0	0	0	1	0	0	0	0	0	0	1	1	0	0	0	0	0	0
ENSG00000085662__AKR1B1	6	0	1	2	1	1	2	0	0	0	5	3	2	1	0	1	2	2	2	1	2	0	4	0	0	0	3	1	1	0	0	0	2	2	3	1	1	0	0	0	1	2	0	1	0	1	1	2	1
ENSG00000085719__CPNE3	31.1	0	0	2	5	2	3	1	4	2	9	2	6	0	3	0	6	4	2	1	2	0	3	4	2	0	2	2	4	2	1	2	1	1	1	3	0	2	0	2	2	1	4	1	0	3	0	2	1
ENSG00000085721__RRN3	10	0	0	0	1	0	1	1	0	0	1	1	1	1	1	0	2	0	0	0	0	0	3	0	1	0	3	1	1	0	0	1	3	0	0	1	1	2	0	0	2	1	0	0	0	1	1	0	1
ENSG00000085733__CTTN	23.1	0	1	1	1	4	2	3	6	0	5	4	5	0	2	0	1	0	1	1	0	0	1	1	1	0	9	2	2	1	0	1	0	1	3	2	1	5	2	0	2	3	0	1	0	0	3	2	0
ENSG00000085760__MTIF2	12	0	1	1	0	1	4	0	2	0	3	1	1	0	0	0	0	0	0	2	2	0	2	0	0	0	2	0	1	0	1	1	3	0	1	0	0	6	0	1	0	1	0	2	0	0	0	0	0
ENSG00000085788__DDHD2	9	0	1	3	2	1	0	0	1	0	1	3	2	0	0	1	0	1	0	2	0	0	2	0	0	0	3	0	1	1	0	2	2	0	2	0	0	2	0	2	1	0	1	0	0	0	0	0	0
ENSG00000085831__TTC39A	1	0	0	0	0	0	0	0	0	0	0	0	0	0	0	0	0	0	0	0	0	0	0	0	0	0	0	0	0	3	0	0	0	0	0	0	0	0	0	0	0	2	0	0	0	0	1	0	0
ENSG00000085832__EPS15	24.1	0	2	4	5	4	8	3	3	1	8	2	4	1	2	0	5	1	2	1	2	0	1	2	1	0	3	2	4	0	0	1	0	9	8	2	3	4	0	6	4	2	1	2	1	2	2	2	1
ENSG00000085840__ORC1	3	0	1	3	0	0	0	0	0	0	0	0	0	1	0	0	0	0	0	0	0	0	2	0	0	0	1	0	0	0	0	0	0	1	0	0	0	1	0	0	0	0	0	0	0	0	0	0	0
ENSG00000085871__MGST2	5	0	1	2	2	0	4	0	2	0	2	2	1	1	0	0	1	1	0	0	1	0	2	0	0	0	1	0	0	0	0	1	2	2	2	0	0	1	0	1	1	0	0	1	0	1	2	0	0
ENSG00000085872__CHERP	17	0	1	3	0	1	2	2	1	0	1	0	4	0	0	0	0	1	1	0	0	0	3	2	2	0	4	2	0	0	0	1	0	1	1	0	0	1	0	2	3	2	0	2	0	0	2	3	0
ENSG00000085872__CHERP-cluster	1	0	0	1	2	0	0	0	0	0	0	0	0	0	0	0	0	0	0	0	0	0	0	0	0	0	0	1	1	0	0	0	0	0	0	0	0	0	0	0	0	1	0	0	0	0	0	0	0
ENSG00000085978__ATG16L1	5	0	0	0	0	1	1	0	0	0	1	1	1	0	0	0	0	0	0	1	0	0	0	0	0	0	0	0	0	0	0	0	0	0	0	1	0	0	0	0	0	1	0	0	0	0	0	0	0
ENSG00000085982__USP40	6	0	0	0	0	0	1	0	0	0	1	1	0	0	0	0	1	1	1	0	0	0	2	0	0	0	2	0	0	0	0	0	1	3	2	0	1	0	0	1	0	1	1	0	0	1	0	0	0
ENSG00000085998__POMGNT1	10	0	0	0	2	1	0	1	0	0	3	0	1	0	0	0	0	0	0	0	0	0	0	1	0	0	1	2	1	0	0	0	1	1	1	0	3	1	0	0	0	0	0	0	0	0	0	0	1
ENSG00000085999__RAD54L	2	0	1	1	0	2	1	0	0	0	0	0	0	0	0	0	0	0	0	0	0	0	1	0	0	0	0	0	0	0	0	0	0	0	1	0	0	0	0	0	0	0	0	0	0	0	0	0	0
ENSG00000086015__MAST2	2	0	1	0	0	1	0	0	0	0	1	0	2	0	0	0	0	0	0	0	0	0	1	0	0	0	0	0	0	0	0	1	0	0	0	0	1	0	0	2	1	2	0	1	0	0	0	1	0
ENSG00000086061__DNAJA1	80.8	0	9	13	11	9	10	10	28.1	6	32.1	0	17	2	5	0	14	4	2	1	7	0	12	5	3	0	16	13	5	0	1	6	8	24.1	16	2	7	5	2	4	9	10	8	5	0	3	9	11	6
ENSG00000086062__B4GALT1	9	0	1	2	0	0	0	0	0	0	0	0	0	0	0	0	0	0	0	0	1	0	3	1	0	0	0	0	0	0	0	0	1	0	1	3	0	3	0	0	0	1	2	1	0	0	1	0	0
ENSG00000086065__CHMP5	11	0	2	2	0	1	2	1	0	1	4	0	2	2	2	0	4	4	2	1	0	0	3	0	1	0	0	1	2	2	1	1	2	1	4	0	3	4	1	0	2	0	1	1	0	1	1	2	2
ENSG00000086102__NFX1	10	0	1	0	0	3	2	0	0	0	0	0	1	0	0	1	0	0	0	2	1	0	0	0	0	0	2	0	3	1	0	1	0	2	5	0	1	4	2	0	1	1	0	1	0	0	0	1	0
ENSG00000086159__AQP6	0	0	0	0	0	0	0	0	0	0	0	0	0	0	0	0	0	0	0	0	0	0	0	0	0	0	0	0	0	0	0	0	0	0	0	0	0	0	0	0	0	0	0	0	0	0	0	0	0
ENSG00000086189__DIMT1	9	0	1	0	2	0	2	1	4	1	2	2	5	0	0	0	0	0	0	0	0	0	2	0	1	0	2	0	0	0	0	1	4	1	2	0	2	1	0	2	1	1	1	1	0	1	2	0	2
ENSG00000086200__IPO11	3	0	1	1	1	0	0	0	1	0	3	1	0	0	0	0	0	0	0	0	0	0	0	0	0	0	0	0	0	0	0	0	0	0	0	0	1	0	0	0	0	0	0	0	0	0	0	0	0
ENSG00000086232__EIF2AK1	133.1	0	7	13	10	13	15	9	17	8	22.1	6	8	4	2	0	4	3	6	2	9	0	11	3	4	0	8	5	6	16	0	10	10	8	9	11	17	11	2	2	4	3	2	4	1	7	10	5	7
ENSG00000086300__SNX10	0	0	1	0	0	0	0	0	0	0	0	0	1	0	0	0	0	0	0	0	0	0	0	0	0	0	0	0	0	0	0	0	0	2	0	0	0	0	0	0	0	0	0	0	0	0	0	0	0
ENSG00000086475__SEPHS1	10	0	0	1	1	1	0	0	1	0	1	2	0	0	1	0	2	0	0	1	0	0	1	0	0	0	0	2	2	0	0	1	1	1	2	1	0	1	0	0	0	1	0	0	0	3	1	0	0
ENSG00000086504__MRPL28	1	0	0	0	0	0	1	0	1	0	1	1	1	0	1	0	2	1	0	0	1	0	0	1	0	0	0	1	1	1	0	0	1	0	2	0	0	0	0	0	0	0	0	0	0	0	1	0	0
ENSG00000086506__HBQ1	0	0	0	0	2	0	0	0	0	0	0	0	0	0	0	0	0	0	0	0	0	0	0	0	0	0	0	1	1	0	0	0	0	0	0	0	0	0	0	3	0	0	0	0	0	0	0	0	0
ENSG00000086544__ITPKC	1	0	0	0	0	0	0	0	0	0	0	0	0	0	0	0	1	0	0	1	0	0	0	0	0	0	1	0	0	0	0	0	1	0	0	0	0	0	0	0	0	0	0	0	0	0	0	0	0
ENSG00000086589__RBM22	24.1	0	1	0	5	1	12	1	1	3	4	1	3	1	3	0	7	2	1	0	0	0	4	1	0	0	0	4	0	2	0	1	2	2	2	0	2	1	0	0	2	3	0	0	0	0	1	1	2
ENSG00000086598__TMED2	35.2	0	3	2	4	2	5	2	2	2	5	4	5	3	1	0	6	4	1	0	3	0	5	7	1	0	5	7	1	1	0	6	3	4	1	0	2	7	0	3	4	4	1	1	0	2	3	2	2
ENSG00000086619__ERO1B	0	0	0	0	0	0	0	0	0	0	0	0	0	0	0	0	0	0	0	0	0	0	0	0	0	0	0	0	0	0	0	0	0	0	0	0	0	0	0	0	0	0	0	0	0	0	0	0	0
ENSG00000086666__ZFAND6	34.1	0	2	3	6	4	3	3	0	4	9	3	6	0	6	0	6	3	4	2	4	0	4	3	1	0	4	3	4	1	2	1	3	2	3	7	4	3	0	2	2	1	3	0	0	3	2	5	1
ENSG00000086712__TXLNG	6	0	0	1	3	0	0	2	1	1	3	3	1	0	1	0	3	0	0	0	0	0	0	0	0	0	1	0	1	0	0	0	2	1	3	0	1	0	0	5	1	0	1	0	0	0	4	1	0
ENSG00000086717__PPEF1	0	0	0	0	0	0	0	0	0	0	0	0	0	0	0	0	0	0	0	0	0	0	0	0	0	0	0	0	1	0	0	0	0	0	0	0	0	0	0	0	0	0	0	0	0	0	0	0	0
ENSG00000086758__HUWE1	43.2	0	1	4	3	3	3	3	2	0	6	3	2	1	4	0	6	1	0	0	3	0	2	1	0	0	3	6	6	3	2	3	2	4	6	2	1	0	2	5	1	3	1	1	0	4	1	3	2
ENSG00000086827__ZW10	2	0	1	0	2	0	1	0	0	0	1	0	0	0	0	0	1	1	0	2	0	0	2	0	0	0	1	0	0	0	0	0	0	1	0	0	2	1	0	0	0	1	0	0	0	0	1	1	0
ENSG00000086848__ALG9	1	0	0	0	0	1	0	0	0	0	1	0	0	0	0	0	1	0	0	0	0	0	0	0	0	0	1	0	1	0	0	0	0	0	0	0	0	0	0	0	0	1	0	0	0	0	0	0	0
ENSG00000086848__ALG9-cluster	4	0	0	2	1	0	1	1	1	0	1	0	1	1	0	0	1	0	0	0	1	0	3	1	0	0	0	1	1	0	0	0	1	2	2	0	1	1	0	0	0	0	1	0	0	0	3	1	0
ENSG00000087008__ACOX3	3	0	0	0	0	2	0	1	0	0	1	0	2	0	0	0	0	0	0	0	2	0	0	0	0	0	0	0	0	0	0	0	2	1	0	0	1	0	0	0	0	0	0	0	0	0	2	0	0
ENSG00000087053__MTMR2	22.1	0	0	2	5	2	0	4	1	2	3	2	7	0	1	1	4	2	2	2	0	0	0	1	2	0	3	2	2	2	0	1	1	3	1	5	4	0	0	5	0	3	1	1	0	4	0	0	1
ENSG00000087074__PPP1R15A	7	0	0	0	5	0	3	3	0	1	0	1	2	0	1	0	2	1	0	0	1	0	3	0	0	0	0	0	0	2	0	1	2	0	2	0	2	0	0	0	1	0	0	2	0	0	0	6	2
ENSG00000087076__HSD17B14	0	0	0	0	0	0	0	0	0	0	1	0	0	0	0	0	0	0	0	0	0	0	0	0	0	0	0	0	0	0	0	0	0	0	0	0	0	0	0	0	0	0	0	0	0	0	0	0	0
ENSG00000087077__TRIP6	18	0	1	2	9	1	5	0	4	3	6	9	2	0	0	0	0	3	1	0	3	0	3	2	0	0	2	5	0	3	0	1	3	2	3	2	1	6	0	3	1	0	3	0	0	1	1	2	1
ENSG00000087085__ACHE	0	0	0	0	0	0	0	0	0	0	0	0	0	0	0	0	0	0	0	0	0	0	0	0	0	0	0	0	0	0	0	0	0	0	0	0	0	0	0	0	0	0	0	0	0	0	0	0	0
ENSG00000087086__FTL	16	0	1	0	6	3	3	1	2	2	1	0	2	1	0	0	2	3	1	3	2	0	0	1	0	0	3	2	1	2	0	1	2	6	4	1	5	2	0	1	1	0	0	0	0	0	1	2	0
ENSG00000087087__SRRT	14	0	4	2	1	4	2	2	1	2	6	4	4	0	0	0	3	0	0	0	1	0	4	2	2	0	4	1	2	0	0	2	1	1	0	1	2	1	1	3	3	4	2	0	0	2	1	3	0
ENSG00000087088__BAX	3	0	0	0	4	0	1	0	2	0	3	0	0	0	0	0	0	0	0	0	0	0	0	0	0	0	0	0	1	0	0	0	0	0	0	0	0	0	0	0	0	0	1	0	0	0	0	0	0
ENSG00000087095__NLK	12	0	1	1	1	0	2	1	0	1	5	8	0	0	1	0	0	2	0	1	1	0	1	0	0	0	2	1	0	1	0	2	2	1	0	0	2	0	0	1	0	0	0	1	0	1	2	1	2
ENSG00000087111__PIGS	17	0	4	1	3	3	6	2	3	5	1	1	3	1	0	0	1	1	2	2	0	0	4	3	2	0	4	1	0	0	0	2	8	2	3	0	3	2	0	1	0	3	0	0	0	1	1	1	0
ENSG00000087116__ADAMTS2	0	0	1	0	0	0	0	0	0	0	0	0	0	0	0	0	0	0	0	0	0	0	0	0	0	0	0	0	0	0	0	0	0	0	0	0	0	0	0	0	0	0	0	0	0	0	0	0	0
ENSG00000087152__ATXN7L3	10	0	0	1	2	0	1	0	2	1	1	0	0	1	0	0	2	1	0	0	0	0	0	0	0	0	4	2	1	3	0	1	1	5	1	0	1	1	2	0	1	1	2	2	0	0	0	0	0
ENSG00000087157__PGS1	6	0	0	0	2	0	0	2	3	1	1	6	0	0	3	0	1	0	1	1	4	0	1	0	0	0	7	1	1	2	0	0	0	1	1	0	1	1	0	1	1	2	2	1	0	0	1	0	2
ENSG00000087191__PSMC5	13	0	3	0	1	1	4	5	2	2	2	0	1	0	0	0	1	0	1	0	2	0	4	0	0	0	1	2	2	2	0	0	3	3	1	1	1	3	0	1	7	3	3	0	0	2	0	1	0
ENSG00000087206__UIMC1	4	0	0	0	3	0	2	0	1	0	3	1	0	0	0	0	1	2	1	0	0	0	3	0	0	0	0	2	0	1	0	1	1	1	3	0	1	0	0	0	1	2	1	0	0	1	0	1	0
ENSG00000087258__GNAO1	0	0	0	0	0	0	0	0	0	0	0	0	0	0	0	0	0	0	0	0	0	0	0	0	0	0	0	0	0	0	0	0	0	0	0	0	0	0	0	0	0	0	0	0	0	0	0	0	0
ENSG00000087263__OGFOD1	37.2	0	5	2	2	1	4	4	5	0	2	3	6	3	0	0	3	1	2	1	0	0	5	0	2	0	1	4	0	0	0	0	3	2	5	3	2	0	0	3	1	5	1	0	0	1	3	0	0
ENSG00000087266__SH3BP2	6	0	0	1	0	0	0	1	1	0	0	1	1	0	0	0	0	0	0	0	0	0	1	0	0	0	0	0	0	0	0	0	0	2	0	0	0	0	0	0	0	0	0	0	1	0	0	0	0
ENSG00000087269__NOP14	5	0	0	1	0	0	1	0	1	0	0	1	0	0	0	0	1	0	1	2	0	0	2	0	1	0	1	1	0	0	0	0	0	0	1	0	1	2	0	0	0	0	1	1	0	0	0	0	0
ENSG00000087274__ADD1	36.2	0	3	5	15	11	4	4	7	3	7	2	4	0	0	0	12	3	1	0	2	0	7	0	0	0	1	5	1	2	0	2	2	6	2	0	7	6	1	2	2	2	0	0	0	5	3	7	2
ENSG00000087299__L2HGDH	1	0	0	0	0	0	1	1	0	0	0	0	2	0	0	0	0	0	0	0	0	0	0	0	0	0	0	0	0	0	0	0	0	2	0	0	0	0	0	0	0	0	0	0	0	0	0	0	0
ENSG00000087301__TXNDC16	1	0	0	1	0	0	0	0	0	1	0	0	0	0	0	0	0	0	0	1	0	0	0	0	1	0	0	0	0	0	0	0	0	0	0	0	0	1	0	0	0	0	0	1	0	0	0	0	0
ENSG00000087302__C14orf166	18	0	4	1	1	4	2	3	1	1	2	1	2	2	1	0	4	1	2	1	1	0	1	1	1	0	4	3	4	1	0	2	7	2	2	2	1	4	0	1	2	3	0	4	0	6	2	1	0
ENSG00000087338__GMCL1	9	0	0	0	0	5	4	1	2	0	0	1	0	0	0	0	0	0	0	0	0	0	0	0	0	0	3	1	0	1	0	1	0	1	3	1	0	0	0	4	0	0	0	0	0	0	0	1	0
ENSG00000087365__SF3B2	27.1	0	1	1	2	6	2	0	3	1	3	3	1	0	2	0	5	0	4	2	2	0	5	1	1	0	6	3	1	2	0	0	6	5	3	1	4	4	0	1	2	4	3	1	1	2	2	2	1
ENSG00000087448__KLHL42	11	0	1	3	0	5	2	0	2	0	1	1	3	0	0	0	1	0	1	1	0	0	3	1	0	0	1	2	4	0	0	2	0	1	4	1	0	0	1	1	0	2	1	2	0	0	0	1	0
ENSG00000087460__GNAS	2335.4	3	148.7	149.7	189.3	138.3	212.4	68.6	209.3	113.6	210.3	60.4	173.6	67.6	46.3	3	147.6	73.7	61.5	31.1	70.6	7	159.0	59.4	39.2	5	87.9	109.4	94.1	74.7	9	104.3	109.4	176.8	152.8	114.6	153.9	80.8	47.3	99.2	72.6	100.2	33.1	62.5	1	77.7	80.8	118.7	64.5
ENSG00000087470__DNM1L	12	0	2	2	3	1	2	4	3	0	1	2	1	0	0	0	3	1	0	0	2	0	1	0	1	0	5	1	4	3	0	1	0	1	2	3	1	2	1	0	2	0	0	1	0	0	3	0	1
ENSG00000087494__PTHLH	0	0	0	0	0	0	0	0	0	0	0	0	0	0	0	0	0	0	0	0	0	0	0	0	0	0	0	0	0	0	0	0	0	0	0	0	0	0	0	0	0	0	0	0	0	0	0	0	0
ENSG00000087495__PHACTR3	0	0	0	0	0	0	0	0	0	0	0	0	0	0	0	0	0	0	0	0	0	0	0	0	0	0	0	0	0	0	0	0	0	0	0	0	0	0	0	0	0	0	0	0	0	0	0	0	0
ENSG00000087502__ERGIC2	17	0	2	1	3	4	4	1	1	3	3	0	3	0	2	0	0	0	0	0	3	0	3	0	0	0	3	2	2	0	0	3	1	2	1	1	3	0	0	0	2	2	3	2	0	0	1	1	3
ENSG00000087510__TFAP2C	1	0	0	1	0	0	1	0	0	0	1	0	0	0	0	0	0	0	0	0	0	0	0	0	1	0	0	0	0	0	0	0	0	0	2	0	0	0	0	1	1	0	1	0	0	0	0	0	0
ENSG00000087586__AURKA	9	0	7	7	1	0	11	0	5	1	23.1	0	1	0	1	0	1	0	0	0	2	0	2	0	0	0	0	0	1	0	0	0	3	1	0	1	1	0	1	1	0	7	0	1	0	0	2	2	1
ENSG00000087842__PIR	2	0	0	0	0	0	1	1	3	0	1	0	0	0	0	0	0	0	0	0	0	0	0	0	0	0	0	0	0	0	0	0	1	0	0	0	0	1	0	0	1	1	0	0	0	0	0	0	0
ENSG00000087884__AAMDC	3	0	1	0	0	0	1	0	1	0	0	0	0	1	0	0	1	2	0	0	0	0	0	1	0	0	0	2	0	0	0	0	1	1	0	3	1	1	0	1	0	1	0	0	0	2	1	1	0
ENSG00000087903__RFX2	15	0	0	2	7	3	6	3	0	0	2	1	1	0	1	0	0	5	2	2	0	0	5	4	1	1	1	1	6	2	0	3	2	1	2	4	1	0	0	1	4	0	1	1	0	0	2	2	1
ENSG00000087995__METTL2A	5	0	0	0	0	1	3	1	2	0	4	0	0	1	0	0	0	0	0	0	0	0	2	0	0	0	1	0	1	1	0	0	1	3	2	0	0	0	0	0	0	0	0	0	0	0	1	0	0
ENSG00000088035__ALG6	4	0	2	0	1	1	0	1	2	0	1	0	1	0	0	0	3	0	0	0	0	0	0	0	0	0	1	0	0	1	0	0	1	0	0	1	2	0	0	0	0	0	1	0	0	0	0	0	1
ENSG00000088038__CNOT3	6	0	0	0	1	2	0	0	0	0	0	2	5	0	1	0	0	0	1	0	0	0	1	0	1	0	2	3	0	0	0	1	1	3	0	0	1	0	0	2	1	0	1	2	0	0	0	1	0
ENSG00000088179__PTPN4	6	0	0	0	4	5	3	0	2	0	7	0	0	0	0	0	2	0	4	1	0	0	2	0	0	0	0	0	0	1	0	2	2	1	4	0	1	4	0	0	0	0	0	0	0	0	0	2	0
ENSG00000088205__DDX18	79.8	0	1	11	6	8	9	15	10	6	11	9	8	2	3	2	6	1	1	4	9	0	4	1	2	0	6	6	13	2	0	5	8	5	15	4	4	7	0	3	4	4	4	6	0	6	3	3	0
ENSG00000088247__KHSRP	34.1	0	2	5	3	5	4	1	3	1	6	4	2	0	0	0	1	3	0	1	1	0	7	0	0	0	6	2	3	1	0	3	2	1	2	2	3	0	1	2	1	4	1	0	1	1	2	3	2
ENSG00000088256__GNA11	19	0	2	4	5	3	2	1	2	1	1	2	2	2	1	0	1	1	2	1	2	0	8	1	1	0	1	10	2	1	1	2	0	6	3	4	3	4	2	4	1	3	1	1	0	2	2	0	0
ENSG00000088280__ASAP3	1	0	0	0	0	0	0	0	0	0	0	0	1	0	0	0	0	0	0	0	0	0	0	0	0	0	0	0	0	0	0	0	0	0	0	0	0	0	0	0	0	0	0	0	0	0	1	0	0
ENSG00000088298__EDEM2	4	0	0	0	0	0	1	1	0	0	0	1	1	0	0	0	0	0	0	0	0	0	0	0	0	0	0	0	1	0	0	1	0	1	0	0	0	0	0	2	0	0	0	0	0	0	1	0	0
ENSG00000088305__DNMT3B	5	0	0	0	0	2	2	0	1	0	2	0	0	0	0	0	0	0	0	0	0	0	0	0	0	0	0	0	0	0	0	0	0	0	0	0	0	0	0	0	0	4	0	0	0	0	0	0	0
ENSG00000088325__TPX2	13	0	4	5	3	2	21.1	0	7	0	26.1	0	1	1	0	0	3	1	0	0	1	0	3	0	0	0	0	0	0	0	0	0	0	0	0	0	1	2	2	1	1	12	0	6	0	1	0	1	2
ENSG00000088340__FER1L4	1	0	0	0	0	0	0	0	0	0	0	0	0	0	0	0	0	0	0	0	0	0	0	0	0	0	0	0	0	0	0	0	0	0	0	0	0	0	0	0	0	0	0	0	0	0	0	0	0
ENSG00000088356__PDRG1	2	0	0	0	0	0	1	1	1	1	0	3	0	0	0	0	1	0	0	0	0	0	0	0	0	0	0	0	0	0	0	0	0	0	0	0	0	0	0	0	0	0	0	0	0	0	0	0	0
ENSG00000088367__EPB41L1	21.1	1	0	0	0	0	2	1	4	2	3	1	0	1	0	0	3	0	0	0	0	0	2	2	0	0	1	2	2	2	0	1	0	1	0	0	3	1	1	2	0	1	0	0	0	1	2	1	1
ENSG00000088387__DOCK9	6	0	0	0	2	0	1	0	1	0	0	2	2	0	0	0	0	0	3	0	2	0	1	0	0	0	0	1	1	0	0	2	0	3	0	0	0	0	2	1	0	0	0	0	0	0	0	0	1
ENSG00000088448__ANKRD10	9	0	0	0	0	1	0	0	1	0	0	1	2	2	1	0	1	1	0	0	0	0	1	1	0	0	0	2	0	0	0	0	1	3	0	1	1	0	0	0	1	0	0	0	0	0	1	1	0
ENSG00000088451__TGDS	1	0	0	0	0	0	0	0	0	0	0	0	0	0	0	0	0	0	0	0	0	0	0	0	0	0	0	0	1	1	0	0	0	0	0	0	0	0	0	0	0	0	0	1	0	0	0	0	0
ENSG00000088543__C3orf18	1	0	0	0	0	0	0	0	0	0	0	0	0	0	0	0	0	0	0	0	0	0	0	0	0	0	0	2	0	0	0	0	0	0	0	0	0	0	0	0	0	0	0	0	0	0	1	0	0
ENSG00000088682__COQ9	14	0	0	2	3	3	2	1	0	0	4	0	1	0	0	0	1	0	1	1	0	0	3	1	0	0	1	1	0	1	0	1	0	5	2	0	2	1	0	2	0	0	0	0	0	0	0	0	0
ENSG00000088727__KIF9	3	0	0	1	4	0	1	1	0	1	0	2	1	1	0	0	0	3	1	0	0	1	2	0	1	0	0	2	1	1	0	0	0	1	1	0	0	0	0	0	0	0	0	0	0	0	1	2	0
ENSG00000088756__ARHGAP28	0	0	0	1	0	1	0	0	0	0	0	0	0	0	0	0	0	0	0	0	0	0	0	0	0	0	0	0	0	0	0	0	0	0	0	0	0	0	0	0	1	0	1	0	0	0	0	0	0
ENSG00000088766__CRLS1	17	0	0	2	2	0	1	0	1	0	5	0	1	1	0	0	3	1	0	0	0	0	2	1	0	0	1	2	0	1	0	1	3	1	2	1	1	3	0	3	1	1	4	0	0	0	0	4	0
ENSG00000088808__PPP1R13B	1	0	0	1	0	0	0	0	0	0	0	0	0	0	0	0	0	0	0	0	0	0	0	0	0	0	0	0	1	0	0	0	0	0	0	0	2	0	0	0	0	0	0	0	0	0	1	0	0
ENSG00000088812__ATRN	8	0	1	0	3	0	0	0	1	0	2	1	2	2	1	0	3	0	1	0	0	0	1	0	1	0	1	2	2	0	0	2	0	2	2	3	0	0	1	0	0	0	1	1	0	2	3	1	0
ENSG00000088826__SMOX	0	0	0	0	0	0	1	0	0	0	0	0	0	0	0	0	0	0	0	0	0	0	0	0	0	0	0	0	0	0	0	0	0	0	0	0	0	0	0	0	0	0	0	0	0	0	0	0	0
ENSG00000088832__FKBP1A	111.5	0	5	7	10	10	10	7	5	5	12	3	9	1	1	0	7	7	4	0	9	0	13	6	6	0	5	11	5	3	0	7	6	7	7	6	2	9	2	6	5	4	3	4	0	6	7	4	1
ENSG00000088832__FKBP1A-cluster	0	0	0	0	0	0	0	0	0	0	0	0	0	0	0	0	0	0	0	0	0	0	0	0	0	0	0	0	0	0	0	0	0	0	0	0	0	0	0	0	0	0	0	0	0	0	0	0	0
ENSG00000088833__NSFL1C	14	0	3	2	1	1	10	0	9	5	3	5	3	2	3	0	0	3	1	0	4	0	5	5	3	0	0	6	0	2	0	1	2	1	3	2	2	4	1	2	2	1	0	2	0	1	3	6	0
ENSG00000088836__SLC4A11	0	0	0	0	0	0	0	0	0	0	0	0	0	0	0	0	0	0	0	0	0	0	0	0	0	0	0	0	0	0	0	0	0	0	0	0	0	0	0	0	0	0	0	0	0	0	0	0	0
ENSG00000088854__C20orf194	10	0	1	1	1	0	0	0	0	0	2	0	1	1	1	0	1	2	0	0	0	0	2	0	0	0	2	0	1	1	0	4	0	1	0	0	0	0	0	2	0	1	1	1	0	1	0	2	0
ENSG00000088876__ZNF343	2	0	0	0	4	0	0	0	0	0	0	0	0	0	0	0	0	0	0	0	0	0	0	1	0	0	0	0	0	0	0	0	0	0	0	0	0	0	0	0	0	2	1	0	0	0	1	1	0
ENSG00000088876__ZNF343-cluster	0	0	0	1	0	0	0	1	0	0	0	0	0	0	0	0	0	0	0	0	0	0	0	0	0	0	0	0	0	0	0	0	0	0	0	0	0	0	0	0	0	0	0	0	0	0	0	0	0
ENSG00000088881__EBF4	7	0	0	2	1	1	0	0	0	0	3	0	0	0	0	0	0	0	0	0	0	0	3	1	0	0	0	0	0	0	0	2	0	0	0	1	0	1	0	0	0	0	0	3	0	1	2	1	0
ENSG00000088882__CPXM1	6	0	0	1	2	2	0	1	0	0	1	1	0	0	1	0	1	1	0	0	1	0	0	0	0	0	0	0	0	0	0	0	0	0	0	0	0	0	0	1	0	0	0	0	0	0	0	1	0
ENSG00000088888__MAVS	20	0	0	2	5	0	3	1	1	0	1	1	1	0	0	0	4	2	3	0	1	0	0	0	0	0	1	3	2	4	0	2	1	6	4	0	0	1	1	1	1	0	0	0	0	0	2	0	0
ENSG00000088899__LZTS3	1	0	0	0	0	0	0	1	0	0	0	0	0	0	0	0	0	0	0	0	0	0	0	0	0	0	0	0	0	0	0	0	0	0	0	0	0	0	0	0	0	0	1	0	0	0	0	0	0
ENSG00000088930__XRN2	37.2	0	1	4	3	7	9	3	1	5	3	2	3	2	1	0	2	2	2	1	2	0	13	1	0	0	3	9	2	3	0	2	5	6	2	3	3	4	1	2	1	0	1	0	0	0	5	6	0
ENSG00000088970__KIZ	0	0	0	0	0	0	0	0	0	0	0	0	0	0	0	0	0	0	0	0	0	0	0	0	0	0	0	0	0	0	0	0	1	0	0	0	0	0	0	0	0	0	2	0	0	0	0	0	0
ENSG00000088986__DYNLL1	123.9	0	7	16	14	12	35.2	11	24.1	9	31.1	10	21.1	8	0	0	48.3	4	1	4	3	0	9	6	6	0	10	3	10	3	1	5	7	9	18	6	42.2	20	8	3	5	15	7	15	0	20	21.1	11	20
ENSG00000088992__TESC	0	0	0	0	0	0	0	0	0	0	0	0	0	0	0	0	0	0	0	0	0	0	0	0	0	0	0	0	0	0	0	0	0	0	0	0	0	0	0	0	0	0	0	0	0	0	1	0	0
ENSG00000089006__SNX5	60.4	0	9	7	2	10	6	5	12	3	12	2	8	3	7	0	7	1	1	4	3	0	12	2	1	0	4	6	4	3	0	4	6	6	3	1	2	4	5	6	7	7	5	6	0	3	2	8	2
ENSG00000089006__SNX5-cluster	0	0	0	0	0	0	0	0	0	0	0	0	0	0	0	0	0	0	0	0	0	0	0	0	0	0	0	0	0	0	0	0	0	0	0	0	0	0	0	0	0	0	0	0	0	0	0	0	0
ENSG00000089009__RPL6	134.2	0	15	20	25.1	23.1	20	18	13	10	27.1	12	16	5	10	0	15	9	8	8	9	0	18	5	4	0	17	12	8	4	0	4	27.1	16	20	18	14	6	5	10	10	16	8	7	0	8	12	12	8
ENSG00000089022__MAPKAPK5	6	0	1	1	1	1	1	0	0	0	0	1	1	1	0	0	4	0	0	0	0	0	0	0	0	0	0	0	1	0	0	1	2	1	0	1	1	0	0	0	0	3	2	0	0	1	1	1	0
ENSG00000089041__P2RX7	0	0	0	0	0	0	0	0	0	0	0	0	0	0	0	0	0	0	0	0	0	0	0	0	0	0	0	0	0	0	0	0	0	0	0	0	0	0	0	0	0	0	0	0	0	0	0	0	0
ENSG00000089048__ESF1	21.1	0	0	2	1	1	2	1	3	3	0	2	1	0	0	0	3	0	0	0	0	0	0	0	1	0	0	2	2	5	0	0	3	0	0	1	2	0	0	0	1	0	0	1	0	0	1	2	0
ENSG00000089050__RBBP9	9	0	0	0	1	1	0	1	1	0	1	1	1	1	1	0	0	0	1	0	1	0	0	0	1	0	0	0	1	0	0	0	1	1	0	1	0	0	0	0	0	1	0	0	0	0	1	0	0
ENSG00000089053__ANAPC5	31.1	0	3	4	4	5	4	1	2	3	14	2	2	1	1	0	4	1	2	0	0	1	6	0	2	0	1	2	1	3	0	2	6	3	6	0	5	3	2	3	0	3	0	2	0	1	2	3	1
ENSG00000089057__SLC23A2	3	0	0	0	1	1	0	2	0	1	1	0	1	2	1	0	1	0	0	0	0	0	0	1	0	0	0	3	2	1	0	0	1	0	0	0	0	0	1	0	0	1	0	1	0	0	0	0	0
ENSG00000089060__SLC8B1	0	0	0	0	0	0	0	0	0	2	0	0	2	0	0	0	0	0	0	0	0	0	0	0	0	0	0	2	0	0	0	0	0	0	0	0	0	0	0	0	0	0	0	0	0	0	0	0	0
ENSG00000089063__TMEM230	28.1	0	3	4	1	4	3	3	0	2	1	2	4	3	1	0	4	1	3	0	1	0	3	0	2	0	3	2	2	1	0	2	2	4	2	2	7	1	0	3	1	1	1	2	0	1	1	1	0
ENSG00000089091__DZANK1	1	0	0	1	0	0	0	0	0	0	1	0	1	0	0	0	0	0	0	0	0	0	0	0	0	0	0	0	0	0	0	2	0	0	0	0	0	0	0	0	0	0	0	1	0	0	2	0	0
ENSG00000089094__KDM2B	10	0	0	3	2	1	0	0	2	1	2	2	2	0	0	0	0	0	0	0	1	0	0	0	1	0	0	1	0	0	0	1	2	1	3	0	0	0	1	1	0	0	1	0	0	1	1	0	0
ENSG00000089101__CFAP61	0	0	0	0	0	0	1	0	0	0	0	0	0	0	0	0	0	0	0	0	0	0	0	0	0	0	0	0	0	0	0	0	0	0	0	0	0	0	0	0	0	0	0	0	0	0	0	0	0
ENSG00000089116__LHX5	0	0	0	0	0	1	0	0	0	0	0	0	0	0	0	0	0	0	0	0	0	0	0	0	0	0	0	0	0	0	0	0	0	0	0	0	0	0	0	0	0	0	0	0	0	0	0	0	0
ENSG00000089123__TASP1	3	0	0	0	1	0	0	1	1	0	1	0	0	0	0	0	0	0	0	0	0	0	0	0	0	0	0	0	0	1	0	0	0	0	0	0	2	0	0	1	0	1	0	0	0	0	0	0	0
ENSG00000089127__OAS1	0	0	0	0	0	0	0	0	0	0	0	0	0	0	0	0	0	0	0	0	0	0	0	0	0	0	0	0	0	0	0	0	0	0	0	0	0	0	0	0	0	0	0	0	0	0	0	0	0
ENSG00000089154__GCN1	10	0	1	4	1	4	3	1	2	1	0	0	2	0	0	0	2	0	2	0	0	0	2	2	0	0	0	6	0	1	1	0	0	2	1	2	2	1	0	1	0	1	1	2	0	1	3	0	0
ENSG00000089157__RPLP0	151.8	0	20	12	33.1	31.1	34.1	15	34.1	17	36.2	20	40.2	12	12	2	12	9	13	10	14	0	28.1	9	5	0	24.1	35.2	16	8	0	16	44.2	31.1	52.3	20	34.1	25.1	7	29.1	16	30.1	13	10	0	10	18	9	5
ENSG00000089159__PXN	4	0	0	0	0	0	0	0	0	0	3	0	2	0	0	0	1	0	1	0	0	0	0	0	0	0	0	0	0	0	0	0	0	1	0	1	1	0	0	0	0	1	0	0	0	0	0	0	0
ENSG00000089163__SIRT4	0	0	0	0	0	0	0	0	0	0	0	0	0	0	0	0	0	0	0	0	0	0	0	0	0	0	0	0	0	0	0	0	0	0	0	0	0	0	0	0	0	0	0	0	0	0	0	0	0
ENSG00000089177__KIF16B	2	0	1	0	0	2	4	0	0	0	2	1	0	0	0	0	0	0	0	0	0	0	1	0	0	0	0	0	0	0	0	0	0	0	1	0	1	1	0	0	0	0	2	1	0	0	0	0	0
ENSG00000089195__TRMT6	7	0	0	3	1	6	0	0	0	1	3	0	1	1	0	0	1	0	0	0	1	0	1	0	0	0	0	1	0	0	0	0	2	0	2	1	0	2	0	0	1	1	0	1	0	1	1	0	1
ENSG00000089220__PEBP1	67.6	0	6	4	12	5	2	8	10	5	5	7	7	8	2	1	17	5	4	2	6	0	11	8	2	0	5	8	4	4	0	7	7	11	12	7	5	5	3	7	5	9	1	5	0	1	4	5	3
ENSG00000089234__BRAP	5	0	0	0	2	2	2	0	0	0	0	0	0	0	0	0	2	0	0	0	0	0	0	0	0	0	0	0	0	0	0	0	1	0	2	0	1	0	1	1	1	0	0	0	0	0	0	0	0
ENSG00000089248__ERP29	15	0	2	3	2	2	6	1	1	1	1	3	1	0	2	0	4	0	0	0	0	0	0	0	1	0	0	1	1	1	0	1	2	6	3	1	1	4	0	1	0	2	1	2	0	0	3	3	2
ENSG00000089280__FUS	51.3	0	4	9	5	3	12	9	8	2	13	5	13	3	6	0	4	5	0	0	5	0	11	5	3	0	5	4	7	0	1	2	4	7	17	3	5	8	0	2	5	11	5	0	0	3	4	3	4
ENSG00000089289__IGBP1	22.1	0	3	4	5	3	3	0	1	1	2	2	2	2	2	0	2	5	1	1	1	0	2	1	2	0	2	0	1	2	1	1	4	4	4	3	3	9	1	2	3	3	0	0	0	1	7	2	1
ENSG00000089327__FXYD5	0	0	0	0	0	0	0	0	0	0	0	0	0	0	0	0	0	0	0	0	0	0	0	0	0	0	0	0	0	0	0	0	0	0	0	0	0	0	0	0	0	0	0	0	0	0	0	0	0
ENSG00000089335__ZNF302	6	0	0	0	0	2	1	0	0	0	0	0	0	1	0	0	3	0	0	0	0	0	1	0	0	0	4	0	0	0	0	1	1	0	0	0	1	0	0	0	0	1	0	0	0	1	1	1	0
ENSG00000089351__GRAMD1A	14	0	1	0	0	1	2	1	1	0	2	0	1	0	1	0	0	4	0	0	0	0	2	0	0	0	0	3	1	0	0	3	1	2	2	2	3	0	0	0	1	0	0	0	0	1	0	1	1
ENSG00000089356__FXYD3	0	0	0	0	0	0	0	0	0	0	0	0	0	0	0	0	0	0	0	0	0	0	0	0	0	0	0	0	0	0	0	0	1	0	0	0	0	0	0	0	0	0	0	0	0	0	0	0	0
ENSG00000089472__HEPH	1	0	0	0	0	0	0	0	0	0	0	0	0	0	0	0	0	0	0	0	0	0	0	0	0	0	0	0	0	0	0	0	0	0	0	0	0	0	0	0	0	0	0	0	0	0	0	0	0
ENSG00000089486__CDIP1	10	0	0	1	2	3	1	1	1	0	1	0	0	0	1	0	0	1	0	0	0	0	6	2	0	0	2	1	0	0	0	0	2	0	0	0	1	3	0	0	1	2	0	0	0	0	0	0	0
ENSG00000089505__CMTM1-cluster	6	0	2	4	1	6	1	0	1	1	4	1	5	0	0	1	2	0	0	1	0	0	5	0	0	0	1	0	0	1	0	2	0	3	2	1	3	1	1	2	0	3	0	3	0	0	0	0	0
ENSG00000089597__GANAB	13	0	3	1	1	3	3	2	0	1	4	2	3	0	2	0	1	0	1	1	0	0	0	1	1	0	2	1	2	0	0	2	6	2	1	0	1	2	0	1	1	2	0	0	0	0	0	1	0
ENSG00000089639__GMIP	2	0	0	0	0	1	0	0	1	0	1	0	0	0	0	0	0	0	0	0	0	0	0	0	0	0	0	0	0	0	0	0	0	0	0	0	0	0	0	0	0	0	0	0	0	0	0	0	0
ENSG00000089682__RBM41	7	0	0	0	0	0	1	0	1	0	1	0	0	0	0	0	1	1	0	0	0	0	0	0	0	0	1	1	0	0	0	0	0	0	0	0	0	0	0	0	0	0	0	0	0	0	2	0	0
ENSG00000089685__BIRC5	11	0	3	4	0	4	9	1	1	0	3	0	0	3	0	0	7	0	0	0	0	0	7	0	0	0	0	0	0	0	0	0	0	0	0	2	3	4	1	1	0	7	0	2	0	4	0	0	2
ENSG00000089692__LAG3	1	0	0	0	0	0	0	0	0	0	0	0	0	0	0	0	0	0	0	0	0	0	0	0	0	0	0	0	0	0	0	0	0	0	0	0	0	0	0	0	0	0	0	0	0	0	0	0	0
ENSG00000089693__MLF2	52.3	0	3	3	6	3	6	0	7	0	4	3	5	5	1	2	3	3	2	0	2	0	6	2	0	0	7	3	0	0	0	5	5	5	6	1	2	6	2	2	3	7	3	0	0	8	2	5	2
ENSG00000089723__OTUB2	0	0	0	0	0	0	0	0	0	0	0	0	0	0	0	0	0	0	0	0	0	0	0	0	0	0	0	0	0	0	0	0	0	0	0	0	0	0	0	0	0	0	0	0	0	0	0	0	0
ENSG00000089737__DDX24	21.1	0	2	3	7	4	7	2	2	3	5	6	6	1	0	0	3	2	4	1	1	0	3	1	1	0	5	2	3	0	0	3	3	2	6	1	1	5	0	3	2	1	2	0	0	1	2	3	2
ENSG00000089775__ZBTB25	2	0	0	1	1	0	0	0	0	0	2	0	0	0	0	0	1	0	0	0	0	0	0	0	1	0	1	0	2	0	0	0	0	0	1	1	0	0	1	0	1	0	0	0	0	0	0	0	0
ENSG00000089818__NECAP1	2	0	0	0	2	0	0	1	4	0	2	1	0	0	0	0	0	0	0	0	0	0	0	0	0	0	0	0	1	0	0	0	1	0	1	0	0	0	0	0	1	0	0	0	0	0	0	0	0
ENSG00000089818__NECAP1-cluster	0	0	0	0	0	0	0	0	0	0	0	0	0	0	0	0	0	0	0	0	0	0	0	0	0	0	1	0	0	0	0	0	0	0	0	0	0	0	0	0	0	0	0	0	0	0	0	0	0
ENSG00000089820__ARHGAP4	0	0	0	0	0	0	0	0	0	0	0	0	0	0	0	0	0	0	0	0	0	0	0	0	0	0	0	0	0	0	0	0	0	0	0	0	0	0	0	0	0	0	0	0	0	0	0	0	0
ENSG00000089820__ARHGAP4-cluster	7	0	0	0	0	2	0	0	1	0	1	4	1	0	0	0	0	0	1	0	0	0	1	2	1	0	0	1	1	0	0	0	1	1	0	0	1	3	0	0	1	1	1	0	0	0	0	2	0
ENSG00000089847__ANKRD24	4	0	0	0	0	1	0	0	0	0	0	0	0	0	0	0	0	0	1	0	0	0	0	0	0	0	0	0	0	0	0	1	0	0	0	0	0	0	0	0	0	0	0	1	0	0	0	1	0
ENSG00000089876__DHX32	8	0	0	0	2	1	0	2	1	0	2	1	3	0	0	0	2	0	0	0	1	0	0	1	0	0	2	0	0	0	0	0	1	1	1	0	0	0	0	0	0	0	0	1	0	0	1	0	0
ENSG00000089902__RCOR1	26.1	0	1	3	5	4	8	2	3	3	3	0	1	2	0	0	3	1	2	1	0	0	3	1	0	0	3	0	5	0	1	4	5	2	1	0	1	3	1	2	1	2	0	0	0	1	5	0	2
ENSG00000089916__GPATCH2L	8	0	1	0	1	0	4	0	1	0	5	0	2	1	1	0	2	2	3	1	0	0	2	1	0	0	0	1	3	0	0	1	0	1	0	0	1	2	0	1	2	3	0	0	0	0	0	1	1
ENSG00000090006__LTBP4	9	0	1	0	0	0	1	0	0	0	6	0	0	0	0	0	1	1	0	2	0	0	1	0	0	0	0	1	0	0	0	1	0	0	0	0	2	1	0	0	0	0	0	2	0	0	2	1	2
ENSG00000090013__BLVRB	4	0	0	0	2	1	0	0	0	0	0	0	1	0	0	0	0	0	0	0	0	0	0	0	0	0	0	0	0	0	0	1	0	1	1	0	0	2	0	0	0	0	0	0	0	0	0	0	0
ENSG00000090020__SLC9A1	2	0	2	0	1	0	0	0	0	0	0	1	2	1	0	1	0	1	0	0	0	0	0	0	1	0	0	0	0	0	0	0	0	1	0	1	0	1	0	1	0	0	0	0	0	0	0	1	0
ENSG00000090054__SPTLC1	3	0	0	0	0	1	0	0	0	0	0	1	1	0	1	0	2	0	0	0	0	0	0	0	0	0	0	2	0	0	0	2	1	1	0	0	0	0	0	0	1	1	0	0	0	1	0	0	0
ENSG00000090060__PAPOLA	85.9	1	2	5	15	8	9	4	8	10	14	2	11	2	1	0	9	4	1	0	5	0	11	6	2	0	9	9	10	3	0	5	2	9	9	6	17	11	4	6	5	3	2	6	1	5	4	3	3
ENSG00000090061__CCNK	23.1	0	2	3	3	5	2	1	0	0	8	0	4	1	0	0	0	3	2	0	2	0	1	1	0	0	2	1	0	1	1	0	1	1	0	2	0	3	1	1	1	1	0	1	0	4	1	0	0
ENSG00000090097__PCBP4	3	0	0	0	0	0	0	0	0	1	0	0	0	0	0	0	0	0	0	0	0	0	1	0	0	0	2	0	0	0	0	0	1	1	0	0	0	0	0	0	0	0	1	0	0	0	3	0	0
ENSG00000090097__PCBP4-cluster	1	0	0	0	0	0	0	0	0	0	0	0	0	0	0	0	0	0	0	0	0	0	0	0	0	0	0	0	0	0	0	0	0	0	0	0	0	0	0	0	0	0	0	0	0	1	0	0	0
ENSG00000090238__YPEL3	6	0	0	0	2	1	0	0	0	2	0	0	1	1	0	0	1	0	1	0	0	0	1	0	0	0	1	0	1	1	0	0	1	0	0	0	0	1	0	0	0	0	0	0	0	0	1	0	0
ENSG00000090263__MRPS33	13	0	0	2	1	1	0	0	1	0	2	0	1	0	1	0	0	1	2	0	0	0	3	0	1	0	0	0	0	0	0	1	3	3	2	3	1	0	0	1	0	0	2	0	0	0	2	2	1
ENSG00000090266__NDUFB2	27.1	0	3	4	5	4	7	5	3	4	4	3	7	2	1	0	4	0	2	4	1	1	3	2	1	0	2	4	4	4	1	3	1	3	3	7	2	4	1	2	2	5	2	1	0	2	3	4	3
ENSG00000090266__NDUFB2-cluster	2	0	0	1	0	0	0	0	0	0	0	1	0	0	0	0	0	0	0	0	0	0	0	0	0	0	0	0	0	0	0	0	0	0	0	0	0	0	0	0	0	0	0	0	0	0	0	0	0
ENSG00000090273__NUDC	40.2	0	1	5	5	6	3	4	5	3	6	6	6	1	0	0	6	2	3	1	3	1	7	0	0	0	4	3	1	2	0	3	6	7	9	6	5	3	0	4	4	2	2	4	0	1	9	7	3
ENSG00000090316__MAEA	15	0	0	5	5	3	1	1	4	1	4	3	1	1	0	0	0	0	1	0	2	0	3	1	1	0	3	1	2	1	0	1	4	4	7	0	0	5	0	2	1	2	1	1	0	1	1	2	1
ENSG00000090339__ICAM1	1	0	0	0	0	0	0	0	0	0	0	1	1	0	0	0	0	0	0	0	0	0	0	0	0	0	0	0	0	0	0	0	0	0	0	0	0	0	0	0	0	0	0	0	0	0	0	0	0
ENSG00000090372__STRN4	48.3	0	9	7	4	2	3	3	2	1	8	4	5	0	2	0	7	2	0	3	7	0	5	3	0	0	3	8	2	2	0	3	5	4	6	1	7	1	1	6	1	6	0	2	0	2	4	4	3
ENSG00000090382__LYZ	0	0	0	0	0	0	0	0	0	0	0	0	0	0	0	0	0	0	0	0	0	0	0	0	0	0	0	0	0	0	0	0	0	0	0	0	0	0	0	0	0	0	0	0	0	0	0	0	0
ENSG00000090432__MUL1	3	0	2	0	0	0	0	0	2	0	0	0	2	0	0	0	0	1	0	0	0	0	2	1	0	0	0	1	0	0	0	0	0	1	0	2	0	0	0	1	0	0	0	0	0	0	0	2	0
ENSG00000090447__TFAP4	1	0	0	0	0	0	0	0	1	0	0	0	1	0	0	0	0	0	0	0	0	0	1	0	0	0	0	1	0	0	0	0	0	0	0	0	0	0	0	1	0	0	0	0	0	1	0	0	0
ENSG00000090470__PDCD7	9	0	0	0	1	1	0	0	0	0	1	0	1	0	0	0	1	0	0	0	0	0	0	0	0	0	1	1	0	0	0	1	1	0	0	0	0	0	0	0	0	0	0	0	0	0	0	1	1
ENSG00000090487__SPG21	9	0	3	0	2	4	1	0	3	1	0	0	3	1	1	0	2	2	2	0	1	0	1	0	1	0	1	4	1	0	0	1	1	2	1	1	1	2	0	2	1	1	0	0	0	3	2	0	0
ENSG00000090520__DNAJB11	8	0	1	0	2	0	0	2	2	0	1	3	5	0	0	0	2	0	1	1	0	0	3	0	1	0	0	2	1	1	0	0	0	0	0	3	4	1	1	0	2	2	0	0	0	0	0	0	0
ENSG00000090530__P3H2	0	0	0	0	0	0	0	0	0	0	0	0	0	0	0	0	0	1	0	0	1	0	0	0	0	0	0	1	0	2	0	0	0	0	0	0	0	1	0	0	0	0	1	0	0	0	1	0	0
ENSG00000090534__THPO	0	0	0	0	0	1	0	0	0	0	0	0	0	0	0	0	0	0	0	0	0	0	0	0	0	0	0	0	0	0	0	0	0	0	0	0	0	0	0	0	0	0	0	0	0	0	0	0	0
ENSG00000090539__CHRD	7	0	0	1	3	1	0	1	0	0	3	0	4	0	0	0	3	0	0	0	2	0	0	0	1	0	0	2	0	1	0	5	0	1	3	0	0	0	0	3	1	0	0	1	0	1	1	1	0
ENSG00000090554__FLT3LG-cluster	0	0	0	0	0	0	0	0	0	0	0	0	0	0	0	0	0	1	0	0	0	0	0	0	0	0	0	0	0	0	0	0	0	0	0	0	0	0	0	0	0	0	0	0	0	0	0	0	0
ENSG00000090565__RAB11FIP3	2	0	0	0	2	0	3	0	0	0	0	0	1	0	0	0	1	0	0	0	0	0	0	1	0	0	0	2	0	0	0	1	0	0	1	1	0	0	0	1	0	0	1	0	0	1	0	0	0
ENSG00000090581__GNPTG	12	0	0	2	4	2	1	1	1	1	5	0	2	1	3	0	1	1	0	1	2	0	3	2	0	0	1	4	1	1	0	2	3	2	3	0	3	1	0	0	0	1	1	0	0	1	1	5	1
ENSG00000090612__ZNF268	5	0	0	0	4	1	3	0	1	1	2	0	1	0	0	0	0	0	1	0	0	0	2	0	0	0	1	1	1	0	0	0	1	1	0	1	0	0	0	2	0	0	0	0	0	0	0	0	0
ENSG00000090612__ZNF268-cluster	0	0	0	0	0	0	0	0	0	0	0	0	0	0	0	0	0	0	0	0	0	0	0	0	0	0	0	0	0	0	0	0	0	0	0	0	0	0	0	0	0	0	0	0	0	0	0	0	0
ENSG00000090615__GOLGA3	22.1	0	0	0	3	3	3	0	3	0	0	1	2	2	0	0	3	1	0	1	1	0	1	0	1	0	2	3	1	1	0	0	3	2	1	1	0	2	1	0	0	1	1	0	0	1	2	0	0
ENSG00000090615__GOLGA3-cluster	1	0	0	0	0	0	0	0	0	0	0	0	1	0	0	0	0	0	0	0	0	0	0	0	0	0	0	0	0	0	0	0	0	0	0	0	0	0	0	0	0	0	0	0	0	0	0	0	0
ENSG00000090621__PABPC4	31.1	0	3	4	4	4	3	2	2	3	1	3	11	0	0	0	6	2	3	2	3	0	7	0	3	0	2	7	4	3	0	7	7	3	3	1	3	1	1	0	2	4	3	2	0	2	6	3	1
ENSG00000090661__CERS4	4	0	1	0	1	0	3	2	0	1	2	0	2	0	0	0	1	0	0	2	0	0	1	0	0	0	2	2	1	0	0	1	0	0	3	3	0	0	0	2	2	2	0	2	0	0	1	3	2
ENSG00000090674__MCOLN1	0	0	0	0	1	0	0	0	0	1	0	0	0	0	0	0	0	0	0	0	0	0	0	0	0	0	0	0	0	0	0	0	0	0	0	0	0	0	0	0	0	0	0	0	0	0	0	0	0
ENSG00000090674__MCOLN1-cluster	0	0	1	0	0	0	2	0	0	2	0	0	0	0	0	0	0	0	0	0	0	0	0	0	0	0	0	0	0	0	0	0	0	1	1	0	1	0	0	0	0	0	0	0	0	1	0	0	0
ENSG00000090686__USP48	7	0	3	1	1	4	5	0	5	1	5	4	4	1	1	0	1	2	1	1	1	0	2	1	1	0	1	3	2	3	0	2	0	5	1	1	0	0	0	3	3	0	0	2	1	0	2	0	1
ENSG00000090776__EFNB1	1	0	2	0	0	1	1	0	2	0	0	0	0	0	1	0	0	0	0	1	0	0	0	1	0	0	0	0	0	0	0	0	0	0	0	0	1	0	0	0	0	0	0	0	0	0	0	0	0
ENSG00000090857__PDPR	3	0	1	1	0	1	0	0	1	0	1	1	3	0	0	0	0	0	0	0	0	0	0	0	1	0	0	0	2	0	0	1	0	1	0	0	0	0	0	0	0	0	0	0	0	0	0	1	0
ENSG00000090861__AARS	16	0	2	2	3	1	1	0	3	0	10	2	1	0	3	0	5	3	1	1	0	0	1	0	1	0	2	3	0	1	0	2	2	7	2	4	1	3	0	2	1	0	3	5	0	0	2	2	0
ENSG00000090863__GLG1	18	0	1	2	1	2	5	3	1	0	3	3	2	1	0	0	2	1	2	2	0	0	1	0	0	0	1	3	5	3	0	1	5	1	6	1	1	2	0	1	3	2	0	0	0	0	0	0	2
ENSG00000090889__KIF4A	6	0	6	1	0	3	0	0	0	0	8	0	2	0	0	0	1	0	0	0	0	0	1	0	1	0	0	0	0	0	0	0	0	0	0	0	4	2	0	0	0	4	0	0	0	1	0	0	3
ENSG00000090905__TNRC6A	25.1	0	1	1	2	1	6	1	2	2	5	3	2	0	4	0	5	1	1	0	2	0	1	2	0	0	1	4	3	4	0	0	2	4	1	2	2	5	0	1	1	1	2	0	1	3	3	2	1
ENSG00000090924__PLEKHG2	5	0	1	1	0	0	0	0	0	0	0	1	1	0	0	0	0	1	0	0	0	0	0	0	0	0	1	0	0	0	0	2	0	0	1	0	0	0	1	0	1	0	0	0	0	0	0	0	1
ENSG00000090932__DLL3	1	0	0	0	0	0	0	0	1	1	0	0	0	0	0	0	0	0	0	1	0	0	0	0	0	0	0	0	0	0	0	0	0	0	0	0	0	0	0	0	0	0	0	0	0	0	0	0	0
ENSG00000090971__NAT14	6	0	0	1	2	2	2	1	0	0	0	1	3	1	0	0	0	2	2	1	0	0	0	1	1	0	0	1	0	1	0	0	0	1	3	0	1	0	0	0	0	0	0	1	0	2	2	3	1
ENSG00000090975__PITPNM2	0	0	0	0	0	0	0	0	0	0	0	0	0	0	0	0	0	0	0	2	0	0	0	0	0	0	0	0	0	0	0	0	0	0	0	0	0	0	0	0	0	0	0	0	0	0	0	0	0
ENSG00000090989__EXOC1	8	0	1	0	1	1	4	0	0	2	1	0	1	0	0	0	0	1	1	0	0	0	0	0	1	0	1	0	0	0	0	1	2	0	1	0	1	1	0	2	1	0	0	1	0	1	3	0	0
ENSG00000091009__RBM27	23.1	0	0	2	3	6	1	0	3	0	3	1	1	0	0	0	1	0	1	2	3	0	2	0	0	0	1	2	1	0	0	1	3	6	0	3	0	2	0	2	0	3	0	1	0	0	3	2	0
ENSG00000091010__POU4F3-cluster	22.1	0	0	0	4	1	8	2	7	2	1	0	1	0	2	0	1	2	0	0	2	0	2	0	1	0	5	1	2	1	0	1	0	3	3	1	0	7	0	1	1	2	0	0	0	0	0	3	1
ENSG00000091039__OSBPL8	12	1	1	1	1	3	0	2	4	2	4	0	1	1	2	0	0	2	3	0	0	0	7	0	3	0	2	0	2	3	0	0	5	4	1	3	4	0	1	2	1	4	0	0	0	0	0	4	1
ENSG00000091073__DTX2	2	0	0	0	1	0	0	0	0	0	0	1	0	0	0	0	1	0	0	0	0	0	1	0	0	0	0	0	0	0	0	0	0	0	0	0	0	0	0	0	0	0	0	0	0	0	0	0	0
ENSG00000091127__PUS7	2	0	0	0	0	0	2	0	1	0	0	1	0	1	0	0	0	1	0	0	0	0	2	0	0	0	0	1	0	0	0	0	0	0	1	0	0	0	0	1	1	1	2	0	0	0	0	0	0
ENSG00000091129__NRCAM	4	0	1	2	1	0	0	0	1	0	0	2	0	0	0	0	2	1	0	0	0	0	0	0	0	0	0	0	0	0	0	0	0	0	1	0	0	0	0	0	0	0	0	0	0	0	0	1	0
ENSG00000091136__LAMB1	17	0	1	4	0	3	0	0	2	2	0	0	0	0	0	0	0	1	1	0	0	0	0	0	0	0	1	1	1	1	0	2	1	0	5	0	0	0	2	1	0	0	0	0	0	0	0	0	0
ENSG00000091137__SLC26A4	0	0	0	0	0	0	0	0	0	0	0	0	0	0	0	0	0	0	0	0	0	0	0	0	0	0	0	0	0	0	0	0	0	0	0	0	1	0	0	0	0	0	0	0	0	0	0	0	0
ENSG00000091140__DLD	10	0	2	3	9	3	7	1	3	1	4	2	5	1	0	0	2	1	0	1	0	0	3	4	0	0	3	4	1	1	0	0	6	0	4	2	3	5	0	4	0	1	0	0	0	2	0	1	1
ENSG00000091157__WDR7	3	0	0	0	0	1	0	0	0	0	0	0	2	0	0	0	0	1	0	0	0	0	0	0	0	0	0	1	1	0	0	0	0	0	0	0	0	0	1	1	0	0	0	0	0	0	0	0	0
ENSG00000091164__TXNL1	35.2	0	2	0	12	5	6	3	4	2	5	1	9	3	1	1	13	4	2	1	1	0	3	2	1	0	4	7	5	3	0	2	6	8	3	4	3	6	1	1	3	3	0	0	0	1	1	2	3
ENSG00000091262__ABCC6	0	0	0	0	0	0	0	0	0	0	0	0	0	0	0	0	0	0	0	0	0	0	0	0	0	0	0	0	0	0	0	0	0	0	0	0	0	0	0	0	0	0	0	0	0	0	0	0	0
ENSG00000091317__CMTM6	20	0	0	1	1	6	8	0	0	3	7	3	1	4	2	0	6	1	1	1	3	0	2	2	1	0	2	4	1	2	0	0	1	2	5	1	2	2	1	1	2	3	2	1	0	2	0	7	3
ENSG00000091409__ITGA6	53.3	2	4	1	18	2	5	0	3	2	20	4	1	1	0	0	8	4	5	0	5	0	3	4	0	0	7	3	5	2	0	3	0	1	2	4	9	12	0	1	5	4	1	2	1	0	6	0	2
ENSG00000091428__RAPGEF4	0	0	0	0	0	1	0	0	0	0	0	0	0	0	0	0	0	0	0	0	0	0	0	0	0	0	0	0	0	0	0	0	0	0	0	0	0	1	0	0	0	0	0	0	0	0	0	0	0
ENSG00000091436__MAP3K20	57.4	0	2	2	4	7	4	15	0	3	17	16	6	2	9	0	4	0	2	3	2	0	8	0	1	0	5	7	1	12	0	0	6	4	3	7	1	10	4	2	1	8	6	4	0	1	7	3	1
ENSG00000091482__SMPX	0	0	0	0	0	0	0	0	0	0	0	0	0	0	0	0	0	0	0	0	0	0	0	0	0	0	0	0	0	0	0	0	0	0	0	0	0	0	0	0	0	0	0	0	0	0	0	0	0
ENSG00000091483__FH	25.1	1	9	6	2	5	2	2	3	1	9	1	6	2	1	0	1	1	3	1	0	0	4	1	0	0	1	1	2	0	0	0	3	0	3	0	1	2	0	2	4	2	2	4	0	1	0	2	0
ENSG00000091490__SEL1L3	2	0	1	0	0	0	0	0	0	0	2	0	0	0	0	0	0	0	0	0	0	0	0	0	0	0	0	0	0	2	0	0	0	0	0	0	0	0	0	0	0	0	0	0	0	0	0	0	0
ENSG00000091513__TF	0	0	0	0	0	0	0	0	0	0	0	0	0	0	0	0	0	0	0	0	0	0	0	0	0	0	0	0	0	0	0	0	0	0	0	0	0	0	0	0	0	0	0	0	0	0	0	0	0
ENSG00000091527__CDV3	30.1	0	1	1	4	2	5	7	5	2	1	5	1	0	1	0	4	3	0	0	0	0	5	0	1	0	5	1	2	0	0	4	2	3	1	1	3	6	1	3	0	2	2	1	0	2	2	2	0
ENSG00000091542__ALKBH5	32.1	0	1	3	1	2	2	3	2	2	7	0	4	1	0	0	3	0	1	0	0	0	6	3	1	0	0	2	2	2	0	4	4	3	5	5	2	3	1	2	4	4	0	1	0	1	5	4	2
ENSG00000091592__NLRP1	0	0	0	0	0	0	0	0	0	0	0	0	0	0	0	0	0	0	0	0	0	0	0	0	0	0	0	0	0	1	0	0	0	0	0	0	0	0	0	0	0	0	0	0	0	1	0	0	0
ENSG00000091622__PITPNM3	0	0	0	0	0	2	0	0	0	0	0	0	1	0	0	0	0	0	0	0	0	0	0	0	0	0	0	0	0	0	0	0	0	1	0	0	0	0	0	0	0	0	0	0	0	0	0	0	0
ENSG00000091640__SPAG7	21.1	0	6	2	5	2	8	3	2	2	6	1	4	1	1	0	3	0	0	0	1	0	4	3	1	0	2	3	0	1	0	4	2	4	4	1	6	1	2	3	1	1	0	2	0	2	1	3	1
ENSG00000091651__ORC6	4	0	2	6	0	3	1	0	1	0	3	0	2	1	0	0	0	0	0	0	0	0	2	0	1	0	0	0	0	0	0	0	0	5	2	0	0	0	1	0	0	2	0	1	0	0	0	1	0
ENSG00000091656__ZFHX4	11	0	1	1	0	2	0	0	10	1	0	0	0	0	1	0	0	0	0	0	0	0	0	0	0	0	0	0	0	1	0	0	1	4	2	0	0	1	0	0	0	0	0	0	0	0	0	3	0
ENSG00000091732__ZC3HC1	4	0	1	0	0	0	2	0	1	1	1	0	1	1	0	0	0	0	0	0	1	0	1	0	0	0	3	0	1	0	0	0	2	0	0	0	1	1	0	0	0	1	0	0	0	0	0	1	0
ENSG00000091831__ESR1	0	0	0	0	0	0	0	0	0	0	0	0	0	0	0	0	1	0	0	0	0	0	0	0	0	0	0	0	0	0	0	0	1	0	0	0	0	0	0	0	0	0	0	0	0	0	0	0	0
ENSG00000091844__RGS17	7	0	1	2	0	0	0	0	0	2	1	0	1	0	0	0	0	0	1	0	1	0	3	0	0	0	0	0	0	1	0	1	0	0	1	0	0	1	0	0	0	0	0	1	0	0	1	1	0
ENSG00000091879__ANGPT2	0	0	0	0	0	0	0	0	0	0	0	0	0	0	0	0	0	0	0	0	0	0	0	0	0	0	0	0	0	0	0	0	0	0	0	0	0	0	0	0	0	0	0	0	0	0	0	0	0
ENSG00000091947__TMEM101	8	0	0	0	5	1	1	0	2	0	3	3	1	1	2	0	1	0	0	0	1	0	2	1	0	0	2	0	2	1	0	0	2	1	3	0	1	0	0	0	0	2	3	1	0	1	0	1	0
ENSG00000091972__CD200	2	0	0	0	0	0	0	0	0	0	0	0	0	0	1	0	0	0	0	0	0	0	1	0	1	0	4	0	0	0	0	0	0	0	0	1	0	0	0	1	0	0	0	0	0	0	0	0	0
ENSG00000091986__CCDC80	85.9	0	2	3	10	8	11	2	1	5	9	7	8	2	5	0	7	2	7	0	5	0	3	4	4	0	2	8	4	10	0	7	12	9	9	7	9	11	0	5	3	7	5	3	0	3	4	3	2
ENSG00000092010__PSME1	16	0	4	0	4	5	2	4	7	3	6	3	1	1	2	0	5	2	3	0	0	1	3	0	0	0	4	3	1	1	0	0	2	3	2	0	4	2	0	7	2	4	0	0	0	1	0	1	0
ENSG00000092020__PPP2R3C	1	0	1	0	0	0	0	1	0	0	0	0	1	0	0	0	0	0	0	0	1	0	1	0	0	0	0	0	0	0	0	0	0	2	0	0	1	1	0	0	0	2	0	1	0	0	0	0	0
ENSG00000092036__HAUS4	1	0	0	0	0	0	0	0	0	0	0	0	1	0	0	0	0	0	0	0	0	0	0	0	0	0	0	0	0	0	0	0	0	0	1	0	0	0	0	0	0	0	0	0	0	1	0	0	0
ENSG00000092036__HAUS4-cluster	5	0	0	0	0	0	1	0	0	0	1	1	0	0	0	0	0	0	0	1	0	0	0	1	1	0	0	1	0	0	0	0	0	1	0	0	0	2	1	0	0	1	0	1	0	2	0	1	1
ENSG00000092051__JPH4	5	0	0	1	0	0	0	0	0	0	1	0	0	1	0	0	2	0	0	0	0	0	0	1	0	0	0	0	1	0	0	1	0	1	0	0	0	0	0	2	0	0	0	0	0	0	0	1	0
ENSG00000092051__JPH4-cluster	0	0	0	0	0	0	0	0	0	0	0	0	0	0	0	0	0	0	0	0	0	0	0	0	0	0	0	0	0	0	0	0	0	1	0	0	0	0	0	0	0	0	0	0	0	0	0	0	0
ENSG00000092068__SLC7A8	0	0	0	0	0	0	0	0	0	0	0	0	0	1	0	0	0	0	0	0	0	0	0	0	0	0	0	0	0	0	0	0	0	0	0	0	0	0	0	0	0	0	0	0	0	0	0	0	0
ENSG00000092094__OSGEP	3	0	1	1	0	0	0	0	1	2	1	1	3	0	0	0	0	0	0	0	0	0	2	0	0	0	1	0	0	0	0	0	0	0	0	0	2	0	1	1	3	2	0	1	0	0	0	1	0
ENSG00000092096__SLC22A17	1	0	0	0	0	0	0	0	0	0	0	0	1	0	0	0	1	1	0	0	0	0	0	0	0	0	0	0	0	0	0	0	0	0	1	0	0	0	0	0	0	0	0	0	0	0	1	0	1
ENSG00000092098__RNF31	0	0	0	0	0	0	0	0	0	0	0	0	0	0	0	0	0	0	0	0	0	0	0	0	0	0	0	0	0	0	0	0	0	0	0	0	0	0	0	0	0	0	0	0	0	0	0	0	0
ENSG00000092098__RNF31-cluster	13	0	2	0	1	1	2	1	0	0	4	0	2	1	0	0	1	0	0	0	1	0	1	1	0	0	1	1	0	0	1	2	0	0	0	1	1	0	0	0	1	0	0	0	1	0	0	1	0
ENSG00000092108__SCFD1	15	0	0	3	2	0	0	3	0	1	4	4	3	0	0	0	1	0	1	0	2	0	2	2	0	0	0	1	0	3	0	0	2	2	4	1	2	1	0	2	1	0	1	0	0	0	0	2	0
ENSG00000092140__G2E3	11	0	1	1	3	1	1	0	3	0	6	0	1	0	0	0	0	0	0	0	1	0	1	0	0	0	0	3	0	0	0	0	2	1	0	0	0	0	0	0	0	1	0	0	0	0	0	2	0
ENSG00000092148__HECTD1	35.2	0	0	3	2	4	8	6	4	2	7	10	2	2	0	0	11	2	1	0	3	1	2	3	1	0	5	5	1	2	0	1	3	3	1	4	6	3	0	4	0	2	2	2	0	2	2	3	1
ENSG00000092199__HNRNPC	176.8	0	11	13	26.1	25.1	26.1	16	29.1	16	25.1	22.1	12	6	11	1	29.1	8	9	2	8	0	35.2	2	4	0	24.1	20	17	10	0	8	26.1	17	28.1	17	17	12	0	14	20	13	11	10	0	11	14	22.1	4
ENSG00000092200__RPGRIP1	0	0	0	0	0	0	1	0	0	0	0	0	0	0	0	0	0	0	0	0	0	0	0	0	0	0	0	0	0	0	0	0	0	0	0	0	0	0	0	0	0	0	0	0	0	0	0	0	0
ENSG00000092201__SUPT16H	36.2	1	4	8	2	10	0	7	4	0	8	2	6	2	1	0	5	0	2	0	1	0	6	1	2	0	2	2	0	2	0	1	2	9	10	2	1	4	0	0	5	4	1	3	0	1	3	4	0
ENSG00000092203__TOX4	8	0	0	0	3	0	0	1	0	1	0	0	1	0	2	0	0	0	0	0	1	0	0	1	0	0	0	1	0	0	0	0	0	2	0	0	1	1	0	0	0	0	0	2	0	0	1	0	1
ENSG00000092208__GEMIN2	0	0	1	1	0	0	0	0	0	0	3	1	1	1	0	0	1	2	0	0	0	0	0	0	1	0	0	0	0	0	0	0	0	0	1	0	0	0	0	0	0	1	0	0	0	0	0	1	0
ENSG00000092295__TGM1	0	0	0	0	0	0	0	0	0	0	0	0	0	0	0	0	0	0	0	0	0	0	0	0	0	0	0	0	0	0	0	0	0	0	0	0	0	0	0	0	0	0	0	0	0	0	0	0	0
ENSG00000092330__TINF2	13	0	4	3	1	0	1	0	0	0	1	2	1	1	0	0	2	1	0	0	0	0	0	0	2	0	0	2	1	0	0	1	0	2	0	0	0	0	0	0	0	0	0	1	0	0	0	1	0
ENSG00000092345__DAZL	0	0	0	0	0	0	0	0	0	0	0	0	0	0	0	0	0	0	0	0	0	0	0	0	0	0	0	0	0	0	0	1	0	0	0	0	0	0	0	0	0	0	0	0	0	0	0	0	0
ENSG00000092377__TBL1Y	0	0	0	0	0	0	0	0	0	0	0	0	0	0	0	0	0	0	0	0	0	0	0	0	0	0	0	0	0	0	0	0	0	0	0	0	0	0	0	0	0	0	0	0	0	0	0	0	0
ENSG00000092421__SEMA6A	0	0	0	0	0	0	0	0	0	0	0	0	0	0	0	0	0	0	1	0	0	0	0	0	0	0	0	0	0	0	0	0	0	0	0	0	1	0	0	0	0	0	0	0	0	0	0	1	0
ENSG00000092439__TRPM7	6	0	0	0	0	0	1	1	0	0	2	0	0	0	0	0	0	0	0	0	0	0	0	1	0	0	0	0	0	0	0	1	0	0	0	0	0	0	0	1	0	0	0	0	0	1	0	0	0
ENSG00000092445__TYRO3	27.1	0	3	5	2	3	3	3	3	1	3	1	8	3	0	0	3	0	0	1	3	0	7	5	2	0	2	1	7	1	1	4	1	3	6	6	4	2	0	4	2	2	1	0	0	0	1	0	0
ENSG00000092470__WDR76	5	0	0	3	0	1	0	0	0	0	0	0	5	0	0	0	0	0	0	0	0	0	2	0	2	0	0	0	0	1	0	0	0	2	2	0	0	0	0	0	0	0	0	0	0	0	0	1	0
ENSG00000092531__SNAP23	8	0	0	0	1	1	0	0	1	3	1	0	3	0	2	0	0	1	0	0	0	0	0	0	0	0	1	1	1	2	0	2	2	2	3	1	0	1	1	0	1	0	0	1	0	0	1	0	0
ENSG00000092621__PHGDH	15	0	2	16	1	11	6	0	10	0	5	9	7	0	0	0	10	0	0	0	0	0	3	0	2	0	0	0	0	0	0	0	0	1	0	1	0	1	0	2	5	13	2	8	0	2	1	0	0
ENSG00000092758__COL9A3	8	0	1	0	1	0	0	0	2	2	2	1	1	0	0	0	2	0	0	0	0	1	1	1	1	0	0	1	1	1	0	0	2	0	1	0	0	1	0	1	0	0	0	1	0	0	0	0	0
ENSG00000092820__EZR	34.1	0	2	6	4	3	7	2	1	1	8	4	7	1	1	0	8	2	1	0	1	0	2	0	1	0	6	2	3	2	0	2	4	4	1	4	5	4	0	2	2	0	2	3	0	0	5	4	2
ENSG00000092841__MYL6	117.7	1	17	23.1	21.1	20	18	14	15	9	17	12	23.1	13	10	0	19	7	10	2	10	1	18	7	4	0	8	9	14	5	0	11	14	14	19	6	20	15	4	19	14	17	2	7	1	4	16	16	4
ENSG00000092841__MYL6-cluster	9	0	1	1	1	1	3	2	0	1	0	1	1	1	0	0	0	0	1	2	0	0	1	0	0	0	0	0	0	0	0	0	2	2	1	0	5	0	0	0	0	0	0	0	0	0	1	0	0
ENSG00000092847__AGO1	8	0	0	0	0	1	1	1	0	0	0	0	1	0	1	0	0	0	0	0	0	0	4	1	0	0	0	2	2	3	0	1	0	2	1	0	1	0	2	0	0	0	2	2	0	3	1	0	2
ENSG00000092853__CLSPN	12	0	0	4	1	8	0	0	0	1	0	2	5	0	0	0	0	0	0	0	0	0	6	0	0	0	0	0	0	0	0	0	0	3	3	0	0	0	0	0	0	0	0	3	0	0	0	0	0
ENSG00000092871__RFFL	4	0	0	0	0	1	0	0	1	0	1	1	0	0	0	0	0	0	1	0	0	0	0	0	2	0	1	0	1	0	0	0	0	1	0	0	0	0	0	2	1	1	0	0	0	0	0	0	0
ENSG00000092871__RFFL-cluster	1	0	0	0	0	0	0	0	0	0	0	0	0	0	0	0	0	0	0	0	0	0	0	0	0	0	0	0	0	0	0	0	2	0	1	0	0	0	0	0	0	0	0	0	0	0	0	0	0
ENSG00000092929__UNC13D	2	0	0	0	0	0	0	0	0	0	0	0	0	0	0	0	0	0	0	0	0	0	0	0	0	0	0	0	0	0	0	0	0	1	0	0	0	0	0	0	0	0	0	0	0	0	0	0	0
ENSG00000092931__MFSD11	3	0	1	0	0	0	1	0	0	0	0	1	0	0	0	0	2	0	0	0	0	0	0	0	1	0	0	0	0	0	0	0	0	0	0	0	0	0	0	0	0	0	0	2	0	0	1	0	0
ENSG00000092931__MFSD11-cluster	1	0	0	1	1	1	1	0	0	0	2	0	0	1	0	0	0	0	0	0	1	0	0	0	0	0	0	0	1	0	0	0	2	0	0	0	1	0	0	0	0	0	0	0	0	0	0	0	0
ENSG00000092964__DPYSL2	45.2	0	3	10	1	6	0	2	2	0	4	3	7	1	1	0	3	0	2	0	2	0	16	0	1	0	5	1	2	0	1	2	3	1	5	0	0	3	3	5	1	3	1	3	0	3	0	10	0
ENSG00000092969__TGFB2	0	0	0	0	0	0	0	0	0	0	0	0	0	0	0	0	0	0	0	0	0	0	0	0	0	0	0	0	0	0	0	0	0	0	0	0	0	0	0	0	0	0	0	0	0	0	0	0	0
ENSG00000092978__GPATCH2	6	0	0	0	1	3	0	0	0	0	0	0	0	0	0	0	0	1	0	0	2	0	2	1	0	0	1	2	1	0	0	0	0	1	1	0	0	0	0	0	0	1	0	0	0	0	0	0	1
ENSG00000093000__NUP50	16	0	0	3	2	7	2	3	3	3	3	4	10	2	0	0	3	1	1	0	1	0	2	1	0	0	1	2	0	2	0	3	2	3	2	2	1	0	2	0	0	3	1	5	0	1	3	1	0
ENSG00000093009__CDC45	1	0	2	4	0	2	0	0	1	0	0	0	2	0	0	0	0	0	0	0	0	0	1	0	1	0	0	0	0	0	0	0	0	0	0	0	0	0	0	0	1	0	0	0	0	0	0	1	0
ENSG00000093010__COMT	28.1	0	5	2	3	2	4	2	4	2	10	2	3	0	1	0	4	4	1	3	3	0	6	1	1	0	2	4	1	1	0	1	5	6	6	3	2	2	0	0	1	0	5	2	0	1	5	2	1
ENSG00000093100__XXbac-B461K10.4	0	0	0	0	0	0	0	0	0	0	0	0	0	0	0	0	0	0	0	0	0	0	0	0	0	0	0	0	0	0	0	0	0	0	0	0	0	0	0	0	0	0	0	0	0	0	0	0	0
ENSG00000093144__ECHDC1	12	0	3	4	1	0	4	1	0	0	3	4	0	0	0	0	1	0	0	0	0	0	3	0	0	0	1	3	1	0	0	1	0	6	1	3	2	0	0	1	0	1	0	0	0	1	3	0	0
ENSG00000093167__LRRFIP2	15	0	0	1	2	0	2	2	0	1	11	0	4	2	1	0	1	0	2	0	1	0	2	1	0	0	4	0	1	1	0	3	4	1	1	5	2	0	0	1	0	0	1	1	0	1	0	3	0
ENSG00000093183__SEC22C	17	0	3	2	12	4	7	2	2	1	5	2	5	1	1	0	5	0	1	0	2	0	3	0	0	0	1	6	1	1	1	1	6	4	2	0	1	2	0	4	5	1	2	2	0	2	2	4	0
ENSG00000093217__XYLB	1	0	0	0	0	1	0	0	0	0	0	0	0	0	0	0	0	0	0	0	0	0	1	0	0	0	0	0	0	0	0	0	0	0	0	0	0	0	0	0	0	0	0	0	0	0	0	0	0
ENSG00000094631__HDAC6	10	0	0	1	2	1	1	2	0	1	4	1	1	0	1	0	0	1	0	0	0	0	0	1	0	0	3	0	1	1	1	2	0	3	3	1	3	0	0	0	3	1	0	2	0	0	1	0	1
ENSG00000094804__CDC6	13	0	0	3	1	7	0	7	0	0	0	0	5	0	0	0	0	0	0	0	0	0	4	0	0	0	1	1	0	0	0	0	2	1	7	0	2	0	0	0	0	0	0	1	0	0	0	0	0
ENSG00000094841__UPRT	0	0	0	0	1	0	0	0	0	0	0	0	0	1	0	0	0	0	0	0	0	0	0	0	0	0	0	0	0	0	0	0	0	0	0	0	0	0	0	0	0	0	0	0	0	0	0	0	0
ENSG00000094880__CDC23	15	0	2	2	6	3	3	3	3	2	5	2	4	2	1	0	2	2	1	1	0	0	4	2	0	0	2	1	1	1	0	1	3	2	2	1	3	2	0	4	1	3	0	2	0	0	1	2	2
ENSG00000094914__AAAS	17	0	5	1	1	3	3	1	6	2	7	3	2	2	0	1	4	0	2	2	0	2	5	1	1	0	2	1	1	0	1	1	5	0	5	2	5	2	1	0	3	2	0	0	1	0	2	2	0
ENSG00000094916__CBX5	69.6	0	6	6	3	22.1	17	8	8	2	28.1	4	9	2	3	0	0	2	3	1	3	0	17	2	2	0	9	6	3	4	0	2	9	6	11	5	7	6	0	2	2	12	2	8	0	4	3	9	7
ENSG00000094975__SUCO	32.1	0	1	4	4	5	2	6	2	3	8	3	4	1	2	0	7	1	4	1	1	1	2	3	2	0	3	6	2	2	0	3	2	2	6	2	1	4	2	1	1	4	2	2	0	3	4	2	6
ENSG00000095002__MSH2	29.1	0	2	6	0	13	2	2	1	3	2	1	11	0	1	0	1	3	0	0	2	0	26.1	2	0	0	3	1	1	3	0	3	2	4	5	3	2	1	1	3	2	3	0	1	0	0	1	5	0
ENSG00000095015__MAP3K1	10	0	0	0	1	1	0	0	1	0	2	0	0	0	0	0	1	1	0	0	0	0	1	0	0	0	1	0	0	1	0	0	0	0	1	0	3	1	0	0	1	1	1	0	0	0	0	0	1
ENSG00000095059__DHPS	13	0	0	3	3	4	2	1	7	2	3	1	4	2	1	0	2	2	0	0	1	0	2	2	0	0	0	1	2	0	0	0	4	3	1	0	5	2	2	1	1	4	1	1	0	0	3	0	0
ENSG00000095066__HOOK2	6	0	0	0	3	2	2	1	0	0	1	1	2	1	0	0	2	0	2	0	0	0	1	0	1	0	1	0	0	0	0	0	1	0	0	0	1	0	0	0	0	0	0	0	0	0	0	0	1
ENSG00000095139__ARCN1	28.1	0	2	2	6	3	9	7	6	4	9	2	6	1	0	1	3	2	2	0	1	0	9	0	2	0	10	3	3	1	0	3	7	4	4	6	5	5	0	3	3	1	1	2	0	2	5	3	2
ENSG00000095203__EPB41L4B	0	0	0	0	0	0	0	0	0	0	0	0	0	0	0	0	0	0	0	0	0	0	0	0	0	0	0	0	0	0	0	0	0	0	0	0	0	0	0	0	0	0	0	0	0	0	0	0	0
ENSG00000095209__TMEM38B	0	0	0	0	0	0	0	0	0	0	0	0	0	0	0	0	0	0	0	0	0	0	0	0	0	0	0	0	0	0	0	3	0	1	0	0	0	0	0	0	0	0	0	0	0	0	0	0	0
ENSG00000095261__PSMD5	12	0	0	0	0	1	0	0	1	0	0	1	0	0	1	0	1	0	0	0	0	0	1	0	0	0	1	0	1	1	0	3	1	1	0	1	1	0	0	1	0	1	0	0	0	0	1	2	0
ENSG00000095303__PTGS1	1	0	0	0	0	0	0	0	0	0	0	0	0	0	0	0	0	0	0	0	0	0	0	0	0	0	0	0	0	0	0	0	0	0	0	0	0	0	0	0	0	0	0	0	0	0	0	0	0
ENSG00000095319__NUP188	14	0	2	6	1	3	0	1	2	1	2	0	3	0	1	1	2	0	0	0	0	0	5	1	0	0	3	1	1	0	0	1	2	3	1	0	2	3	0	0	1	2	0	2	0	3	0	1	1
ENSG00000095319__NUP188-cluster	0	0	0	0	0	0	0	0	0	0	0	0	0	0	0	0	0	0	0	0	0	0	0	0	0	0	0	0	0	0	0	0	0	0	0	0	0	0	0	0	0	0	0	0	0	0	0	0	0
ENSG00000095321__CRAT	2	0	1	0	1	1	0	0	0	0	2	1	1	0	0	0	0	0	0	0	0	0	0	0	0	0	0	0	0	0	0	0	0	0	1	0	0	0	0	2	0	0	0	0	0	0	0	0	2
ENSG00000095370__SH2D3C	1	0	0	0	0	0	0	0	0	0	0	0	0	0	0	0	0	0	0	0	0	0	0	0	0	0	0	0	0	0	0	0	0	0	0	0	0	0	0	0	0	0	0	0	0	0	0	0	0
ENSG00000095380__NANS	5	0	1	0	2	0	0	1	1	0	0	1	0	1	0	0	0	0	0	0	0	0	0	0	0	0	1	0	0	0	0	0	1	3	0	1	0	0	0	0	0	0	0	0	0	0	2	3	0
ENSG00000095383__TBC1D2	0	0	0	0	0	0	0	0	0	0	0	0	1	0	0	0	0	0	0	0	0	0	0	0	0	0	0	0	0	0	0	0	0	0	0	0	0	0	0	0	0	0	1	0	0	0	0	0	0
ENSG00000095397__WHRN	2	0	0	0	1	0	1	0	0	0	0	0	0	0	0	0	0	0	0	0	0	0	0	0	0	0	0	0	0	0	0	0	0	0	0	0	0	0	0	0	0	0	0	0	0	0	0	0	0
ENSG00000095485__CWF19L1	1	0	0	0	1	0	0	0	1	0	0	0	0	0	0	0	0	0	0	0	0	0	2	0	0	0	0	0	0	0	0	0	0	0	0	0	0	0	0	1	1	0	0	0	0	0	0	0	0
ENSG00000095539__SEMA4G	2	0	0	1	0	1	0	0	0	0	0	0	1	0	0	0	0	0	0	0	0	0	0	0	0	0	0	0	0	1	0	0	0	0	1	1	0	0	0	0	0	1	0	0	0	2	1	0	0
ENSG00000095564__BTAF1	15	0	0	1	1	0	0	0	0	0	2	0	0	0	0	0	1	1	1	1	0	0	3	0	0	0	1	1	0	0	0	0	2	0	1	0	2	1	0	0	0	0	0	0	0	0	0	1	0
ENSG00000095574__IKZF5	1	0	0	0	0	0	1	0	0	0	0	0	0	0	0	0	1	0	0	0	0	0	0	0	0	0	0	0	0	0	0	0	0	0	0	1	0	2	0	0	0	0	0	0	0	0	0	0	0
ENSG00000095585__BLNK	0	0	0	0	0	0	0	0	0	0	0	0	0	0	0	0	0	0	0	0	0	0	0	0	0	0	0	0	0	0	0	0	0	0	0	0	0	0	0	0	0	0	0	0	0	0	0	0	0
ENSG00000095596__CYP26A1	0	0	0	0	0	0	0	0	0	0	0	0	0	0	0	0	0	0	0	0	0	0	0	0	0	0	0	0	0	0	0	0	0	0	0	0	0	0	0	0	0	0	0	0	0	0	0	0	0
ENSG00000095637__SORBS1	0	0	0	0	0	0	1	0	0	0	0	0	0	0	0	0	0	1	0	0	0	0	0	0	0	0	0	0	0	0	0	0	0	0	0	0	0	0	0	0	1	0	0	0	0	0	0	0	0
ENSG00000095739__BAMBI	2	0	0	0	2	0	1	0	0	0	0	0	0	0	0	0	1	0	0	0	0	0	0	2	0	0	0	0	1	0	0	0	1	0	0	0	0	0	0	0	0	0	0	0	0	0	0	0	0
ENSG00000095752__IL11	0	0	0	0	0	0	0	0	0	0	1	0	0	0	0	0	0	0	0	0	0	0	0	0	0	0	0	0	0	0	0	0	0	0	0	0	0	0	0	0	0	0	0	0	0	0	0	0	0
ENSG00000095787__WAC	46.3	2	1	6	15	9	12	5	4	1	3	10	4	3	5	1	12	1	0	3	2	0	12	3	1	0	3	6	3	4	0	4	4	9	7	3	6	4	0	6	4	5	0	2	0	3	6	6	2
ENSG00000095794__CREM	4	0	0	0	0	1	0	0	0	1	0	0	1	1	0	0	0	0	0	0	1	0	1	0	0	0	0	0	0	1	0	0	0	0	1	0	0	0	0	1	0	0	0	0	0	0	0	0	0
ENSG00000095906__NUBP2	15	0	2	2	0	1	2	1	1	0	2	3	1	2	0	0	1	4	0	1	2	0	1	1	0	0	0	2	1	1	0	0	2	3	4	0	3	4	1	2	0	2	0	0	0	0	1	1	0
ENSG00000095917__TPSD1	0	0	0	0	0	0	0	0	0	0	0	0	0	0	0	0	0	0	0	0	0	0	0	0	0	0	0	0	0	0	0	0	0	0	0	0	0	0	0	0	0	0	0	0	0	0	0	0	0
ENSG00000095951__HIVEP1	2	0	0	0	0	0	1	0	0	0	0	0	0	0	0	0	1	0	0	0	0	0	0	0	0	0	0	0	0	0	0	0	0	0	0	0	0	0	0	0	0	0	0	0	0	0	0	0	0
ENSG00000095981__KCNK16	1	0	0	0	0	0	0	0	0	0	0	0	0	0	0	0	0	0	0	0	0	0	0	0	0	0	0	0	0	0	0	0	0	0	0	0	0	0	0	0	0	0	0	0	0	0	0	0	0
ENSG00000096060__FKBP5	16	0	1	6	1	10	3	3	0	1	2	2	11	0	1	1	0	0	0	1	0	0	4	0	2	0	2	6	1	1	0	1	0	4	4	2	2	1	1	3	3	1	0	0	0	1	2	0	0
ENSG00000096063__SRPK1	18	0	0	2	4	5	7	3	3	3	7	1	2	0	0	0	0	1	0	0	1	0	4	0	1	0	1	4	0	1	0	1	0	3	2	2	2	0	0	1	3	7	2	0	0	0	1	2	1
ENSG00000096070__BRPF3	7	0	2	2	2	1	0	2	0	0	1	0	1	0	0	0	0	1	0	0	0	0	0	1	0	0	0	0	1	1	0	2	1	3	2	0	0	1	0	0	2	1	0	0	0	0	0	1	0
ENSG00000096080__MRPS18A	2	0	0	1	0	0	1	0	0	0	1	2	1	1	0	0	1	0	0	0	0	0	1	0	0	0	0	0	0	0	0	2	2	1	1	1	0	0	0	0	0	0	1	2	0	0	0	0	0
ENSG00000096092__TMEM14A	11	0	1	0	0	3	1	0	0	1	3	0	2	0	1	0	1	0	0	2	0	0	2	0	0	0	1	0	0	0	0	1	1	0	1	1	5	6	0	0	2	1	0	1	0	1	0	2	2
ENSG00000096093__EFHC1	3	0	0	0	0	0	0	0	0	0	0	0	0	1	0	0	0	1	1	0	0	0	2	0	0	0	0	0	0	0	0	0	0	0	0	0	0	0	0	0	0	0	0	0	0	0	1	1	0
ENSG00000096384__HSP90AB1	438.7	1	36.2	34.1	66.5	59.4	51.3	44.2	107.4	28.1	76.7	38.2	37.2	19	18	1	54.4	25.1	23.1	17	34.1	0	49.3	25.1	14	0	37.2	58.4	34.1	30.1	1	45.2	55.4	52.3	57.4	27.1	47.3	56.4	16	45.2	51.3	22.1	21.1	29.1	0	34.1	40.2	42.2	33.1
ENSG00000096401__CDC5L	24.1	1	3	1	1	4	2	1	7	1	10	4	6	1	1	0	2	1	1	0	2	0	8	0	0	0	4	3	1	1	0	6	4	5	3	3	2	3	0	2	3	4	1	1	0	1	2	2	0
ENSG00000096433__ITPR3	12	0	3	3	0	1	3	0	1	0	5	0	3	1	1	0	0	0	0	0	0	0	1	0	1	0	1	2	0	0	0	1	1	3	2	1	2	0	0	2	1	4	0	1	0	2	1	0	0
ENSG00000096654__ZNF184	1	0	0	0	1	0	2	0	0	0	0	0	1	0	0	0	0	0	0	0	0	0	0	0	0	0	0	0	1	0	0	0	0	0	2	0	0	0	0	2	0	0	0	0	0	0	0	0	0
ENSG00000096696__DSP	0	0	0	0	0	0	0	0	0	0	0	0	0	0	0	0	1	0	0	0	0	0	0	0	0	0	0	0	0	0	0	0	0	0	0	0	0	0	0	0	0	0	0	0	0	0	0	0	0
ENSG00000096717__SIRT1	10	0	1	0	1	0	4	0	2	2	0	3	2	0	0	0	0	2	0	2	0	0	0	0	0	0	2	0	1	0	0	0	0	1	0	0	4	0	0	0	0	0	0	0	0	0	2	1	1
ENSG00000096746__HNRNPH3	48.3	0	5	3	2	6	13	7	4	9	20	12	4	5	3	0	13	4	4	3	3	0	5	1	5	0	6	7	4	5	1	1	9	5	5	6	10	6	3	8	5	7	2	1	0	3	5	5	6
ENSG00000096872__IFT74	12	0	1	0	0	1	5	2	2	2	5	1	4	0	4	1	2	1	4	0	0	0	1	0	0	0	1	0	0	0	0	0	3	3	3	1	0	0	1	0	0	0	0	0	0	0	2	0	1
ENSG00000096968__JAK2	0	0	0	0	0	0	2	0	1	1	1	0	0	0	0	0	0	0	0	0	0	0	0	0	0	0	1	0	0	0	0	1	0	0	0	0	1	0	0	0	0	0	0	0	0	0	0	0	0
ENSG00000097007__ABL1	9	0	1	4	3	1	1	1	0	0	1	0	0	0	0	0	0	0	0	1	0	0	0	0	0	0	0	0	0	1	0	0	0	1	1	0	0	1	0	0	0	2	0	0	0	0	1	2	1
ENSG00000097021__ACOT7	19	0	4	2	0	2	1	3	3	1	4	1	5	0	0	0	1	0	1	1	0	0	6	0	1	0	1	4	3	0	0	2	1	1	1	2	3	2	0	1	2	4	1	5	0	0	0	2	1
ENSG00000097033__SH3GLB1	37.2	0	4	3	6	0	4	2	1	2	6	2	5	4	2	0	3	3	3	0	0	0	5	3	1	0	3	4	1	2	0	5	4	3	2	2	10	1	0	6	0	2	1	5	0	4	0	5	3
ENSG00000097046__CDC7	6	0	0	0	0	0	1	0	0	0	1	0	3	0	0	0	0	0	0	1	0	0	0	0	0	0	0	1	0	0	0	0	0	1	1	0	0	3	0	0	0	1	0	0	0	1	0	0	0
ENSG00000097096__SYDE2	6	0	0	0	0	1	1	0	0	0	0	0	1	0	1	0	2	0	0	0	1	0	2	0	0	0	0	0	1	0	0	0	0	0	0	0	0	0	0	0	0	1	0	0	0	0	0	0	0
ENSG00000099139__PCSK5	0	0	0	0	0	0	0	0	0	0	0	0	0	0	0	0	0	0	0	0	0	0	0	0	0	0	0	0	0	0	0	0	0	0	0	0	0	0	0	0	0	0	0	0	0	0	0	0	0
ENSG00000099194__SCD	90.0	0	11	5	12	17	19	5	18	4	16	22.1	16	5	0	0	22.1	5	2	4	3	1	12	4	2	0	5	18	5	0	0	3	14	6	12	3	18	7	5	8	2	3	5	10	0	8	16	6	1
ENSG00000099203__TMED1	2	0	1	1	0	1	3	0	0	0	0	3	2	0	0	0	0	0	0	0	0	0	1	0	0	0	0	0	0	0	0	0	0	1	0	2	0	0	0	0	1	0	0	0	0	0	0	1	0
ENSG00000099204__ABLIM1	3	0	0	0	3	0	0	0	0	0	0	0	1	0	0	0	1	0	1	0	1	0	0	0	0	0	0	0	0	3	0	1	2	0	1	0	0	0	0	0	1	0	0	0	0	0	2	1	1
ENSG00000099219__ERMP1	4	0	0	1	0	1	0	0	0	0	2	1	0	0	0	0	0	0	0	0	0	0	1	0	0	0	2	0	0	0	0	0	0	0	0	0	0	0	0	0	0	2	0	0	0	0	0	0	0
ENSG00000099246__RAB18	44.2	0	3	5	3	3	6	5	1	5	13	4	8	1	1	0	6	3	3	1	1	0	9	2	0	0	2	8	5	1	0	2	10	3	3	6	3	3	2	3	5	3	1	1	0	2	0	8	2
ENSG00000099250__NRP1	0	0	0	0	0	0	0	0	0	0	1	0	0	0	0	0	0	0	0	0	0	0	0	0	0	0	0	0	0	0	0	0	0	0	1	0	0	0	0	0	1	0	0	0	0	0	0	0	0
ENSG00000099251__HSD17B7P2	2	0	0	0	0	0	0	0	0	0	0	0	0	0	0	0	0	0	0	0	0	0	0	0	1	0	0	0	0	0	0	1	0	0	0	1	0	0	0	0	0	0	0	1	0	0	0	0	0
ENSG00000099256__PRTFDC1	0	0	0	0	0	0	0	0	0	0	0	0	0	0	0	0	0	0	0	0	0	0	0	0	0	0	0	0	0	0	0	0	0	0	0	1	0	0	0	0	0	0	0	0	0	0	0	0	0
ENSG00000099260__PALMD	0	0	0	0	0	0	0	0	0	0	0	0	0	0	0	0	0	0	0	0	0	0	0	0	0	0	0	0	0	0	0	0	0	0	0	0	0	0	0	0	0	0	0	0	0	0	0	0	0
ENSG00000099282__TSPAN15	1	0	0	0	1	1	3	0	0	0	0	0	0	0	0	0	1	0	0	0	0	0	0	0	0	0	0	0	0	0	0	0	0	0	0	0	0	0	0	0	0	0	0	0	0	0	1	0	1
ENSG00000099284__H2AFY2	0	0	0	0	0	0	0	0	0	0	0	0	0	0	0	0	0	0	0	0	0	0	0	0	0	0	0	0	0	0	0	0	0	0	0	0	0	0	0	0	0	0	0	0	0	0	0	1	0
ENSG00000099290__WASHC2A	4	0	0	0	0	0	0	0	0	0	0	0	1	0	0	0	0	1	0	0	3	0	0	0	0	0	0	0	0	1	0	0	0	0	0	0	0	0	0	0	0	0	1	0	0	0	0	0	0
ENSG00000099308__MAST3	4	0	0	1	0	0	1	0	1	1	0	0	0	1	0	0	0	0	0	0	0	0	0	0	0	0	0	0	0	0	0	0	0	0	0	0	0	1	1	0	0	1	0	0	0	0	0	0	0
ENSG00000099326__MZF1	2	0	0	0	0	1	0	0	0	0	1	0	1	0	0	0	0	0	0	0	0	0	0	0	0	0	1	0	0	1	0	0	0	0	0	1	0	0	0	0	0	0	2	0	0	0	2	0	0
ENSG00000099330__OCEL1	1	0	1	2	0	1	0	0	0	0	0	0	0	0	0	0	0	0	0	0	0	0	0	0	0	0	0	0	2	0	0	0	0	0	1	1	1	0	0	0	0	0	0	0	0	1	0	0	0
ENSG00000099331__MYO9B	1	0	0	3	0	1	1	1	2	0	2	0	1	0	0	0	0	0	0	0	0	0	2	0	0	0	0	0	0	0	0	0	0	0	0	0	1	1	1	1	0	0	0	0	0	1	1	0	0
ENSG00000099337__KCNK6	0	0	0	0	0	0	0	0	0	0	0	0	0	0	0	0	0	0	0	0	0	0	0	0	0	0	0	0	0	0	0	0	0	0	0	0	0	0	0	0	0	0	0	0	0	0	0	0	0
ENSG00000099338__CATSPERG	0	0	0	0	0	0	0	0	0	0	0	0	0	0	0	0	0	0	0	0	0	0	0	0	0	0	0	0	0	0	0	0	0	0	0	0	0	0	0	0	0	0	0	0	0	0	0	0	0
ENSG00000099341__PSMD8	23.1	0	7	4	2	5	5	3	5	4	7	7	6	4	1	0	2	4	0	4	1	0	8	2	0	0	5	3	2	3	1	2	6	5	8	3	5	1	0	1	3	4	3	2	0	3	3	1	0
ENSG00000099364__FBXL19	0	0	0	0	0	0	1	0	0	0	0	0	0	1	0	0	0	1	0	0	0	0	0	0	0	0	0	0	0	0	0	0	0	0	1	0	0	0	0	0	0	0	0	0	0	0	0	0	0
ENSG00000099365__STX1B	1	0	0	0	1	0	0	0	0	0	0	0	0	0	0	0	0	0	0	0	0	0	0	0	0	0	0	0	0	0	0	0	0	0	0	0	0	0	0	0	0	0	0	0	0	0	0	0	0
ENSG00000099377__HSD3B7	3	0	0	3	0	0	0	1	1	2	0	2	2	1	0	0	0	0	0	0	0	0	0	0	0	0	3	0	0	0	0	1	0	3	0	0	0	1	0	1	0	1	0	0	0	0	1	1	0
ENSG00000099381__SETD1A	6	0	0	0	1	0	1	1	0	0	0	0	0	1	0	0	4	1	1	1	0	0	1	0	0	0	0	2	0	1	0	0	2	1	1	0	0	0	0	1	1	1	1	1	0	2	1	0	2
ENSG00000099385__BCL7C	2	0	3	0	0	0	0	0	0	0	2	0	2	0	0	0	1	1	1	0	0	0	0	0	0	0	0	1	0	0	0	0	0	0	2	0	2	2	0	1	0	1	0	0	0	1	1	0	1
ENSG00000099622__CIRBP	93.0	0	9	12	22.1	8	8	4	11	7	16	8	11	5	4	0	9	9	5	6	14	0	9	4	2	0	9	6	7	8	0	4	7	15	23.1	6	5	9	3	4	8	19	8	5	0	2	5	6	3
ENSG00000099624__ATP5D	17	0	1	5	9	4	1	2	3	1	7	2	1	1	1	0	0	2	1	0	0	2	5	0	2	0	2	6	3	1	1	1	2	6	2	4	5	3	1	2	2	2	1	0	0	2	6	6	1
ENSG00000099625__CBARP	3	0	0	0	0	0	0	0	0	0	0	0	0	0	0	0	0	0	0	0	0	0	0	1	0	0	0	1	0	0	0	0	0	0	0	0	1	1	0	1	0	0	1	0	0	0	0	0	0
ENSG00000099715__PCDH11Y	2	0	0	0	0	0	0	0	0	0	1	0	0	0	1	0	0	0	0	0	0	0	0	0	0	0	0	0	0	0	0	0	0	0	0	0	0	0	0	0	0	0	0	0	0	0	0	0	0
ENSG00000099725__PRKY	1	0	0	0	2	1	0	0	0	0	0	0	0	0	0	0	0	0	0	0	0	0	0	1	0	0	0	2	0	0	0	1	1	0	0	0	0	1	0	0	0	0	0	0	0	0	0	0	0
ENSG00000099769__IGFALS	0	0	0	0	0	0	0	0	0	0	0	0	0	0	0	0	0	0	0	0	0	0	0	0	0	0	0	0	0	0	0	0	0	0	0	0	0	0	0	0	0	0	0	0	0	0	0	0	0
ENSG00000099783__HNRNPM	49.3	0	6	7	6	4	8	8	8	7	6	12	7	2	3	0	13	3	5	4	3	0	10	2	6	0	4	3	5	2	0	6	6	5	6	8	8	9	1	5	5	6	0	4	0	5	3	5	4
ENSG00000099785__MARCH2	3	0	0	0	0	0	0	0	1	0	0	2	0	0	0	0	0	0	1	0	0	0	2	0	0	0	1	0	0	0	0	0	0	0	2	0	2	1	0	0	0	0	0	1	0	1	0	0	0
ENSG00000099795__NDUFB7	12	0	1	2	2	4	1	0	2	1	4	3	3	0	1	0	3	0	0	1	0	0	4	1	0	0	1	1	3	0	0	3	1	2	1	2	0	2	0	3	1	4	1	0	0	1	0	2	1
ENSG00000099797__TECR	31.1	0	12	6	3	7	5	2	5	4	11	4	6	4	0	0	3	1	1	2	3	0	3	4	0	0	4	3	3	3	0	2	6	7	7	3	4	2	0	0	1	3	0	3	0	2	1	2	2
ENSG00000099800__TIMM13	10	1	3	1	0	1	5	0	3	2	3	1	2	1	1	0	4	0	0	0	0	0	2	1	0	0	1	3	1	0	0	2	0	0	0	1	1	3	0	1	3	0	3	2	0	1	2	3	1
ENSG00000099804__CDC34	11	0	0	3	4	2	3	0	0	0	4	1	1	1	0	0	2	0	0	0	0	0	4	2	0	0	0	1	2	0	0	0	1	0	2	2	1	5	0	1	1	2	1	0	0	1	6	0	1
ENSG00000099810__MTAP	5	0	0	3	0	1	2	0	0	0	0	0	2	0	0	0	0	0	0	0	0	0	0	0	0	0	0	0	4	1	0	0	1	2	1	0	0	0	0	0	0	0	0	2	0	0	0	0	0
ENSG00000099810__MTAP-cluster	0	0	0	0	0	0	0	0	0	0	1	0	0	0	0	0	0	0	0	0	0	0	0	0	0	0	0	0	0	0	0	0	0	0	0	0	0	0	0	0	0	0	0	0	0	0	0	0	0
ENSG00000099812__MISP	6	0	0	0	1	1	0	0	0	0	2	1	0	0	0	0	0	0	0	0	1	0	1	0	0	0	1	1	0	0	0	0	1	0	1	4	5	1	0	0	3	1	2	0	0	0	2	0	2
ENSG00000099814__CEP170B	8	0	2	1	1	0	1	0	3	0	1	0	3	1	0	0	1	0	1	0	0	0	1	0	0	0	2	0	2	0	0	5	0	0	1	0	0	3	1	1	2	0	1	1	0	3	1	1	0
ENSG00000099817__POLR2E	31.1	0	3	8	3	3	2	4	5	0	10	2	8	0	0	0	6	6	0	0	1	0	9	2	1	0	4	3	2	0	0	4	7	6	5	2	6	3	0	2	5	3	1	1	0	3	3	3	2
ENSG00000099821__POLRMT	55.4	0	5	8	14	8	10	9	5	3	20	7	12	4	6	0	9	1	2	2	0	0	12	6	3	0	10	8	6	0	0	5	3	8	14	5	5	5	0	8	8	11	2	6	0	7	10	1	2
ENSG00000099822__HCN2	2	0	0	0	1	1	0	1	0	0	0	0	0	0	1	0	0	0	0	0	0	0	0	0	0	0	0	0	0	0	0	0	0	0	0	0	0	0	0	0	1	0	0	0	0	0	0	0	0
ENSG00000099849__RASSF7	5	0	1	1	3	2	0	2	0	0	0	0	1	0	0	0	0	0	0	0	0	0	1	2	0	0	0	1	0	2	0	0	0	0	1	0	3	0	0	0	1	0	2	1	0	0	2	0	1
ENSG00000099860__GADD45B	0	0	0	0	0	0	1	0	0	0	0	0	0	0	0	0	0	0	0	0	0	0	0	0	0	0	0	0	0	0	0	0	0	0	0	0	1	0	0	0	0	0	0	0	0	0	0	0	0
ENSG00000099864__PALM	18	0	2	2	2	2	3	0	1	1	2	3	0	0	0	0	1	5	0	1	2	0	6	3	0	0	0	0	0	1	0	1	0	2	4	2	2	2	0	0	0	3	2	1	0	2	4	2	1
ENSG00000099866__MADCAM1	0	0	0	0	0	0	0	0	0	0	0	0	0	0	0	0	0	0	0	0	0	0	0	0	0	0	0	0	0	0	0	0	0	0	0	0	0	0	0	0	0	0	0	0	0	0	0	0	0
ENSG00000099869__IGF2-AS	5	0	2	1	0	0	0	0	0	1	2	1	0	0	0	0	1	0	1	0	0	0	1	0	1	0	1	1	0	0	0	0	0	1	0	0	0	1	0	1	0	1	0	0	0	1	0	1	2
ENSG00000099875__MKNK2	13	0	0	0	2	0	3	0	0	0	4	0	3	0	2	0	1	3	0	0	0	0	0	2	0	0	0	1	1	0	0	1	1	2	1	0	3	0	0	0	0	0	0	0	0	1	0	4	1
ENSG00000099889__ARVCF	0	0	0	0	0	0	0	0	0	0	1	0	0	0	0	0	0	1	0	0	0	0	0	0	0	0	0	0	0	0	0	0	0	1	1	0	0	0	0	0	0	0	0	0	0	0	0	0	0
ENSG00000099899__TRMT2A	1	0	0	0	0	0	0	0	0	0	0	1	1	0	0	0	0	0	1	0	0	0	0	1	0	0	0	0	0	0	0	0	0	0	0	0	1	0	0	0	0	0	0	0	0	0	0	0	0
ENSG00000099901__RANBP1	35.2	0	7	13	2	14	5	4	7	2	6	6	18	1	3	0	5	0	0	1	1	0	10	0	2	0	3	4	6	1	0	1	7	8	6	3	9	7	2	6	2	5	2	8	0	2	8	6	3
ENSG00000099904__ZDHHC8	4	0	0	0	0	1	0	0	0	0	0	0	0	0	0	0	0	0	0	0	0	0	0	0	1	0	0	0	0	0	0	0	1	1	0	0	0	0	0	0	0	0	0	0	0	0	0	0	0
ENSG00000099910__KLHL22	0	0	2	1	0	1	0	0	0	0	0	0	1	0	0	0	0	0	0	0	0	0	0	0	0	0	0	0	0	1	0	1	0	0	0	0	0	1	1	0	0	1	0	1	0	0	0	1	0
ENSG00000099917__MED15	5	0	0	1	1	1	2	0	0	4	2	1	1	0	1	0	2	0	1	1	2	0	0	0	0	0	1	2	2	0	0	0	0	0	1	0	1	1	0	1	1	0	0	0	0	0	1	1	0
ENSG00000099940__SNAP29	18	0	1	2	2	3	5	2	1	2	3	0	4	0	2	0	0	0	0	0	1	0	2	0	0	0	2	0	3	1	0	0	0	3	2	0	0	1	0	3	0	4	1	1	0	1	1	1	1
ENSG00000099942__CRKL	14	0	0	1	1	2	3	2	1	1	3	1	5	3	1	0	0	0	0	1	1	0	0	1	0	0	2	2	1	0	0	0	1	0	2	4	0	0	0	1	0	1	0	0	0	2	1	3	1
ENSG00000099949__LZTR1	4	0	0	0	2	2	1	0	0	0	0	2	0	0	0	0	0	0	1	1	0	0	0	0	0	0	4	0	0	1	0	1	1	0	0	0	2	1	1	0	1	0	1	0	0	2	0	1	0
ENSG00000099953__MMP11	1	0	0	0	0	0	0	0	0	0	0	0	1	0	0	0	0	1	0	0	0	0	0	0	0	0	0	0	0	0	0	0	0	0	1	0	0	0	0	0	0	0	0	1	0	0	0	0	0
ENSG00000099954__CECR2	0	0	0	0	0	0	0	0	0	0	0	0	1	0	0	0	0	0	0	0	0	0	0	0	0	0	0	0	0	0	0	0	0	0	0	0	0	0	0	0	0	0	0	0	0	0	0	0	0
ENSG00000099956__SMARCB1	6	0	0	0	0	0	3	1	0	0	1	0	2	1	3	0	0	1	0	0	0	0	1	0	0	0	1	1	2	0	0	1	1	1	0	2	0	1	0	1	1	0	1	0	0	0	0	2	1
ENSG00000099958__DERL3	1	0	0	0	0	0	0	0	0	0	0	0	0	0	0	0	0	0	0	0	0	0	0	0	0	0	0	0	0	0	0	0	0	0	0	0	0	0	0	0	0	0	0	0	0	0	0	0	0
ENSG00000099968__BCL2L13	11	0	3	2	3	1	5	0	2	3	1	1	0	1	0	0	1	0	0	1	0	0	2	1	1	0	1	1	0	1	0	0	6	2	0	2	1	1	2	1	0	1	0	0	0	0	4	1	1
ENSG00000099974__DDTL	2	0	0	0	0	0	0	0	0	0	0	0	0	0	0	0	0	0	0	0	0	0	0	0	0	0	0	0	0	0	0	0	0	0	0	0	0	0	0	0	0	0	0	0	0	0	0	0	0
ENSG00000099977__DDT	11	0	2	1	5	6	4	1	2	1	5	3	2	1	1	0	2	1	0	1	2	0	1	1	0	0	0	2	0	0	0	4	3	1	3	0	6	2	0	3	2	1	1	3	0	1	2	2	0
ENSG00000099991__CABIN1	7	0	0	2	1	1	2	0	0	1	2	1	2	0	0	0	0	0	0	0	0	0	5	0	0	0	0	2	0	0	0	1	1	1	0	0	2	0	0	0	1	0	1	0	0	0	1	1	1
ENSG00000099992__TBC1D10A	2	0	0	0	0	0	0	0	0	1	0	0	0	0	0	0	0	0	0	0	1	0	0	0	0	0	0	0	0	0	0	0	0	0	0	0	0	0	0	0	0	0	0	0	0	0	0	0	0
ENSG00000099992__TBC1D10A-cluster	1	0	0	0	0	0	0	0	0	0	0	0	0	0	0	0	0	0	0	0	0	0	0	0	0	0	0	0	0	0	0	1	0	0	0	0	0	0	0	0	0	0	1	0	0	0	1	0	1
ENSG00000099994__SUSD2	1	0	0	0	0	1	0	0	0	0	0	0	0	0	0	0	0	0	0	0	0	0	0	0	0	0	0	0	0	0	0	0	0	0	0	0	0	0	0	0	0	0	0	0	0	0	3	0	0
ENSG00000099995__SF3A1	20	0	2	5	1	3	5	0	3	3	11	1	6	0	1	0	1	1	0	0	0	1	7	1	1	0	2	3	2	2	0	0	1	1	2	2	4	2	0	3	2	1	0	0	0	1	1	2	1
ENSG00000099998__GGT5	0	0	1	1	1	0	0	0	0	1	1	0	0	0	0	0	4	0	1	0	0	0	0	0	0	0	0	1	0	1	0	1	0	2	0	1	0	0	0	0	0	0	0	0	0	0	0	0	0
ENSG00000099999__RNF215	0	0	0	0	0	0	0	0	0	0	0	0	0	0	0	0	0	0	0	0	0	0	0	0	0	0	0	0	0	0	0	0	0	0	0	0	0	0	0	0	0	0	1	0	0	0	0	0	0
ENSG00000100003__SEC14L2	0	0	0	0	0	0	0	0	0	0	0	0	0	0	0	0	0	0	0	0	0	0	0	0	0	0	0	0	0	0	0	0	0	0	0	1	0	0	0	0	0	0	0	0	0	0	0	0	0
ENSG00000100003__SEC14L2-cluster	3	0	1	1	0	1	0	0	0	0	0	1	1	0	0	0	1	0	0	1	0	0	0	0	0	0	0	0	1	0	0	0	0	0	1	2	0	0	0	0	1	0	0	0	0	0	0	0	0
ENSG00000100014__SPECC1L	4	0	2	2	0	0	0	0	0	1	3	2	2	0	0	0	0	0	0	0	0	0	2	0	0	0	1	1	0	0	0	1	0	0	1	0	1	2	0	2	0	0	0	0	0	1	1	1	1
ENSG00000100014__SPECC1L-cluster	1	0	0	0	0	0	1	0	0	0	1	0	0	0	0	0	0	0	1	0	0	0	1	0	0	0	0	1	0	0	0	1	0	0	0	0	0	0	0	0	0	0	0	0	0	0	0	1	0
ENSG00000100023__PPIL2	3	0	0	0	2	0	0	0	0	0	1	1	0	0	0	0	0	0	1	0	0	0	0	0	0	0	0	1	1	0	0	0	0	0	1	0	0	1	1	0	0	0	0	1	0	0	0	1	0
ENSG00000100024__UPB1	0	0	0	0	0	0	0	0	0	0	0	0	0	0	0	0	0	0	0	0	0	0	0	0	0	0	0	0	0	0	0	0	0	0	0	0	0	0	0	0	0	0	0	0	0	0	0	0	0
ENSG00000100027__YPEL1	2	0	0	0	0	0	0	0	0	0	0	0	0	0	0	0	0	0	0	0	0	0	0	0	0	0	0	0	0	0	0	0	0	0	0	0	0	0	0	0	0	1	0	0	0	0	1	0	0
ENSG00000100028__SNRPD3	14	0	1	5	1	3	4	0	1	2	4	0	2	1	0	0	1	1	0	0	1	0	3	0	0	0	1	1	1	1	0	1	2	4	1	0	2	3	1	0	0	3	1	1	0	1	1	2	0
ENSG00000100029__PES1	4	0	0	0	0	2	0	0	0	0	1	1	0	0	1	0	0	0	0	0	1	0	0	0	0	0	0	1	1	1	0	0	0	0	1	1	3	0	1	1	2	0	0	0	0	0	2	0	0
ENSG00000100030__MAPK1	34.1	0	1	6	2	11	7	2	3	1	5	2	10	0	0	0	4	4	0	0	0	0	5	1	1	0	3	1	2	0	0	2	5	7	6	2	3	7	1	0	4	3	5	5	0	1	1	2	2
ENSG00000100031__GGT1	0	0	0	0	0	0	0	0	0	0	0	0	0	0	0	0	0	0	0	0	0	0	0	0	0	0	0	0	0	0	0	0	0	0	0	0	0	0	0	0	0	0	0	0	0	0	0	0	0
ENSG00000100034__PPM1F	8	0	0	0	0	0	0	0	0	0	0	0	0	1	0	0	1	1	0	0	0	0	1	0	0	0	0	0	2	0	0	0	2	0	0	0	0	0	0	1	0	0	0	0	0	0	0	0	0
ENSG00000100036__SLC35E4	6	0	0	0	1	0	1	0	0	0	0	0	0	0	0	0	0	0	0	1	0	0	0	0	0	0	0	0	0	0	0	0	0	0	0	0	0	0	0	0	0	0	1	0	0	0	0	0	0
ENSG00000100038__TOP3B	0	0	0	0	0	0	0	0	0	0	0	0	0	0	0	0	1	0	0	0	0	0	0	0	0	0	0	0	0	0	0	0	0	0	0	0	0	0	0	0	1	0	0	0	0	0	0	0	0
ENSG00000100053__CRYBB3	0	0	0	0	0	0	0	0	0	0	0	0	0	0	0	0	0	0	0	0	0	0	0	0	0	0	0	0	0	0	0	0	0	0	0	0	0	0	0	0	0	0	0	0	0	0	0	1	0
ENSG00000100056__DGCR14	3	0	0	0	0	0	2	0	0	0	0	0	1	0	0	0	1	0	1	0	0	0	1	0	0	0	0	0	0	0	0	0	0	0	0	1	1	0	0	0	0	0	0	0	0	0	0	0	0
ENSG00000100058__CRYBB2P1	2	0	0	0	0	0	0	0	0	0	0	0	1	0	0	0	0	0	0	0	0	0	0	0	0	0	0	1	0	1	0	0	0	0	1	0	0	0	0	0	0	0	0	1	0	0	0	0	1
ENSG00000100065__CARD10	8	0	0	0	1	1	1	1	1	2	0	0	1	0	0	0	1	0	0	1	0	0	0	0	0	0	0	0	1	0	0	0	0	1	1	1	0	2	0	1	3	1	2	0	0	1	4	0	0
ENSG00000100068__LRP5L	1	0	0	0	0	0	0	0	1	0	0	0	0	0	0	0	0	0	0	0	0	0	0	0	0	0	0	0	0	0	0	0	0	0	0	0	0	0	0	0	0	0	0	0	0	0	0	0	0
ENSG00000100075__SLC25A1	29.1	0	6	5	4	6	2	0	1	2	2	2	11	0	3	0	0	1	4	1	1	0	12	1	1	0	5	1	3	3	0	5	3	8	3	1	1	0	2	1	0	2	3	1	0	3	6	3	2
ENSG00000100077__GRK3	6	0	0	2	2	1	0	0	1	0	1	1	1	1	1	0	0	0	1	0	0	0	0	0	0	0	4	1	1	0	0	2	0	0	0	0	0	1	1	0	0	0	0	0	0	0	1	0	0
ENSG00000100079__LGALS2	0	0	0	0	0	0	0	0	0	0	0	0	0	0	0	0	0	0	0	0	0	0	0	0	0	0	0	0	0	0	0	0	0	0	0	0	0	0	0	0	0	0	0	0	0	0	0	0	0
ENSG00000100083__GGA1	2	0	0	0	2	0	0	0	0	0	0	0	0	0	0	0	0	0	0	1	1	0	1	0	0	0	0	3	0	0	0	0	0	2	0	0	0	0	0	1	0	0	0	0	0	0	0	1	0
ENSG00000100084__HIRA	1	0	0	0	0	0	1	0	1	0	0	0	1	0	0	0	1	1	0	0	0	0	0	0	0	0	0	0	0	0	0	0	0	0	0	0	2	0	0	0	0	0	0	0	0	0	0	0	0
ENSG00000100084__HIRA-cluster	0	0	0	0	0	0	0	0	0	0	0	0	0	0	0	0	0	0	0	0	0	0	0	0	0	0	0	0	1	0	0	0	0	0	0	1	0	0	0	0	0	0	0	0	0	1	0	1	1
ENSG00000100092__SH3BP1	4	0	0	0	0	3	0	0	0	0	0	1	2	0	0	0	0	0	0	0	0	0	0	0	0	0	0	0	0	0	0	0	0	0	0	0	0	0	0	0	0	0	1	0	0	0	0	0	0
ENSG00000100092__SH3BP1-cluster	11	0	0	1	0	9	1	1	0	1	0	2	1	0	0	0	0	0	2	0	0	0	3	0	0	0	0	1	1	0	0	0	2	0	0	0	3	1	0	2	0	0	3	0	0	0	2	0	0
ENSG00000100097__LGALS1	5	0	0	0	0	0	2	0	0	0	0	0	0	0	0	1	1	0	0	0	0	0	0	4	0	0	3	0	1	0	0	0	0	0	3	0	0	0	0	0	0	0	1	2	0	0	0	0	0
ENSG00000100099__HPS4	13	0	0	6	0	2	3	1	1	1	2	1	1	0	0	0	0	0	1	1	0	0	2	1	0	0	0	0	0	0	0	0	0	2	3	0	1	1	0	0	1	0	0	1	0	0	1	0	0
ENSG00000100100__PIK3IP1	0	0	0	0	0	0	0	0	0	0	0	0	0	0	0	0	0	0	0	0	0	0	0	0	0	0	0	0	0	0	0	0	0	0	0	0	0	0	0	0	0	0	0	0	0	0	0	0	0
ENSG00000100101__RP1-37E16.12-cluster	1	0	0	0	1	0	0	0	1	0	0	1	0	1	0	0	1	0	0	0	0	0	1	1	1	0	1	3	0	0	0	0	1	1	0	0	1	0	0	0	2	0	1	0	0	1	2	0	0
ENSG00000100104__SRRD	4	0	1	0	0	0	1	0	0	0	1	1	1	0	0	0	0	1	1	0	0	0	1	0	0	0	0	3	2	1	0	0	0	2	0	0	1	0	0	0	0	0	0	0	0	0	1	1	0
ENSG00000100105__PATZ1	12	0	0	0	0	2	3	0	0	2	2	0	1	1	0	0	1	3	0	0	0	0	1	0	1	0	1	2	0	2	0	1	2	4	0	2	3	1	0	1	0	0	0	0	0	0	2	0	0
ENSG00000100106__TRIOBP	9	0	1	0	3	1	3	0	2	0	1	1	1	0	0	0	1	2	0	2	0	0	3	0	0	0	0	0	2	0	0	1	1	3	1	0	0	1	0	0	0	3	0	1	0	0	1	0	0
ENSG00000100109__TFIP11	2	0	0	0	0	0	0	0	0	0	1	0	1	0	0	0	1	2	0	0	1	0	1	0	0	0	1	0	1	0	0	0	0	0	0	1	0	0	0	0	0	0	0	0	0	0	0	0	0
ENSG00000100116__GCAT	0	0	0	0	0	0	0	0	0	0	0	0	0	0	0	0	0	0	0	0	0	0	0	0	0	0	0	0	0	0	0	0	1	0	1	0	0	0	0	0	0	0	0	0	0	0	0	1	0
ENSG00000100124__ANKRD54	1	0	0	0	0	1	0	0	0	0	2	1	1	0	0	0	1	0	0	0	0	0	0	0	1	0	1	0	0	0	0	0	0	0	0	1	0	0	1	0	1	1	0	0	0	0	0	0	0
ENSG00000100129__EIF3L	62.5	0	9	10	14	15	6	9	11	8	12	4	16	3	6	0	5	3	4	6	11	0	11	5	2	0	8	10	5	12	0	9	18	10	16	8	9	12	0	11	5	12	2	5	0	5	6	7	5
ENSG00000100138__SNU13	37.2	0	2	10	6	12	4	3	13	2	6	7	4	0	1	0	4	3	1	0	0	0	16	1	2	0	9	9	6	1	0	11	6	3	6	3	7	4	2	1	6	6	8	4	0	5	7	7	1
ENSG00000100139__MICALL1	4	0	0	0	0	0	0	1	3	0	3	1	0	0	0	0	2	0	0	0	0	0	0	1	0	0	1	1	0	0	0	1	1	0	2	0	0	0	0	0	0	0	1	0	0	0	0	0	0
ENSG00000100142__POLR2F	20	0	2	4	1	3	2	2	3	2	2	3	3	2	4	0	6	2	0	0	0	0	8	0	2	0	6	3	3	1	0	0	2	3	4	1	5	1	0	0	4	3	2	1	0	1	1	1	1
ENSG00000100147__CCDC134	2	0	0	0	0	0	0	0	0	0	0	0	0	0	0	0	0	0	0	0	0	0	0	0	0	0	0	0	0	0	0	0	0	0	0	0	0	0	0	0	0	0	0	0	0	0	0	0	0
ENSG00000100150__DEPDC5	1	0	0	0	0	0	0	0	0	1	0	0	0	0	0	0	0	0	0	0	0	0	0	0	0	0	0	0	0	0	0	0	0	0	0	0	0	0	0	1	0	0	0	0	0	0	0	0	0
ENSG00000100151__PICK1	4	0	1	1	1	0	1	0	4	2	1	1	0	1	0	0	0	0	0	1	0	0	0	1	0	0	2	1	0	0	0	1	1	0	0	0	0	0	0	0	0	1	2	0	0	0	0	0	0
ENSG00000100154__TTC28	2	0	0	0	1	0	0	0	0	0	0	0	0	0	0	0	0	0	0	0	0	0	0	0	0	0	0	0	0	0	0	0	0	1	0	0	0	0	0	0	0	0	1	0	0	0	0	0	0
ENSG00000100162__CENPM	2	0	1	2	0	1	1	0	0	0	1	0	3	0	0	0	0	0	0	0	0	0	3	0	1	0	0	0	0	0	0	1	0	0	0	0	2	0	0	0	0	1	0	0	0	1	0	0	0
ENSG00000100167__SEPT3	21.1	0	2	5	7	3	0	1	2	3	0	3	3	1	1	1	0	0	0	0	3	0	1	2	0	0	1	2	1	0	0	5	3	5	3	1	2	1	1	1	3	5	0	3	0	0	2	2	2
ENSG00000100191__SLC5A4	0	0	0	0	0	0	0	0	0	0	0	0	0	0	0	0	0	0	0	0	1	0	0	0	0	0	0	0	0	0	0	0	0	0	0	0	0	0	0	0	0	0	0	0	0	0	0	0	0
ENSG00000100196__KDELR3	10	0	3	0	1	1	0	0	0	1	0	1	2	0	0	0	0	1	1	0	0	0	0	0	2	0	1	0	1	0	0	1	1	4	0	0	1	0	1	0	1	0	0	2	0	1	3	0	0
ENSG00000100197__CYP2D6	0	0	0	0	0	0	1	0	0	0	0	0	0	0	0	0	0	1	0	0	0	0	1	0	0	0	0	0	0	0	0	0	0	0	0	0	0	0	0	0	0	0	0	0	0	0	0	0	0
ENSG00000100201__DDX17	81.8	0	4	4	11	4	11	10	8	11	13	5	11	4	5	1	14	3	15	8	4	0	16	6	4	0	8	12	7	5	0	8	12	15	13	3	9	6	4	11	5	7	1	2	0	5	16	6	5
ENSG00000100206__DMC1	0	0	0	0	0	0	0	0	0	0	0	0	0	0	0	0	0	0	0	0	1	0	0	0	0	0	0	0	0	0	0	0	0	0	0	0	0	0	0	0	0	0	0	0	0	0	0	0	0
ENSG00000100207__TCF20	11	0	0	0	0	1	3	2	0	0	1	2	0	1	0	0	1	0	0	1	0	0	2	1	1	0	0	2	1	0	0	1	0	1	1	1	0	2	1	1	0	0	0	0	0	0	1	0	0
ENSG00000100209__HSCB	2	0	0	0	0	0	0	0	0	0	0	0	0	0	0	0	0	1	1	0	0	0	0	0	0	0	0	0	0	0	0	0	0	3	0	0	0	1	1	0	1	0	0	0	0	0	1	0	0
ENSG00000100211__CBY1	14	0	2	1	2	1	5	3	1	0	1	0	4	1	2	0	2	0	0	1	1	0	1	0	1	0	0	2	0	0	0	0	1	2	1	3	2	1	0	2	0	0	0	2	0	0	2	1	0
ENSG00000100216__TOMM22	21.1	0	0	3	2	7	2	5	1	0	1	5	3	0	1	0	2	0	3	1	2	0	3	3	0	0	1	1	1	0	0	0	4	3	3	2	6	1	0	2	2	2	2	1	0	1	3	3	3
ENSG00000100218__RSPH14	1	0	0	0	0	0	0	0	0	0	0	0	0	0	1	0	0	0	0	0	0	0	0	0	0	0	0	0	0	0	0	1	0	0	0	0	0	0	0	0	0	0	0	0	0	0	0	0	0
ENSG00000100219__XBP1	15	0	0	1	1	2	1	3	1	0	2	1	3	0	0	0	3	3	0	0	0	0	2	0	0	0	1	0	2	1	0	3	2	3	0	1	1	2	0	1	4	1	2	2	0	1	1	3	2
ENSG00000100220__RTCB	20	0	3	2	8	6	5	3	3	1	6	2	4	1	1	0	6	2	1	1	6	0	6	0	0	0	5	6	1	0	0	1	4	2	3	5	6	6	3	1	1	2	2	0	0	2	2	6	0
ENSG00000100221__JOSD1	9	0	1	0	4	2	4	1	2	0	2	1	10	0	1	0	4	0	0	0	0	0	4	0	1	0	2	3	0	3	0	2	4	2	3	3	1	3	0	2	2	1	1	0	0	1	1	2	0
ENSG00000100225__FBXO7	43.2	1	8	4	9	2	14	1	5	4	14	5	7	2	1	0	10	1	2	1	2	0	2	4	1	0	5	4	6	3	0	4	8	3	5	3	5	4	0	2	6	5	1	7	0	3	3	3	1
ENSG00000100226__GTPBP1	7	0	3	0	0	0	0	0	3	0	1	0	2	0	0	0	3	0	0	1	2	0	6	0	0	0	1	2	0	1	0	0	0	2	1	0	2	2	0	1	2	2	0	1	0	2	0	1	0
ENSG00000100227__POLDIP3	18	0	1	3	5	2	1	0	1	1	5	5	2	0	2	0	2	1	0	3	3	0	0	0	1	0	1	1	0	2	0	1	1	5	0	2	4	4	0	2	1	1	2	1	0	0	1	0	0
ENSG00000100234__TIMP3	0	0	0	0	0	0	0	0	0	0	0	0	0	0	0	0	0	0	0	0	0	0	0	0	0	0	0	0	0	0	0	0	0	0	0	0	0	0	0	0	0	0	0	0	0	0	0	0	0
ENSG00000100239__PPP6R2	7	0	1	0	1	6	1	0	0	0	0	0	0	0	0	0	1	1	0	1	1	0	0	0	0	0	0	1	2	0	0	0	1	0	0	0	1	2	1	0	0	1	1	0	0	0	0	0	0
ENSG00000100241__SBF1	1	0	1	0	1	0	1	0	0	0	1	0	1	1	0	0	0	0	0	0	0	0	0	0	0	0	0	2	0	0	0	2	2	0	1	0	0	0	0	0	0	0	2	1	0	2	0	1	0
ENSG00000100242__SUN2	3	0	3	1	0	0	3	1	2	1	2	0	2	0	0	0	1	1	0	0	0	0	0	0	0	0	0	0	0	0	0	0	0	0	0	0	1	0	0	0	2	3	0	1	0	0	0	1	1
ENSG00000100242__SUN2-cluster	0	0	0	0	0	0	0	0	0	0	0	0	0	0	0	0	0	0	0	0	0	0	0	0	0	0	0	0	0	0	0	0	0	0	0	0	0	0	0	0	0	0	0	0	0	0	0	0	0
ENSG00000100243__CYB5R3	46.3	0	2	2	5	8	6	2	1	4	6	2	3	1	0	0	5	3	4	2	2	1	6	3	3	0	5	4	4	4	1	1	6	7	7	1	3	2	3	2	1	7	1	1	0	4	3	3	1
ENSG00000100246__DNAL4	3	0	1	0	3	0	1	1	0	0	0	0	0	1	0	0	0	0	0	0	1	0	1	0	0	0	0	0	1	0	0	1	1	0	1	0	0	0	0	2	1	1	1	0	0	0	0	0	0
ENSG00000100258__LMF2	3	0	1	2	1	1	1	0	0	1	1	1	2	0	0	0	1	1	1	0	0	0	3	1	0	0	0	1	0	0	0	0	1	0	0	0	0	0	0	0	1	1	1	1	0	1	0	0	0
ENSG00000100263__RHBDD3	3	0	1	0	0	0	1	1	0	0	1	1	0	0	0	0	0	1	0	0	0	0	0	0	0	0	0	0	0	0	0	1	0	0	0	0	0	0	0	0	0	0	0	1	0	0	0	0	0
ENSG00000100266__PACSIN2	5	0	0	1	0	3	0	0	0	1	0	0	1	0	1	0	2	0	0	0	0	0	2	0	1	0	0	1	1	0	0	0	0	2	1	0	0	0	0	0	0	0	0	2	0	0	2	2	0
ENSG00000100266__PACSIN2-cluster	0	0	0	0	0	0	0	0	0	0	0	0	0	0	0	0	0	0	0	0	0	0	0	0	0	0	0	0	0	0	0	0	0	0	0	0	0	0	0	0	0	0	0	0	0	0	0	0	0
ENSG00000100271__TTLL1	1	0	0	0	0	0	0	0	0	0	0	0	0	0	1	0	0	0	0	0	0	0	0	0	0	0	0	0	0	0	0	0	0	0	0	0	0	0	0	1	0	0	0	0	0	0	0	0	0
ENSG00000100276__RASL10A	0	0	0	0	0	0	0	0	0	0	0	0	0	0	0	0	0	0	0	0	0	0	0	0	0	0	0	0	0	0	0	0	0	0	0	0	0	0	0	0	0	0	0	0	0	0	0	0	0
ENSG00000100280__AP1B1	5	0	0	0	1	0	1	2	1	0	0	2	0	0	0	0	1	0	0	0	0	0	1	0	0	0	0	0	0	0	0	0	2	0	1	0	2	1	0	0	0	2	0	0	0	2	3	3	0
ENSG00000100281__HMGXB4	12	0	1	2	2	3	3	0	1	0	5	1	3	0	0	0	0	0	0	1	0	1	2	0	0	0	0	0	0	0	0	3	1	2	1	0	1	1	0	0	2	3	0	1	0	0	0	0	0
ENSG00000100284__TOM1	3	0	0	0	1	0	0	1	2	0	1	0	0	0	0	0	0	1	0	0	0	0	0	0	0	0	1	1	0	0	0	1	0	2	0	0	0	1	0	0	0	0	0	1	0	0	0	0	0
ENSG00000100285__NEFH	8	0	0	0	0	0	0	0	0	0	0	0	0	0	0	0	0	4	0	0	0	0	0	0	0	0	1	2	0	0	0	0	0	2	0	0	0	0	0	0	0	0	0	0	0	0	0	0	0
ENSG00000100288__CHKB	0	0	0	0	1	0	0	0	0	0	0	0	0	0	0	0	0	0	0	0	0	0	0	0	0	0	0	0	0	0	0	0	0	0	0	0	0	0	0	0	0	0	0	0	0	0	0	0	0
ENSG00000100288__CHKB-cluster	3	0	0	1	1	0	3	0	0	0	0	0	0	0	0	0	1	0	0	0	0	0	0	0	0	0	0	0	0	0	0	1	0	1	0	0	0	0	0	0	0	1	0	1	0	0	0	0	0
ENSG00000100290__BIK	0	0	0	0	0	0	0	0	0	0	0	0	0	0	0	0	0	0	0	0	0	0	0	0	0	0	0	0	0	0	0	0	0	0	0	0	1	0	0	0	0	0	0	0	0	0	1	0	0
ENSG00000100292__HMOX1	4	0	0	0	2	0	4	0	2	0	0	0	0	0	0	0	1	1	0	1	0	0	0	0	1	0	0	0	1	0	0	0	0	1	1	0	0	1	1	0	0	0	0	0	0	1	0	0	0
ENSG00000100294__MCAT	3	0	0	1	2	0	1	0	2	0	1	1	1	0	0	0	0	0	0	0	0	0	0	0	0	0	0	1	0	0	0	0	1	1	0	0	0	0	0	0	0	2	0	1	0	1	0	0	0
ENSG00000100296__THOC5	4	0	0	1	1	1	0	0	2	2	1	0	1	0	0	0	0	0	0	0	0	0	1	0	0	0	2	0	0	1	0	0	1	0	0	0	0	0	0	0	0	0	0	0	0	0	0	1	0
ENSG00000100296__THOC5-cluster	9	0	0	1	2	0	0	2	1	0	1	1	1	0	2	0	0	0	1	0	1	0	1	0	1	0	1	2	1	0	0	0	1	0	4	1	2	0	0	0	0	0	0	0	0	0	1	0	0
ENSG00000100297__MCM5	46.3	0	2	2	6	16	3	3	14	5	0	2	16	0	2	0	0	2	2	2	1	1	17	1	3	0	2	9	2	5	0	4	2	14	24.1	3	2	1	2	16	2	0	2	2	0	2	0	7	1
ENSG00000100298__APOBEC3H	0	0	0	0	0	0	0	1	0	0	0	0	1	0	0	0	0	0	0	0	0	0	0	0	0	0	0	0	0	0	0	0	0	0	0	0	0	0	0	0	0	0	0	0	0	0	0	0	0
ENSG00000100299__ARSA	1	0	0	0	0	0	0	0	0	0	0	0	0	0	1	0	0	0	0	0	0	0	0	0	0	0	0	0	0	0	0	0	0	0	0	0	0	0	0	0	0	0	0	0	0	0	0	0	0
ENSG00000100300__TSPO	15	0	7	2	6	0	7	1	3	1	4	1	1	2	2	0	6	2	1	1	2	0	4	4	0	0	3	6	2	1	2	8	6	4	6	7	2	1	1	0	5	2	4	2	0	2	2	2	4
ENSG00000100302__RASD2	5	0	1	0	0	0	6	0	1	0	4	0	1	0	1	0	0	0	0	0	4	1	1	0	0	0	0	3	2	0	0	2	1	1	1	0	1	1	0	2	0	0	0	1	0	2	0	0	1
ENSG00000100304__TTLL12	17	0	0	0	4	3	2	4	5	0	2	3	2	2	2	0	3	2	0	3	1	0	2	1	0	0	6	0	1	0	0	5	2	4	4	0	0	0	1	1	1	0	4	0	0	0	6	3	0
ENSG00000100307__CBX7	0	0	0	0	0	1	0	0	0	0	0	0	0	0	0	0	0	0	0	0	0	0	0	0	0	0	0	0	0	0	0	0	0	0	0	0	0	0	0	0	0	0	0	0	0	0	0	0	0
ENSG00000100316__RPL3	85.9	0	3	10	25.1	27.1	27.1	13	28.1	10	23.1	14	22.1	6	10	0	8	8	9	6	8	0	25.1	3	4	0	16	14	9	8	0	11	17	17	28.1	9	11	20	3	18	6	15	10	8	0	6	21.1	11	4
ENSG00000100319__ZMAT5	7	0	2	0	4	2	3	0	2	0	2	0	1	0	0	0	0	0	0	0	0	0	1	2	0	0	0	0	0	0	0	1	1	1	0	1	1	0	0	0	1	1	0	0	0	1	0	1	3
ENSG00000100320__RBFOX2	56.4	0	1	2	6	7	7	5	6	5	11	4	5	1	3	0	7	8	2	6	14	0	12	4	1	0	5	3	11	3	1	1	14	6	8	2	6	6	1	3	4	4	5	2	0	5	4	11	2
ENSG00000100321__SYNGR1	1	0	0	0	0	0	0	0	0	0	0	0	0	0	0	0	0	0	0	0	0	0	0	0	0	0	0	1	0	1	0	0	0	0	1	0	1	0	0	0	0	0	0	0	0	1	0	1	0
ENSG00000100324__TAB1	2	0	0	0	0	1	1	0	1	1	0	0	0	0	0	0	1	0	0	0	0	0	0	0	0	0	1	0	0	0	0	0	0	0	2	0	1	0	0	1	0	1	0	0	0	0	0	2	2
[truncated: 19,813 more rows]
[truncated: 336 more columns]
