# Supplementary material for: EWSR1-WT1 Target Genes and Therapeutic Options Identified in a Novel DSRCT In Vitro Model
Source: Cancers (Basel). 2021 Dec 2;13(23):6072. doi: 10.3390/cancers13236072 (PMC8657306; doi:10.3390/cancers13236072)
Supplement: Supplementary file 1 [file cancers-13-06072-s001.zip › Table S3_scRNAseq_OV-054_3D_TM93.transcripts.csv]

GENEID	UNK	A1	A2	A3	A4	A5	A6	A7	A8	A9	A10	A11	A12	A13	A14	A15	A16	A17	A18	A19	A20	A21	A22	A23	A24	B1	B2	B3	B4	B5	B6	B7	B8	B9	B10	B11	B12	B13	B14	B15	B16	B17	B18	B19	B20	B21	B22	B23	B24
ENSG00000000003__TSPAN6	2	0	0	0	0	0	0	0	0	0	0	0	0	0	0	0	0	0	0	0	0	0	0	0	0	0	0	0	0	0	0	0	4	0	0	0	4	1	0	0	0	1	0	0	0	0	0	0	0
ENSG00000000419__DPM1	5	0	0	0	0	0	0	0	2	0	0	1	4	0	0	0	0	0	0	1	0	0	2	0	0	0	0	0	0	0	0	0	3	0	0	0	3	2	0	0	0	1	0	0	1	0	0	1	0
ENSG00000000457__SCYL3	5	0	0	0	0	0	0	0	2	0	0	0	1	0	0	0	0	1	0	1	0	0	2	1	0	0	0	0	0	0	0	0	8	0	0	0	2	0	0	0	0	3	2	0	0	0	2	2	0
ENSG00000000460__C1orf112	1	0	0	0	0	0	0	0	0	0	0	0	0	0	0	0	0	0	0	0	0	0	1	1	0	0	0	0	0	0	0	0	1	0	0	0	0	1	0	0	0	0	0	0	0	0	0	0	0
ENSG00000000971__CFH	0	0	0	0	0	0	0	0	0	0	0	0	0	0	0	0	0	0	0	0	0	0	0	0	0	0	0	0	0	0	0	0	0	0	0	0	0	0	0	0	0	0	0	0	0	0	0	0	0
ENSG00000001036__FUCA2	1	0	0	0	0	0	0	0	4	0	0	0	3	0	0	0	0	0	0	1	0	0	3	0	0	0	0	0	0	0	0	0	10	0	0	0	0	0	1	0	0	1	0	0	2	0	2	2	0
ENSG00000001084__GCLC	4	0	0	0	0	0	0	0	0	0	0	0	0	0	0	0	0	0	0	0	0	0	0	0	0	0	0	0	0	0	0	0	0	0	0	0	0	1	0	0	0	0	0	0	1	0	2	0	0
ENSG00000001167__NFYA	0	0	0	0	0	0	0	0	0	0	0	0	0	0	0	0	0	0	0	0	0	0	0	0	0	0	0	0	0	0	0	0	0	0	0	0	0	0	0	0	0	0	0	0	0	0	0	0	0
ENSG00000001460__STPG1	4	0	0	0	0	0	0	0	0	0	0	0	0	0	0	0	0	0	0	1	0	0	0	0	0	0	0	0	0	0	0	0	2	0	0	0	1	0	0	0	0	0	0	0	0	0	1	1	0
ENSG00000001461__NIPAL3	8	0	0	0	0	0	0	0	0	0	0	0	4	0	0	0	0	2	0	2	0	0	3	0	0	0	0	0	0	0	0	0	14	0	0	0	2	4	0	0	0	1	2	0	5	0	8	4	0
ENSG00000001497__LAS1L	2	0	0	0	0	0	0	0	0	0	0	0	1	0	0	0	0	0	0	0	0	0	1	0	0	0	0	0	0	0	0	0	3	0	0	0	1	2	0	0	0	1	0	0	2	0	1	0	0
ENSG00000001561__ENPP4	5	0	0	0	0	0	0	0	0	0	0	0	2	0	0	0	0	1	0	0	0	0	3	0	0	0	0	0	0	0	0	0	8	0	0	0	0	3	0	0	0	1	0	0	4	0	2	3	0
ENSG00000001617__SEMA3F	0	0	0	0	0	0	0	0	0	0	0	0	0	0	0	0	0	0	0	0	0	0	1	0	0	0	0	0	0	0	0	0	1	0	0	0	0	0	0	0	0	0	0	0	0	0	0	0	0
ENSG00000001626__CFTR	1	0	0	0	0	0	0	0	0	0	0	0	0	0	0	0	0	0	0	0	0	0	0	0	0	0	0	0	0	0	0	0	0	0	0	0	0	0	0	0	0	0	0	0	0	0	0	0	0
ENSG00000001629__ANKIB1	1	0	0	0	0	0	0	0	0	0	0	0	5	0	0	0	0	0	0	0	0	0	3	0	0	0	0	0	0	0	0	0	6	0	0	0	0	1	0	0	0	1	1	0	2	0	0	3	0
ENSG00000001630__CYP51A1	0	0	0	0	0	0	0	0	0	0	0	0	0	0	0	0	0	0	0	0	0	0	1	0	0	0	0	0	0	0	0	0	0	0	0	0	0	0	0	0	0	0	0	0	0	0	0	0	0
ENSG00000001630__CYP51A1-cluster	25.1	0	0	0	0	2	0	0	2	0	0	0	12	0	0	0	0	5	0	8	0	0	17	0	0	0	1	0	0	0	0	0	43.2	0	0	0	3	25.1	0	0	0	2	1	0	6	0	8	12	0
ENSG00000001631__KRIT1	2	0	0	0	0	0	0	0	4	0	0	0	3	0	0	0	0	0	0	0	0	0	1	0	0	0	0	0	0	0	0	0	3	0	0	0	3	1	0	0	0	0	1	0	0	0	1	2	0
ENSG00000002016__RAD52	0	0	0	0	0	0	0	0	0	0	0	0	0	0	0	0	0	0	0	0	0	0	0	0	0	0	0	0	0	0	0	0	0	0	0	0	0	0	0	0	0	0	0	0	0	0	0	0	0
ENSG00000002079__MYH16	0	0	0	0	0	0	0	0	0	0	0	0	1	0	0	0	0	0	0	0	0	0	0	0	0	0	0	0	0	0	0	0	0	0	0	0	0	0	0	0	0	0	0	0	0	0	0	0	0
ENSG00000002330__BAD	7	0	0	0	0	0	0	0	0	0	0	0	0	0	0	0	0	0	0	1	0	0	3	0	0	0	0	0	0	0	0	0	3	0	0	0	0	3	0	0	0	0	0	0	0	0	0	2	0
ENSG00000002549__LAP3	2	0	0	0	0	0	0	0	1	0	0	0	0	0	0	0	0	0	0	1	0	0	0	0	0	0	0	0	0	0	0	0	2	0	0	0	0	3	0	0	0	0	0	0	1	0	4	0	0
ENSG00000002586__CD99	25.1	0	1	0	0	0	0	0	4	0	0	0	11	0	0	0	0	5	0	7	0	0	18	0	0	0	0	0	0	0	0	0	38.2	0	0	0	9	16	0	0	0	3	0	0	5	0	13	6	0
ENSG00000002587__HS3ST1	0	0	0	0	0	0	0	0	0	0	0	0	1	0	0	0	0	0	0	0	0	0	0	0	0	0	0	0	0	0	0	0	2	0	0	0	2	0	0	0	0	0	0	0	0	0	0	0	0
ENSG00000002726__AOC1	0	0	0	0	0	0	0	0	0	0	0	0	0	0	0	0	0	0	0	0	0	0	0	0	0	0	0	0	0	0	0	0	0	0	0	0	0	0	0	0	0	0	0	0	0	0	0	0	0
ENSG00000002745__WNT16	3	0	0	0	0	0	0	0	0	1	0	0	2	0	0	0	0	1	0	0	0	0	0	0	0	0	0	0	0	0	0	0	1	0	0	0	0	9	0	0	0	3	4	0	1	0	0	0	0
ENSG00000002746__HECW1	3	0	0	0	0	0	0	0	2	0	0	0	0	0	0	0	0	0	0	0	0	0	0	0	0	0	0	0	0	0	0	0	1	0	0	0	0	0	0	0	0	1	0	0	0	0	2	0	0
ENSG00000002822__MAD1L1	1	0	0	0	0	0	0	0	0	0	0	0	0	0	0	0	0	0	0	0	0	0	1	0	0	0	0	0	0	0	0	0	0	0	0	0	3	0	0	0	0	2	0	0	0	0	0	1	0
ENSG00000002834__LASP1	40.2	0	0	0	0	1	0	0	6	0	0	0	6	0	0	0	0	1	0	8	0	0	9	0	0	0	0	0	0	0	0	0	27.1	0	0	0	4	10	0	0	0	6	5	0	1	0	10	6	0
ENSG00000002919__SNX11	1	0	0	0	0	0	0	0	0	0	0	0	0	0	0	0	0	0	0	0	0	0	1	0	0	0	0	0	0	0	0	0	4	0	0	0	0	0	0	0	0	0	0	0	0	0	0	0	0
ENSG00000002933__TMEM176A	2	0	0	0	0	0	0	0	0	0	0	0	0	0	0	0	0	0	0	1	0	0	0	0	0	0	0	0	0	0	0	0	1	0	0	0	2	2	0	0	0	0	0	0	2	0	0	0	0
ENSG00000003056__M6PR	1	0	0	0	0	0	0	0	0	0	0	0	1	0	0	0	0	0	0	0	0	0	0	0	0	0	0	0	0	0	0	0	2	0	0	0	1	0	0	0	0	0	0	0	2	0	0	0	0
ENSG00000003096__KLHL13	0	0	0	0	0	0	0	0	0	0	0	0	0	0	0	0	0	0	0	0	0	0	0	0	0	0	0	0	0	0	0	0	0	0	0	0	0	0	0	0	0	1	0	0	0	0	0	0	0
ENSG00000003137__CYP26B1	0	0	0	0	0	0	0	0	0	0	0	0	0	0	0	0	0	0	0	0	0	0	0	0	0	0	0	0	0	0	0	0	0	0	0	0	0	0	0	0	0	0	0	0	0	0	0	0	0
ENSG00000003147__ICA1	0	0	0	0	0	0	0	0	0	0	0	0	0	0	0	0	0	0	0	0	0	0	0	0	0	0	0	0	0	0	0	0	0	0	0	0	0	0	0	0	0	0	0	0	0	0	1	0	0
ENSG00000003249__DBNDD1	4	0	0	0	0	2	0	0	0	0	0	0	4	0	0	0	0	0	0	2	0	0	7	0	0	0	0	0	0	0	0	0	5	0	0	0	1	4	0	0	0	0	0	0	1	0	2	2	0
ENSG00000003393__ALS2	7	0	0	0	0	0	0	0	7	0	0	0	11	0	0	0	0	3	0	1	0	0	5	1	0	0	0	0	0	0	0	0	5	0	0	0	1	3	0	0	0	5	4	0	1	0	13	11	0
ENSG00000003400__CASP10	0	0	0	0	0	0	0	0	0	0	0	0	0	0	0	0	0	0	0	0	0	0	0	0	0	0	0	0	0	0	0	0	0	0	0	0	0	1	0	0	0	0	0	0	0	0	0	0	0
ENSG00000003402__CFLAR	2	0	0	0	0	0	0	0	0	0	0	0	1	0	0	0	0	0	0	0	0	0	1	0	0	0	0	0	0	0	0	0	2	0	0	0	0	2	0	0	0	1	0	0	1	0	1	1	0
ENSG00000003436__TFPI	0	0	0	0	0	0	0	0	0	0	0	0	0	0	0	0	0	0	0	0	0	0	0	0	0	0	0	0	0	0	0	0	0	0	0	0	0	0	0	0	0	0	0	0	0	0	0	0	0
ENSG00000003509__NDUFAF7	2	0	0	0	0	0	0	0	0	0	0	0	2	0	0	0	0	0	0	0	0	0	0	0	0	0	0	0	0	0	0	0	2	0	0	0	2	0	0	0	0	2	0	0	0	0	0	1	0
ENSG00000003756__RBM5	11	0	0	0	0	0	0	0	0	0	1	0	3	0	0	0	0	0	0	3	0	0	4	0	0	0	0	0	0	0	0	0	13	0	0	0	0	4	0	0	0	2	1	0	7	0	1	1	0
ENSG00000003756__RBM5-cluster	1	0	0	0	0	0	0	0	0	0	0	0	0	0	0	0	0	0	0	0	0	0	0	0	0	0	0	0	0	0	0	0	0	0	0	0	0	0	0	0	0	0	0	0	0	0	0	0	0
ENSG00000003987__MTMR7	0	0	0	0	0	0	0	0	0	0	0	0	0	0	0	0	0	0	0	0	0	0	0	1	0	0	0	0	0	0	0	0	0	0	0	0	0	1	0	0	0	0	0	0	0	0	0	0	0
ENSG00000003989__SLC7A2	9	0	0	0	0	0	0	0	0	0	0	0	0	0	0	0	0	0	0	0	0	0	0	0	0	0	0	0	0	0	0	0	0	0	0	0	8	0	0	0	0	3	0	0	0	0	2	0	0
ENSG00000004059__ARF5	1	0	0	0	0	0	0	0	0	0	0	0	0	0	0	0	0	0	0	0	0	0	1	0	0	0	0	0	0	0	0	0	1	0	0	0	0	1	0	0	0	0	0	0	0	0	0	0	0
ENSG00000004139__SARM1	1	0	0	0	0	0	0	0	0	0	0	0	0	0	0	0	0	0	0	0	0	0	3	0	0	0	0	0	0	0	0	0	0	0	0	0	1	2	0	0	0	3	0	0	0	0	0	1	0
ENSG00000004142__POLDIP2	6	0	0	0	0	0	0	0	0	0	0	0	4	0	0	0	0	0	0	1	0	0	7	0	0	0	0	0	0	0	0	0	2	0	0	0	2	5	0	0	0	4	1	0	0	0	3	2	0
ENSG00000004399__PLXND1	0	0	0	0	0	0	0	0	0	0	0	0	0	0	0	0	0	0	0	0	0	0	0	0	0	0	0	0	0	0	0	0	1	0	0	0	0	1	0	0	0	0	0	0	0	0	0	1	0
ENSG00000004455__AK2	6	0	0	0	0	0	0	0	0	0	0	0	3	0	0	0	0	0	0	1	0	0	4	1	0	0	0	0	0	0	0	0	10	0	0	0	5	7	0	0	0	1	1	0	0	0	1	3	0
ENSG00000004468__CD38	0	0	0	0	0	0	0	0	0	0	0	0	0	0	0	0	0	0	0	0	0	0	0	0	0	0	0	0	0	0	0	0	0	0	0	0	0	0	0	0	0	0	0	0	0	0	0	0	0
ENSG00000004478__FKBP4	5	0	0	0	0	0	0	0	0	0	0	0	2	0	0	0	0	2	0	3	0	0	2	0	0	0	0	0	0	0	0	0	0	0	0	0	7	1	0	0	0	2	3	0	2	0	5	3	0
ENSG00000004487__KDM1A	7	0	0	0	0	0	0	0	1	0	0	0	4	0	0	0	0	0	0	4	0	0	2	0	0	0	0	0	0	0	0	0	4	0	0	0	4	7	0	0	0	2	1	0	2	0	1	6	0
ENSG00000004534__RBM6	4	0	0	0	0	0	0	0	0	0	0	0	1	0	0	0	0	0	0	0	0	0	2	0	0	0	0	0	0	0	0	0	3	0	0	0	0	0	0	0	0	1	1	0	2	0	0	1	0
ENSG00000004660__CAMKK1	0	0	0	0	0	0	0	0	0	0	0	0	0	0	0	0	0	0	0	0	0	0	0	0	0	0	0	0	0	0	0	0	0	0	0	0	1	0	0	0	0	0	0	0	0	0	1	0	0
ENSG00000004700__RECQL	2	0	0	0	0	0	0	0	0	0	0	0	0	0	0	0	0	0	0	1	0	0	1	0	0	0	0	0	0	0	0	0	2	0	0	0	0	0	0	0	0	1	0	0	1	0	0	2	0
ENSG00000004766__VPS50	7	0	0	0	0	1	0	0	1	0	0	0	0	0	0	0	0	0	0	0	0	0	1	1	0	0	0	0	0	0	0	0	5	0	0	0	0	33.1	0	0	0	0	3	0	0	0	4	0	0
ENSG00000004777__ARHGAP33	3	0	0	0	0	0	0	0	0	0	0	0	0	0	0	0	0	0	0	0	0	0	0	0	0	0	0	0	0	0	0	0	0	0	0	0	0	2	0	0	0	0	0	0	0	0	1	0	0
ENSG00000004779__NDUFAB1	27.1	0	0	0	0	1	0	0	4	1	0	0	3	0	0	0	0	2	0	9	0	1	10	2	0	0	0	0	0	0	0	0	31.1	0	0	0	5	10	0	0	1	4	3	0	3	0	7	8	0
ENSG00000004838__ZMYND10	1	0	0	0	0	0	0	0	0	0	0	0	0	0	0	0	0	0	0	0	0	0	2	0	0	0	0	0	0	0	0	0	2	0	0	0	0	0	0	0	0	1	0	0	0	0	0	0	0
ENSG00000004864__SLC25A13	9	0	0	0	0	0	0	0	1	0	0	0	3	0	0	0	0	1	0	2	0	0	1	0	0	0	0	0	0	0	0	0	3	0	0	0	1	2	0	0	0	0	1	0	0	0	0	5	0
ENSG00000004866__ST7	0	0	0	0	0	1	0	0	0	0	0	0	0	0	0	0	0	0	0	0	0	0	0	0	0	0	0	0	0	0	0	0	3	0	0	0	0	1	0	0	0	1	0	0	0	0	0	1	0
ENSG00000004897__CDC27	7	0	0	0	0	0	0	0	4	0	0	0	4	0	0	0	0	0	0	3	0	0	0	0	0	0	0	0	0	0	0	0	3	0	0	0	1	13	0	0	0	0	0	0	3	0	1	13	0
ENSG00000004961__HCCS	1	0	0	0	0	0	0	0	0	0	0	0	1	0	0	0	0	0	0	0	0	0	0	0	0	0	0	0	0	0	0	0	0	0	0	0	0	0	0	0	0	1	0	0	0	0	1	2	0
ENSG00000004975__DVL2	7	0	0	0	0	0	0	0	1	0	0	0	2	0	0	0	0	0	0	4	0	0	2	1	0	0	0	0	0	0	0	0	4	0	0	0	3	1	0	0	0	1	1	0	0	0	1	0	0
ENSG00000005001__PRSS22	0	0	0	0	0	0	0	0	0	0	0	0	0	0	0	0	0	0	0	0	0	0	0	0	0	0	0	0	0	0	0	0	0	0	0	0	0	0	0	0	0	0	0	0	0	0	0	1	0
ENSG00000005007__UPF1	7	0	0	0	0	0	0	0	0	0	0	0	1	0	0	0	0	1	0	1	0	0	1	0	0	0	0	0	0	0	0	0	2	0	0	0	0	1	0	0	0	0	2	0	2	0	1	3	0
ENSG00000005020__SKAP2	4	0	0	0	0	0	0	0	0	0	0	0	0	0	0	0	0	0	0	0	0	0	0	1	0	0	0	0	0	0	0	0	7	0	0	0	0	0	0	0	0	1	0	0	0	0	0	0	0
ENSG00000005022__SLC25A5	17	0	0	0	0	2	0	0	10	0	0	0	20	0	0	0	0	6	0	8	0	0	9	2	0	0	0	0	0	0	0	0	52.3	0	0	0	9	22.1	0	0	0	8	4	0	4	0	16	20	0
ENSG00000005059__MCUB	15	0	0	0	0	2	0	0	9	0	0	0	8	0	0	0	0	1	0	1	0	0	9	0	0	0	0	0	0	0	0	0	19	0	0	0	12	1	0	0	0	1	3	0	0	0	12	13	0
ENSG00000005075__POLR2J	10	0	0	0	0	0	0	0	0	0	0	0	2	0	0	0	0	0	0	0	0	0	0	1	0	0	0	0	0	0	0	0	10	0	0	0	1	4	0	0	0	0	2	0	4	0	3	1	0
ENSG00000005100__DHX33	8	0	0	0	0	0	0	0	1	0	0	0	7	0	0	0	0	0	0	0	0	0	0	4	0	0	0	0	0	0	0	0	4	0	0	0	0	0	0	0	0	0	0	0	3	0	1	2	0
ENSG00000005100__DHX33-cluster	0	0	0	0	0	0	0	0	0	0	0	0	0	0	0	0	0	0	0	0	0	0	0	0	0	0	0	0	0	0	0	0	0	0	0	0	0	0	0	0	0	0	0	0	0	0	0	1	0
ENSG00000005156__LIG3	1	0	0	0	0	0	0	0	0	0	0	0	0	0	0	0	0	1	0	1	0	0	0	0	0	0	0	0	0	0	0	0	1	0	0	0	1	1	0	0	0	0	0	0	0	0	0	0	0
ENSG00000005175__RPAP3	5	0	0	0	0	0	0	0	2	0	0	0	7	0	0	0	0	0	0	0	0	0	0	0	0	0	0	0	0	0	0	0	2	0	0	0	0	3	0	0	0	2	1	0	2	0	0	2	0
ENSG00000005187__ACSM3	0	0	0	0	0	0	0	0	0	0	0	0	0	0	0	0	0	0	0	0	0	0	0	0	0	0	0	0	0	0	0	0	0	0	0	0	0	0	0	0	0	0	1	0	0	0	0	0	0
ENSG00000005189__AC004381.6	1	0	0	0	0	0	0	0	0	0	0	0	0	0	0	0	0	0	0	0	0	0	0	0	0	0	0	0	0	0	0	0	0	0	0	0	0	4	0	0	0	1	0	0	0	0	0	0	0
ENSG00000005194__CIAPIN1	8	0	0	0	0	0	0	0	0	0	0	0	7	0	0	0	0	1	0	5	0	0	4	1	0	0	0	0	0	0	0	0	7	0	0	0	2	3	0	0	0	0	1	0	3	0	0	2	0
ENSG00000005206__SPPL2B	3	0	0	0	0	0	0	0	0	0	0	0	1	0	0	0	0	1	0	3	0	0	1	0	0	0	0	0	0	0	0	0	4	0	0	0	1	1	0	0	0	0	1	0	2	0	0	1	0
ENSG00000005206__SPPL2B-cluster	0	0	0	0	0	0	0	0	0	0	0	0	1	0	0	0	0	0	0	0	0	0	0	0	0	0	0	0	0	0	0	0	0	0	0	0	0	0	0	0	0	0	0	0	0	0	0	0	0
ENSG00000005238__FAM214B	0	0	0	0	0	0	0	0	0	0	0	0	0	0	0	0	0	0	0	0	0	0	0	0	0	0	0	0	0	0	0	0	1	0	0	0	0	0	0	0	0	0	0	0	0	0	0	0	0
ENSG00000005249__PRKAR2B	0	0	0	0	0	0	0	0	0	0	0	0	4	0	0	0	0	1	0	0	0	0	2	0	0	0	0	0	0	0	0	0	1	0	0	0	7	0	0	0	0	0	0	0	0	0	0	2	0
ENSG00000005302__MSL3	3	0	0	0	0	0	0	0	0	0	0	0	2	0	0	0	0	0	0	0	0	0	0	0	0	0	0	0	0	0	0	0	3	0	0	0	2	2	0	0	0	0	0	0	1	0	0	4	0
ENSG00000005339__CREBBP	3	0	0	0	0	0	0	0	1	0	0	0	4	0	0	0	0	0	0	0	0	0	4	0	0	0	0	0	0	0	0	0	2	0	0	0	0	5	0	0	0	4	1	0	3	0	2	1	0
ENSG00000005379__TSPOAP1	2	0	0	0	0	0	0	0	1	0	0	0	0	0	0	0	0	0	0	1	0	0	0	0	0	0	0	0	0	0	0	0	3	0	0	0	0	0	0	0	0	0	0	0	0	0	0	0	0
ENSG00000005436__GCFC2	1	0	0	0	0	0	0	0	1	0	0	0	2	0	0	0	0	0	0	0	0	0	2	0	0	0	0	0	0	0	0	0	1	0	0	0	0	0	0	0	0	0	1	0	2	0	1	0	0
ENSG00000005448__WDR54	5	0	0	0	0	0	0	0	0	0	0	0	0	0	0	0	0	0	0	0	0	0	4	2	0	0	0	0	0	0	0	0	7	0	0	0	3	2	0	0	0	0	0	0	2	0	0	2	0
ENSG00000005469__CROT	0	0	0	0	0	0	0	0	0	0	0	0	0	0	0	0	0	0	0	0	0	0	0	0	0	0	0	0	0	0	0	0	0	0	0	0	0	0	0	0	0	0	0	0	0	0	0	0	0
ENSG00000005483__KMT2E	7	0	0	0	0	0	0	0	3	0	0	0	8	0	0	0	0	0	0	0	0	0	6	0	0	0	0	0	0	0	0	0	8	0	0	0	2	1	0	0	0	4	1	0	7	0	2	8	0
ENSG00000005486__RHBDD2	9	0	0	0	0	2	0	0	1	0	0	0	1	0	0	0	0	2	0	2	0	0	14	0	0	0	0	0	0	0	0	0	6	0	0	0	3	2	0	0	0	4	0	0	0	0	0	3	0
ENSG00000005513__SOX8	0	0	0	0	0	0	0	0	0	0	0	0	0	0	0	0	0	0	0	0	0	0	0	0	0	0	0	0	0	0	0	0	0	0	0	0	0	0	0	0	0	0	0	0	0	0	1	0	0
ENSG00000005700__IBTK	8	0	0	0	0	0	0	0	3	0	0	0	4	0	0	0	0	2	0	2	0	0	3	1	0	0	0	0	0	0	0	0	3	0	0	0	4	1	0	0	0	1	1	0	5	0	3	7	0
ENSG00000005801__ZNF195	5	0	0	0	0	0	0	0	0	0	0	0	4	0	0	0	0	0	0	2	0	0	2	0	0	0	0	0	0	0	0	0	0	0	0	0	1	0	0	0	0	2	2	0	0	0	0	1	0
ENSG00000005810__MYCBP2	6	0	0	0	0	0	0	0	2	0	0	0	5	0	0	0	0	0	0	2	0	0	11	0	0	0	0	0	0	0	0	0	13	0	0	0	1	36.2	0	0	0	4	1	0	2	0	0	6	0
ENSG00000005812__FBXL3	4	0	0	0	0	0	0	0	0	0	0	0	2	0	0	0	0	2	0	4	0	0	0	0	0	0	0	0	0	0	0	0	5	0	0	0	0	12	0	0	0	1	0	0	1	0	0	0	0
ENSG00000005882__PDK2	37.2	0	0	0	0	2	0	0	0	0	0	0	2	0	0	0	0	1	0	3	0	0	5	2	0	0	0	0	0	0	0	0	20	0	0	0	1	6	0	0	0	9	1	0	4	0	9	5	0
ENSG00000005884__ITGA3	27.1	0	0	0	0	1	0	0	3	0	0	0	2	0	0	0	0	0	0	3	0	0	1	0	0	0	0	0	0	0	0	0	36.2	0	0	0	0	6	0	0	0	9	4	0	4	0	6	2	0
ENSG00000005889__ZFX	0	0	0	0	0	0	0	0	0	0	0	0	1	0	0	0	0	0	0	0	0	0	0	1	0	0	0	0	0	0	0	0	2	0	0	0	0	2	0	0	0	1	0	0	0	0	0	1	0
ENSG00000005893__LAMP2	6	0	0	0	0	0	0	0	0	0	0	0	2	0	0	0	0	0	0	2	0	0	3	0	0	0	0	0	0	0	0	0	2	0	0	0	1	1	0	0	0	1	1	0	0	0	3	2	0
ENSG00000005961__ITGA2B	0	0	0	0	0	0	0	0	0	0	0	0	0	0	0	0	0	0	0	0	0	0	0	0	0	0	0	0	0	0	0	0	0	0	0	0	0	0	0	0	0	0	0	0	0	0	0	0	0
ENSG00000006007__GDE1	9	0	0	0	0	0	0	0	1	0	0	0	6	0	0	0	0	1	0	3	0	0	3	0	0	0	0	0	0	0	0	0	3	0	0	0	1	4	0	0	0	1	2	0	4	0	5	5	0
ENSG00000006015__C19orf60	4	0	0	0	0	0	0	0	0	0	0	0	0	0	0	0	0	0	0	4	0	0	1	0	0	0	0	0	0	0	0	0	4	0	0	0	0	5	0	0	0	0	0	0	0	0	0	0	0
ENSG00000006016__CRLF1	0	0	0	0	0	0	0	0	0	0	0	0	0	0	0	0	0	0	0	0	0	0	0	0	0	0	0	0	0	0	0	0	0	0	0	0	0	0	0	0	0	0	0	0	0	0	0	0	0
ENSG00000006025__OSBPL7	0	0	0	0	0	0	0	0	0	0	0	0	0	0	0	0	0	0	0	0	0	0	2	0	0	0	0	0	0	0	0	0	1	0	0	0	0	0	0	0	0	1	0	0	0	0	0	0	0
ENSG00000006042__TMEM98	9	0	0	0	0	0	0	0	0	0	0	0	0	0	0	0	0	0	0	1	0	0	0	0	0	0	0	0	0	0	0	0	6	0	0	0	0	4	0	0	0	1	1	0	1	0	0	0	0
ENSG00000006047__YBX2	3	0	0	0	0	1	0	0	1	0	0	0	1	0	0	0	0	1	0	4	0	0	0	1	0	0	0	0	0	0	0	0	3	0	0	0	0	0	0	0	0	1	1	0	0	0	1	8	0
ENSG00000006062__MAP3K14	0	0	0	0	0	0	0	0	0	0	0	0	1	0	0	0	0	0	0	0	0	0	0	0	0	0	0	0	0	0	0	0	1	0	0	0	0	0	0	0	0	0	0	0	0	0	0	0	0
ENSG00000006118__TMEM132A	3	0	0	0	0	0	0	0	0	0	0	0	0	0	0	0	0	0	0	0	0	0	0	0	0	0	0	0	0	0	0	0	1	0	0	0	0	2	0	0	0	0	2	0	0	0	0	0	0
ENSG00000006125__AP2B1	4	0	0	0	0	0	0	0	0	0	0	0	4	0	0	0	0	2	0	3	0	0	6	0	0	0	0	0	0	0	0	0	18	0	0	0	2	23.1	1	0	0	2	3	0	1	0	3	7	0
ENSG00000006194__ZNF263	7	0	0	0	0	0	0	0	0	0	0	0	1	0	0	0	0	1	0	0	0	0	0	0	0	0	0	0	0	0	0	0	5	0	0	0	1	2	0	0	0	0	0	0	0	0	1	0	0
ENSG00000006210__CX3CL1	0	0	0	0	0	0	0	0	0	0	0	0	0	0	0	0	0	0	0	0	0	0	2	0	0	0	0	0	0	0	0	0	5	0	0	0	3	0	0	0	0	0	0	0	0	0	0	8	0
ENSG00000006282__SPATA20	4	0	0	0	0	0	0	0	0	0	0	0	0	0	0	0	0	0	0	0	0	0	0	0	0	0	0	0	0	0	0	0	2	0	0	0	0	0	0	0	0	0	0	0	0	0	0	0	0
ENSG00000006327__TNFRSF12A	15	0	0	0	0	0	0	0	5	0	0	0	5	0	0	0	0	1	0	11	0	0	7	0	0	0	0	0	0	0	0	0	53.3	0	0	0	9	14	0	0	0	6	10	0	5	0	6	6	0
ENSG00000006377__DLX6	0	0	0	0	0	0	0	0	0	0	0	0	0	0	0	0	0	0	0	0	0	0	0	0	0	0	0	0	0	0	0	0	0	0	0	0	0	0	0	0	0	0	0	0	0	0	0	0	0
ENSG00000006432__MAP3K9	3	0	0	0	0	0	0	0	1	0	0	0	2	0	0	0	0	1	0	0	0	0	0	0	0	0	0	0	0	0	0	0	5	0	0	0	0	5	0	0	0	1	0	0	1	0	0	0	0
ENSG00000006451__RALA	13	0	0	0	0	0	0	0	0	0	0	0	5	0	0	0	0	1	0	0	0	0	5	2	0	0	0	0	0	0	0	0	9	0	0	0	2	10	0	0	0	1	1	0	7	0	2	4	0
ENSG00000006453__BAIAP2L1	8	0	0	0	0	0	0	0	1	0	0	0	2	0	0	0	0	0	0	0	0	0	4	1	0	0	0	0	0	0	0	0	4	0	0	0	0	2	0	0	0	1	2	0	5	0	0	3	0
ENSG00000006459__KDM7A	0	0	0	0	0	0	0	0	0	0	0	0	0	0	0	0	0	0	0	1	0	0	2	0	0	0	0	0	0	0	0	0	1	0	0	0	0	0	0	0	0	0	1	0	0	0	0	0	0
ENSG00000006530__AGK	3	0	0	0	0	0	0	0	0	0	0	0	0	0	0	0	0	0	0	0	0	0	1	0	0	0	0	0	0	0	0	0	4	0	0	0	0	3	0	0	0	0	0	0	0	0	1	1	0
ENSG00000006534__ALDH3B1	11	0	0	0	0	0	0	0	2	0	0	0	0	0	0	0	0	1	0	1	0	0	0	1	0	0	0	0	0	0	0	0	6	0	0	0	1	2	0	0	0	1	2	0	0	0	3	4	0
ENSG00000006576__PHTF2	11	0	0	0	0	0	0	0	0	0	0	0	2	0	0	0	0	2	0	2	0	0	3	3	0	0	0	0	0	0	0	0	15	0	0	0	1	13	0	0	0	4	4	0	4	0	8	5	0
ENSG00000006607__FARP2	2	0	0	0	0	0	0	0	0	0	0	0	3	0	0	0	0	0	0	1	0	0	1	0	0	0	0	0	0	0	0	0	6	0	0	0	1	1	0	0	0	0	2	0	0	0	1	2	0
ENSG00000006611__USH1C	0	0	0	0	0	0	0	0	0	0	0	0	0	0	0	0	0	0	0	0	0	0	0	0	0	0	0	0	0	0	0	0	0	0	0	0	0	0	0	0	0	0	0	0	0	0	0	0	0
ENSG00000006625__GGCT	4	0	0	0	0	0	0	0	0	0	0	0	2	0	0	0	0	3	0	0	0	0	6	0	0	0	0	0	0	0	0	0	10	0	0	0	1	2	0	0	0	3	0	0	0	0	0	2	0
ENSG00000006625__GGCT-cluster	0	0	0	0	0	0	0	0	0	0	0	0	0	0	0	0	0	0	0	0	0	0	1	0	0	0	0	0	0	0	0	0	0	0	0	0	0	0	0	0	0	0	0	0	0	0	0	0	0
ENSG00000006634__DBF4	3	0	0	0	0	2	0	0	0	0	0	0	3	0	0	0	0	1	0	0	0	0	2	0	0	0	0	0	0	0	0	0	1	0	0	0	0	6	0	0	0	0	0	0	0	0	0	7	0
ENSG00000006652__IFRD1	2	0	0	0	0	0	0	0	0	0	0	0	0	0	0	0	0	0	0	0	0	0	1	0	0	0	0	0	0	0	0	0	6	0	0	0	2	0	0	0	0	0	0	0	0	0	0	2	0
ENSG00000006695__COX10	0	0	0	0	0	0	0	0	0	0	0	0	0	0	0	0	0	0	0	0	0	0	1	0	0	0	0	0	0	0	0	0	0	0	0	0	0	0	0	0	0	0	0	0	0	0	0	0	0
ENSG00000006704__GTF2IRD1	3	0	0	0	0	0	0	0	0	0	0	0	0	0	0	0	0	1	0	1	0	0	2	0	0	0	0	0	0	0	0	0	4	0	0	0	0	1	0	0	0	1	0	0	1	0	1	1	0
ENSG00000006712__PAF1	4	0	0	0	0	0	0	0	1	0	0	0	0	0	0	0	0	0	0	1	0	0	0	0	0	0	0	0	0	0	0	0	2	0	0	0	0	8	0	0	0	1	0	0	0	0	0	2	0
ENSG00000006715__VPS41	4	0	1	0	0	0	0	0	1	0	0	0	2	0	0	0	0	1	0	0	0	0	0	0	0	0	0	0	0	0	0	0	9	0	0	0	0	3	0	0	0	2	0	0	0	0	1	1	0
ENSG00000006744__ELAC2	4	0	0	0	0	1	0	0	1	0	0	0	2	0	0	0	0	0	0	0	0	0	1	0	0	0	0	0	0	0	0	0	3	0	0	0	0	0	0	0	0	0	0	0	1	0	1	1	0
ENSG00000006747__SCIN	1	0	0	0	0	0	0	0	0	0	0	0	0	0	0	0	0	0	0	0	0	0	0	0	0	0	0	0	0	0	0	0	1	0	0	0	0	0	0	0	0	0	0	0	0	0	0	0	0
ENSG00000006756__ARSD	2	0	0	0	0	0	0	0	0	0	0	0	1	0	0	0	0	0	0	0	0	0	0	0	0	0	0	0	0	0	0	0	1	0	0	0	0	0	0	0	0	0	0	0	1	0	0	0	0
ENSG00000006757__PNPLA4	2	0	0	0	0	0	0	0	0	0	0	0	0	0	0	0	0	0	0	0	0	0	1	0	0	0	0	0	0	0	0	0	1	0	0	0	0	0	0	0	0	0	0	0	1	0	0	0	0
ENSG00000006831__ADIPOR2	4	0	0	0	0	0	0	0	0	0	0	0	0	0	0	0	0	1	0	0	0	0	1	0	0	0	0	0	0	0	0	0	7	0	0	0	0	4	0	0	0	2	0	0	2	0	0	2	0
ENSG00000006837__CDKL3	2	0	0	0	0	0	0	0	0	0	0	0	1	0	0	0	0	0	0	0	0	0	3	0	0	0	0	0	0	0	0	0	3	0	0	0	0	0	0	0	0	0	0	0	0	0	0	1	0
ENSG00000007001__UPP2	0	0	0	0	0	0	0	0	0	0	0	0	0	0	0	0	0	0	0	0	0	0	0	0	0	0	0	0	0	0	0	0	0	0	0	0	0	0	0	0	0	1	0	0	0	0	0	0	0
ENSG00000007038__PRSS21	1	0	0	0	0	0	0	0	0	0	0	0	0	0	0	0	0	0	0	0	0	0	0	0	0	0	0	0	0	0	0	0	1	0	0	0	0	0	0	0	0	1	0	0	0	0	0	0	0
ENSG00000007047__MARK4	1	0	0	0	0	0	0	0	0	0	0	0	0	0	0	0	0	0	0	0	0	0	0	0	0	0	0	0	0	0	0	0	2	0	0	0	1	4	0	0	0	0	0	0	2	0	0	2	0
ENSG00000007062__PROM1	1	0	0	0	0	0	0	0	0	0	0	0	0	0	0	0	0	0	0	0	0	0	0	0	0	0	0	0	0	0	0	0	0	0	0	0	0	0	0	0	0	0	0	0	0	0	0	0	0
ENSG00000007080__CCDC124	2	0	0	0	0	0	0	0	1	0	0	0	3	0	0	0	0	0	0	1	0	0	1	0	0	0	0	0	0	0	0	0	6	0	0	0	1	5	0	0	0	1	1	0	0	0	0	2	0
ENSG00000007168__PAFAH1B1	9	0	0	0	0	0	0	0	3	0	0	0	5	0	0	0	0	1	0	7	0	0	6	2	0	0	0	0	0	0	0	0	12	0	0	0	3	9	0	0	0	5	4	0	4	0	5	8	0
ENSG00000007171__NOS2	0	0	0	0	0	0	0	0	0	0	0	0	0	0	0	0	0	0	0	0	0	0	0	0	0	0	0	0	0	0	0	0	0	0	0	0	0	0	0	0	0	0	0	0	0	0	0	0	0
ENSG00000007174__DNAH9	0	0	0	0	0	0	0	0	0	0	0	0	0	0	0	0	0	0	0	0	0	0	0	0	0	0	0	0	0	0	0	0	0	0	0	0	0	0	0	0	0	0	0	0	0	0	1	0	0
ENSG00000007202__KIAA0100	2	0	0	0	0	0	0	0	0	0	0	0	3	0	0	0	0	1	0	3	0	0	2	0	0	0	0	0	0	0	0	0	10	0	0	0	0	4	0	0	0	2	1	0	1	0	1	0	0
ENSG00000007216__SLC13A2	0	0	0	0	0	0	0	0	0	0	0	0	0	0	0	0	0	0	0	0	0	0	0	0	0	0	0	0	0	0	0	0	0	0	0	0	0	0	0	0	0	0	0	0	0	0	0	0	0
ENSG00000007237__GAS7	0	0	0	0	0	0	0	0	0	0	0	0	0	0	0	0	0	0	0	0	0	0	0	0	0	0	0	0	0	0	0	0	0	0	0	0	0	0	0	0	0	0	0	0	0	0	0	0	0
ENSG00000007255__TRAPPC6A	2	0	0	0	0	0	0	0	0	0	0	0	2	0	0	0	0	1	0	1	0	0	0	0	0	0	0	0	0	0	0	0	6	0	0	0	1	2	0	0	0	1	0	0	1	0	0	0	0
ENSG00000007341__ST7L	3	0	0	0	0	0	0	0	0	0	0	0	4	0	0	0	0	0	0	1	0	0	2	0	0	0	0	0	0	0	0	0	4	0	0	0	1	3	0	0	0	1	0	0	0	0	3	1	0
ENSG00000007372__PAX6	1	0	0	0	0	0	0	0	0	0	0	0	0	0	0	0	0	0	0	0	0	0	1	0	0	0	0	0	0	0	0	0	0	0	0	0	0	2	0	0	0	1	0	0	0	0	0	0	0
ENSG00000007376__RPUSD1	4	0	0	0	0	0	0	0	0	0	0	0	0	0	0	0	0	0	0	1	0	0	2	0	0	0	0	0	0	0	0	0	7	0	0	0	1	1	0	0	0	0	3	0	0	0	2	1	0
ENSG00000007384__RHBDF1	7	0	0	0	0	0	0	0	0	0	0	0	0	0	0	0	0	0	0	0	0	0	0	0	0	0	0	0	0	0	0	0	2	0	0	0	1	0	0	0	0	0	0	0	0	0	0	2	0
ENSG00000007392__LUC7L	6	0	0	0	0	0	0	0	0	0	0	0	0	0	0	0	0	0	0	0	0	0	1	0	0	0	0	0	0	0	0	0	8	0	0	0	3	1	0	0	0	3	1	0	2	0	0	4	0
ENSG00000007402__CACNA2D2	49.3	0	0	0	0	0	0	0	10	0	0	0	15	0	0	0	0	3	0	20	0	1	18	3	0	0	0	0	0	0	0	0	85.9	0	0	0	6	41.2	0	0	0	22.1	4	0	19	0	13	12	0
ENSG00000007516__BAIAP3	21.1	0	0	0	0	0	0	0	1	0	0	0	6	0	0	0	0	3	0	8	0	0	10	0	0	0	0	0	0	0	0	0	19	0	0	0	13	3	0	0	0	6	16	0	4	0	11	20	0
ENSG00000007520__TSR3	10	0	0	0	0	0	0	0	0	0	0	0	1	0	0	0	0	0	0	2	0	0	5	1	0	0	0	0	0	0	0	0	7	0	0	0	5	6	0	0	0	2	1	0	1	0	0	2	0
ENSG00000007541__PIGQ	5	0	0	0	0	0	0	0	0	0	0	0	1	0	0	0	0	0	0	1	0	0	0	0	0	0	0	0	0	0	0	0	10	0	0	0	3	2	0	0	0	2	1	0	1	0	1	5	0
ENSG00000007545__CRAMP1	1	0	0	0	0	0	0	0	1	0	0	0	0	0	0	0	0	0	0	1	0	0	4	0	0	0	0	0	0	0	0	0	4	0	0	0	0	1	0	0	0	1	0	0	0	0	1	0	0
ENSG00000007866__TEAD3	2	0	0	0	0	0	0	0	0	0	0	0	0	0	0	0	0	0	0	0	0	0	0	0	0	0	0	0	0	0	0	0	0	0	0	0	0	0	0	0	0	0	0	0	0	0	0	0	0
ENSG00000007923__DNAJC11	7	0	0	0	0	0	0	0	0	0	0	0	2	0	0	0	0	0	0	1	0	0	2	1	0	0	0	0	0	0	0	0	3	0	0	0	1	2	0	0	0	3	1	0	1	0	0	5	0
ENSG00000007944__MYLIP	7	0	0	0	0	0	0	0	0	0	0	0	4	0	0	0	0	1	0	5	0	0	3	1	0	0	0	0	0	0	0	0	12	0	0	0	1	6	0	0	0	3	2	0	4	0	3	5	0
ENSG00000007952__NOX1	2	0	0	0	0	0	0	0	0	0	0	0	0	0	0	0	0	0	0	0	0	0	0	0	0	0	0	0	0	0	0	0	0	0	0	0	3	0	0	0	0	0	0	0	0	0	0	0	0
ENSG00000007968__E2F2	1	0	0	0	0	0	0	0	0	0	0	0	0	0	0	0	0	0	0	0	0	0	0	0	0	0	0	0	0	0	0	0	2	0	0	0	0	0	0	0	0	0	0	0	0	0	0	0	0
ENSG00000008018__PSMB1	21.1	0	1	0	0	1	0	0	3	0	0	0	12	0	1	0	0	3	0	7	0	1	3	1	0	1	0	0	0	0	0	0	36.2	0	0	0	5	21.1	0	0	0	8	3	0	4	0	8	4	0
ENSG00000008083__JARID2	26.1	0	0	0	0	1	0	0	0	0	0	0	12	0	0	0	0	3	0	4	0	0	4	0	0	0	0	0	0	0	0	0	28.1	0	0	0	11	9	0	0	0	17	10	0	11	0	0	8	0
ENSG00000008086__CDKL5	3	0	0	0	0	0	0	0	0	0	0	0	4	0	0	0	0	0	0	0	0	0	2	0	0	0	0	0	0	0	0	0	3	0	0	0	1	1	0	0	0	0	0	0	0	0	1	2	0
ENSG00000008128__CDK11A	3	0	0	0	0	0	0	0	0	0	0	0	0	0	0	0	0	0	0	0	0	0	1	0	0	0	0	0	0	0	0	0	0	0	0	0	0	0	0	0	0	0	0	0	0	0	0	0	0
ENSG00000008130__NADK	3	0	0	0	0	0	0	0	0	0	0	0	0	0	0	0	0	0	0	1	0	0	0	0	0	0	0	0	0	0	0	0	0	0	0	0	0	0	0	0	0	0	0	0	0	0	0	0	0
ENSG00000008226__DLEC1	6	0	0	0	0	0	0	0	0	0	0	0	0	0	0	0	0	0	0	0	0	0	0	0	0	0	0	0	0	0	0	0	0	0	0	0	0	0	0	0	0	0	0	0	0	0	0	0	0
ENSG00000008256__CYTH3	2	0	0	0	0	0	0	0	0	0	0	0	0	0	0	0	0	0	0	0	0	0	0	0	0	0	0	0	0	0	0	0	1	0	0	0	0	6	0	0	0	0	0	0	1	0	0	1	0
ENSG00000008277__ADAM22	0	0	0	0	0	0	0	0	0	0	0	0	0	0	0	0	0	0	0	0	0	0	0	0	0	0	0	0	0	0	0	0	0	0	0	0	0	1	0	0	0	0	0	0	0	0	1	0	0
ENSG00000008282__SYPL1	8	0	0	0	0	3	1	0	1	0	0	0	12	0	0	0	0	0	0	3	0	0	3	3	0	0	0	0	0	0	0	0	10	0	0	0	0	7	0	0	0	0	3	0	3	0	5	7	0
ENSG00000008283__CYB561	1	0	0	0	0	0	0	0	0	0	0	0	1	0	0	0	0	0	0	0	0	0	0	0	0	0	0	0	0	0	0	0	2	0	0	0	2	0	0	0	0	0	0	0	0	0	0	4	0
ENSG00000008294__SPAG9	7	0	0	0	0	0	0	0	0	0	0	0	5	0	0	0	0	1	0	0	0	0	3	0	0	0	0	0	0	0	0	0	4	0	0	0	1	2	0	0	0	1	0	0	0	0	2	0	0
ENSG00000008300__CELSR3	0	0	0	0	0	0	0	0	0	0	0	0	0	0	0	0	0	0	0	0	0	0	1	0	0	0	0	0	0	0	0	0	3	0	0	0	1	0	0	0	0	0	0	0	0	0	0	0	0
ENSG00000008311__AASS	0	0	0	0	0	0	0	0	0	0	0	0	0	0	0	0	0	0	0	0	0	0	0	0	0	0	0	0	0	0	0	0	0	0	0	0	0	0	0	0	0	0	0	0	0	0	0	0	0
ENSG00000008324__SS18L2	6	0	0	0	0	2	0	0	0	0	0	0	1	0	0	0	0	0	0	0	0	0	1	0	0	0	0	0	0	0	0	0	8	0	0	0	2	4	0	0	0	0	2	0	1	0	0	0	0
ENSG00000008382__MPND	1	0	0	0	0	0	0	0	0	0	0	0	0	0	0	0	0	0	0	5	0	0	1	0	0	0	0	0	0	0	0	0	3	0	0	0	0	0	0	0	0	1	0	0	0	0	2	2	0
ENSG00000008405__CRY1	3	0	0	0	0	0	0	0	1	0	0	0	0	0	0	0	0	0	0	2	0	0	0	0	0	0	0	0	0	0	0	0	0	0	0	0	1	1	0	0	0	0	1	0	0	0	0	3	0
ENSG00000008441__NFIX	0	0	0	0	0	0	0	0	0	0	0	0	0	0	0	0	0	0	0	0	0	0	0	0	0	0	0	0	0	0	0	0	0	0	0	0	0	0	0	0	0	0	0	0	0	0	0	0	0
ENSG00000008513__ST3GAL1	0	0	0	0	0	0	0	0	0	0	0	0	0	0	0	0	0	0	0	0	0	0	0	0	0	0	0	0	0	0	0	0	1	0	0	0	0	0	0	0	0	0	0	0	0	0	0	2	0
ENSG00000008516__MMP25	0	0	0	0	0	0	0	0	0	0	0	0	0	0	0	0	0	0	0	0	0	0	0	0	0	0	0	0	0	0	0	0	0	0	0	0	0	0	0	0	0	0	0	0	0	0	0	0	0
ENSG00000008517__IL32	3	0	0	0	0	0	0	0	0	0	0	0	0	0	0	0	0	2	0	0	0	0	0	0	0	0	0	0	0	0	0	0	0	0	0	0	6	9	0	0	0	1	0	0	0	0	0	0	0
ENSG00000008710__PKD1	1	0	0	0	0	0	0	0	0	0	0	0	0	0	0	0	0	0	0	1	0	0	0	0	0	0	0	0	0	0	0	0	11	0	0	0	0	1	0	0	0	0	0	0	1	0	0	1	0
ENSG00000008735__MAPK8IP2	1	0	0	0	0	0	0	0	0	0	0	0	1	0	0	0	0	0	0	0	0	0	1	0	0	0	0	0	0	0	0	0	3	0	0	0	0	0	0	0	0	0	0	0	0	0	0	0	0
ENSG00000008838__MED24	6	0	0	0	0	0	0	0	1	0	0	0	2	0	0	0	0	1	0	0	0	0	1	0	0	0	0	0	0	0	0	0	8	0	0	0	3	3	0	0	0	4	3	0	2	0	1	6	0
ENSG00000008853__RHOBTB2	1	0	0	0	0	0	0	0	0	0	0	0	0	0	0	0	0	0	0	0	0	0	0	0	0	0	0	0	0	0	0	0	0	0	0	0	0	0	0	0	0	0	0	0	0	0	0	0	0
ENSG00000008869__HEATR5B	1	0	0	0	0	0	0	0	0	0	0	0	0	0	0	0	0	0	0	1	0	0	2	0	0	0	0	0	0	0	0	0	0	0	0	0	0	2	0	0	0	0	0	0	1	0	0	0	0
ENSG00000008952__SEC62	17	0	0	0	0	0	0	0	2	0	1	0	16	0	0	0	0	1	0	2	0	0	3	0	0	0	0	0	0	0	0	0	22.1	0	0	0	11	9	0	0	0	4	4	0	7	0	4	3	1
ENSG00000008988__RPS20	78.8	0	0	0	0	6	0	0	16	0	0	2	70.6	0	0	0	1	10	0	27.1	0	0	16	12	0	1	0	0	0	0	0	0	178.8	0	0	0	42.2	61.5	1	0	0	15	16	0	41.2	1	33.1	26.1	0
ENSG00000009307__CSDE1	49.3	0	0	0	0	0	0	0	4	1	0	0	26.1	0	0	0	0	1	0	9	0	0	23.1	3	0	1	0	0	0	0	0	0	40.2	0	0	0	9	27.1	0	0	0	10	4	0	11	0	18	17	0
ENSG00000009335__UBE3C	4	0	0	0	0	1	0	0	0	0	0	0	2	0	0	0	0	0	0	2	0	0	1	0	0	0	0	0	0	0	0	0	6	0	0	0	1	3	0	0	0	1	0	0	2	0	0	2	0
ENSG00000009413__REV3L	10	0	0	0	0	0	0	0	2	0	0	0	4	0	0	0	0	0	0	3	0	0	3	1	0	0	0	0	0	0	0	0	9	0	0	0	1	4	0	0	0	0	1	0	3	0	1	9	0
ENSG00000009724__MASP2	0	0	0	0	0	0	0	0	0	0	0	0	0	0	0	0	0	0	0	0	0	0	0	0	0	0	0	0	0	0	0	0	0	0	0	0	0	0	0	0	0	0	0	0	0	0	0	0	0
ENSG00000009780__FAM76A	1	0	0	0	0	0	0	0	0	0	0	0	0	0	0	0	0	0	0	1	0	0	1	0	0	0	0	0	0	0	0	0	0	0	0	0	0	2	0	0	0	0	0	0	0	0	0	0	0
ENSG00000009830__POMT2	14	0	0	0	0	0	0	0	6	0	0	0	3	0	0	0	0	0	0	13	0	0	2	0	0	0	0	0	0	0	0	0	11	0	0	0	9	1	0	0	0	1	2	0	5	0	0	1	0
ENSG00000009844__VTA1	7	0	0	0	0	1	0	0	0	0	0	0	2	0	0	0	0	0	0	1	0	0	4	0	0	0	0	0	0	0	0	0	11	0	0	0	3	5	0	0	0	1	2	0	3	0	0	1	0
ENSG00000009950__MLXIPL	0	0	0	0	0	0	0	0	0	0	0	0	1	0	0	0	0	0	0	0	0	0	0	0	0	0	0	0	0	0	0	0	1	0	0	0	0	0	0	0	0	0	0	0	1	0	0	0	0
ENSG00000009954__BAZ1B	11	0	0	0	0	0	0	0	0	0	0	0	5	0	0	0	0	0	0	0	0	0	3	0	0	0	0	0	0	0	0	0	13	0	0	0	2	8	0	0	0	7	4	0	4	0	8	3	0
ENSG00000010017__RANBP9	4	0	0	0	0	0	0	0	2	0	0	0	0	0	0	0	0	2	0	1	0	0	5	1	0	0	0	0	0	0	0	0	2	0	0	0	0	1	0	0	0	2	0	0	0	0	0	5	0
ENSG00000010030__ETV7	0	0	0	0	0	0	0	0	0	0	0	0	0	0	0	0	0	0	0	0	0	0	0	0	0	0	0	0	0	0	0	0	0	0	0	0	0	0	0	0	0	0	2	0	0	0	0	0	0
ENSG00000010072__SPRTN	6	0	0	0	0	0	0	0	2	0	0	0	6	0	0	0	0	0	0	0	0	0	5	0	0	0	0	0	0	0	0	0	2	0	0	0	0	1	0	0	0	1	0	0	0	0	1	3	0
ENSG00000010165__METTL13	4	0	0	0	0	1	0	0	1	0	0	0	2	0	0	0	0	0	0	0	0	0	1	0	0	0	0	0	0	0	0	0	5	0	0	0	1	1	0	0	0	0	0	0	0	0	5	1	0
ENSG00000010219__DYRK4	0	0	0	0	0	0	0	0	0	0	0	0	0	0	0	0	0	0	0	0	0	0	0	0	0	0	0	0	0	0	0	0	0	0	0	0	0	0	0	0	0	0	0	0	0	0	0	0	0
ENSG00000010219__DYRK4-cluster	0	0	0	0	0	0	0	0	0	0	0	0	0	0	0	0	0	0	0	0	0	0	0	0	0	0	0	0	0	0	0	0	0	0	0	0	0	0	0	0	0	0	0	0	0	0	0	0	0
ENSG00000010244__ZNF207	12	0	0	0	0	0	0	0	1	0	0	0	19	0	0	0	0	1	0	9	0	0	5	0	0	0	0	0	0	0	0	0	14	0	0	0	5	16	0	0	0	6	4	0	5	0	6	12	0
ENSG00000010256__UQCRC1	16	0	0	0	0	0	0	0	4	0	0	0	2	0	0	0	0	1	0	0	0	0	9	0	0	0	0	0	0	0	0	0	25.1	0	0	0	4	8	0	0	0	2	2	0	2	0	3	4	0
ENSG00000010270__STARD3NL	7	0	0	0	0	0	0	0	0	0	0	0	3	0	0	0	0	2	0	4	0	0	3	1	0	0	0	0	0	0	0	0	6	0	0	0	1	9	0	0	0	4	0	0	2	0	1	1	0
ENSG00000010278__CD9	16	0	0	0	0	4	0	0	2	0	0	0	5	0	0	0	0	2	0	2	0	0	8	1	0	0	0	0	0	0	1	0	14	0	0	0	5	1	0	0	0	2	3	0	6	0	5	8	0
ENSG00000010292__NCAPD2	3	0	0	0	0	0	0	0	0	0	0	0	0	0	0	0	0	0	0	0	0	0	0	0	0	0	0	0	0	0	0	0	1	0	0	0	0	6	0	0	0	0	0	0	0	0	0	3	0
ENSG00000010295__IFFO1	0	0	0	0	0	0	0	0	0	0	0	0	0	0	0	0	0	0	0	0	0	0	0	0	0	0	0	0	0	0	0	0	0	0	0	0	0	0	0	0	0	0	0	0	0	0	0	0	0
ENSG00000010318__PHF7	2	0	0	0	0	0	0	0	0	0	0	0	0	0	0	0	0	0	0	0	0	0	0	0	0	0	0	0	0	0	0	0	3	0	0	0	0	0	0	0	0	0	0	0	1	0	1	2	0
ENSG00000010319__SEMA3G	0	0	0	0	0	0	0	0	0	0	0	0	0	0	0	0	0	0	0	0	0	0	0	0	0	0	0	0	0	0	0	0	0	0	0	0	0	0	0	0	0	0	0	0	0	0	0	0	0
ENSG00000010322__NISCH	7	0	0	0	0	0	0	0	0	0	0	0	2	0	0	0	0	0	0	1	0	0	5	2	0	0	0	0	0	0	0	0	8	0	0	0	1	4	0	0	0	5	1	0	2	0	0	2	0
ENSG00000010327__STAB1	2	0	0	0	0	0	0	0	0	0	0	0	0	0	0	0	0	0	0	0	0	0	0	0	0	0	0	0	0	0	0	0	0	0	0	0	0	1	0	0	0	0	0	0	0	0	0	0	0
ENSG00000010361__FUZ	1	0	0	0	0	0	0	0	0	0	0	0	0	0	0	0	0	0	0	0	0	0	0	0	0	0	0	0	0	0	0	0	3	0	0	0	0	3	0	0	0	1	0	0	1	0	0	1	0
ENSG00000010379__SLC6A13	0	0	0	0	0	0	0	0	0	0	0	0	1	0	0	0	0	0	0	0	0	0	0	0	0	0	0	0	0	0	0	0	0	0	0	0	0	0	0	0	0	0	0	0	0	0	0	0	0
ENSG00000010404__IDS	13	0	0	0	0	1	0	0	1	0	0	0	1	0	0	0	0	0	0	7	0	0	3	2	0	0	0	0	0	0	0	0	6	0	0	0	3	4	0	0	0	0	0	0	3	0	3	3	0
ENSG00000010404__IDS-cluster	2	0	0	0	0	0	0	0	1	0	0	0	0	0	0	0	0	0	0	0	0	0	0	0	0	0	0	0	0	0	0	0	0	0	0	0	0	1	0	0	0	0	0	0	2	0	1	0	0
ENSG00000010539__ZNF200	1	0	0	0	0	0	0	0	0	0	0	0	2	0	0	0	0	0	0	0	0	0	1	0	0	0	0	0	0	0	0	0	2	0	0	0	0	0	0	0	0	1	0	0	1	0	0	2	0
ENSG00000010610__CD4	0	0	0	0	0	0	0	0	0	0	0	0	0	0	0	0	0	0	0	0	0	0	0	0	0	0	0	0	0	0	0	0	0	0	0	0	0	0	0	0	0	0	0	0	0	0	0	0	0
ENSG00000010626__LRRC23	0	0	0	0	0	0	0	0	0	0	0	0	0	0	0	0	0	0	0	0	0	0	0	0	0	0	0	0	0	0	0	0	0	0	0	0	0	1	0	0	0	0	0	0	0	0	1	0	0
ENSG00000010671__BTK	1	0	0	0	0	0	0	0	0	0	0	0	0	0	0	0	0	0	0	0	0	0	0	0	0	0	0	0	0	0	0	0	0	0	0	0	0	0	0	0	0	0	0	0	0	0	0	0	0
ENSG00000010704__HFE	0	0	0	0	0	0	0	0	0	0	0	0	0	0	0	0	0	0	0	0	0	0	0	0	0	0	0	0	0	0	0	0	0	0	0	0	0	0	0	0	0	0	0	0	0	0	0	0	0
ENSG00000010803__SCMH1	2	0	0	0	0	0	0	0	0	0	0	0	1	0	0	0	0	0	0	1	0	0	0	0	0	0	0	0	0	0	0	0	2	0	0	0	1	1	0	0	0	0	0	0	0	0	0	0	0
ENSG00000010810__FYN	9	0	0	0	0	0	0	0	3	0	0	0	6	0	0	0	0	1	0	5	0	0	8	2	0	0	0	0	0	0	0	0	12	0	0	0	3	5	0	0	0	2	2	0	5	0	1	7	0
ENSG00000010818__HIVEP2	5	0	0	0	0	0	0	0	1	0	0	0	1	0	0	0	0	0	0	2	0	0	2	0	0	0	0	0	0	0	0	0	1	0	0	0	1	3	0	0	0	1	4	0	2	0	0	6	0
ENSG00000010932__FMO1	1	0	0	0	0	0	0	0	0	0	0	0	0	0	0	0	0	0	0	0	0	0	0	0	0	0	0	0	0	0	0	0	0	0	0	0	0	0	0	0	0	0	0	0	0	0	0	0	0
ENSG00000011007__ELOA	2	0	0	0	0	0	0	0	2	0	0	0	1	0	0	0	0	0	0	0	0	0	2	0	0	0	0	0	0	0	0	0	9	0	0	0	1	3	0	0	0	0	0	0	2	0	1	4	0
ENSG00000011009__LYPLA2	7	0	0	0	0	0	0	0	1	0	0	0	1	0	0	0	0	4	0	2	0	0	0	0	0	0	0	0	0	0	0	0	3	0	0	0	1	6	0	0	0	0	1	0	1	0	4	0	0
ENSG00000011021__CLCN6	1	0	0	0	0	0	0	0	0	0	0	0	0	0	0	0	0	0	0	0	0	0	1	0	0	0	0	0	0	0	0	0	3	0	0	0	4	1	0	0	0	1	0	0	1	0	0	0	0
ENSG00000011028__MRC2	1	0	0	0	0	0	0	0	0	0	0	0	0	0	0	0	0	0	0	0	0	0	0	0	0	0	0	0	0	0	0	0	0	0	0	0	0	0	0	0	0	0	0	0	2	0	0	0	0
ENSG00000011083__SLC6A7	2	0	0	0	0	0	0	0	0	0	0	0	0	0	0	0	0	0	0	0	0	0	0	0	0	0	0	0	0	0	0	0	0	0	0	0	0	0	0	0	0	0	0	0	0	0	0	0	0
ENSG00000011105__TSPAN9	0	0	0	0	0	0	0	0	0	0	0	0	0	0	0	0	0	0	0	1	0	0	0	0	0	0	0	0	0	0	0	0	0	0	0	0	1	0	0	0	0	0	0	0	1	0	0	0	0
ENSG00000011114__BTBD7	6	0	0	0	0	0	0	0	1	0	0	0	3	0	0	0	0	1	0	0	0	0	2	0	0	0	0	0	0	1	0	0	4	0	0	0	1	2	0	0	0	0	0	0	3	0	2	0	0
ENSG00000011132__APBA3	2	0	0	0	0	0	0	0	0	0	0	0	0	0	0	0	0	0	0	2	0	0	0	0	0	0	0	0	0	0	0	0	1	0	0	0	1	1	0	0	0	0	0	0	0	0	0	0	0
ENSG00000011143__MKS1	2	0	0	0	0	0	0	0	1	0	0	0	0	0	0	0	0	0	0	0	0	0	0	0	0	0	0	0	0	0	0	0	0	0	0	0	0	0	0	0	0	0	0	0	0	0	0	1	0
ENSG00000011198__ABHD5	2	0	0	0	0	0	0	0	0	0	0	0	2	0	0	0	0	0	0	0	0	0	1	0	0	0	0	0	0	0	0	0	4	0	0	0	0	2	0	0	0	1	0	0	0	0	0	1	0
ENSG00000011201__ANOS1	0	0	0	0	0	0	0	0	0	0	0	0	0	0	0	0	0	0	0	0	0	0	0	0	0	0	0	0	0	0	0	0	0	0	0	0	0	0	0	0	0	0	0	0	0	0	0	0	0
ENSG00000011243__AKAP8L	4	0	0	0	0	0	0	0	2	0	0	0	2	0	0	0	0	0	0	0	0	0	3	0	0	0	0	0	0	0	0	0	6	0	0	0	0	0	0	0	0	0	2	0	0	0	2	5	0
ENSG00000011258__MBTD1	1	0	0	0	0	0	0	0	0	0	0	0	1	0	0	0	0	0	0	0	0	0	1	0	0	0	0	0	0	0	0	0	1	0	0	0	0	1	0	0	0	1	0	0	0	0	0	1	0
ENSG00000011260__UTP18	4	0	0	0	0	0	0	0	0	0	0	0	3	0	0	0	0	0	0	0	0	0	0	0	0	0	0	0	0	0	0	0	6	0	0	0	0	0	0	0	0	2	1	0	2	0	0	1	0
ENSG00000011275__RNF216	6	0	0	0	0	0	0	0	3	0	0	0	7	0	0	0	0	0	0	4	0	0	10	1	0	0	0	0	0	0	0	0	11	0	0	0	0	2	0	0	0	2	2	0	7	0	6	2	0
ENSG00000011295__TTC19	0	0	0	0	0	0	0	0	0	0	0	0	3	0	0	0	0	1	0	0	0	0	1	2	0	0	0	0	0	0	0	0	2	0	0	0	1	2	0	0	0	1	2	0	4	0	2	3	0
ENSG00000011304__PTBP1	19	0	0	0	0	0	0	0	2	0	0	0	10	0	0	0	0	3	0	10	0	0	6	2	0	1	0	0	0	0	0	0	15	0	0	0	5	13	0	0	0	2	3	0	2	0	4	6	0
ENSG00000011332__DPF1	16	0	0	0	0	0	0	0	1	0	0	0	0	0	0	0	0	0	0	5	0	0	12	0	0	0	0	0	0	0	0	0	18	0	0	0	0	3	0	0	0	1	3	0	2	0	0	2	0
ENSG00000011376__LARS2	1	0	0	0	0	0	0	0	0	0	0	0	0	0	0	0	0	0	0	0	0	0	0	0	0	0	0	0	0	0	0	0	2	0	0	0	0	1	0	0	0	0	1	0	0	0	0	1	0
ENSG00000011405__PIK3C2A	9	0	0	0	0	0	0	0	2	0	0	0	7	0	0	0	0	1	0	2	0	0	4	2	0	0	0	0	0	0	0	0	14	0	0	0	3	3	0	0	0	1	0	0	5	0	3	5	0
ENSG00000011422__PLAUR	16	0	0	0	0	0	0	0	0	1	0	0	2	1	0	0	0	1	0	0	0	0	4	2	0	0	0	0	0	0	0	0	16	0	0	0	4	0	0	0	0	3	1	0	3	0	2	4	0
ENSG00000011426__ANLN	8	0	0	0	0	0	0	0	0	0	0	0	2	0	0	0	0	1	0	0	0	0	0	0	0	0	0	0	0	0	0	0	4	0	0	0	0	18	0	0	0	0	0	0	0	0	0	9	0
ENSG00000011451__WIZ	36.2	0	0	0	0	1	0	0	6	0	0	0	14	0	0	0	0	1	0	8	0	0	15	0	0	1	0	0	1	0	0	0	41.2	0	0	0	7	14	0	0	0	12	6	0	11	0	17	23.1	0
ENSG00000011454__RABGAP1	15	0	0	0	0	0	0	0	2	0	0	0	8	0	0	0	0	1	0	4	0	0	23.1	3	0	0	0	0	0	0	0	0	14	0	0	0	9	3	0	0	0	6	1	0	4	0	7	12	0
ENSG00000011478__QPCTL	1	0	0	0	0	0	0	0	0	0	0	0	0	0	0	0	0	0	0	0	0	0	0	0	0	0	0	0	0	0	0	0	0	0	0	0	0	0	0	0	0	0	0	0	0	0	0	0	0
ENSG00000011485__PPP5C	4	0	0	0	0	0	0	0	0	0	0	0	4	0	0	0	0	2	0	2	0	0	3	0	0	0	0	0	0	0	0	0	3	0	0	0	0	7	0	0	0	2	0	0	1	0	2	4	0
ENSG00000011523__CEP68	1	0	0	0	0	0	0	0	0	0	0	0	0	0	0	0	0	0	0	0	0	0	0	0	0	0	0	0	0	0	0	0	0	0	0	0	0	3	0	0	0	0	0	0	3	0	0	2	0
ENSG00000011566__MAP4K3	5	0	0	0	0	1	0	0	0	0	0	0	0	0	0	0	0	0	0	0	0	0	0	0	0	0	0	0	0	0	0	0	1	0	0	0	0	0	0	0	0	0	0	0	1	0	3	0	0
ENSG00000011638__TMEM159	0	0	0	0	0	0	0	0	0	0	0	0	0	0	0	0	0	0	0	0	0	0	0	0	0	0	0	0	0	0	0	0	0	0	0	0	0	0	0	0	0	0	0	0	0	0	0	0	0
ENSG00000011677__GABRA3	0	0	0	0	0	0	0	0	0	0	0	0	0	0	0	0	0	0	0	0	0	0	0	0	0	0	0	0	0	0	0	0	1	0	0	0	0	0	0	0	0	0	0	0	0	0	0	0	0
ENSG00000012048__BRCA1	6	0	0	0	0	0	0	0	2	0	0	0	3	0	0	0	0	0	0	0	0	0	0	0	0	0	0	0	0	0	0	0	10	0	0	0	0	8	0	0	0	0	0	0	0	0	0	1	0
ENSG00000012061__ERCC1	3	0	0	0	0	0	0	0	0	0	0	0	2	0	0	0	0	0	0	0	0	0	0	0	0	0	0	0	0	0	0	0	5	0	0	0	1	2	0	0	0	0	0	0	0	0	0	2	0
ENSG00000012124__CD22	0	0	0	0	0	0	0	0	0	0	0	0	0	0	0	0	0	0	0	0	0	0	0	0	0	0	0	0	0	0	0	0	0	0	0	0	0	0	0	0	0	0	0	0	0	0	0	0	0
ENSG00000012171__SEMA3B	2	0	0	0	0	0	0	0	0	0	0	0	0	0	0	0	0	0	0	3	0	0	2	1	0	0	0	0	0	0	0	0	10	0	0	0	1	3	0	0	0	0	1	0	1	0	0	1	0
ENSG00000012174__MBTPS2	3	0	0	0	0	0	0	0	1	0	0	0	1	0	0	0	0	0	0	1	0	0	2	0	0	0	0	0	0	0	0	0	4	0	0	0	1	3	0	0	0	1	0	0	6	0	2	5	0
ENSG00000012174__MBTPS2-cluster	0	0	0	0	0	0	0	0	0	0	0	0	0	0	0	0	0	0	0	0	0	0	1	0	0	0	0	0	0	0	0	0	0	0	0	0	0	0	0	0	0	0	0	0	0	0	0	0	0
ENSG00000012211__PRICKLE3	0	0	0	0	0	0	0	0	0	0	0	0	1	0	0	0	0	0	0	1	0	0	0	0	0	0	0	0	0	0	0	0	0	0	0	0	0	0	0	0	0	0	0	0	0	0	0	0	0
ENSG00000012232__EXTL3	3	0	0	0	0	0	0	0	1	0	0	0	0	0	0	0	0	0	0	0	0	0	0	0	0	0	0	0	0	0	0	0	0	0	0	0	1	1	0	0	0	0	0	0	0	0	0	1	0
ENSG00000012660__ELOVL5	2	0	0	0	0	0	0	0	0	0	0	0	3	0	0	0	0	1	0	3	0	0	5	0	0	0	0	0	0	0	0	0	9	0	0	0	2	9	0	0	0	1	0	0	0	0	4	3	0
ENSG00000012779__ALOX5	6	0	0	0	0	0	0	0	0	0	0	0	1	0	0	0	0	0	0	1	0	0	1	0	0	0	0	0	0	0	0	0	12	0	0	0	0	7	0	0	0	1	2	0	0	0	2	0	0
ENSG00000012817__KDM5D	12	0	0	0	0	0	0	0	2	0	0	0	3	0	0	0	0	0	0	2	0	0	1	0	0	0	0	0	0	0	0	0	11	0	0	0	1	7	0	0	0	1	2	0	2	0	0	4	0
ENSG00000012822__CALCOCO1	2	0	0	0	0	0	0	0	0	0	0	0	0	0	0	0	0	1	0	0	0	0	0	0	0	0	0	0	0	0	0	0	1	0	0	0	0	0	0	0	0	1	0	0	1	0	0	0	0
ENSG00000012963__UBR7	2	0	0	0	0	0	0	0	0	1	0	0	0	0	0	0	0	1	0	0	0	0	1	0	0	0	0	0	0	0	0	0	2	0	0	0	0	2	0	0	0	0	0	0	0	0	0	1	0
ENSG00000012963__UBR7-cluster	1	0	0	0	0	0	0	0	0	0	0	0	0	0	0	0	0	1	0	0	0	0	0	0	0	0	0	0	0	0	0	0	0	0	0	0	0	0	0	0	0	0	0	0	0	0	0	0	0
ENSG00000012983__MAP4K5	1	0	0	0	0	1	0	0	2	0	0	0	1	0	0	0	0	1	0	2	0	0	1	1	0	0	0	0	0	0	0	0	3	0	0	0	0	0	0	0	0	0	0	0	1	0	2	4	0
ENSG00000013016__EHD3	1	0	0	0	0	0	0	0	0	0	0	0	0	0	0	0	0	0	0	0	0	0	0	0	0	0	0	0	0	0	0	0	0	0	0	0	0	0	0	0	0	0	0	0	0	0	0	0	0
ENSG00000013275__PSMC4	11	0	0	0	0	0	0	0	0	0	0	0	4	0	0	0	0	0	0	1	0	0	4	0	0	0	0	0	0	0	0	0	3	0	0	0	1	0	0	0	0	0	1	0	1	0	1	1	0
ENSG00000013288__MAN2B2	4	0	0	0	0	0	0	0	0	0	0	0	1	0	0	0	0	0	0	1	0	0	1	0	0	0	0	0	0	0	0	0	1	0	0	0	0	0	0	0	0	2	0	0	1	0	1	1	0
ENSG00000013293__SLC7A14	0	0	0	0	0	0	0	0	0	0	0	0	0	0	0	0	0	0	0	0	0	0	0	0	0	0	0	0	0	0	0	0	0	0	0	0	0	0	0	0	0	0	0	0	0	0	0	0	0
ENSG00000013297__CLDN11	0	0	0	0	0	0	0	0	0	0	0	0	0	0	0	0	0	0	0	0	0	0	0	0	0	0	0	0	0	0	0	0	0	0	0	0	0	0	0	0	0	0	0	0	0	0	0	0	0
ENSG00000013306__SLC25A39	12	0	0	0	0	1	0	0	0	0	0	0	3	0	0	0	0	1	0	1	0	0	4	2	0	0	0	0	0	0	0	0	16	0	0	0	6	6	0	0	0	5	2	0	3	0	1	1	1
ENSG00000013364__MVP	0	0	0	0	0	0	0	0	0	0	0	0	0	0	0	0	0	0	0	0	0	0	0	0	0	0	0	0	0	0	0	0	0	0	0	0	0	0	0	0	0	0	0	0	0	0	0	0	0
ENSG00000013364__MVP-cluster	3	0	0	0	0	0	0	0	2	0	0	0	5	0	0	0	0	0	0	1	0	0	2	0	0	0	0	0	0	0	0	0	6	0	0	0	2	5	0	0	0	5	0	0	1	0	0	3	0
ENSG00000013374__NUB1	1	0	0	0	0	0	0	0	0	0	0	0	1	0	0	0	0	0	0	0	0	0	0	0	0	0	0	0	0	0	0	0	4	0	0	0	1	1	0	0	0	0	0	0	1	0	1	2	0
ENSG00000013375__PGM3	3	0	0	0	0	0	0	0	1	0	0	0	2	0	0	0	0	1	0	0	0	0	4	1	0	0	0	0	0	0	0	0	2	0	0	0	0	3	0	0	0	1	0	0	0	0	0	0	0
ENSG00000013392__RWDD2A	0	0	0	0	0	0	0	0	0	0	0	0	0	0	0	0	0	0	0	0	0	0	0	0	0	0	0	0	0	0	0	0	1	0	0	0	0	1	0	0	0	0	0	0	0	0	0	0	0
ENSG00000013441__CLK1	3	0	0	0	0	0	0	0	0	0	0	0	2	0	0	0	0	1	0	0	0	0	2	0	0	0	0	0	0	0	0	0	4	0	0	0	0	2	0	0	0	0	0	0	0	0	1	6	0
ENSG00000013503__POLR3B	3	0	0	0	0	0	0	0	0	0	0	0	1	0	0	0	0	0	0	2	0	0	0	0	0	0	0	0	0	0	0	0	1	0	0	0	0	0	0	0	0	0	0	0	0	0	0	2	0
ENSG00000013523__ANGEL1	1	0	0	0	0	0	0	0	0	0	0	0	0	0	0	0	0	0	0	0	0	0	0	0	0	0	0	0	0	0	0	0	4	0	0	0	0	1	0	0	0	0	0	0	0	0	0	2	0
ENSG00000013561__RNF14	5	0	0	0	0	0	0	0	2	0	0	0	1	0	0	0	0	3	0	2	0	0	1	2	0	0	0	0	0	0	0	0	6	0	0	0	2	1	0	0	0	2	0	0	0	0	1	2	0
ENSG00000013563__DNASE1L1	1	0	0	0	0	0	0	0	0	0	0	0	0	0	0	0	0	0	0	0	0	0	0	0	0	0	0	0	0	0	0	0	3	0	0	0	0	0	0	0	0	0	0	0	0	0	0	1	0
ENSG00000013573__DDX11	4	0	0	0	0	0	0	0	2	0	0	0	0	0	0	0	0	1	0	0	0	0	1	0	0	0	0	0	0	0	0	0	11	0	0	0	1	0	0	0	0	1	0	0	0	0	0	0	0
ENSG00000013583__HEBP1	1	0	0	0	0	0	0	0	0	0	0	0	0	0	0	0	0	0	0	0	0	0	1	0	0	0	0	0	0	0	0	0	1	0	0	0	0	2	0	0	0	0	0	0	0	0	1	1	0
ENSG00000013588__GPRC5A	1	0	0	0	0	0	0	0	0	0	0	0	0	0	0	0	0	0	0	0	0	0	0	0	0	0	0	0	0	0	0	0	0	0	0	0	0	0	0	0	0	0	0	0	0	0	0	0	0
ENSG00000013810__TACC3	12	0	0	0	0	0	0	0	0	0	0	0	2	0	0	0	0	0	0	0	0	0	0	0	0	0	0	0	0	0	0	0	2	0	0	0	0	21.1	0	0	0	0	0	0	0	0	0	11	0
ENSG00000014123__UFL1	2	0	0	0	0	0	0	0	0	0	0	0	1	0	0	0	0	1	0	0	0	0	2	0	0	0	0	0	0	0	0	0	3	0	0	0	1	2	0	0	0	0	2	0	0	0	0	0	0
ENSG00000014138__POLA2	0	0	0	0	0	0	0	0	0	0	0	0	0	0	0	0	0	1	0	1	0	0	7	0	0	0	0	0	0	0	0	0	1	0	0	0	0	2	0	0	0	0	0	0	0	0	0	0	0
ENSG00000014164__ZC3H3	1	0	0	0	0	0	0	0	0	0	0	0	0	0	0	0	0	0	0	1	0	0	0	0	0	0	0	0	0	0	0	0	2	0	0	0	0	0	0	0	0	0	0	0	1	0	0	2	0
ENSG00000014216__CAPN1	12	0	0	0	0	0	0	0	0	0	0	0	1	0	0	0	0	0	0	1	0	0	4	0	0	0	0	0	0	0	0	0	6	0	0	0	0	1	0	0	0	0	2	0	1	0	1	4	0
ENSG00000014641__MDH1	17	0	1	0	0	3	0	0	0	0	0	0	6	0	0	0	0	0	0	2	0	0	1	1	0	0	0	0	0	0	0	0	23.1	0	0	0	6	18	0	0	0	3	4	0	5	0	1	5	0
ENSG00000014824__SLC30A9	10	0	0	0	0	0	0	0	0	0	0	0	2	0	0	0	0	2	0	2	0	0	5	1	0	0	0	0	0	0	0	0	8	0	0	0	1	6	0	0	0	3	1	0	1	0	1	2	0
ENSG00000014914__MTMR11	2	0	0	0	0	0	0	0	0	0	0	0	0	0	0	0	0	0	0	0	0	0	0	0	0	0	0	0	0	0	0	0	2	0	0	0	0	1	0	0	0	0	0	0	1	0	0	1	0
ENSG00000014919__COX15	1	0	0	0	0	0	0	0	3	0	0	0	3	0	0	0	0	0	0	0	0	0	1	0	0	0	0	0	0	0	0	0	4	0	0	0	1	1	0	0	0	0	1	0	0	0	0	2	0
ENSG00000015133__CCDC88C	2	0	0	0	0	0	0	0	0	0	0	0	2	0	0	0	0	0	0	0	0	0	0	0	0	0	0	0	0	0	0	0	1	0	0	0	0	0	0	0	0	0	1	0	0	0	0	0	0
ENSG00000015153__YAF2	2	0	0	0	0	0	0	0	0	0	0	0	2	0	0	0	0	0	0	0	0	0	1	0	0	0	0	0	0	0	0	0	0	0	0	0	0	0	0	0	0	1	0	0	2	0	4	0	0
ENSG00000015171__ZMYND11	21.1	0	0	0	0	0	0	0	2	0	0	0	5	0	0	0	0	1	0	7	0	0	1	0	0	0	0	0	0	0	0	0	20	0	0	0	5	6	0	0	0	3	3	0	4	0	2	7	0
ENSG00000015285__WAS	1	0	0	0	0	0	0	0	0	0	0	0	1	0	0	0	0	0	0	0	0	0	0	0	0	0	0	0	0	0	0	0	0	0	0	0	0	0	0	0	0	0	0	0	0	0	0	0	0
ENSG00000015413__DPEP1	0	0	0	0	0	0	0	0	0	0	0	0	0	0	0	0	0	0	0	0	0	0	0	0	0	0	0	0	0	0	0	0	1	0	0	0	0	0	0	0	0	0	0	0	0	0	0	0	0
ENSG00000015475__BID	1	0	0	0	0	0	0	0	0	0	0	0	0	0	0	0	0	1	0	1	0	0	0	0	0	0	0	0	0	0	0	0	0	0	0	0	3	0	0	0	0	0	1	0	0	0	0	2	0
ENSG00000015479__MATR3	1	0	0	0	0	0	0	0	0	0	0	0	1	0	0	0	0	0	0	0	0	0	0	0	0	0	0	0	0	0	0	0	1	0	0	0	0	1	0	0	0	0	0	0	0	0	0	0	0
ENSG00000015479__MATR3-cluster	31.1	0	0	0	0	0	0	0	6	0	0	0	18	0	0	0	0	1	0	10	0	0	14	3	0	0	0	0	0	0	0	0	33.1	0	0	0	15	33.1	0	0	0	9	1	0	5	0	17	16	0
ENSG00000015532__XYLT2	0	0	0	0	0	0	0	0	0	0	0	0	0	0	0	0	0	0	0	0	0	0	3	0	0	0	0	0	0	0	0	0	1	0	0	0	0	1	0	0	0	0	0	0	0	0	0	1	0
ENSG00000015676__NUDCD3	6	0	0	0	0	0	0	0	0	0	0	0	2	0	0	0	0	0	0	0	0	0	1	0	0	0	0	0	0	0	0	0	8	0	0	0	3	2	0	0	0	1	1	0	2	0	1	4	0
ENSG00000016082__ISL1	1	0	0	0	0	0	0	0	0	0	0	0	0	0	0	0	0	0	0	0	0	0	0	0	0	0	0	0	0	0	0	0	0	0	0	0	0	3	0	0	0	0	0	0	0	0	0	0	0
ENSG00000016391__CHDH	0	0	0	0	0	0	0	0	0	0	0	0	0	0	0	0	0	0	0	0	0	0	0	0	0	0	0	0	0	0	0	0	0	0	0	0	2	0	0	0	0	0	0	0	0	0	0	0	0
ENSG00000016864__GLT8D1	6	0	0	0	0	0	0	0	0	0	0	0	0	0	0	0	0	0	0	0	0	0	4	0	0	0	0	0	0	0	0	0	4	0	0	0	1	3	0	0	0	2	1	0	0	0	0	0	0
ENSG00000017260__ATP2C1	1	0	0	0	0	0	0	0	0	0	0	0	2	0	0	0	0	0	0	1	0	0	4	1	0	0	0	0	0	0	0	0	6	0	0	0	2	2	0	0	0	1	0	0	0	0	0	2	0
ENSG00000017427__IGF1	0	0	0	0	0	0	0	0	0	0	0	0	0	0	0	0	0	0	0	0	0	0	0	0	0	0	0	0	0	0	0	0	0	0	0	0	0	0	0	0	0	0	0	0	0	0	0	0	0
ENSG00000017797__RALBP1	17	0	0	0	0	0	0	0	0	0	0	0	5	0	0	0	0	2	0	3	0	0	5	2	0	0	0	0	0	0	0	0	9	0	0	0	9	15	0	0	0	2	1	0	2	0	7	7	0
ENSG00000018189__RUFY3	11	0	0	0	0	0	0	0	0	0	0	0	9	0	0	0	0	0	0	2	0	0	17	1	0	0	0	0	0	0	0	0	9	0	0	0	1	5	0	0	0	2	1	0	4	0	1	12	0
ENSG00000018280__SLC11A1	0	0	0	0	0	0	0	0	0	0	0	0	0	0	0	0	0	0	0	0	0	0	0	0	0	0	0	0	0	0	0	0	0	0	0	0	0	0	0	0	0	0	0	0	0	0	0	0	0
ENSG00000018408__WWTR1	17	0	0	0	0	0	0	0	4	0	0	0	2	0	0	0	0	2	0	4	0	0	6	0	0	1	0	0	0	0	0	0	14	0	0	0	0	2	0	0	0	2	4	0	8	0	1	6	0
ENSG00000018510__AGPS	6	0	0	0	0	0	0	0	2	0	0	0	4	0	0	0	0	2	0	2	0	0	2	2	0	0	0	0	0	0	0	0	10	0	0	0	9	5	0	0	0	3	0	0	0	0	5	5	0
ENSG00000018610__CXorf56	1	0	0	0	0	0	0	0	0	0	0	0	0	0	0	0	0	0	0	0	0	0	0	0	0	0	0	0	0	0	0	0	0	0	0	0	0	1	0	0	0	0	0	0	0	0	1	0	0
ENSG00000018699__TTC27	3	0	0	0	0	0	0	0	0	0	0	0	0	0	0	0	0	0	0	0	0	0	0	0	0	0	0	0	0	0	0	0	0	0	0	0	0	0	0	0	0	0	0	0	0	0	0	0	0
ENSG00000018869__ZNF582	0	0	0	0	0	0	0	0	0	0	0	0	1	0	0	0	0	0	0	0	0	0	0	0	0	0	0	0	0	0	0	0	0	0	0	0	0	0	0	0	0	0	0	0	1	0	0	3	0
ENSG00000019144__PHLDB1	17	0	0	0	0	0	0	0	7	0	0	0	1	0	0	0	0	0	0	6	0	0	3	0	0	0	0	0	0	0	0	0	22.1	0	0	0	4	7	0	0	0	2	2	0	8	0	1	5	0
ENSG00000019169__MARCO	0	0	0	0	0	0	0	0	0	0	0	0	0	0	0	0	0	0	0	0	0	0	0	0	0	0	0	0	0	0	0	0	0	0	0	0	0	0	0	0	0	0	0	0	0	0	0	0	0
ENSG00000019485__PRDM11	1	0	0	0	0	0	0	0	0	0	0	0	1	0	0	0	0	0	0	0	0	0	3	0	0	0	0	0	0	0	0	0	2	0	0	0	0	1	0	0	0	1	0	0	0	0	0	0	0
ENSG00000019505__SYT13	11	0	0	0	0	0	0	0	0	0	0	0	2	0	0	0	0	1	0	2	0	0	4	0	0	0	0	0	0	0	0	0	9	0	0	0	1	5	0	0	0	3	1	0	0	0	1	3	0
ENSG00000019549__SNAI2	0	0	0	0	0	0	0	0	0	0	0	0	0	0	0	0	0	0	0	0	0	0	0	0	0	0	0	0	0	0	0	0	0	0	0	0	0	0	0	0	0	0	0	0	0	0	0	0	0
ENSG00000019582__CD74	1	0	0	0	0	0	0	0	0	0	0	0	0	0	0	0	0	0	0	0	0	0	0	0	0	0	0	0	0	0	0	0	0	0	0	0	0	0	0	0	0	0	0	0	0	0	0	0	0
ENSG00000019991__HGF	0	0	0	0	0	0	0	0	0	0	0	0	0	0	0	0	0	0	0	0	0	0	0	0	0	0	0	0	0	0	0	0	0	0	0	0	0	0	0	0	0	0	0	0	0	0	0	0	0
ENSG00000019995__ZRANB1	3	0	0	0	0	0	0	0	1	0	0	0	2	0	0	0	0	0	0	1	0	0	2	0	0	0	0	0	0	0	0	0	9	0	0	0	1	1	0	0	0	1	0	0	2	0	1	0	0
ENSG00000020129__NCDN	5	0	0	0	0	0	0	0	0	0	0	0	1	0	0	0	0	0	0	0	0	0	0	0	0	0	0	0	0	0	0	0	0	0	0	0	0	0	0	0	0	0	0	0	0	0	0	0	0
ENSG00000020181__ADGRA2	0	0	0	0	0	0	0	0	0	0	0	0	0	0	0	0	0	0	0	0	0	0	0	0	0	0	0	0	0	0	0	0	0	0	0	0	0	0	0	0	0	0	0	0	0	0	0	0	0
ENSG00000020256__ZFP64	3	0	0	0	0	0	0	0	1	0	0	0	0	0	0	1	0	0	0	2	0	0	0	0	0	0	0	0	0	0	0	0	1	0	0	0	1	0	0	0	0	0	0	0	0	0	0	1	0
ENSG00000020426__MNAT1	3	0	0	0	0	1	0	0	0	0	0	0	0	0	0	0	0	1	0	1	0	0	0	0	0	0	0	0	0	0	0	0	1	0	0	0	0	1	0	0	0	0	0	0	0	0	0	0	0
ENSG00000020577__SAMD4A	0	0	0	0	0	0	0	0	0	1	0	0	2	0	0	0	0	0	0	0	0	0	3	0	0	0	0	0	0	0	0	0	0	0	0	0	1	0	0	0	0	0	2	0	1	0	0	0	0
ENSG00000020633__RUNX3	1	0	0	0	0	0	0	0	0	0	0	0	0	0	0	0	0	0	0	0	0	0	0	0	0	0	0	0	0	0	0	0	0	0	0	0	0	0	0	0	0	0	0	0	0	0	0	0	0
ENSG00000020922__MRE11	8	0	0	0	0	0	0	0	0	0	0	0	4	0	0	0	0	0	0	1	0	0	0	0	0	0	0	0	0	0	0	0	6	0	0	0	0	7	0	0	0	0	0	0	0	0	0	0	0
ENSG00000021300__PLEKHB1	3	0	0	0	0	0	0	0	0	0	0	0	0	0	0	0	0	0	0	0	0	0	1	0	0	0	0	0	0	0	0	0	0	0	0	0	0	0	0	0	0	0	0	0	0	0	0	0	0
ENSG00000021355__SERPINB1	17	0	0	0	0	2	0	0	0	0	0	0	7	0	0	0	0	4	0	2	0	0	2	0	0	0	0	0	0	0	0	0	18	0	0	0	6	8	0	0	0	4	3	0	1	0	8	6	0
ENSG00000021574__SPAST	5	0	0	0	0	0	0	0	2	0	0	0	3	0	0	0	0	0	0	2	0	0	2	0	0	0	0	0	0	0	0	0	4	0	0	0	0	0	0	0	0	0	0	0	0	0	0	1	0
ENSG00000021645__NRXN3	2	0	0	0	0	0	0	0	0	0	0	0	1	0	0	0	0	0	0	0	0	0	0	0	0	0	0	0	0	0	0	0	1	0	0	0	0	0	0	0	0	1	0	0	0	0	0	0	0
ENSG00000021762__OSBPL5	3	0	0	0	0	0	0	0	0	0	0	0	0	0	0	0	0	0	0	0	0	0	0	0	0	0	0	0	0	0	0	0	0	0	0	0	1	0	0	0	0	0	0	0	0	0	1	0	0
ENSG00000021776__AQR	5	0	0	0	0	1	0	0	1	0	0	0	2	0	0	0	0	3	0	0	0	0	2	0	0	0	0	0	0	0	0	0	4	0	0	0	0	5	0	0	0	2	3	0	1	0	1	2	0
ENSG00000021826__CPS1	1	0	0	0	0	0	0	0	1	0	0	0	2	0	0	0	0	0	0	0	0	0	2	0	0	0	0	0	0	0	0	0	0	0	0	0	0	0	0	0	0	0	0	0	0	0	2	0	0
ENSG00000022267__FHL1	0	0	0	0	0	0	0	0	0	0	0	0	0	0	0	0	0	0	0	0	0	0	0	0	0	0	0	0	0	0	0	0	0	0	0	0	0	0	0	0	0	0	0	0	0	0	0	0	0
ENSG00000022277__RTFDC1	9	0	0	0	0	0	0	0	0	0	0	0	1	0	0	0	0	0	0	5	0	0	2	1	0	0	0	0	0	0	0	0	6	0	0	0	2	3	0	0	0	0	0	0	1	0	3	5	0
ENSG00000022277__RTFDC1-cluster	1	0	0	0	0	0	0	0	0	0	0	0	0	0	0	0	0	0	0	0	0	0	0	0	0	0	0	0	0	0	0	0	0	0	0	0	0	0	0	0	0	0	0	0	0	0	0	0	0
ENSG00000022567__SLC45A4	0	0	0	0	0	0	0	0	0	0	0	0	0	0	0	0	0	0	0	0	0	0	0	0	0	0	0	0	0	0	0	0	0	0	0	0	0	0	0	0	0	0	0	0	0	0	0	0	0
ENSG00000022840__RNF10	10	0	0	0	0	0	0	0	2	0	0	0	3	0	0	0	0	0	0	2	0	0	3	1	0	0	0	0	0	0	0	0	8	0	0	0	3	1	0	0	0	1	0	0	3	0	1	1	0
ENSG00000022976__ZNF839	0	0	0	0	0	0	0	0	0	0	0	0	3	0	0	0	0	0	0	0	0	0	1	2	0	0	0	0	0	0	0	0	0	0	0	0	1	2	0	0	0	1	1	0	0	0	0	1	0
ENSG00000023041__ZDHHC6	2	0	0	0	0	0	0	0	0	0	0	0	2	0	0	0	0	0	0	0	0	0	2	0	0	0	0	0	0	0	0	0	6	0	0	0	2	1	0	0	0	0	0	0	4	0	0	0	0
ENSG00000023171__GRAMD1B	2	0	0	0	0	0	0	0	0	0	0	0	0	0	0	0	0	2	0	0	0	0	3	0	0	0	0	0	0	0	0	0	2	0	0	0	1	2	0	0	0	1	0	0	0	0	0	0	0
ENSG00000023191__RNH1	8	0	0	0	0	0	0	0	0	0	0	0	7	0	0	0	0	0	0	3	0	0	5	0	0	0	0	0	0	0	0	0	6	0	0	0	1	5	0	0	0	1	2	0	5	0	1	3	0
ENSG00000023228__NDUFS1	9	0	0	0	0	0	0	0	1	0	0	0	6	0	0	0	0	0	0	1	0	0	4	0	0	0	0	0	1	0	0	0	10	0	0	0	1	5	0	0	0	2	0	0	1	0	0	6	0
ENSG00000023287__RB1CC1	10	0	0	0	0	0	0	0	1	0	0	0	2	0	0	0	0	0	0	1	0	0	2	1	0	0	0	0	0	0	0	0	3	0	0	0	1	0	0	0	0	1	8	0	1	0	1	3	0
ENSG00000023318__ERP44	7	0	0	0	0	0	0	0	0	0	0	0	2	0	0	0	0	0	0	1	0	0	1	0	0	0	0	0	0	0	0	0	3	0	0	0	0	4	0	0	0	2	1	0	4	0	1	5	0
ENSG00000023330__ALAS1	4	0	0	0	0	0	0	0	0	0	0	0	1	0	0	0	0	0	0	0	0	0	2	0	0	0	0	0	0	0	0	0	2	0	0	0	0	0	0	0	0	0	0	0	2	0	2	0	0
ENSG00000023445__BIRC3	0	0	0	0	0	0	0	0	0	0	0	0	0	0	0	0	0	0	0	0	0	0	0	0	0	0	0	0	0	0	0	0	0	0	0	0	0	0	0	0	0	0	0	0	0	0	0	0	0
ENSG00000023516__AKAP11	12	0	0	0	0	0	0	0	0	0	0	0	0	0	0	0	0	1	0	0	0	1	1	1	0	0	0	0	0	0	0	0	5	0	0	0	0	4	0	0	0	2	0	0	1	0	0	1	0
ENSG00000023572__GLRX2	2	0	0	0	0	0	0	0	0	0	0	0	0	0	0	0	0	2	0	0	0	0	1	0	0	0	0	0	0	0	0	0	3	0	0	0	0	2	0	0	0	0	0	0	1	0	0	1	0
ENSG00000023608__SNAPC1	3	0	0	0	0	0	0	0	0	0	0	0	0	0	0	0	0	0	0	0	0	0	0	0	0	0	0	0	0	0	0	0	1	0	0	0	1	2	0	0	0	0	2	0	0	0	4	0	0
ENSG00000023697__DERA	3	0	0	0	0	0	0	0	0	0	0	0	0	0	0	0	0	0	0	0	0	0	1	0	0	0	0	0	0	0	0	0	3	0	0	0	0	2	0	0	0	0	0	0	0	0	0	0	0
ENSG00000023734__STRAP	4	0	0	0	0	2	0	0	0	0	0	0	3	0	0	0	0	0	0	2	0	0	1	3	0	0	0	0	0	0	0	0	12	0	0	0	1	2	0	0	0	1	0	0	0	0	2	4	0
ENSG00000023839__ABCC2	0	0	0	0	0	0	0	0	0	0	0	0	0	0	0	0	0	0	0	0	0	0	0	0	0	0	0	0	0	0	0	0	0	0	0	0	0	0	0	0	0	0	0	0	0	0	0	0	0
ENSG00000023902__PLEKHO1	2	0	0	0	0	0	0	0	1	0	0	0	0	0	0	0	0	0	0	1	0	0	3	0	0	0	0	0	0	0	0	0	1	0	0	0	0	5	0	0	0	0	2	0	2	0	0	0	0
ENSG00000023909__GCLM	1	0	0	0	0	0	0	0	0	0	0	0	0	0	0	0	0	0	0	1	0	0	1	0	0	0	0	0	0	0	0	0	1	0	0	0	0	4	0	0	0	0	0	0	0	0	0	0	0
ENSG00000024048__UBR2	2	0	0	0	0	0	0	0	0	0	0	0	0	0	0	0	0	2	0	0	0	0	2	1	0	0	0	0	0	0	0	0	2	0	0	0	1	1	0	0	0	1	1	0	0	0	0	1	0
ENSG00000024422__EHD2	18	0	0	0	0	0	0	0	2	0	0	0	5	0	0	0	0	2	0	3	0	0	8	0	0	0	0	0	0	0	0	0	20	0	0	0	2	4	0	0	0	5	1	0	0	0	3	8	0
ENSG00000024526__DEPDC1	3	0	0	0	0	0	0	0	0	0	0	0	7	0	0	0	0	0	0	0	0	0	0	1	0	0	0	0	0	0	0	0	2	0	0	0	0	12	0	0	0	0	2	0	0	0	0	9	0
ENSG00000024862__CCDC28A	0	0	0	0	0	0	0	0	0	0	0	0	0	0	0	0	0	0	0	0	0	0	1	0	0	0	0	0	0	0	0	0	0	0	0	0	0	0	0	0	0	0	0	0	0	0	0	0	0
ENSG00000025039__RRAGD	0	0	0	0	0	0	0	0	0	0	0	0	0	0	0	0	0	0	0	0	0	0	0	0	0	0	0	0	0	0	0	0	2	0	0	0	0	1	0	0	0	0	1	0	0	0	0	1	0
ENSG00000025156__HSF2	2	0	0	0	0	0	0	0	1	0	0	0	1	0	0	0	0	1	0	0	0	0	2	2	0	0	0	0	0	0	0	0	0	0	0	0	1	2	0	0	0	1	0	0	2	0	0	2	0
ENSG00000025293__PHF20	12	0	0	0	0	0	0	0	2	0	0	0	6	0	0	0	0	0	0	1	0	0	8	0	0	0	0	0	0	1	0	0	10	0	0	0	4	3	0	0	0	3	2	0	2	0	3	13	0
ENSG00000025423__HSD17B6	0	0	0	0	0	0	0	0	0	0	0	0	0	0	0	0	0	0	0	0	0	0	0	0	0	0	0	0	0	0	0	0	0	0	0	0	0	0	0	0	0	0	0	0	0	0	0	0	0
ENSG00000025434__NR1H3	0	0	0	0	0	0	0	0	0	0	0	0	0	0	0	0	0	0	0	0	0	0	0	0	0	0	0	0	0	0	0	0	0	0	0	0	0	0	0	0	0	0	0	0	0	0	0	0	0
ENSG00000025708__TYMP	0	0	0	0	0	0	0	0	0	0	0	0	0	0	0	0	0	0	0	0	0	0	0	0	0	0	0	0	0	0	0	0	0	0	0	0	0	1	0	0	0	0	0	0	0	0	0	0	0
ENSG00000025708__TYMP-cluster	1	0	0	0	0	0	0	0	1	0	0	0	0	0	0	0	0	0	0	0	0	0	0	0	0	0	0	0	0	0	0	0	2	0	0	0	1	0	0	0	0	0	0	0	1	0	2	0	0
ENSG00000025770__NCAPH2	0	0	0	0	0	0	0	0	0	0	0	0	1	0	0	0	0	0	0	0	0	0	0	0	0	0	0	0	0	0	0	0	11	0	0	0	1	1	0	0	0	1	0	0	0	0	0	0	0
ENSG00000025772__TOMM34	19	0	0	0	0	1	0	0	3	0	0	0	12	0	0	0	0	1	0	0	0	0	11	1	0	0	0	0	0	0	0	0	27.1	0	0	0	6	6	0	0	0	5	2	0	6	0	9	23.1	0
ENSG00000025796__SEC63	15	0	0	0	0	0	0	0	1	0	0	0	7	0	0	0	0	1	0	2	0	0	4	0	0	0	0	0	0	0	0	0	6	0	0	0	1	3	0	0	0	8	1	0	2	0	3	10	0
ENSG00000025800__KPNA6	18	0	0	0	0	0	0	0	2	0	0	0	10	0	0	0	0	1	0	1	0	0	5	0	0	0	0	0	0	0	0	0	16	1	0	0	1	6	0	0	0	4	2	0	3	0	6	11	0
ENSG00000026025__VIM	252.6	0	0	1	0	2	0	0	87.9	5	0	2	105.3	1	0	0	0	27.1	0	55.4	0	0	89.0	28.1	0	2	0	1	1	0	0	0	284.7	0	0	0	43.2	188.3	0	0	1	44.2	75.7	0	142.4	1	108.4	97.1	1
ENSG00000026036__RTEL1-TNFRSF6B	0	0	0	0	0	0	0	0	0	0	0	0	0	0	0	0	0	0	0	0	0	0	0	0	0	0	0	0	0	0	0	0	0	0	0	0	0	0	0	0	0	0	0	0	0	0	0	0	0
ENSG00000026103__FAS	2	0	0	0	0	0	0	0	0	0	0	0	0	0	0	0	0	0	0	0	0	0	0	0	0	0	0	0	0	0	0	0	0	0	0	0	0	0	0	0	0	0	0	0	1	0	0	0	0
ENSG00000026297__RNASET2	0	0	0	0	0	0	0	0	3	0	0	0	0	0	0	0	0	0	0	0	0	0	0	0	0	0	0	0	1	0	0	0	1	0	0	0	0	1	0	0	0	0	0	0	0	0	0	0	0
ENSG00000026297__RNASET2-cluster	0	0	0	0	0	0	0	0	1	0	0	0	0	0	0	0	0	0	0	0	0	0	0	0	0	0	0	0	0	0	0	0	0	0	0	0	0	1	0	0	0	0	0	0	0	0	0	0	0
ENSG00000026508__CD44	0	0	0	0	0	0	0	0	0	0	0	0	0	0	0	0	0	0	0	0	0	0	0	0	0	0	0	0	0	0	0	0	0	0	0	0	0	1	0	0	0	0	1	0	0	0	1	0	0
ENSG00000026652__AGPAT4	1	0	0	0	0	0	0	0	0	0	0	0	0	0	0	0	0	0	0	0	0	0	0	0	0	0	0	0	0	0	0	0	1	0	0	0	0	0	0	0	0	0	0	0	0	0	0	0	0
ENSG00000026950__BTN3A1	1	0	0	0	0	0	0	0	0	0	0	0	0	0	0	0	0	0	0	0	0	0	0	0	0	0	0	0	0	0	0	0	0	0	0	0	0	0	0	0	0	0	0	0	0	0	0	0	0
ENSG00000027001__MIPEP	2	0	0	0	0	0	0	0	0	0	0	0	0	0	0	0	0	0	0	0	0	0	0	0	0	0	0	0	0	0	0	0	1	0	0	0	0	0	0	0	0	0	1	0	0	0	1	0	0
ENSG00000027644__INSRR	0	0	0	0	0	0	0	0	1	0	0	0	1	0	0	0	0	0	0	0	0	0	0	0	0	0	0	0	0	0	0	0	0	0	0	0	0	0	0	0	0	0	0	0	0	0	0	0	0
ENSG00000027697__IFNGR1	2	0	0	0	0	0	0	0	0	0	0	0	0	0	0	0	0	0	0	0	0	0	0	0	0	0	0	0	0	0	0	0	0	0	0	0	0	0	0	0	0	0	0	0	2	0	0	2	0
ENSG00000027847__B4GALT7	2	0	0	0	0	0	0	0	1	0	0	0	2	0	0	0	0	0	0	0	0	0	1	0	0	0	0	0	0	0	0	0	6	0	0	0	2	4	0	0	0	0	0	0	1	0	2	3	0
ENSG00000027869__SH2D2A	3	0	0	0	0	0	0	0	11	0	0	0	3	0	0	0	0	1	0	10	0	0	4	1	0	0	0	0	0	0	0	0	15	0	0	0	2	2	0	0	0	0	0	0	1	0	0	4	0
ENSG00000028116__VRK2	4	0	0	0	0	2	0	0	0	0	0	0	2	0	0	0	0	0	0	0	0	0	2	0	0	0	0	0	0	0	0	0	5	0	0	0	2	0	0	0	0	0	1	0	0	0	1	0	0
ENSG00000028203__VEZT	7	0	0	0	0	0	0	0	5	0	0	0	2	0	0	1	0	0	0	0	0	0	4	1	0	0	0	0	0	0	0	0	4	0	0	0	5	5	0	0	0	1	1	0	2	0	3	0	0
ENSG00000028277__POU2F2	0	0	0	0	0	0	0	0	0	0	0	0	0	0	0	0	0	0	0	0	0	0	0	0	0	0	0	0	0	0	0	0	0	0	0	0	0	0	0	0	0	0	0	0	0	0	0	0	0
ENSG00000028310__BRD9	1	0	0	0	0	0	0	0	0	0	0	0	1	0	0	0	0	0	0	2	0	0	2	0	0	0	0	0	0	0	0	0	1	0	0	0	0	2	0	0	0	0	0	0	1	0	0	0	0
ENSG00000028528__SNX1	7	0	0	0	0	0	0	0	2	0	0	1	2	0	0	0	0	0	0	0	0	0	8	0	0	0	0	0	0	0	0	0	5	0	0	0	1	4	0	0	0	1	0	0	0	0	2	3	0
ENSG00000028839__TBPL1	1	0	0	0	0	2	0	0	0	0	0	0	1	0	0	0	0	0	0	1	0	0	0	0	0	0	0	0	0	0	0	0	0	0	0	0	0	2	0	0	0	0	1	0	0	0	0	3	0
ENSG00000029153__ARNTL2	0	0	0	0	0	0	0	0	0	0	0	0	1	0	0	0	0	1	0	0	0	0	0	0	0	0	0	0	0	0	0	0	2	0	0	0	0	6	0	0	0	0	0	0	0	0	0	0	0
ENSG00000029363__BCLAF1	11	0	0	0	0	1	0	0	6	0	0	0	3	0	0	0	0	6	0	4	0	0	8	0	0	0	0	0	0	0	0	0	13	0	0	0	7	10	0	0	0	7	2	0	4	0	2	8	0
ENSG00000029364__SLC39A9	8	0	0	0	0	0	0	0	0	0	0	0	1	0	0	0	0	1	0	1	0	0	1	1	0	0	0	0	0	0	0	0	4	0	0	0	4	4	0	0	0	1	0	0	0	0	1	0	0
ENSG00000029534__ANK1	0	0	0	0	0	0	0	0	0	0	0	0	0	0	0	0	0	0	0	0	0	0	0	0	0	0	0	0	0	0	0	0	0	0	0	0	0	0	0	0	0	0	0	0	3	0	0	0	0
ENSG00000029639__TFB1M	1	0	0	0	0	0	0	0	2	0	0	0	1	0	0	0	0	0	0	0	0	0	1	0	0	0	0	0	0	0	0	0	2	0	0	0	4	3	0	0	0	0	0	0	0	0	1	1	0
ENSG00000029725__RABEP1	8	0	1	0	0	1	0	0	4	0	0	0	4	0	0	0	0	0	0	0	0	0	3	1	0	0	0	0	0	0	0	0	9	0	0	0	2	4	0	0	0	1	0	0	0	0	1	7	0
ENSG00000029993__HMGB3	5	0	0	0	0	0	0	0	0	0	0	0	5	0	0	0	0	0	0	0	0	0	1	0	0	0	0	0	0	0	0	0	0	0	0	0	0	6	0	0	0	0	1	0	0	0	0	1	0
ENSG00000030066__NUP160	2	0	0	0	0	0	0	0	0	0	0	0	2	0	0	0	0	1	0	0	0	0	4	0	0	0	0	0	0	0	0	0	4	0	0	0	3	1	0	0	0	0	1	0	0	0	0	0	0
ENSG00000030110__BAK1	1	0	0	0	0	0	0	0	0	0	0	0	0	0	0	0	0	0	0	0	0	0	0	0	0	0	0	0	0	0	0	0	1	0	0	0	0	0	0	0	0	0	0	0	0	0	0	0	0
ENSG00000030304__MUSK	0	0	0	0	0	0	0	0	0	0	0	0	0	0	0	0	0	0	0	0	0	0	0	0	0	0	0	0	0	0	0	0	2	0	0	0	0	0	0	0	0	0	0	0	0	0	0	0	0
ENSG00000030419__IKZF2	1	0	0	0	0	0	0	0	0	0	0	0	1	0	0	0	0	0	0	0	0	0	0	2	0	0	0	0	0	0	0	0	1	0	0	0	0	1	0	0	0	1	1	0	1	0	0	1	0
ENSG00000030582__GRN	17	0	0	0	0	0	0	0	2	0	0	0	2	0	0	0	0	0	0	6	0	0	6	0	0	0	0	0	0	0	0	0	14	0	0	0	2	8	0	0	0	2	2	0	2	0	8	3	0
ENSG00000031003__FAM13B	5	0	0	0	0	0	0	0	2	0	0	0	1	0	0	0	0	0	0	1	0	0	4	0	0	0	0	0	0	0	0	0	8	0	0	0	4	8	0	0	0	3	0	0	1	0	4	2	0
ENSG00000031081__ARHGAP31	0	0	0	0	0	0	0	0	0	0	0	0	0	0	0	0	0	0	0	0	0	0	0	0	0	0	0	0	0	0	0	0	0	0	0	0	0	0	0	0	0	0	0	0	0	0	0	0	0
ENSG00000031691__CENPQ	3	0	0	0	0	0	0	0	0	0	0	0	1	0	0	0	0	0	0	0	0	0	0	0	0	0	0	0	0	0	0	0	3	0	0	0	0	2	0	0	0	0	0	0	0	0	0	2	0
ENSG00000031698__SARS	5	0	0	0	0	0	0	0	3	0	0	0	3	0	0	0	0	0	0	1	0	0	2	0	0	0	0	0	0	0	0	0	6	0	0	0	0	9	0	0	0	1	0	0	1	0	0	1	0
ENSG00000031823__RANBP3	8	0	0	0	0	0	0	0	1	0	0	0	1	0	0	0	0	2	0	0	0	0	2	0	0	0	0	0	0	0	0	0	7	0	0	0	0	3	0	0	0	1	1	0	2	0	0	1	0
ENSG00000032219__ARID4A	8	0	0	0	0	0	0	0	1	0	0	0	0	0	0	0	0	0	0	0	0	0	2	0	0	0	0	0	0	0	0	0	2	0	0	0	0	2	0	0	0	0	0	0	4	0	0	5	0
ENSG00000032389__TSSC1	14	0	0	0	0	0	0	0	0	0	0	0	3	0	0	0	0	0	0	4	0	0	7	0	0	0	0	0	0	0	0	0	12	0	0	0	2	3	0	0	0	1	0	0	2	0	2	3	0
ENSG00000032444__PNPLA6	2	0	0	0	0	0	0	0	0	0	0	0	0	0	0	0	0	0	0	0	0	0	4	0	0	0	0	0	0	0	0	0	0	0	0	0	0	1	0	0	0	0	1	0	0	0	1	1	0
ENSG00000032742__IFT88	2	0	0	0	0	0	0	0	0	0	0	0	3	0	0	0	0	1	0	1	0	0	1	0	0	0	0	0	0	0	0	0	4	0	0	0	1	1	0	0	0	0	0	0	0	0	0	2	0
ENSG00000033011__ALG1	5	0	0	0	0	0	0	0	0	0	0	0	0	0	0	0	0	0	0	1	0	0	0	0	0	0	0	0	0	0	0	0	2	0	0	0	1	3	0	0	0	0	1	0	0	0	0	0	0
ENSG00000033030__ZCCHC8	2	0	0	0	0	1	0	0	0	0	0	0	2	0	0	0	0	0	0	0	0	0	0	0	0	0	0	0	0	0	0	0	3	0	0	0	0	1	0	0	0	1	0	0	0	0	0	0	0
ENSG00000033050__ABCF2	6	0	0	0	0	0	0	0	0	0	0	0	1	0	0	0	0	0	0	1	0	0	1	0	0	0	0	0	0	0	0	0	2	0	0	0	0	1	0	0	0	0	1	0	3	0	0	1	0
ENSG00000033100__CHPF2	0	0	0	0	0	0	0	0	0	0	0	0	0	0	0	0	0	0	0	1	0	0	0	0	0	0	0	0	0	0	0	0	1	0	0	0	2	1	0	0	0	0	0	0	1	0	0	0	0
ENSG00000033122__LRRC7	0	0	0	0	0	0	0	0	0	0	0	0	0	0	0	0	0	0	0	0	0	0	0	0	0	0	0	0	0	0	0	0	0	0	0	0	0	0	0	0	0	0	0	0	0	0	0	0	0
ENSG00000033170__FUT8	1	0	0	0	0	0	0	0	0	0	0	0	0	0	0	0	0	0	0	0	0	0	1	0	0	0	0	0	0	0	0	0	0	0	0	0	0	0	0	0	0	0	0	0	2	0	0	0	0
ENSG00000033178__UBA6	12	0	0	0	0	0	0	0	1	0	0	0	5	0	0	0	0	1	0	1	0	0	12	0	0	0	0	0	0	0	0	0	6	0	0	0	0	3	0	1	0	1	0	0	4	0	1	2	0
ENSG00000033327__GAB2	12	0	0	0	0	0	0	0	0	0	0	0	0	0	0	0	0	0	0	3	0	0	3	0	0	0	0	0	0	0	0	0	5	0	0	0	0	1	0	0	0	1	0	0	1	0	1	1	0
ENSG00000033627__ATP6V0A1	9	0	0	0	0	0	0	0	0	0	0	0	0	0	0	0	0	0	0	0	0	0	3	0	0	0	0	0	0	0	0	0	6	0	0	0	1	5	0	0	0	0	0	0	2	0	1	0	0
ENSG00000033800__PIAS1	25.1	0	0	0	0	0	0	0	0	0	0	0	9	0	0	0	0	5	0	5	0	0	3	0	0	0	0	0	0	0	0	0	12	0	0	0	2	10	0	0	0	5	4	0	5	0	4	3	0
ENSG00000033867__SLC4A7	0	0	0	0	0	0	0	0	1	0	0	0	0	0	0	0	0	0	0	0	0	0	1	0	0	0	0	0	0	0	0	0	0	0	0	0	1	0	0	0	0	0	0	0	3	0	0	0	0
ENSG00000034053__APBA2	1	0	0	0	0	0	0	0	0	0	0	0	0	0	0	0	0	0	0	0	0	0	2	0	0	0	0	0	0	0	0	0	2	0	0	0	0	1	0	0	0	0	0	0	0	0	0	0	0
ENSG00000034152__MAP2K3	3	0	0	0	0	0	0	0	0	0	0	0	0	1	0	0	0	0	0	2	0	0	2	0	0	0	0	0	0	0	0	0	2	0	0	0	0	2	0	0	0	0	0	0	4	0	2	2	0
ENSG00000034510__TMSB10	77.7	0	2	0	0	4	0	0	21.1	0	0	3	64.5	0	0	0	0	10	0	22.1	0	0	42.2	1	0	0	0	0	0	0	0	0	148.7	0	0	0	19	58.4	0	0	0	13	11	1	43.2	0	36.2	31.1	0
ENSG00000034533__ASTE1	0	0	0	0	0	0	0	0	1	0	0	0	0	0	0	0	0	0	0	0	0	0	1	0	0	0	0	0	0	0	0	0	0	0	0	0	0	2	0	0	0	0	0	0	0	0	0	0	0
ENSG00000034677__RNF19A	6	0	0	0	0	1	0	0	0	0	0	0	7	0	0	0	0	0	0	0	0	0	1	0	0	0	0	0	0	0	0	0	4	0	0	0	0	3	0	0	0	2	0	0	1	0	0	3	0
ENSG00000034693__PEX3	1	0	0	0	0	0	0	0	0	0	0	0	0	0	0	0	0	0	0	0	0	0	0	0	0	0	0	0	0	0	0	0	0	0	0	0	0	0	0	0	0	0	0	0	0	0	0	1	0
ENSG00000034713__GABARAPL2	9	0	0	0	0	1	0	0	2	0	0	0	4	0	0	0	0	0	0	0	0	0	0	0	0	0	0	0	0	0	0	0	17	0	0	0	3	7	0	0	0	3	0	0	4	0	6	1	0
ENSG00000035115__SH3YL1	8	0	0	0	0	0	0	0	2	0	0	0	5	0	0	0	0	0	0	1	0	1	3	0	0	0	0	0	0	0	0	0	8	0	0	0	3	2	0	0	0	2	0	0	4	0	1	2	0
ENSG00000035141__FAM136A	9	0	0	0	0	0	0	0	1	0	0	0	3	0	0	0	0	0	0	0	0	0	2	0	0	0	0	0	0	0	0	0	6	0	0	0	2	4	0	0	0	0	1	0	0	0	3	3	0
ENSG00000035403__VCL	13	0	0	0	0	1	0	0	1	0	0	0	6	0	0	0	0	0	0	0	0	0	6	1	0	0	0	1	0	0	0	0	4	0	0	0	3	9	0	0	0	0	2	0	0	0	0	5	0
ENSG00000035499__DEPDC1B	3	0	0	0	0	0	0	0	0	0	0	0	0	0	0	0	0	0	0	0	0	0	0	0	0	0	0	0	0	0	0	0	0	0	0	0	0	5	0	0	0	0	0	0	0	0	0	4	0
ENSG00000035664__DAPK2	0	0	0	0	0	0	0	0	0	0	0	0	0	0	0	0	0	0	0	0	0	0	0	0	0	0	0	0	0	0	0	0	0	0	0	0	0	0	0	0	0	0	0	0	0	0	0	0	0
ENSG00000035681__NSMAF	0	0	0	0	0	0	0	0	0	0	0	0	0	0	0	0	0	0	0	1	0	0	1	1	0	0	0	0	0	0	0	0	3	0	0	0	0	0	0	0	0	1	0	0	0	0	0	0	0
ENSG00000035687__ADSS	12	0	0	0	0	0	0	0	3	0	0	0	10	0	0	0	0	1	0	3	0	0	8	0	0	0	0	0	0	0	0	0	21.1	0	0	0	12	16	0	0	0	21.1	12	0	8	0	14	13	0
ENSG00000035862__TIMP2	7	0	0	0	0	1	0	0	1	0	0	0	1	0	0	0	0	0	0	0	0	0	3	0	0	0	0	0	0	0	0	0	1	0	0	0	1	0	0	0	0	0	1	0	0	0	0	1	0
ENSG00000035862__TIMP2-cluster	0	0	0	0	0	0	0	0	0	0	0	0	0	0	0	0	0	0	0	0	0	0	1	0	0	0	0	0	0	0	0	0	0	0	0	0	0	0	0	0	0	0	0	0	0	0	0	0	0
ENSG00000035928__RFC1	20	0	0	0	0	0	0	0	5	0	0	0	6	0	0	0	0	1	0	4	0	0	5	2	0	1	0	0	0	0	0	0	20	0	0	0	5	10	0	0	0	1	3	0	3	0	5	6	0
ENSG00000036054__TBC1D23	10	0	0	0	0	0	0	0	0	0	0	0	1	0	0	0	0	0	0	0	0	0	0	0	0	0	0	0	0	0	0	0	4	0	0	0	1	1	0	0	0	1	0	0	1	0	0	1	0
ENSG00000036257__CUL3	12	0	0	0	0	1	0	0	1	0	0	0	4	0	0	0	0	4	0	4	0	0	6	1	0	0	0	0	0	0	0	0	8	0	0	0	1	10	0	0	0	4	0	0	1	0	0	7	0
ENSG00000036448__MYOM2	0	0	0	0	0	0	0	0	0	0	0	0	2	0	0	0	0	0	0	0	0	0	0	0	0	0	0	0	0	0	0	0	0	0	0	0	0	0	0	0	0	0	0	0	0	0	0	0	0
ENSG00000036530__CYP46A1	1	0	0	0	0	0	0	0	0	0	0	0	0	0	0	0	0	0	0	0	0	0	0	0	0	0	0	0	0	0	0	0	2	0	0	0	0	0	0	0	0	0	0	0	2	0	0	0	0
ENSG00000036549__ZZZ3	1	0	0	0	0	0	0	0	0	0	0	0	0	0	0	0	0	0	0	1	0	0	1	0	0	0	0	0	0	0	0	0	1	0	0	0	0	1	0	0	0	2	0	0	0	0	1	1	0
ENSG00000036672__USP2	0	0	0	0	0	0	0	0	0	0	0	0	0	0	0	0	0	0	0	0	0	0	0	0	0	0	0	0	0	0	0	0	0	0	0	0	0	0	0	0	0	0	1	0	0	0	0	0	0
ENSG00000037042__TUBG2	5	0	0	0	0	0	0	0	0	0	0	0	1	0	0	0	0	0	0	0	0	0	0	0	0	0	0	0	0	0	0	0	1	0	0	0	0	1	0	0	0	0	0	0	0	0	1	0	0
ENSG00000037241__RPL26L1	9	0	0	0	0	0	0	0	2	0	0	0	8	0	0	0	0	2	0	1	0	0	3	1	0	0	0	0	0	0	0	0	6	0	0	0	3	8	0	0	0	1	2	0	0	0	1	2	0
ENSG00000037280__FLT4	1	0	0	0	0	0	0	0	0	0	0	0	0	0	0	0	0	0	0	0	0	0	1	0	0	0	0	0	0	0	0	0	0	0	0	0	0	0	0	0	0	0	0	0	3	0	0	0	0
ENSG00000037474__NSUN2	12	0	0	0	0	0	0	0	1	0	0	0	2	0	0	0	0	1	0	6	0	0	4	0	0	0	0	0	0	0	0	0	9	0	0	0	4	2	0	0	0	0	2	0	2	0	4	2	0
ENSG00000037637__FBXO42	1	0	0	0	0	0	0	0	0	0	0	0	0	0	0	0	0	1	0	2	0	0	4	0	0	0	0	0	0	0	0	0	4	0	0	0	1	0	0	0	0	0	1	0	0	0	0	0	0
ENSG00000037749__MFAP3	1	0	0	0	0	0	0	0	0	0	0	0	0	0	0	0	0	0	0	0	0	0	0	0	0	0	0	0	0	0	0	0	0	0	0	0	0	1	0	0	0	2	0	0	0	0	0	1	0
ENSG00000037757__MRI1	1	0	0	0	0	0	0	0	1	0	0	0	1	0	0	0	0	0	0	0	0	0	0	0	0	0	0	0	0	0	0	0	2	0	0	0	0	0	0	0	0	3	0	0	0	0	0	0	0
ENSG00000037757__MRI1-cluster	2	0	0	0	0	0	0	0	1	0	0	0	1	0	0	0	0	0	0	0	0	0	0	0	0	0	0	0	0	0	0	0	1	0	0	0	0	0	0	0	0	1	0	0	2	0	0	0	0
ENSG00000037897__METTL1	1	0	0	0	0	0	0	0	0	0	0	0	1	0	0	0	0	0	0	0	0	0	2	0	0	0	0	0	0	0	0	0	3	0	0	0	0	0	0	0	0	0	0	0	0	0	2	0	0
ENSG00000037965__HOXC8	5	0	0	0	0	0	0	0	0	0	0	0	0	0	0	0	0	0	0	0	0	0	2	0	0	0	0	0	0	0	0	0	1	0	0	0	3	1	0	0	0	1	0	0	1	0	0	0	0
ENSG00000038002__AGA	1	0	0	0	0	0	0	0	0	0	0	0	0	0	0	0	0	0	0	0	0	0	0	0	0	0	0	0	0	0	0	0	0	0	0	0	0	0	0	0	0	0	0	0	0	0	0	0	0
ENSG00000038210__PI4K2B	0	0	0	0	0	0	0	0	0	0	0	0	0	0	0	0	0	0	0	1	0	0	0	0	0	0	0	0	0	0	0	0	3	0	0	0	0	1	0	0	0	1	0	0	0	0	0	0	0
ENSG00000038210__PI4K2B-cluster	0	0	0	0	0	0	0	0	0	0	0	0	0	0	0	0	0	0	0	0	0	0	0	0	0	0	0	0	0	0	0	0	0	0	0	0	0	0	0	0	0	0	0	0	0	0	0	0	0
ENSG00000038219__BOD1L1	5	0	0	0	0	0	0	0	0	0	0	0	4	0	0	0	0	0	0	0	0	0	3	0	0	0	0	0	0	0	0	0	8	0	0	0	0	3	0	0	0	8	2	0	2	0	7	2	0
ENSG00000038274__MAT2B	3	0	0	0	0	0	0	0	1	0	0	0	6	0	0	0	0	1	0	2	0	0	2	1	0	0	0	0	0	0	0	0	5	0	0	0	5	4	0	0	0	3	1	0	1	0	0	2	0
ENSG00000038295__TLL1	0	0	0	0	0	0	0	0	0	0	0	0	0	0	0	0	0	0	0	0	0	0	0	0	0	0	0	0	0	0	0	0	0	0	0	0	0	0	0	0	0	0	2	0	0	0	0	0	0
ENSG00000038358__EDC4	0	0	0	0	0	0	0	0	0	0	0	0	1	0	0	0	0	0	0	0	0	0	3	0	0	0	0	0	0	0	0	0	1	0	0	0	0	2	0	0	0	0	0	0	0	0	0	3	0
ENSG00000038382__TRIO	8	0	0	0	0	0	0	0	1	0	0	0	6	0	0	0	0	1	0	2	0	0	0	0	0	0	0	0	0	0	0	0	11	0	0	0	2	2	0	0	0	1	2	0	1	0	2	2	0
ENSG00000038427__VCAN	26.1	0	0	0	0	0	0	0	0	0	0	0	0	0	0	0	0	1	0	0	0	0	0	0	0	0	0	0	0	0	0	0	16	0	0	0	4	5	0	0	0	0	0	0	4	0	0	8	0
ENSG00000038532__CLEC16A	2	0	0	0	0	0	0	0	1	0	0	0	0	0	0	0	0	0	0	0	0	0	0	0	0	0	0	0	0	0	0	0	2	0	0	0	1	2	0	0	0	0	0	0	0	0	0	0	0
ENSG00000039068__CDH1	3	0	0	0	0	0	0	0	0	0	0	0	0	1	0	0	0	0	0	0	0	0	2	0	0	0	0	0	0	0	0	0	1	0	0	0	0	0	0	0	0	0	0	0	1	0	0	1	0
ENSG00000039123__SKIV2L2	8	0	1	0	0	0	0	0	0	0	0	0	0	0	0	0	0	3	0	1	0	0	1	2	0	0	0	0	0	0	0	0	7	0	0	0	3	3	0	0	0	1	1	0	2	0	5	1	0
ENSG00000039139__DNAH5	1	0	0	0	0	0	0	0	0	0	0	0	1	0	0	0	0	0	0	0	0	0	0	0	0	0	0	0	0	0	0	0	0	0	0	0	1	0	0	0	0	0	0	0	2	0	0	0	0
ENSG00000039319__ZFYVE16	16	0	0	0	0	1	0	0	7	0	0	0	10	0	0	0	0	1	0	4	0	0	12	1	0	0	0	0	0	0	0	0	22.1	0	0	0	6	7	0	0	0	1	3	0	4	0	4	18	1
ENSG00000039523__FAM65A	4	0	0	0	0	0	0	0	0	0	0	0	0	0	0	0	0	0	0	0	0	0	0	0	0	0	0	0	0	0	0	0	0	0	0	0	0	1	0	0	0	1	2	0	1	0	0	2	0
ENSG00000039560__RAI14	16	0	0	0	0	1	0	0	0	0	0	0	8	0	0	0	0	1	0	6	0	0	13	1	0	0	0	0	0	0	0	0	18	0	0	0	17	4	0	0	0	2	5	0	3	0	9	20	0
ENSG00000039650__PNKP	8	0	0	0	0	0	0	0	0	0	0	0	1	0	0	0	0	0	0	0	0	0	2	0	0	0	0	0	0	0	0	0	4	0	0	0	0	3	0	0	0	1	0	0	1	0	0	0	0
ENSG00000040199__PHLPP2	1	0	0	0	0	0	0	0	0	0	0	0	2	0	0	0	0	1	0	1	0	0	0	0	0	0	0	0	0	0	0	0	1	0	0	0	2	2	0	0	0	1	0	0	3	0	0	1	0
ENSG00000040275__SPDL1	10	0	0	0	0	1	0	0	1	0	0	0	5	0	0	0	0	0	0	0	0	0	0	0	0	0	0	0	0	0	0	0	4	0	0	0	0	8	0	0	0	1	0	0	0	0	0	6	1
ENSG00000040341__STAU2	4	0	0	0	0	0	0	0	1	0	0	0	2	0	0	0	0	1	0	0	0	0	5	0	0	0	0	0	0	0	0	0	1	0	0	0	3	4	0	0	0	1	0	0	0	0	0	1	0
ENSG00000040341__STAU2-cluster	0	0	0	0	0	0	0	0	0	0	0	0	1	0	0	0	0	0	0	0	0	0	2	0	0	0	0	0	0	0	0	0	0	0	0	0	0	1	0	0	0	0	0	0	0	0	0	0	0
ENSG00000040487__PQLC2	0	0	0	0	0	0	0	0	0	0	0	0	0	0	0	0	0	0	0	0	0	0	1	0	0	0	0	0	0	0	0	0	1	0	0	0	0	0	0	0	0	0	0	0	0	0	1	0	0
ENSG00000040531__CTNS	1	0	0	0	0	0	0	0	0	0	0	0	0	0	0	0	0	0	0	0	0	0	1	0	0	0	0	0	0	0	0	0	4	0	0	0	1	0	0	0	0	1	0	0	0	0	1	0	0
ENSG00000040608__RTN4R	4	0	0	0	0	0	0	0	0	0	0	0	0	0	0	0	0	0	0	2	0	0	2	0	0	0	0	0	0	0	0	0	4	0	0	0	2	0	0	0	0	1	0	0	0	0	0	1	0
ENSG00000040633__PHF23	4	0	0	0	0	1	0	0	0	0	0	0	3	0	0	0	0	1	0	1	0	0	0	0	0	0	0	0	0	0	0	0	5	0	0	0	0	0	1	0	0	0	0	0	0	0	0	1	0
ENSG00000040731__CDH10	1	0	0	0	0	0	0	0	0	0	0	0	0	0	0	0	0	0	0	0	0	0	0	0	0	0	0	0	0	0	0	0	0	0	0	0	0	0	0	0	0	0	0	0	0	0	0	0	0
ENSG00000040933__INPP4A	2	0	0	0	0	0	0	0	0	0	0	0	0	0	0	0	0	0	0	0	0	0	0	0	0	0	0	0	0	0	0	0	0	0	0	0	0	0	0	0	0	0	0	0	2	0	0	0	0
ENSG00000041353__RAB27B	1	0	0	0	0	0	0	0	0	0	0	0	0	0	0	0	0	0	0	0	0	0	0	1	0	0	0	0	0	0	0	0	0	0	0	0	0	0	0	0	0	0	0	0	1	0	0	0	0
ENSG00000041357__PSMA4	5	0	0	0	0	0	0	0	1	0	0	0	4	0	0	0	0	1	0	1	0	0	3	2	0	0	0	0	0	0	0	0	9	0	0	0	6	6	0	0	0	1	2	0	3	0	3	0	1
ENSG00000041515__MYO16	27.1	0	0	0	0	0	0	0	2	0	0	1	13	0	0	0	0	0	0	6	0	0	21.1	2	0	0	0	0	0	0	0	0	34.1	0	0	0	6	6	0	0	0	10	2	0	6	0	1	8	0
ENSG00000041802__LSG1	7	0	0	0	0	0	0	0	1	0	0	0	0	0	0	0	0	0	0	4	0	0	0	0	0	0	0	0	0	0	0	0	7	0	0	0	0	2	0	0	0	2	0	0	1	0	0	2	0
ENSG00000041880__PARP3	1	0	0	0	0	0	0	0	0	0	0	0	0	0	0	0	0	0	0	0	0	0	0	0	0	0	0	0	0	0	0	0	0	0	0	0	0	0	0	0	0	0	0	0	0	0	0	0	0
ENSG00000041982__TNC	0	0	0	0	0	0	0	0	0	0	0	0	0	0	0	0	0	0	0	0	0	0	0	0	0	0	0	0	0	0	0	0	0	0	0	0	0	0	0	0	0	0	0	0	0	0	0	0	0
ENSG00000041988__THAP3	3	0	0	0	0	0	0	0	0	0	0	0	0	0	0	0	0	0	0	0	0	0	0	0	0	0	0	0	0	0	0	0	0	0	0	0	0	0	0	0	0	0	0	0	1	0	0	0	0
ENSG00000042062__FAM65C	0	0	0	0	0	0	0	0	0	0	0	0	1	0	0	0	0	0	0	0	0	0	0	0	0	0	0	0	0	0	0	0	0	0	0	0	0	0	0	0	0	0	0	0	0	0	0	0	0
ENSG00000042088__TDP1	7	0	0	0	0	0	0	0	0	0	0	0	1	0	0	0	0	0	0	0	0	0	0	0	0	0	0	0	0	0	0	0	2	0	0	0	0	10	0	0	0	0	0	0	0	0	1	2	0
ENSG00000042286__AIFM2	1	0	0	0	0	0	0	0	0	0	0	0	0	0	0	0	0	0	0	0	0	0	0	0	0	0	0	0	0	0	0	0	0	0	0	0	0	0	0	0	0	0	0	0	0	0	0	3	0
ENSG00000042317__SPATA7	0	0	0	0	0	0	0	0	0	0	0	0	0	0	0	0	0	0	0	0	0	0	0	0	0	0	0	0	0	0	0	0	0	0	0	0	0	0	0	0	0	0	0	0	0	0	0	0	0
ENSG00000042429__MED17	3	0	0	0	0	0	0	0	0	0	0	0	1	0	0	0	0	0	0	0	0	0	0	0	0	0	0	0	0	0	0	0	2	0	0	0	1	1	0	0	0	0	0	0	0	0	1	1	0
ENSG00000042429__MED17-cluster	2	0	0	0	0	0	0	0	0	0	0	0	2	0	0	0	0	0	0	1	0	0	2	0	0	0	0	0	0	0	0	0	1	0	0	0	1	2	0	0	0	0	0	0	1	0	0	3	0
ENSG00000042445__RETSAT	4	0	0	0	0	1	0	0	1	0	0	0	0	0	0	0	0	0	0	0	0	0	1	1	0	0	0	0	0	0	0	0	7	0	0	0	1	2	0	0	0	2	0	0	2	0	0	2	0
ENSG00000042493__CAPG	6	0	0	0	0	0	0	0	1	0	0	0	3	0	0	0	0	0	0	1	0	0	1	0	0	0	0	0	0	0	0	0	11	0	0	0	2	6	0	0	0	1	2	0	4	0	2	3	0
ENSG00000042753__AP2S1	11	0	0	0	0	1	0	0	0	0	0	0	5	0	0	0	0	0	0	1	0	0	5	0	0	0	0	0	0	0	0	0	4	0	0	0	1	18	0	0	0	1	2	0	3	0	0	4	0
ENSG00000042980__ADAM28	1	0	0	0	0	0	0	0	0	0	0	0	0	0	0	0	0	0	0	0	0	0	0	0	0	0	0	0	0	0	0	0	0	0	0	0	0	0	0	0	0	0	0	0	0	0	0	0	0
ENSG00000043039__BARX2	0	0	0	0	0	0	0	0	0	0	0	0	0	0	0	0	0	0	0	0	0	0	0	0	0	0	0	0	0	0	0	0	0	0	0	0	0	0	0	0	0	0	0	0	0	0	0	0	0
ENSG00000043093__DCUN1D1	1	0	0	0	0	0	0	0	0	0	0	0	0	0	0	0	0	0	0	1	0	0	0	0	0	0	0	0	0	0	0	0	0	0	0	0	3	2	0	0	0	0	0	0	0	0	1	2	0
ENSG00000043143__JADE2	1	0	0	0	0	0	0	0	1	0	0	0	0	0	0	0	0	0	0	0	0	0	0	0	0	0	0	0	0	0	0	0	4	0	0	0	2	1	0	0	0	0	0	0	0	0	0	1	0
ENSG00000043355__ZIC2	6	0	0	0	0	0	0	0	0	0	0	0	1	0	0	0	0	0	0	0	0	0	1	0	0	0	0	0	0	0	0	0	6	0	0	0	0	0	0	0	0	1	2	0	1	0	0	2	0
ENSG00000043462__LCP2	0	0	0	0	0	0	0	0	0	0	0	0	0	0	0	0	0	0	0	0	0	0	0	0	0	0	0	0	0	0	0	0	0	0	0	0	0	0	0	0	0	0	0	0	0	0	0	0	0
ENSG00000043514__TRIT1	1	0	0	0	0	0	0	0	0	0	0	0	1	0	0	0	0	0	0	2	0	0	0	0	0	0	0	0	0	0	0	0	3	0	0	0	0	0	0	0	0	0	0	0	0	0	0	1	0
ENSG00000044090__CUL7	7	0	0	0	0	0	0	0	0	0	0	0	0	0	0	0	0	0	0	0	0	0	0	0	0	0	0	0	0	0	0	0	8	0	0	0	0	0	0	0	0	0	0	0	2	0	0	1	0
ENSG00000044115__CTNNA1	50.3	0	0	0	0	2	0	0	8	3	0	0	13	0	0	0	0	3	0	10	0	0	17	3	0	0	0	0	0	0	0	0	31.1	0	0	0	12	11	0	0	0	10	8	0	8	0	12	20	0
ENSG00000044446__PHKA2	0	0	0	0	0	0	0	0	0	0	0	0	0	0	0	0	0	0	0	0	0	0	0	0	0	0	0	0	0	0	0	0	3	0	0	0	0	0	0	0	0	0	0	0	0	0	0	0	0
ENSG00000044459__CNTLN	0	0	0	0	0	0	0	0	0	0	0	0	0	0	0	0	0	0	0	0	0	0	0	0	0	0	0	0	0	0	0	0	1	0	0	0	0	0	0	0	0	0	0	0	0	0	0	0	0
ENSG00000044524__EPHA3	0	0	0	0	0	0	0	0	0	0	0	0	0	0	0	0	0	0	0	0	0	0	0	0	0	0	0	0	0	0	0	0	0	0	0	0	0	0	0	0	0	0	0	0	0	0	0	0	0
ENSG00000044574__HSPA5	24.1	0	0	0	0	0	0	0	2	0	0	0	14	0	0	0	0	5	0	9	0	0	16	3	0	0	0	0	0	0	0	0	28.1	0	0	0	9	5	0	0	0	14	2	0	3	0	9	15	0
ENSG00000046604__DSG2	12	0	0	0	0	1	0	0	5	0	0	0	8	0	0	0	0	1	0	1	0	0	1	0	0	0	0	0	0	0	0	0	9	0	0	0	3	7	0	0	0	2	3	0	5	0	4	8	0
ENSG00000046647__GEMIN8	3	0	0	0	0	0	0	0	0	0	0	0	0	0	0	0	0	0	0	0	0	0	0	0	0	0	0	0	0	0	0	0	2	0	0	0	0	0	0	0	0	0	0	0	0	0	1	0	0
ENSG00000046651__OFD1	6	0	0	0	0	0	0	0	0	0	0	0	1	0	0	0	0	0	0	0	0	0	3	1	0	0	0	0	0	0	0	0	5	0	0	0	0	8	0	0	0	1	0	0	1	0	0	4	0
ENSG00000046653__GPM6B	0	0	0	0	0	0	0	0	0	0	0	0	0	0	0	0	0	0	0	0	0	0	0	0	0	0	0	0	0	0	0	0	0	0	0	0	0	0	0	0	0	0	0	0	0	0	0	0	0
ENSG00000047056__WDR37	5	0	0	0	0	0	0	0	0	0	0	0	0	0	0	0	0	0	0	0	0	0	1	0	0	0	0	0	0	0	0	0	1	0	0	0	0	2	0	0	0	0	1	0	0	0	0	0	0
ENSG00000047188__YTHDC2	3	0	0	0	0	0	0	0	4	0	0	0	0	0	0	0	0	0	0	1	0	0	3	0	0	0	0	0	0	0	0	0	6	0	0	0	3	4	0	0	0	0	0	0	1	0	2	3	0
ENSG00000047230__CTPS2	4	0	0	0	0	0	0	0	3	0	0	0	0	0	0	0	0	0	0	1	0	0	3	0	0	0	0	0	0	0	0	0	2	0	0	0	0	2	0	0	0	1	0	0	1	0	0	3	0
ENSG00000047249__ATP6V1H	7	0	0	0	0	0	0	0	2	0	0	0	3	0	0	0	0	0	0	2	0	0	0	0	0	0	0	0	0	0	0	0	3	0	0	0	2	8	0	0	0	0	0	0	0	0	0	3	0
ENSG00000047315__POLR2B	7	0	0	0	0	0	0	0	2	0	0	0	5	0	0	0	0	1	0	2	0	0	7	0	0	0	0	0	0	0	0	0	8	0	0	0	4	1	0	0	0	1	0	0	3	0	3	7	2
ENSG00000047346__FAM214A	10	1	0	0	0	0	0	0	3	0	0	0	12	0	0	0	0	1	0	1	0	0	6	1	0	0	0	0	0	0	0	0	12	0	0	0	2	10	0	0	0	3	2	0	4	0	2	2	0
ENSG00000047365__ARAP2	2	0	0	0	0	0	0	0	0	0	0	0	0	0	0	0	0	0	0	0	0	0	1	0	0	0	0	0	0	0	0	0	6	0	0	0	1	2	0	0	0	1	1	0	0	0	1	0	0
ENSG00000047410__TPR	29.1	0	0	0	0	0	0	0	4	0	0	0	5	0	0	0	0	0	0	0	0	0	10	0	0	0	0	0	0	0	0	0	13	0	0	0	5	25.1	0	0	0	7	1	0	5	0	8	10	0
ENSG00000047457__CP	0	0	0	0	0	0	0	0	0	0	0	0	0	0	0	0	0	0	0	0	0	0	0	0	0	0	0	0	0	0	0	0	0	0	0	0	0	1	0	0	0	0	0	0	0	0	0	0	0
ENSG00000047578__KIAA0556	2	0	0	0	0	0	0	0	0	0	0	0	0	0	0	0	0	0	0	0	0	0	1	0	0	0	0	0	0	0	0	0	0	0	0	0	0	0	0	0	0	0	0	0	0	0	0	0	0
ENSG00000047579__DTNBP1	3	0	0	0	0	0	0	0	0	0	0	0	0	0	0	0	0	1	0	0	0	0	0	0	0	0	0	0	0	0	0	0	4	0	0	0	0	0	0	0	0	0	0	0	2	0	1	1	0
ENSG00000047597__XK	2	0	0	0	0	0	0	0	0	0	0	0	0	0	0	0	0	0	0	1	0	0	0	0	0	0	0	0	0	0	0	0	0	0	0	0	0	0	0	0	0	0	0	0	0	0	0	0	0
ENSG00000047621__C12orf4	1	0	0	0	0	0	0	0	0	0	0	0	0	0	0	0	0	0	0	0	0	0	0	0	0	0	0	0	0	0	0	0	0	0	0	0	1	0	0	0	0	0	0	0	0	0	0	1	0
ENSG00000047634__SCML1	1	0	0	0	0	0	0	0	0	0	0	0	3	0	0	0	0	0	0	0	0	0	0	0	0	0	0	0	0	0	0	0	1	0	0	0	0	3	0	0	0	0	0	0	0	0	0	0	0
ENSG00000047644__WWC3	10	0	0	1	0	0	0	0	1	0	0	0	1	0	0	0	0	0	0	2	0	0	4	0	0	0	0	0	0	0	0	0	10	0	0	0	4	6	0	0	0	0	0	0	2	0	3	2	0
ENSG00000047648__ARHGAP6	10	0	0	0	0	0	0	0	0	0	0	0	1	0	0	0	0	1	0	0	0	0	1	1	0	0	0	0	0	0	0	0	5	0	0	0	2	0	0	0	0	1	1	0	4	0	6	2	0
ENSG00000047662__FAM184B	1	0	0	0	0	0	0	0	0	0	0	0	0	0	0	0	0	0	0	0	0	0	0	0	0	0	0	0	0	0	0	0	5	0	0	0	0	1	0	0	0	0	0	0	0	0	0	0	0
ENSG00000047849__MAP4	16	0	0	0	0	0	0	0	3	0	0	0	8	0	0	0	0	0	0	4	0	0	10	0	0	0	0	0	0	0	0	0	22.1	0	0	0	2	10	0	0	0	4	2	0	3	0	7	7	0
ENSG00000047932__GOPC	0	0	0	0	0	0	0	0	0	0	0	0	3	0	0	0	0	2	0	2	0	0	3	0	0	0	0	0	0	0	0	0	4	0	0	0	2	3	0	0	0	2	0	0	0	0	0	4	0
ENSG00000047932__GOPC-cluster	0	0	0	0	0	0	0	0	0	0	0	0	0	0	0	0	0	0	0	0	0	0	0	0	0	0	0	0	0	0	0	0	0	0	0	0	0	0	0	0	0	0	0	0	0	0	0	0	0
ENSG00000047936__ROS1	0	0	0	0	0	0	0	0	0	0	0	0	0	0	0	0	0	0	0	0	0	0	0	0	0	0	0	0	0	0	0	0	0	0	0	0	0	0	0	0	0	0	0	0	0	0	0	0	0
ENSG00000048028__USP28	4	0	0	0	0	0	0	0	0	0	0	0	0	0	0	0	0	0	0	0	0	0	2	0	0	0	0	0	0	0	0	0	1	0	0	0	1	0	0	0	0	2	0	0	0	0	0	1	0
ENSG00000048052__HDAC9	0	0	0	0	0	0	0	0	0	0	0	0	0	0	0	0	0	0	0	0	0	0	0	0	0	0	0	0	0	0	0	0	0	0	0	0	0	0	0	0	0	0	0	0	0	0	0	0	0
ENSG00000048140__TSPAN17	7	0	0	0	0	0	0	0	0	0	0	0	1	0	0	0	0	1	0	2	0	0	2	1	0	0	0	0	0	0	0	0	6	0	0	0	2	1	0	0	0	1	1	0	1	0	2	5	0
ENSG00000048162__NOP16	5	0	0	0	0	0	0	0	1	0	0	0	8	0	0	0	0	0	0	2	0	0	1	0	0	0	0	0	0	0	0	0	9	0	0	0	5	1	0	0	0	1	0	0	0	0	3	0	0
ENSG00000048342__CC2D2A	1	0	0	0	0	1	0	0	0	0	0	0	0	0	0	0	0	0	0	1	0	0	0	0	0	0	0	0	0	0	0	0	0	0	0	0	0	0	0	0	0	0	0	0	0	0	0	0	0
ENSG00000048392__RRM2B	2	0	0	0	0	0	0	0	0	0	0	0	0	0	0	0	0	0	0	0	0	0	0	0	0	0	0	0	0	0	0	0	1	0	0	0	0	0	0	0	0	0	0	0	0	0	0	0	0
ENSG00000048405__ZNF800	4	0	0	0	0	0	0	0	1	0	0	0	2	0	0	0	0	0	0	1	0	0	0	0	0	0	0	0	0	0	0	0	2	0	0	0	4	4	0	0	0	0	0	0	2	0	2	2	0
ENSG00000048471__SNX29	1	0	0	0	0	0	0	0	0	0	0	0	1	0	0	0	0	0	0	0	0	0	0	1	0	0	0	0	0	0	0	0	0	0	0	0	1	0	0	0	0	0	1	0	1	0	0	2	0
ENSG00000048544__MRPS10	5	0	0	0	0	0	0	0	0	0	0	0	2	0	0	0	0	2	0	0	0	0	3	0	0	0	0	0	0	0	0	0	9	0	0	0	3	5	0	0	0	1	2	0	2	0	1	2	0
ENSG00000048649__RSF1	13	0	0	0	0	0	0	0	0	0	0	0	8	0	0	0	0	2	0	3	0	0	7	0	0	0	0	0	0	0	0	0	7	0	0	0	2	16	0	0	0	2	3	0	5	0	6	17	0
ENSG00000048707__VPS13D	2	0	0	0	0	0	0	0	1	0	0	0	3	0	0	0	0	0	0	0	0	0	1	0	0	0	0	0	0	0	0	0	1	0	0	0	0	2	0	0	0	0	1	0	0	0	1	1	0
ENSG00000048740__CELF2	1	0	0	0	0	0	0	0	0	0	0	0	0	0	0	0	0	0	0	0	0	0	0	0	0	0	0	0	0	0	0	0	0	0	0	0	0	1	0	0	0	0	2	0	1	0	0	0	0
ENSG00000048828__FAM120A	11	0	0	0	0	0	0	0	1	0	0	0	8	0	0	0	0	2	0	7	0	0	7	0	0	0	0	0	0	0	0	0	13	0	0	0	3	9	0	0	0	5	2	0	3	0	5	8	0
ENSG00000048991__R3HDM1	7	0	0	0	0	0	0	0	0	0	0	0	4	0	0	0	0	0	0	0	0	0	1	1	0	0	0	0	0	0	0	0	4	0	0	0	0	2	0	0	0	0	0	0	2	0	0	6	0
ENSG00000049089__COL9A2	0	0	0	0	0	0	0	0	0	0	0	0	0	0	0	0	0	0	0	0	0	0	0	0	0	0	0	0	0	0	0	0	0	0	0	0	0	0	0	0	0	0	0	0	0	0	0	0	0
ENSG00000049130__KITLG	0	0	0	0	0	0	0	0	0	0	0	0	0	0	0	0	0	0	0	0	0	0	0	0	0	0	0	0	0	0	0	0	1	0	0	0	0	0	0	0	0	0	0	0	0	0	0	0	0
ENSG00000049167__ERCC8	3	0	0	0	0	0	0	0	0	0	0	0	2	0	0	0	0	0	0	1	0	0	1	0	0	0	0	0	0	0	0	0	2	0	0	0	0	2	0	0	0	1	0	0	0	0	1	0	0
ENSG00000049239__H6PD	20	0	0	0	0	0	0	0	0	0	0	0	9	0	0	0	0	2	0	1	0	0	6	1	0	0	0	0	0	0	0	0	12	0	0	0	1	5	0	0	0	2	6	0	2	0	6	2	0
ENSG00000049245__VAMP3	4	0	0	0	0	0	0	0	1	0	0	0	2	0	0	0	0	1	0	0	0	0	4	0	0	0	0	0	0	0	0	0	5	0	0	0	1	6	0	0	0	2	0	0	1	0	2	4	0
ENSG00000049246__PER3	2	0	0	0	0	0	0	0	0	0	0	0	0	0	0	0	0	0	0	0	0	0	0	0	0	0	0	0	0	0	0	0	1	0	0	0	0	0	0	0	0	0	0	0	0	0	0	0	0
ENSG00000049247__UTS2	0	0	0	0	0	0	0	0	0	0	0	0	0	0	0	0	0	0	0	0	0	0	0	0	0	0	0	0	0	0	0	0	1	0	0	0	0	0	0	0	0	0	0	0	0	0	0	0	0
ENSG00000049249__TNFRSF9	0	0	0	0	0	0	0	0	0	0	0	0	0	0	0	0	0	0	0	0	0	0	0	0	0	0	0	0	0	0	0	0	0	0	0	0	2	2	0	0	0	0	0	0	0	0	0	0	0
ENSG00000049283__EPN3	1	0	0	0	0	0	0	0	0	0	0	0	0	0	0	0	0	0	0	0	0	0	0	0	0	0	0	0	0	0	0	0	0	0	0	0	0	0	0	0	0	0	0	0	0	0	0	0	0
ENSG00000049323__LTBP1	3	0	0	0	0	0	0	0	0	0	0	0	2	0	0	0	0	0	0	3	0	0	9	0	0	0	0	0	0	0	0	0	0	0	0	0	0	2	0	0	0	1	0	0	0	0	0	5	0
ENSG00000049449__RCN1	2	0	0	0	0	0	0	0	1	0	0	0	4	0	0	0	0	1	0	6	0	0	2	1	0	0	0	0	0	0	0	0	8	0	0	0	1	2	0	0	0	0	1	0	0	0	1	1	0
ENSG00000049541__RFC2	3	0	0	0	0	0	0	0	0	0	0	0	2	0	0	0	0	0	0	1	0	0	0	0	0	0	0	0	0	0	0	0	11	0	0	0	1	7	0	0	0	0	0	0	2	0	1	0	0
ENSG00000049618__ARID1B	10	0	0	0	0	1	0	0	1	0	0	0	6	0	0	0	0	2	0	3	0	0	3	0	0	0	0	0	0	1	0	0	18	0	0	0	3	7	0	0	0	2	2	0	3	0	0	3	0
ENSG00000049656__CLPTM1L	13	0	0	0	0	0	0	0	0	0	0	0	6	0	0	0	0	1	0	5	0	0	6	1	0	0	0	0	0	0	0	0	17	0	0	0	0	8	0	0	0	2	6	0	1	0	7	5	0
ENSG00000049759__NEDD4L	44.2	0	0	0	0	1	0	0	8	0	0	0	12	0	0	0	1	5	0	27.1	0	0	10	1	0	0	0	0	0	0	0	0	36.2	0	0	0	8	25.1	0	0	0	6	17	0	14	0	12	14	0
ENSG00000049768__FOXP3	0	0	0	0	0	0	0	0	0	0	0	0	0	0	0	0	0	0	0	0	0	0	0	0	0	0	0	0	0	0	0	0	0	0	0	0	0	0	0	0	0	0	0	0	0	0	0	0	0
ENSG00000049769__PPP1R3F	0	0	0	0	0	0	0	0	0	0	0	0	0	0	0	0	0	0	0	1	0	0	0	0	0	0	0	0	0	0	0	0	2	0	0	0	0	0	0	0	0	0	0	0	1	0	0	0	0
ENSG00000049860__HEXB	4	0	0	0	0	0	0	0	0	0	0	0	6	0	0	0	0	1	0	1	0	0	4	0	0	0	0	0	0	0	0	0	8	0	0	0	5	5	0	0	0	1	0	0	3	0	4	7	0
ENSG00000049883__PTCD2	0	0	0	0	0	0	0	0	0	0	0	0	2	0	0	0	0	0	0	0	0	0	2	0	0	0	0	0	0	0	0	0	0	0	0	0	0	2	0	0	0	1	1	0	0	0	0	0	0
ENSG00000050030__KIAA2022	0	0	0	0	0	0	0	0	0	0	0	0	0	0	0	0	0	0	0	0	0	0	0	0	0	0	0	0	0	0	0	0	0	0	0	0	0	0	0	0	0	0	0	0	0	0	0	0	0
ENSG00000050130__JKAMP	2	0	0	0	0	0	0	0	0	0	0	0	2	0	0	0	0	1	0	3	0	0	3	0	0	0	0	0	0	0	0	0	5	0	0	0	0	6	0	0	0	0	2	0	1	0	2	2	0
ENSG00000050165__DKK3	2	0	0	0	0	1	0	0	0	0	0	0	0	0	0	0	0	3	0	1	0	0	0	1	0	0	0	0	0	0	0	0	2	0	0	0	0	0	0	0	0	0	0	0	0	0	2	0	0
ENSG00000050327__ARHGEF5	1	0	0	0	0	0	0	0	1	0	0	0	0	0	0	0	0	0	0	0	0	0	0	0	0	0	0	0	0	0	0	0	4	0	0	0	0	0	0	0	0	1	0	0	1	0	0	0	0
ENSG00000050344__NFE2L3	0	0	0	0	0	0	0	0	0	0	0	0	0	0	0	0	0	0	0	0	0	0	0	0	0	0	0	0	0	0	0	0	0	0	0	0	0	0	0	0	0	0	0	0	0	0	0	0	0
ENSG00000050393__MCUR1	4	0	0	0	0	0	0	0	1	0	0	0	3	0	0	0	0	1	0	0	0	0	3	0	0	0	0	0	0	0	0	0	10	0	0	0	2	10	0	0	0	1	1	0	6	0	2	5	0
ENSG00000050405__LIMA1	3	0	0	0	0	0	0	0	1	0	0	0	0	0	0	0	0	1	0	0	0	0	0	0	0	0	0	0	0	0	0	0	2	0	0	0	0	3	0	0	0	0	1	0	0	0	1	6	0
ENSG00000050426__LETMD1	5	0	0	0	0	0	0	0	0	0	0	0	0	0	0	0	0	0	0	0	0	0	1	1	0	0	0	0	0	0	0	0	4	0	0	0	1	3	0	0	0	1	0	0	0	0	0	0	0
ENSG00000050438__SLC4A8	1	0	0	0	0	0	0	0	0	0	0	0	0	0	0	0	0	0	0	0	0	0	0	0	0	0	0	0	0	0	0	0	0	0	0	0	0	0	0	0	0	0	0	0	0	0	0	0	0
ENSG00000050628__PTGER3	1	0	0	0	0	0	0	0	0	0	0	0	0	0	0	0	0	0	0	0	0	0	0	0	0	0	0	0	0	0	0	0	0	0	0	0	0	1	0	0	0	0	0	0	0	0	0	0	0
ENSG00000050748__MAPK9	5	0	0	0	0	0	0	0	1	0	0	0	0	0	0	0	0	1	0	2	0	0	7	0	0	0	0	0	0	0	0	0	5	0	0	0	1	4	0	0	0	2	0	0	2	0	1	1	0
ENSG00000050767__COL23A1	5	0	0	0	0	0	0	0	2	0	0	0	0	0	0	0	0	0	0	4	0	0	7	0	0	0	0	0	0	1	0	0	38.2	0	0	0	1	1	0	0	0	2	0	0	16	0	2	3	0
ENSG00000050820__BCAR1	0	0	0	0	0	0	0	0	0	0	0	0	1	0	0	0	0	0	0	0	0	0	2	0	0	0	0	0	0	0	0	0	6	0	0	0	0	1	0	0	0	3	1	0	1	0	1	1	0
ENSG00000051009__FAM160A2	4	0	0	0	0	0	0	0	0	0	0	0	1	0	0	0	0	0	0	1	0	0	0	0	0	0	0	0	0	0	0	0	2	0	0	0	0	2	0	0	0	1	0	0	0	0	0	0	0
ENSG00000051108__HERPUD1	1	0	0	0	0	0	0	0	0	0	0	0	2	0	0	0	0	0	0	0	0	0	2	0	0	0	0	0	0	0	0	0	4	0	0	0	0	7	0	0	0	2	0	0	3	0	0	1	0
ENSG00000051128__HOMER3	1	0	0	0	0	0	0	0	0	0	0	0	0	0	0	0	0	0	0	1	0	0	0	0	0	0	0	0	0	0	0	0	0	0	0	0	0	0	0	0	0	1	0	0	0	0	0	0	0
ENSG00000051180__RAD51	3	0	0	0	0	0	0	0	0	0	0	0	2	0	0	0	0	0	0	0	0	0	0	0	0	0	0	0	0	0	0	0	4	0	0	0	0	4	0	0	0	0	0	0	0	0	0	0	0
ENSG00000051341__POLQ	0	0	0	0	0	0	0	0	0	0	0	0	0	0	0	0	0	2	0	0	0	0	0	0	0	0	0	0	0	0	0	0	1	0	0	0	0	1	0	0	0	0	0	0	0	0	0	1	0
ENSG00000051382__PIK3CB	4	0	0	0	0	0	0	0	0	0	0	0	3	0	0	0	0	0	0	2	0	0	1	0	0	0	0	0	0	0	0	0	4	0	0	0	1	2	0	0	0	0	0	0	1	0	0	4	0
ENSG00000051523__CYBA	4	0	0	0	0	0	0	0	0	0	0	0	0	0	0	0	0	0	0	0	0	0	0	0	0	0	0	0	0	0	0	0	0	0	0	0	0	0	0	0	0	0	0	0	0	0	0	0	0
ENSG00000051596__THOC3	3	0	0	0	0	0	0	0	0	0	0	0	1	0	0	0	0	0	0	0	0	0	0	0	0	0	0	0	0	0	0	0	2	0	0	0	0	1	0	0	0	1	0	0	0	0	0	0	0
ENSG00000051620__HEBP2	3	0	0	0	0	0	0	0	0	0	0	0	3	0	0	0	0	5	0	0	0	0	1	1	0	0	0	0	0	0	0	0	4	0	0	0	2	1	0	0	0	0	0	0	2	0	2	1	0
ENSG00000051825__MPHOSPH9	6	0	0	0	0	0	0	0	0	0	0	0	2	0	0	0	0	0	0	0	0	0	3	0	0	0	0	0	0	0	0	0	1	0	0	0	0	7	0	0	0	0	0	0	2	0	0	2	0
ENSG00000052126__PLEKHA5	1	0	0	0	0	0	0	0	0	0	0	0	1	0	0	0	0	0	0	0	0	0	1	0	0	0	0	0	0	0	0	0	6	0	0	0	0	4	0	0	0	1	1	0	0	0	0	3	0
ENSG00000052344__PRSS8	0	0	0	0	0	0	0	0	0	0	0	0	1	0	0	0	0	0	0	0	0	0	0	0	0	0	0	0	0	0	0	0	0	0	0	0	1	0	0	0	0	0	0	0	3	0	0	0	0
ENSG00000052723__SIKE1	7	0	0	0	0	0	0	0	0	0	0	0	3	0	0	0	0	0	0	0	0	0	1	2	0	0	0	0	0	0	0	0	1	0	0	0	0	3	0	0	0	0	0	0	0	0	2	6	0
ENSG00000052749__RRP12	1	0	0	0	0	0	0	0	1	0	0	0	0	0	0	0	0	0	0	0	0	0	2	0	0	0	0	0	0	0	0	0	1	0	0	0	0	0	0	0	0	2	0	0	1	0	0	0	0
ENSG00000052795__FNIP2	2	0	0	0	0	0	0	0	0	0	0	0	2	0	0	0	0	0	0	1	0	0	1	1	0	0	0	0	0	0	0	0	0	0	0	0	0	6	0	0	0	1	0	0	0	0	0	0	0
ENSG00000052802__MSMO1	39.2	0	0	0	0	0	0	0	5	3	0	0	9	0	0	0	0	3	0	2	0	0	15	1	0	0	1	0	0	0	0	0	21.1	0	0	0	13	13	0	0	0	6	5	0	8	0	7	5	0
ENSG00000052841__TTC17	20	0	0	0	0	0	0	0	4	0	0	0	8	0	0	0	0	2	0	2	0	0	16	0	0	0	0	0	0	0	0	0	28.1	0	0	0	1	12	0	0	0	2	4	0	5	0	2	9	0
ENSG00000053254__FOXN3	4	0	0	0	0	0	0	0	0	0	0	0	0	0	0	0	0	1	0	1	0	0	1	0	0	0	0	0	0	0	0	0	3	0	0	0	0	1	0	0	0	1	0	0	0	0	0	1	0
ENSG00000053371__AKR7A2	6	0	0	0	0	0	0	0	0	0	0	0	0	0	0	0	0	0	0	2	0	0	2	0	0	0	0	0	0	0	0	0	16	0	0	0	1	8	0	0	0	0	1	0	1	0	1	4	0
ENSG00000053372__MRTO4	5	0	0	0	0	0	0	0	0	0	0	0	4	0	0	0	0	0	0	1	0	0	3	0	0	0	0	0	0	0	0	0	10	0	0	0	5	2	0	0	0	1	1	0	1	0	4	3	0
ENSG00000053438__NNAT	0	0	0	0	0	0	0	0	0	0	0	0	0	0	0	0	0	0	0	0	0	0	0	0	0	0	0	0	0	0	0	0	0	0	0	0	0	0	0	0	0	0	0	0	0	0	0	0	0
ENSG00000053501__USE1	0	0	0	0	0	0	0	0	0	0	0	0	0	0	0	0	0	1	0	1	0	0	0	0	0	0	0	0	0	0	0	0	0	0	0	0	0	0	0	0	0	2	0	0	0	0	0	2	0
ENSG00000053524__MCF2L2	0	0	0	0	0	0	0	0	0	0	0	0	0	0	0	0	0	0	0	0	0	0	0	0	0	0	0	0	0	0	0	0	0	0	0	0	1	0	0	0	0	0	0	0	0	0	0	0	0
ENSG00000053747__LAMA3	2	0	0	0	0	0	0	0	0	0	0	0	0	0	0	0	0	1	0	0	0	0	0	0	0	0	0	0	0	0	0	0	0	0	0	0	0	2	0	0	0	0	0	0	0	0	3	0	0
ENSG00000053770__AP5M1	4	0	0	0	0	0	0	0	1	0	0	0	5	0	0	0	0	1	0	0	0	0	3	0	0	0	0	0	0	0	0	0	1	0	0	0	2	3	0	0	0	0	3	0	0	0	1	1	0
ENSG00000053900__ANAPC4	1	0	0	0	0	0	0	0	0	0	0	0	1	0	0	0	0	0	0	0	0	0	0	0	0	0	0	0	0	0	0	0	1	0	0	0	0	1	0	0	0	0	0	0	0	0	0	0	0
ENSG00000054116__TRAPPC3	5	0	0	0	0	0	0	0	1	0	0	0	6	0	0	0	0	0	0	0	0	0	2	0	0	1	0	0	0	0	0	0	8	0	0	0	1	0	0	0	0	4	0	0	1	0	1	4	0
ENSG00000054118__THRAP3	13	0	0	0	0	0	0	0	0	0	0	0	3	0	0	0	0	0	0	3	0	0	4	0	0	0	0	0	0	0	0	0	13	0	0	0	3	19	0	0	0	2	3	0	1	0	4	4	0
ENSG00000054148__PHPT1	14	0	0	0	0	1	0	0	0	0	0	0	6	0	0	0	0	0	0	2	0	0	0	0	0	0	0	0	0	0	0	0	15	0	0	0	2	9	0	0	0	3	1	0	11	0	4	7	0
ENSG00000054148__PHPT1-cluster	14	0	1	0	0	2	0	0	0	0	0	0	5	0	0	0	0	1	0	2	0	0	1	0	0	0	0	0	0	0	0	0	10	0	0	0	2	7	0	0	0	5	2	0	10	0	4	6	0
ENSG00000054179__ENTPD2	0	0	0	0	0	0	0	0	0	0	0	0	0	0	0	0	0	0	0	0	0	0	0	0	0	0	0	0	0	0	0	0	0	0	0	0	0	0	0	0	0	0	0	0	0	0	0	0	0
ENSG00000054219__LY75	0	0	0	0	0	0	0	0	0	0	0	0	0	0	0	0	0	0	0	0	0	0	0	0	0	0	0	0	0	0	0	0	0	0	0	0	0	0	0	0	0	0	0	0	0	0	0	0	0
ENSG00000054219__LY75-cluster	0	0	0	0	0	0	0	0	0	0	0	0	0	0	0	0	0	0	0	0	0	0	0	0	0	0	0	0	0	0	0	0	0	0	0	0	0	0	0	0	0	0	0	0	0	0	0	0	0
ENSG00000054267__ARID4B	20	0	0	0	0	0	0	0	6	0	0	0	2	0	0	0	0	0	0	2	0	0	3	0	0	0	0	0	0	0	0	0	10	0	0	0	2	8	0	0	0	7	2	0	3	0	3	5	0
ENSG00000054267__ARID4B-cluster	5	0	0	0	0	0	0	0	2	0	0	0	7	0	0	0	0	0	0	2	0	0	2	0	0	0	0	0	0	0	0	0	5	0	0	0	0	2	0	0	0	1	0	0	2	0	2	3	0
ENSG00000054277__OPN3	1	0	0	0	0	0	0	0	0	0	0	0	0	0	0	0	0	0	0	0	0	0	0	0	0	0	0	0	0	0	0	0	1	0	0	0	0	0	0	0	0	1	0	0	0	0	0	0	0
ENSG00000054277__OPN3-cluster	0	0	0	0	0	0	0	0	0	0	0	0	0	0	0	0	0	0	0	0	0	0	0	0	0	0	0	0	0	0	0	0	0	0	0	0	0	0	0	0	0	0	0	0	0	0	0	0	0
ENSG00000054282__SDCCAG8	10	0	0	0	0	0	0	0	2	0	0	0	2	0	0	0	0	1	0	5	0	0	2	0	0	0	0	0	0	0	0	0	30.1	0	0	0	2	6	0	0	0	7	2	0	5	0	3	6	0
ENSG00000054523__KIF1B	8	0	0	0	0	0	0	0	2	0	0	0	5	0	0	0	0	0	0	0	0	0	5	1	0	0	0	0	0	0	0	0	7	0	0	0	1	5	0	0	0	4	0	0	4	0	3	1	0
ENSG00000054598__FOXC1	1	0	0	0	0	0	0	0	0	0	0	0	0	0	0	0	0	0	0	0	0	0	0	0	0	0	0	0	0	0	0	0	0	0	0	0	0	0	0	0	0	0	0	0	0	0	0	0	0
ENSG00000054611__TBC1D22A	1	0	0	0	0	0	0	0	0	0	0	0	2	0	0	0	0	0	0	1	0	0	1	0	0	0	0	0	0	0	0	0	1	0	0	0	1	1	0	0	0	0	0	0	1	0	1	0	0
ENSG00000054654__SYNE2	6	0	0	0	0	0	0	0	0	0	0	0	0	0	0	0	0	1	0	0	0	0	2	0	0	0	0	0	0	0	0	0	8	0	0	0	2	13	0	0	0	2	0	0	6	0	0	8	0
ENSG00000054690__PLEKHH1	0	0	0	0	0	0	0	0	0	0	0	0	0	0	0	0	0	0	0	0	0	0	0	0	0	0	0	0	0	0	0	0	0	0	0	0	0	0	0	0	0	0	0	0	0	0	0	0	0
ENSG00000054793__ATP9A	14	0	0	0	0	1	0	0	1	0	0	0	6	0	0	0	0	1	0	2	0	1	4	0	0	0	0	0	0	0	0	0	16	0	0	0	5	2	0	0	0	4	1	0	1	0	4	6	0
ENSG00000054796__SPO11	0	0	0	0	0	0	0	0	0	0	0	0	0	0	0	0	0	0	0	0	0	0	0	0	0	0	0	0	0	0	0	0	0	0	0	0	0	0	0	0	0	0	0	0	0	0	0	0	0
ENSG00000054965__FAM168A	3	0	0	0	0	0	0	0	1	0	0	0	1	0	0	0	0	0	0	1	0	0	3	0	0	0	0	0	0	0	0	0	5	0	0	0	0	1	0	0	0	0	0	0	1	0	0	5	0
ENSG00000054967__RELT	3	0	0	0	0	0	0	0	0	0	0	0	0	0	0	0	0	0	0	0	0	0	0	0	0	0	0	0	0	0	0	0	0	0	0	0	0	0	0	0	0	0	1	0	0	0	0	0	0
ENSG00000054983__GALC	3	0	0	0	0	0	0	0	0	0	0	0	0	0	0	0	0	0	0	0	0	0	0	0	0	0	0	0	0	0	0	0	0	0	0	0	0	0	0	0	0	0	0	0	0	0	0	0	0
ENSG00000055044__NOP58	17	0	0	0	0	0	0	0	2	0	0	0	9	0	0	0	0	5	0	5	0	0	6	3	0	0	0	0	0	0	0	0	17	0	0	0	4	5	0	0	0	3	6	0	3	0	3	5	0
ENSG00000055070__SZRD1	11	0	0	0	0	3	0	0	3	0	0	0	9	0	0	0	0	0	0	3	0	0	4	0	0	0	0	0	0	0	0	0	7	0	0	0	1	3	0	0	0	1	6	0	1	0	5	1	0
ENSG00000055118__KCNH2	21.1	0	0	0	0	0	0	0	3	0	0	0	3	0	0	0	0	4	0	3	0	0	7	1	0	0	0	0	0	0	0	0	30.1	0	0	0	3	11	0	0	0	6	2	0	6	0	10	4	0
ENSG00000055130__CUL1	7	0	0	0	0	0	0	0	1	0	0	0	3	0	0	0	0	0	0	2	0	0	5	0	0	0	0	0	0	0	0	0	11	0	0	0	0	4	0	0	0	1	3	0	3	0	2	3	0
ENSG00000055147__FAM114A2	5	0	0	0	0	0	0	0	0	0	0	0	1	0	0	0	0	0	0	0	0	0	1	0	0	0	0	0	0	0	0	0	6	0	0	0	0	2	0	0	0	0	0	0	1	0	1	1	0
ENSG00000055163__CYFIP2	18	0	0	0	0	0	0	0	2	0	0	0	1	0	0	0	0	1	0	4	0	0	8	0	0	0	0	0	0	0	0	0	6	0	0	0	3	7	0	0	0	1	0	0	9	0	4	6	0
ENSG00000055208__TAB2	10	0	0	0	0	2	0	0	1	0	0	0	5	0	0	0	0	1	0	1	0	0	2	0	0	0	0	0	0	0	0	0	5	0	0	0	1	6	0	0	0	0	0	0	2	0	1	5	0
ENSG00000055211__GINM1	4	0	0	0	0	0	0	0	0	0	0	0	4	0	0	0	0	0	0	0	0	0	1	0	0	0	0	0	0	0	0	0	10	0	0	0	1	5	0	0	0	1	0	0	0	0	0	2	0
ENSG00000055332__EIF2AK2	13	0	0	0	0	0	0	0	0	0	0	0	1	0	0	0	0	0	0	2	0	0	4	0	0	0	0	0	0	0	0	0	14	0	0	0	4	3	0	0	0	4	1	0	5	0	0	8	0
ENSG00000055483__USP36	1	0	0	0	0	0	0	0	0	0	0	0	7	0	0	0	0	0	0	0	0	0	4	0	0	0	0	0	0	0	0	0	4	0	0	0	0	0	0	0	0	0	1	0	1	0	0	2	0
ENSG00000055609__KMT2C	12	0	0	0	0	0	0	0	0	0	0	0	5	0	0	0	0	0	0	0	0	0	1	0	0	0	0	0	0	0	0	0	7	0	0	0	3	4	0	0	0	0	1	0	2	0	4	1	0
ENSG00000055732__MCOLN3	7	0	0	0	0	0	0	0	0	0	0	0	1	0	0	0	0	0	0	1	0	0	6	0	0	0	0	0	0	0	0	0	10	0	0	0	2	1	0	0	0	3	0	0	1	0	0	3	0
ENSG00000055917__PUM2	8	0	0	0	0	0	0	0	2	0	0	0	0	0	0	0	0	0	0	3	0	0	3	1	0	0	0	0	0	0	0	0	12	0	0	0	2	5	0	0	0	1	3	0	1	0	1	3	0
ENSG00000055950__MRPL43	5	0	0	0	0	0	0	0	2	0	0	0	4	0	0	0	0	0	0	2	0	0	6	0	0	0	0	0	0	0	0	0	10	0	0	0	2	10	0	0	0	4	0	0	2	0	3	2	0
ENSG00000055955__ITIH4	0	0	0	0	0	0	0	0	0	0	0	0	0	0	0	0	0	0	0	0	0	0	0	0	0	0	0	0	0	0	0	0	0	0	0	0	0	0	0	0	0	0	0	0	0	0	0	0	0
ENSG00000056050__HPF1	2	0	0	0	0	0	0	0	0	0	0	0	0	0	0	0	0	0	0	0	0	0	0	0	0	0	0	0	0	0	0	0	0	0	0	0	1	0	0	0	0	0	0	0	0	0	0	0	0
ENSG00000056097__ZFR	17	0	0	0	0	0	0	0	0	0	0	0	2	0	0	0	0	0	0	2	0	0	5	1	0	0	0	0	0	0	0	0	19	0	0	0	5	5	0	0	0	1	0	0	4	0	3	7	0
ENSG00000056277__ZNF280C	1	0	0	0	0	0	0	0	0	0	0	0	0	0	0	0	0	0	0	0	0	0	0	0	0	0	0	0	0	0	0	0	0	0	0	0	0	0	0	0	0	0	0	0	0	0	0	0	0
ENSG00000056291__NPFFR2	0	0	0	0	0	0	0	0	0	0	0	0	0	0	0	0	0	0	0	0	0	0	0	0	0	0	0	0	0	0	0	0	0	0	0	0	0	0	0	0	0	0	0	0	0	0	0	0	0
ENSG00000056487__PHF21B	0	0	0	0	0	0	0	0	0	0	0	0	0	0	0	0	0	0	0	0	0	0	0	0	0	0	0	0	0	0	0	0	1	0	0	0	0	0	0	0	0	0	0	0	0	0	0	0	0
ENSG00000056558__TRAF1	0	0	0	0	0	0	0	0	0	0	0	0	0	0	0	0	0	0	0	0	0	0	0	0	0	0	0	0	0	0	0	0	0	0	0	0	0	0	0	0	0	0	0	0	0	0	0	0	0
ENSG00000056586__RC3H2	7	0	0	0	0	0	0	0	4	0	0	0	9	0	0	0	0	3	0	4	0	0	9	0	0	1	0	0	0	0	0	0	8	0	0	0	2	12	0	0	0	2	2	0	4	0	4	4	0
ENSG00000056736__IL17RB	0	0	0	0	0	0	0	0	0	0	0	0	1	0	0	0	0	0	0	0	0	0	0	0	0	0	0	0	0	0	0	0	0	0	0	0	4	1	0	0	0	0	0	0	0	0	0	0	0
ENSG00000056972__TRAF3IP2	0	0	0	0	0	0	0	0	0	0	0	0	0	0	0	0	0	0	0	0	0	0	2	0	0	0	0	0	0	0	0	0	1	0	0	0	0	1	0	0	0	0	0	0	0	0	0	2	0
ENSG00000056998__GYG2	2	0	0	0	0	0	0	0	0	0	0	0	0	0	0	0	0	0	0	1	0	0	1	0	0	0	0	0	0	0	0	0	3	0	0	0	0	0	0	0	0	0	0	0	1	0	1	2	0
ENSG00000057019__DCBLD2	1	0	0	0	0	0	0	0	0	0	0	0	0	0	0	0	0	0	0	0	0	0	0	0	0	0	0	0	0	0	0	0	0	0	0	0	0	0	0	0	0	0	0	0	0	0	0	0	0
ENSG00000057252__SOAT1	1	0	0	0	0	0	0	0	0	0	0	0	0	0	0	0	0	0	0	0	0	0	2	0	0	0	0	0	0	0	0	0	3	0	0	0	0	3	0	0	0	0	0	0	1	0	0	1	0
ENSG00000057294__PKP2	9	0	0	0	0	2	0	0	0	0	0	0	3	0	0	0	0	0	0	0	0	1	6	0	0	0	0	0	0	0	0	0	7	0	0	0	0	1	0	0	0	1	4	0	1	0	1	5	0
ENSG00000057593__F7	0	0	0	0	0	0	0	0	0	0	0	0	0	0	0	0	0	0	0	0	0	0	0	0	0	0	0	0	0	0	0	0	0	0	0	0	0	0	0	0	0	0	0	0	0	0	0	0	0
ENSG00000057608__GDI2	8	0	0	0	0	3	0	0	4	0	0	0	5	0	0	0	0	3	0	4	0	0	6	1	0	0	0	0	0	0	0	0	14	0	0	0	6	4	0	0	0	4	3	0	1	0	5	10	0
ENSG00000057657__PRDM1	0	0	0	0	0	0	0	0	0	0	0	0	0	0	0	0	0	0	0	0	0	0	0	0	0	0	0	0	0	0	0	0	0	0	0	0	0	0	0	0	0	0	0	0	0	0	0	0	0
ENSG00000057663__ATG5	2	0	0	0	0	1	0	0	0	0	0	0	2	0	0	0	0	0	0	0	0	0	1	0	0	0	0	0	0	0	0	0	1	0	0	0	0	1	0	0	0	4	0	0	1	0	0	0	0
ENSG00000057704__TMCC3	0	0	0	0	0	0	0	0	0	0	0	0	0	0	0	0	0	0	0	3	0	0	2	0	0	0	0	0	0	0	0	0	4	0	0	0	1	1	0	0	0	2	0	0	0	0	0	0	0
ENSG00000057757__PITHD1	13	0	0	0	0	0	0	0	4	0	0	0	1	0	0	0	0	0	0	2	0	0	2	1	0	0	0	0	0	0	0	0	6	0	0	0	0	3	0	0	0	0	1	0	0	0	2	1	0
ENSG00000057935__MTA3	3	0	0	0	0	0	0	0	0	0	0	0	3	0	0	0	0	1	0	0	0	0	0	0	0	0	0	0	0	0	0	0	0	0	0	0	0	0	0	0	0	0	0	0	0	0	0	2	0
ENSG00000058056__USP13	5	0	0	0	0	0	0	0	2	0	0	0	4	0	0	0	0	0	0	2	0	0	5	0	0	0	0	0	0	0	0	0	3	0	0	0	0	3	0	0	0	0	1	0	3	0	2	8	0
ENSG00000058063__ATP11B	5	0	0	0	0	0	0	0	0	0	0	0	1	0	0	0	0	0	0	1	0	0	2	0	0	0	0	0	0	0	0	0	2	0	0	0	1	5	0	0	0	0	1	0	0	0	1	1	0
ENSG00000058091__CDK14	4	0	0	0	0	0	0	0	3	0	0	0	4	0	0	0	0	0	0	0	0	0	3	0	0	0	0	0	0	0	0	0	4	0	0	0	1	1	0	0	0	1	0	0	2	0	2	2	0
ENSG00000058262__SEC61A1	16	0	0	0	0	0	0	0	0	0	0	0	4	0	0	0	0	1	0	0	0	0	8	2	0	0	0	0	0	0	0	0	7	0	0	0	3	2	0	0	0	3	1	0	4	0	1	3	0
ENSG00000058272__PPP1R12A	10	0	0	0	0	1	0	0	3	0	0	0	4	0	0	0	0	1	0	4	0	0	5	0	0	0	0	0	0	0	0	0	17	0	0	0	7	12	0	0	0	6	1	0	7	0	3	9	0
ENSG00000058404__CAMK2B	57.4	0	0	0	0	2	0	0	6	0	0	0	16	0	0	0	0	10	0	11	0	0	24.1	0	0	0	0	0	0	0	0	0	149.7	0	0	0	7	12	0	0	0	13	4	0	8	0	7	13	0
ENSG00000058453__CROCC	0	0	0	0	0	0	0	0	0	0	0	0	0	0	0	0	0	0	0	1	0	0	0	0	0	0	0	0	0	0	0	0	0	0	0	0	0	0	0	0	0	0	0	0	0	0	0	0	0
ENSG00000058600__POLR3E	1	0	0	0	0	0	0	0	0	0	0	0	1	0	0	0	0	0	0	2	0	0	1	0	0	0	0	0	0	0	0	0	5	0	0	0	3	0	0	0	0	0	1	0	1	0	2	0	0
ENSG00000058668__ATP2B4	22.1	0	0	0	0	0	0	0	0	0	0	0	4	0	1	0	0	2	0	2	0	0	17	0	0	0	0	0	0	0	0	0	7	0	0	0	1	6	0	0	0	4	0	0	12	0	0	5	0
ENSG00000058673__ZC3H11A	0	0	0	0	0	0	0	0	0	0	0	0	0	0	0	0	0	0	0	0	0	0	0	0	0	0	0	0	0	0	0	0	0	0	0	0	0	0	0	0	0	0	0	0	0	0	0	0	0
ENSG00000058673__ZC3H11A-cluster	18	0	0	0	0	1	0	0	0	0	0	0	9	0	0	0	0	0	0	2	0	0	7	1	0	0	0	0	0	0	0	0	14	0	0	0	12	7	0	0	0	8	3	0	6	0	5	6	0
ENSG00000058729__RIOK2	7	0	0	0	0	0	0	0	4	0	0	0	2	0	0	0	0	0	0	4	0	0	6	0	0	0	0	0	0	0	0	0	3	0	0	0	3	0	0	0	0	4	0	0	0	0	2	1	0
ENSG00000058799__YIPF1	0	0	0	0	0	1	0	0	0	0	0	0	0	0	0	0	0	0	0	0	0	0	1	0	0	0	0	0	0	0	0	0	1	0	0	0	0	0	0	0	0	0	0	0	1	0	0	1	0
ENSG00000058804__NDC1	6	0	0	0	0	0	0	0	0	0	0	0	5	0	0	0	0	0	0	3	0	0	2	0	0	0	0	0	0	0	0	0	3	0	0	0	3	10	0	0	0	1	2	0	0	0	1	9	0
ENSG00000058866__DGKG	0	0	0	0	0	0	0	0	0	0	0	0	0	0	0	0	0	0	0	0	0	0	0	0	0	0	0	0	0	0	0	0	0	0	0	0	0	0	0	0	0	0	0	0	3	0	0	0	0
ENSG00000059122__FLYWCH1	0	0	0	0	0	0	0	0	0	0	0	0	0	0	0	0	0	0	0	0	0	0	0	0	0	0	0	0	0	0	0	0	6	0	0	0	0	1	0	0	0	1	0	0	0	0	0	0	0
ENSG00000059145__UNKL	6	0	0	0	0	0	0	0	0	0	0	0	1	0	0	0	0	0	0	2	0	0	1	0	0	0	0	0	0	0	0	0	4	0	0	0	0	2	0	0	0	1	3	0	1	0	6	6	0
ENSG00000059377__TBXAS1	4	0	0	0	0	0	0	0	0	0	0	0	3	0	0	0	0	0	0	2	0	0	1	0	0	0	0	0	0	0	0	0	8	0	0	0	1	1	0	0	0	0	0	0	0	0	2	0	0
ENSG00000059378__PARP12	4	0	0	0	0	0	0	0	0	0	0	0	1	0	0	0	0	1	0	0	0	0	1	0	0	0	0	0	0	0	0	0	9	0	0	0	0	2	0	0	0	2	1	0	2	0	3	1	0
ENSG00000059573__ALDH18A1	3	0	0	0	0	0	0	0	1	0	0	0	1	0	0	0	0	1	0	0	0	0	1	1	0	0	0	0	0	0	0	0	1	0	0	0	1	0	0	0	0	1	0	0	0	0	1	1	0
ENSG00000059588__TARBP1	5	0	0	0	0	0	0	0	3	0	0	0	1	0	0	0	0	0	0	3	0	0	2	2	0	0	0	0	0	0	0	0	11	0	0	0	4	3	0	0	0	1	0	0	1	0	1	0	0
ENSG00000059691__GATB	2	0	0	0	0	0	0	0	0	0	0	0	0	0	0	0	0	0	0	0	0	0	1	0	0	0	0	0	0	0	0	0	0	0	0	0	1	0	0	0	0	0	0	0	1	0	0	0	0
ENSG00000059728__MXD1	0	0	0	0	0	0	0	0	0	0	0	0	0	0	0	0	0	0	0	0	0	0	1	0	0	0	0	0	0	0	0	0	0	0	0	0	0	0	0	0	0	0	0	0	0	0	0	0	0
ENSG00000059728__MXD1-cluster	0	0	0	0	0	0	0	0	0	0	0	0	2	0	0	0	0	0	0	0	0	0	1	0	0	0	0	0	0	0	0	0	0	0	0	0	0	0	0	0	0	0	0	0	0	0	0	0	0
ENSG00000059758__CDK17	3	0	0	0	0	0	0	0	0	0	0	0	4	0	0	0	0	1	0	2	0	0	1	0	0	0	0	0	0	0	0	0	0	0	0	0	2	3	0	0	0	0	0	0	1	0	0	1	0
ENSG00000059769__DNAJC25	4	0	0	0	0	0	0	0	0	0	0	0	0	0	0	0	0	0	0	0	0	0	0	0	0	0	0	0	0	0	0	0	1	0	0	0	0	0	0	0	0	0	0	0	0	0	2	0	0
ENSG00000059769__DNAJC25-cluster	7	0	0	0	0	1	0	0	1	0	0	0	4	0	0	0	0	3	0	2	0	0	3	0	0	0	0	0	0	0	0	0	13	0	0	0	1	4	0	0	0	2	1	0	3	0	4	3	0
ENSG00000059804__SLC2A3	10	0	0	0	0	0	0	0	1	0	0	0	1	0	0	0	0	1	0	0	0	0	0	0	0	0	0	0	0	0	0	0	0	0	0	0	0	1	0	0	0	0	2	0	12	0	1	2	0
ENSG00000059915__PSD	0	0	0	0	0	0	0	0	0	0	0	0	0	0	0	0	0	0	0	0	0	0	0	0	0	0	0	0	0	0	0	0	0	0	0	0	0	0	0	0	0	0	0	0	0	0	0	0	0
ENSG00000060069__CTDP1	1	0	0	0	0	0	0	0	0	0	0	0	3	0	0	0	0	0	0	0	0	0	0	0	0	0	0	0	0	0	0	0	2	0	0	0	0	0	0	0	0	1	1	0	0	0	1	0	0
ENSG00000060138__YBX3	8	0	0	0	0	0	0	0	0	0	0	0	6	0	0	0	0	0	0	1	0	0	3	0	0	0	0	0	0	0	0	0	17	0	0	0	2	2	0	0	0	1	0	0	1	0	3	4	0
ENSG00000060140__STYK1	0	0	0	0	0	0	0	0	0	0	0	0	0	0	0	0	0	0	0	0	0	0	0	0	0	0	0	0	0	0	0	0	0	0	0	0	0	0	0	0	0	0	0	0	0	0	0	0	0
ENSG00000060237__WNK1	6	0	0	0	0	0	0	0	0	0	0	0	0	0	0	0	0	1	0	2	0	0	6	1	0	0	0	0	0	0	0	0	11	0	0	0	0	1	0	0	0	0	0	0	2	0	3	3	0
ENSG00000060303__RPS17P5	0	0	0	0	0	0	0	0	0	0	0	0	0	0	0	0	0	0	0	0	0	0	0	0	0	0	0	0	0	0	0	0	0	0	0	0	0	0	0	0	0	0	0	0	0	0	0	0	0
ENSG00000060339__CCAR1	17	0	0	0	0	0	0	0	0	0	0	0	11	0	0	0	0	2	0	2	0	0	7	2	0	0	0	0	0	0	0	0	11	0	0	0	1	12	0	0	0	7	1	0	1	0	3	4	0
ENSG00000060491__OGFR	1	0	0	0	0	0	0	0	0	0	0	0	0	0	0	0	0	0	0	1	0	0	0	0	0	0	0	0	0	0	0	0	2	0	0	0	1	0	0	0	0	0	2	0	0	0	0	1	0
ENSG00000060642__PIGV	0	0	0	0	0	1	0	0	0	0	0	0	0	0	0	0	0	0	0	0	0	0	0	0	0	0	0	0	0	0	0	0	1	0	0	0	0	0	0	0	0	0	0	0	1	0	0	0	0
ENSG00000060656__PTPRU	0	0	0	0	0	0	0	0	0	0	0	0	1	0	0	0	0	0	0	2	0	0	0	0	0	0	0	0	0	0	0	0	0	0	0	0	0	0	0	0	0	1	0	0	0	0	0	0	0
ENSG00000060688__SNRNP40	2	0	0	0	0	0	0	0	0	0	0	0	1	0	0	0	0	0	0	0	0	0	1	0	0	0	0	0	0	0	0	0	1	0	0	0	0	1	0	0	0	0	0	0	1	0	1	0	0
ENSG00000060749__QSER1	4	0	0	0	0	1	0	0	0	0	0	0	7	0	0	0	0	0	0	0	0	0	9	0	0	0	0	0	0	0	0	0	5	0	0	0	2	1	0	0	0	3	0	0	0	0	1	1	0
ENSG00000060762__MPC1	1	0	0	0	0	1	0	0	0	0	0	0	0	0	0	0	0	1	0	0	0	0	1	0	0	0	0	0	0	0	0	0	1	0	0	0	0	0	0	0	0	0	0	0	0	0	0	2	0
ENSG00000060971__ACAA1	2	0	0	0	0	0	0	0	0	0	0	0	0	0	0	0	0	0	0	4	0	0	1	0	0	0	0	0	0	0	0	0	3	0	0	0	0	2	0	0	0	1	0	0	2	0	0	0	0
ENSG00000060982__BCAT1	0	0	0	0	0	0	0	0	0	0	0	0	0	0	0	0	0	0	0	0	0	0	0	0	0	0	0	0	0	0	0	0	0	0	0	0	0	0	0	0	0	0	0	0	0	0	0	0	0
ENSG00000061273__HDAC7	2	0	0	0	0	0	0	0	0	0	0	0	0	0	0	0	0	1	0	1	0	0	0	1	0	0	0	0	0	0	0	0	1	0	0	0	0	0	0	0	0	0	1	0	1	0	0	0	0
ENSG00000061337__LZTS1	1	0	0	0	0	0	0	0	0	0	0	0	0	0	0	0	0	0	0	1	0	0	0	0	0	0	0	0	0	0	0	0	3	0	0	0	2	0	0	0	0	2	0	0	0	0	1	0	0
ENSG00000061455__PRDM6	0	0	0	0	0	0	0	0	0	0	0	0	0	0	0	0	0	0	0	0	0	0	0	0	0	0	0	0	0	0	0	0	0	0	0	0	0	0	0	0	0	0	0	0	0	0	0	0	0
ENSG00000061656__SPAG4	0	0	0	0	0	0	0	0	0	0	0	0	0	0	0	0	0	0	0	0	0	0	0	0	0	0	0	0	0	0	0	0	0	0	0	0	0	0	0	0	0	0	0	0	0	0	0	0	0
ENSG00000061676__NCKAP1	14	0	0	0	0	2	0	0	3	0	0	0	8	0	0	0	0	0	0	5	0	0	10	7	0	0	0	0	0	0	0	0	10	0	0	0	1	3	0	0	0	5	4	0	2	0	4	6	0
ENSG00000061794__MRPS35	5	0	0	0	0	0	0	0	4	0	0	0	4	0	0	0	0	0	0	3	0	0	3	2	0	0	0	0	0	0	0	0	5	0	0	0	4	3	0	0	0	0	1	0	0	0	3	2	0
ENSG00000061936__SFSWAP	10	0	0	0	0	0	0	0	0	0	0	0	0	0	0	0	0	0	0	1	0	0	1	0	0	0	0	0	0	0	0	0	3	0	0	0	1	1	0	0	0	1	1	0	0	0	3	2	0
ENSG00000061938__TNK2	2	0	0	0	0	0	0	0	0	0	0	0	0	0	0	0	0	0	0	0	0	0	0	0	0	0	0	0	0	0	0	0	2	0	0	0	0	4	0	0	0	0	0	0	1	0	1	1	0
ENSG00000061987__MON2	2	0	0	0	0	0	0	0	0	0	0	0	1	0	0	0	0	0	0	0	0	0	1	1	0	0	0	0	0	0	0	0	2	0	0	0	1	1	0	0	0	2	0	0	0	0	0	3	0
ENSG00000062038__CDH3	0	0	0	0	0	0	0	0	0	0	0	0	0	0	0	0	0	0	0	0	0	0	1	0	0	0	0	0	0	0	0	0	0	0	0	0	0	0	0	0	0	0	0	0	1	0	0	0	0
ENSG00000062194__GPBP1	8	0	0	0	0	1	0	0	3	0	0	0	13	0	0	0	0	3	0	4	0	0	1	0	0	0	0	0	0	0	0	0	15	0	0	0	8	7	0	0	0	5	0	0	3	0	7	6	0
ENSG00000062282__DGAT2	0	0	0	0	0	0	0	0	0	0	0	0	0	0	0	0	0	0	0	0	0	0	0	0	0	0	0	0	0	0	0	0	0	0	0	0	0	0	0	0	0	0	0	0	0	0	0	0	0
ENSG00000062370__ZNF112	2	0	0	0	0	0	0	0	0	0	0	0	0	0	0	0	0	0	0	0	0	0	0	0	0	0	0	0	0	0	0	0	3	0	0	0	0	0	0	0	0	0	0	0	0	0	0	2	0
ENSG00000062370__ZNF112-cluster	0	0	0	0	0	0	0	0	0	0	0	0	0	0	0	0	0	0	0	0	0	0	0	0	0	0	0	0	0	0	0	0	0	0	0	0	0	0	0	0	0	0	0	0	0	0	0	0	0
ENSG00000062485__CS	28.1	0	0	0	0	0	0	0	2	1	0	0	6	0	0	0	0	2	0	3	0	0	8	0	0	0	1	0	0	0	0	0	18	0	0	0	4	10	0	0	0	3	1	0	2	0	2	9	0
ENSG00000062485__CS-cluster	4	0	0	0	0	0	0	0	1	0	0	0	6	0	0	0	0	0	0	3	0	0	1	0	0	0	0	0	0	0	0	0	7	0	0	0	1	5	0	0	0	2	0	0	0	0	3	0	0
ENSG00000062524__LTK	1	0	0	0	0	0	0	0	0	0	0	0	0	0	0	0	0	0	0	0	0	0	2	0	0	0	0	0	0	0	0	0	2	0	0	0	0	1	0	0	0	0	0	0	0	0	0	0	0
ENSG00000062582__MRPS24	0	0	0	0	0	0	0	0	0	0	0	0	0	0	0	0	0	0	0	0	0	0	0	0	0	0	0	0	0	0	0	0	0	0	0	0	0	0	0	0	0	0	0	0	0	0	0	0	0
ENSG00000062598__ELMO2	1	0	0	0	0	1	0	0	1	0	0	0	0	0	0	0	0	0	0	0	0	0	4	0	0	0	0	0	0	0	0	0	2	0	0	0	0	1	0	0	0	0	1	0	0	0	0	0	0
ENSG00000062650__WAPL	7	0	0	0	0	0	0	0	0	0	0	0	8	0	0	0	0	0	0	2	0	0	5	0	0	0	0	0	0	0	0	0	5	0	0	0	1	4	0	0	0	2	0	0	0	0	0	4	0
ENSG00000062716__VMP1	16	0	0	0	0	1	0	0	0	0	0	0	0	0	0	0	0	1	0	3	0	0	4	1	0	0	0	0	0	0	0	0	2	0	0	0	1	9	0	0	0	1	3	0	1	0	0	4	0
ENSG00000062725__APPBP2	14	0	0	0	0	1	0	0	6	0	0	0	9	0	0	0	0	1	0	9	0	0	14	1	0	0	0	0	0	0	0	0	18	0	0	0	4	15	0	0	0	1	1	0	4	0	1	6	0
ENSG00000062822__POLD1	1	0	0	0	0	0	0	0	0	0	0	0	1	0	0	0	0	0	0	0	0	0	0	0	0	0	0	0	0	0	0	0	3	0	0	0	0	0	0	0	0	0	0	0	0	0	0	1	0
ENSG00000062822__POLD1-cluster	1	0	0	0	0	0	0	0	0	0	0	0	1	0	0	0	0	0	0	0	0	0	1	0	0	0	0	0	0	0	0	0	3	0	0	0	0	0	0	0	0	0	0	0	0	0	0	0	0
ENSG00000063015__SEZ6	1	0	0	0	0	0	0	0	0	0	0	0	0	0	0	0	0	0	0	0	0	0	0	0	0	0	0	0	0	0	0	0	0	0	0	0	0	0	0	0	0	0	0	0	0	0	0	0	0
ENSG00000063046__EIF4B	42.2	0	1	0	0	0	0	0	12	0	0	1	23.1	0	0	0	0	1	0	6	0	0	10	2	0	0	0	0	0	0	0	0	32.1	0	0	0	14	13	0	0	0	13	5	0	8	0	22.1	11	0
ENSG00000063169__GLTSCR1	3	0	0	0	0	0	0	0	0	0	0	0	1	0	0	0	0	0	0	0	0	0	0	0	0	0	0	0	0	0	0	0	3	0	0	0	0	0	0	0	0	0	1	0	0	0	0	0	0
ENSG00000063176__SPHK2	0	0	0	0	0	0	0	0	0	0	0	0	0	0	0	0	0	0	0	0	0	0	0	0	0	0	0	0	0	0	0	0	2	0	0	0	0	0	0	0	0	0	0	0	0	0	0	0	0
ENSG00000063177__RPL18	46.3	0	0	0	0	8	0	0	10	1	0	1	33.1	0	0	0	0	4	0	16	0	0	16	1	0	0	0	0	0	0	0	0	75.7	0	0	0	13	15	0	0	0	16	9	0	22.1	0	19	20	0
ENSG00000063180__CA11	10	0	0	0	0	0	0	0	0	0	0	0	0	0	0	0	0	1	0	4	0	0	0	0	0	0	0	0	0	0	0	0	11	0	0	0	0	1	0	0	0	2	1	0	1	0	3	1	0
ENSG00000063241__ISOC2	0	0	0	0	0	0	0	0	1	0	0	0	1	0	0	0	0	0	0	1	0	0	2	0	0	0	0	0	0	0	0	0	5	0	0	0	0	0	0	0	0	1	0	0	0	0	3	0	0
ENSG00000063244__U2AF2	9	0	0	0	0	0	0	0	0	0	0	0	4	0	0	0	0	0	0	2	0	0	2	0	0	0	0	0	0	0	0	0	4	0	0	0	2	4	0	0	0	1	1	0	2	0	5	2	0
ENSG00000063245__EPN1	8	0	0	0	0	1	0	0	1	0	0	0	3	0	1	0	0	3	0	3	0	0	0	0	0	0	0	0	0	0	0	0	8	0	0	0	2	3	0	0	0	5	2	0	1	0	1	2	0
ENSG00000063322__MED29	5	0	0	0	0	0	0	0	0	0	0	2	0	0	0	0	0	0	0	0	0	0	0	0	0	0	0	0	0	0	0	0	7	0	0	0	0	2	0	0	0	0	1	0	2	0	2	0	0
ENSG00000063438__AHRR	5	0	0	0	0	0	0	0	0	0	0	0	2	0	0	0	0	0	0	3	0	0	5	0	0	0	0	0	0	0	0	0	8	0	0	0	2	0	0	0	0	2	0	0	0	0	3	3	0
ENSG00000063438__AHRR-cluster	0	0	0	0	0	0	0	0	0	0	0	0	0	0	0	0	0	0	0	0	0	0	0	0	0	0	0	0	0	0	0	0	0	0	0	0	0	0	0	0	0	0	0	0	0	0	0	0	0
ENSG00000063587__ZNF275	4	0	0	0	0	0	0	0	0	0	0	0	0	0	0	0	0	2	0	0	0	0	3	1	0	0	0	0	0	0	0	0	7	0	0	0	2	2	0	0	0	1	0	0	1	0	0	1	0
ENSG00000063601__MTMR1	1	0	0	0	0	0	0	0	0	0	0	0	0	0	0	0	0	0	0	0	0	0	1	0	0	0	0	0	0	0	0	0	2	0	0	0	0	2	0	0	0	1	0	0	0	0	0	1	0
ENSG00000063660__GPC1	3	0	0	0	0	0	0	0	0	0	0	0	0	0	0	0	0	0	0	1	0	0	1	0	0	0	0	0	0	0	0	0	7	0	0	0	0	3	0	0	0	1	0	0	1	0	0	2	0
ENSG00000063761__ADCK1	0	0	0	0	0	0	0	0	0	0	0	0	0	0	0	0	0	0	0	0	0	0	0	0	0	0	0	0	0	0	0	0	0	0	0	0	0	0	0	0	0	1	0	0	0	0	0	0	0
ENSG00000063854__HAGH	4	0	0	0	0	0	1	0	0	0	0	0	1	0	0	0	0	0	0	1	0	0	3	0	0	0	0	0	0	0	1	0	5	0	0	0	1	4	0	0	0	3	0	0	0	0	1	8	0
ENSG00000063978__RNF4	7	0	0	0	0	1	0	0	0	0	0	0	1	0	0	0	0	1	0	1	0	0	1	0	0	0	0	0	0	0	0	0	4	0	0	0	0	5	0	0	0	1	0	0	0	0	1	3	0
ENSG00000063978__RNF4-cluster	1	0	0	0	0	0	0	0	0	0	0	0	0	0	0	0	0	0	0	0	0	0	0	0	0	0	0	0	0	0	0	0	0	0	0	0	0	0	0	0	0	0	0	0	0	0	0	0	0
ENSG00000064012__CASP8	0	0	0	0	0	0	0	0	0	0	0	0	0	0	0	0	0	0	0	0	0	0	0	0	0	0	0	0	0	0	0	0	0	0	0	0	0	0	0	0	0	0	0	0	2	0	0	0	0
ENSG00000064042__LIMCH1	32.1	0	0	0	0	2	0	0	0	0	0	1	5	0	0	0	0	5	0	4	0	0	18	5	0	0	0	0	0	0	0	0	62.5	0	0	0	4	19	0	0	0	4	10	0	5	0	2	6	0
ENSG00000064102__INTS13	0	0	0	0	0	0	0	0	1	0	0	0	1	0	0	0	0	0	0	0	0	0	0	0	0	0	0	0	0	0	0	0	0	0	0	0	1	0	0	0	0	0	0	0	2	0	0	2	0
ENSG00000064115__TM7SF3	13	0	0	0	0	0	0	0	2	0	0	0	7	0	0	0	0	2	0	1	0	0	4	0	0	0	0	0	0	0	0	0	12	0	0	0	1	9	0	0	0	1	0	0	4	0	2	8	0
ENSG00000064195__DLX3	0	0	0	0	0	0	0	0	0	0	0	0	0	0	0	0	0	0	0	0	0	0	0	0	0	0	0	0	0	0	0	0	0	0	0	0	0	0	0	0	0	0	0	0	0	0	0	0	0
ENSG00000064199__SPA17	3	0	0	0	0	0	0	0	3	0	0	0	2	0	0	0	0	0	0	0	0	0	1	1	0	0	0	0	0	0	0	0	2	0	0	0	3	0	0	0	0	5	0	0	0	0	1	4	0
ENSG00000064205__WISP2	0	0	0	0	0	0	0	0	0	0	0	0	0	0	0	0	0	0	0	0	0	0	0	0	0	0	0	0	0	0	0	0	0	0	0	0	0	0	0	0	0	0	0	0	0	0	0	0	0
ENSG00000064218__DMRT3	0	0	0	0	0	0	0	0	0	0	0	0	0	0	0	0	0	0	0	1	0	0	0	0	0	0	0	0	0	0	0	0	0	0	0	0	0	0	0	0	0	0	0	0	0	0	0	0	0
ENSG00000064225__ST3GAL6	1	0	0	0	0	0	0	0	0	0	0	0	0	0	0	0	0	0	0	0	0	0	0	1	0	0	0	0	0	0	0	0	0	0	0	0	0	4	0	0	0	0	1	0	0	0	0	0	0
ENSG00000064270__ATP2C2	1	0	0	0	0	0	0	0	0	0	0	0	0	0	0	0	0	0	0	0	0	0	0	0	0	0	0	0	0	0	0	0	1	0	0	0	0	0	0	0	0	0	0	0	0	0	0	0	0
ENSG00000064300__NGFR	0	0	0	0	0	0	0	0	0	0	0	0	0	0	0	0	0	0	0	0	0	0	0	0	0	0	0	0	0	0	0	0	0	0	0	0	0	0	0	0	0	0	0	0	0	0	0	0	0
ENSG00000064309__CDON	0	0	0	0	0	0	0	0	0	0	0	0	0	0	0	0	0	0	0	0	0	0	0	0	0	0	0	0	0	0	0	0	0	0	0	0	0	0	0	0	0	0	0	0	0	0	0	0	0
ENSG00000064313__TAF2	3	0	0	0	0	0	0	0	0	0	0	0	1	0	0	0	0	0	0	0	0	0	3	0	0	0	0	0	1	0	0	0	7	0	0	0	1	1	0	0	0	0	0	0	0	0	0	1	0
ENSG00000064393__HIPK2	50.3	0	0	0	0	0	0	0	11	0	0	0	20	0	0	0	0	11	0	18	0	0	29.1	2	0	0	0	0	0	0	0	0	69.6	0	0	0	16	24.1	0	0	0	18	6	0	15	0	31.1	17	0
ENSG00000064419__TNPO3	2	0	0	0	0	0	0	0	0	0	0	0	2	0	0	0	0	0	0	2	0	0	4	0	0	0	0	0	0	0	0	0	6	0	0	0	0	6	0	0	0	0	0	0	2	0	1	5	0
ENSG00000064490__RFXANK	1	0	0	0	0	0	0	0	0	0	0	0	2	0	0	0	0	0	0	0	0	0	1	0	0	0	0	0	0	0	0	0	3	0	0	0	0	1	0	0	0	3	1	0	0	0	0	1	0
ENSG00000064545__TMEM161A	4	0	0	0	0	1	0	0	0	0	0	0	0	0	0	0	0	2	0	6	0	0	0	0	0	0	0	0	0	0	0	0	1	0	0	0	0	2	0	0	0	1	0	0	2	0	0	2	0
ENSG00000064547__LPAR2	3	0	0	0	0	0	0	0	0	0	0	0	1	0	0	0	0	0	0	0	0	0	2	0	0	0	0	0	0	0	0	0	3	0	0	0	0	1	0	0	0	1	0	0	1	0	1	2	0
ENSG00000064601__CTSA	5	0	0	0	0	0	0	0	0	0	0	0	0	0	0	0	0	0	0	1	0	0	0	0	0	0	0	0	0	0	0	0	6	0	0	0	0	5	0	0	0	3	0	0	1	0	1	6	0
ENSG00000064607__SUGP2	19	0	0	0	0	0	0	0	1	0	0	0	2	0	0	0	0	1	0	5	0	0	12	0	0	0	0	0	0	0	0	0	16	0	0	0	6	15	0	0	0	3	2	0	4	0	1	12	0
ENSG00000064651__SLC12A2	3	0	0	0	0	0	0	0	1	0	0	0	2	0	0	0	0	0	0	0	0	0	0	1	0	0	0	0	0	0	0	0	0	0	0	0	5	0	0	0	0	1	3	0	1	0	0	1	0
ENSG00000064652__SNX24	0	0	0	0	0	0	0	0	2	0	0	0	0	0	0	0	0	0	0	0	0	0	0	0	0	0	0	0	0	0	0	0	3	0	0	0	0	0	0	0	0	0	0	0	0	0	1	0	0
ENSG00000064655__EYA2	0	0	0	0	0	0	0	0	0	0	0	0	0	0	0	0	0	0	0	0	0	0	0	0	0	0	0	0	0	0	0	0	0	0	0	0	0	0	0	0	0	0	0	0	0	0	0	0	0
ENSG00000064666__CNN2	4	0	0	0	0	0	0	0	1	0	0	0	0	0	0	0	0	0	0	3	0	0	0	0	0	0	0	0	0	0	0	0	1	0	0	0	0	0	0	0	0	1	2	0	1	0	0	0	0
ENSG00000064687__ABCA7	0	0	0	0	0	0	0	0	0	0	0	0	0	0	0	0	0	0	0	1	0	0	0	0	0	0	0	0	0	0	0	0	0	0	0	0	0	0	0	0	0	0	0	0	0	0	0	0	0
ENSG00000064692__SNCAIP	1	0	0	0	0	0	0	0	0	0	0	0	0	0	0	0	0	0	0	1	0	0	0	0	0	0	0	0	0	0	0	0	0	0	0	0	0	0	0	0	0	0	1	0	1	0	0	0	0
ENSG00000064703__DDX20	2	0	0	0	0	0	0	0	1	0	0	0	2	0	0	0	0	0	0	1	0	0	1	0	0	0	0	0	0	0	0	0	12	0	0	0	1	5	0	0	0	1	1	0	1	0	1	2	0
ENSG00000064726__BTBD1	4	0	0	0	0	0	0	0	0	0	0	0	1	0	0	0	0	1	0	0	0	0	1	0	0	0	0	0	0	0	0	0	2	0	0	0	3	0	0	0	0	1	1	0	0	0	0	5	0
ENSG00000064763__FAR2	0	0	0	0	0	0	0	0	0	0	0	0	0	0	0	0	0	0	0	0	0	0	0	0	0	0	0	0	0	0	0	0	0	0	0	0	0	0	0	0	0	0	0	0	0	0	0	0	0
ENSG00000064835__POU1F1	0	0	0	0	0	0	0	0	0	0	0	0	0	0	0	0	0	0	0	0	0	0	0	0	0	0	0	0	0	0	0	0	0	0	0	0	0	0	0	0	0	0	0	0	0	0	0	0	0
ENSG00000064932__SBNO2	4	0	0	0	0	0	0	0	1	0	0	0	1	0	0	0	0	0	0	0	0	0	2	0	0	0	0	0	0	0	0	0	0	0	0	0	4	0	0	0	0	0	0	0	0	0	0	2	0
ENSG00000064933__PMS1	5	0	0	0	0	0	0	0	0	0	0	0	1	0	0	0	0	0	0	1	0	0	0	1	0	0	0	0	0	0	0	0	4	0	0	0	1	2	0	0	0	3	0	0	1	0	3	0	0
ENSG00000064961__HMG20B	7	0	0	0	0	1	0	0	1	0	0	0	1	0	0	0	0	0	0	1	0	0	1	0	0	0	0	0	0	0	0	0	0	0	0	0	0	3	0	0	0	1	0	0	2	0	0	3	0
ENSG00000064989__CALCRL	0	0	0	0	0	0	0	0	0	0	0	0	0	0	0	0	0	0	0	0	0	0	0	0	0	0	0	0	0	0	0	0	0	0	0	0	0	0	0	0	0	0	0	0	0	0	0	0	0
ENSG00000064995__TAF11	4	0	0	0	0	0	0	0	0	0	1	0	3	0	0	0	0	0	0	0	0	0	5	0	0	0	0	0	0	0	0	0	0	0	0	0	1	2	0	0	0	0	3	0	1	0	0	1	0
ENSG00000064999__ANKS1A	2	0	0	0	0	0	0	0	1	0	0	0	0	0	0	0	0	0	0	0	0	0	0	0	0	0	0	0	0	0	0	0	0	0	0	0	0	1	0	0	0	0	1	0	2	0	1	2	0
ENSG00000065000__AP3D1	16	0	2	0	0	0	0	0	3	0	0	0	3	0	0	0	0	0	0	4	0	0	7	1	0	0	0	0	0	0	0	0	17	0	0	0	2	13	0	0	0	4	1	0	0	0	10	1	0
ENSG00000065029__ZNF76	0	0	0	0	0	0	0	0	0	0	0	0	2	0	0	0	0	0	0	0	0	0	0	0	0	0	0	0	0	0	0	0	0	0	0	0	1	1	0	0	0	1	0	0	0	0	1	1	0
ENSG00000065054__SLC9A3R2	6	0	0	0	0	0	0	0	0	0	0	0	0	0	0	0	0	1	0	0	0	0	10	0	0	0	0	0	0	0	0	0	10	0	0	0	4	0	0	0	0	4	2	0	0	0	0	1	0
ENSG00000065057__NTHL1	1	0	0	0	0	0	0	0	1	0	0	0	3	0	0	0	0	1	0	0	0	0	0	0	0	0	0	0	0	0	0	0	4	0	0	0	1	2	0	0	0	0	0	0	0	0	1	1	0
ENSG00000065060__UHRF1BP1	2	0	0	0	0	1	0	0	0	0	0	0	1	0	0	0	0	0	0	1	0	0	3	0	0	0	0	0	0	0	0	0	7	0	0	0	1	4	0	0	0	0	1	0	0	0	1	2	0
ENSG00000065135__GNAI3	10	0	0	0	0	0	0	0	1	0	0	0	1	0	0	0	0	4	0	2	0	0	6	0	0	0	0	0	0	0	0	0	11	0	0	0	10	4	0	0	0	7	0	0	5	0	5	10	0
ENSG00000065150__IPO5	23.1	0	0	0	0	1	0	0	2	0	0	0	6	0	0	0	0	1	0	1	0	0	3	0	0	0	0	0	0	0	0	0	23.1	0	0	0	9	4	0	0	0	2	2	0	3	0	1	3	0
ENSG00000065154__OAT	3	0	0	0	0	0	0	0	0	0	0	0	3	0	0	0	0	2	0	0	0	0	2	0	0	0	0	0	0	0	0	0	2	0	0	0	0	1	0	0	0	1	1	0	0	0	0	7	0
ENSG00000065183__WDR3	7	0	0	0	0	0	0	0	2	0	0	0	1	0	0	0	0	0	0	5	0	0	1	1	0	0	0	0	0	0	0	0	2	0	0	0	0	0	0	0	0	1	0	0	0	0	3	0	0
ENSG00000065243__PKN2	4	0	0	0	0	0	0	0	0	0	0	0	1	0	0	0	0	0	0	0	0	0	1	0	0	0	0	0	0	0	0	0	6	0	0	0	0	3	0	0	0	0	3	0	2	0	1	0	0
ENSG00000065268__WDR18	0	0	0	0	0	0	0	0	0	0	0	0	0	0	0	0	0	0	0	1	0	0	0	0	0	0	0	0	0	0	0	0	5	0	0	0	0	3	0	0	0	0	0	0	1	0	0	1	0
ENSG00000065308__TRAM2	2	0	0	0	0	0	0	0	0	0	0	0	1	0	0	0	0	0	0	0	0	0	0	0	0	0	0	0	0	0	0	0	2	0	0	0	0	0	0	0	0	1	1	0	1	0	0	0	0
ENSG00000065320__NTN1	0	0	0	0	0	0	0	0	0	0	0	0	0	0	0	0	0	0	0	0	0	0	0	0	0	0	0	0	0	0	0	0	0	0	0	0	0	0	0	0	0	0	0	0	0	0	0	0	0
ENSG00000065328__MCM10	1	0	0	0	0	0	0	0	0	0	0	0	3	0	0	0	0	0	0	0	0	0	0	0	0	0	0	0	0	0	0	0	6	0	0	0	0	1	0	0	0	0	0	0	0	0	0	0	0
ENSG00000065357__DGKA	0	0	0	0	0	0	0	0	0	0	0	0	2	0	0	0	0	0	0	0	0	0	0	0	0	0	0	0	0	0	0	0	0	0	0	0	0	0	0	0	0	1	0	0	0	0	0	0	0
ENSG00000065361__ERBB3	0	0	0	0	0	0	0	0	0	0	0	0	0	0	0	0	0	0	0	0	0	0	0	0	0	0	0	0	0	0	0	0	0	0	0	0	0	0	0	0	0	0	0	0	0	0	0	0	0
ENSG00000065361__ERBB3-cluster	2	0	0	0	0	0	0	0	0	0	0	0	0	0	0	0	0	0	0	1	0	0	1	0	0	0	0	0	0	0	0	0	1	0	0	0	0	1	0	0	0	0	0	0	0	0	1	0	0
ENSG00000065413__ANKRD44	0	0	0	0	0	0	0	0	0	0	0	0	0	0	0	0	0	0	0	0	0	0	0	0	0	0	0	0	0	0	0	0	0	0	0	0	0	0	0	0	0	0	0	0	0	0	0	0	0
ENSG00000065427__KARS	12	0	0	0	0	0	0	0	1	0	0	0	6	0	0	0	0	0	0	2	0	0	7	0	0	0	0	0	0	0	0	0	23.1	0	0	0	5	4	0	0	0	2	4	0	1	0	1	3	0
ENSG00000065457__ADAT1	0	0	0	0	0	0	0	0	3	0	0	0	1	0	0	0	0	0	0	1	0	0	2	0	0	0	0	0	0	0	0	0	1	0	0	0	0	1	0	0	0	1	0	0	0	0	0	5	0
ENSG00000065485__PDIA5	3	0	0	0	0	0	0	0	0	0	0	0	1	0	0	0	0	1	0	0	0	0	2	0	0	0	0	0	0	0	0	0	2	0	0	0	0	0	0	0	0	0	0	0	1	0	0	2	0
ENSG00000065491__TBC1D22B	1	0	0	0	0	0	0	0	0	0	0	0	0	0	0	0	0	0	0	0	0	0	0	0	0	0	0	0	0	0	0	0	1	0	0	0	0	0	0	0	0	0	0	0	0	0	0	0	0
ENSG00000065518__NDUFB4	22.1	0	0	0	0	0	0	0	5	0	0	0	10	0	0	0	0	5	0	2	0	0	6	2	0	0	0	0	0	0	0	0	29.1	0	0	0	15	14	0	0	0	11	3	0	10	0	4	12	1
ENSG00000065526__SPEN	7	0	0	0	0	0	0	0	3	0	0	0	4	0	0	0	0	0	0	0	0	0	3	0	0	0	0	0	0	0	0	0	14	0	0	0	1	1	0	0	0	0	1	0	2	0	1	2	0
ENSG00000065534__MYLK	0	0	0	0	0	0	0	0	0	0	0	0	0	0	0	0	0	0	0	0	0	0	0	0	0	0	0	0	0	0	0	0	0	0	0	0	0	0	0	0	0	0	0	0	0	0	0	1	0
ENSG00000065548__ZC3H15	13	0	0	0	0	0	0	0	1	0	0	0	8	0	0	0	0	1	0	2	0	0	4	2	0	0	0	0	0	0	0	0	12	0	0	0	5	1	0	0	0	0	0	0	3	0	10	3	0
ENSG00000065559__MAP2K4	3	0	0	0	0	0	0	0	1	0	0	0	2	0	0	0	0	1	0	3	0	0	2	0	0	0	0	0	0	0	0	0	4	0	0	0	3	1	0	0	0	1	1	0	0	0	1	1	0
ENSG00000065600__TMEM206	0	0	0	0	0	0	0	0	0	0	0	0	1	0	0	0	0	0	0	0	0	0	1	0	0	0	0	0	0	0	0	0	1	0	0	0	0	0	0	0	0	0	0	0	0	0	0	0	0
ENSG00000065613__SLK	10	0	0	0	0	0	0	0	1	0	0	0	1	0	0	0	0	1	0	0	0	0	7	0	0	0	0	0	0	0	0	0	11	0	0	0	5	6	0	0	0	0	1	0	0	0	1	2	0
ENSG00000065615__CYB5R4	2	0	0	0	0	0	0	0	0	0	0	0	0	0	0	0	0	0	0	0	0	0	0	0	0	0	0	0	0	0	0	0	0	0	0	0	0	2	0	0	0	0	1	0	0	0	0	0	0
ENSG00000065621__GSTO2	0	0	0	0	0	0	0	0	0	0	0	0	0	0	0	0	0	0	0	0	0	0	0	0	0	0	0	0	0	0	0	0	0	0	0	0	1	0	0	0	0	0	0	0	0	0	0	0	0
ENSG00000065665__SEC61A2	8	0	0	0	0	0	0	0	0	0	0	0	0	0	0	0	0	0	0	0	0	0	0	0	0	0	0	0	0	0	0	0	1	0	0	0	3	0	0	0	0	0	2	0	1	0	1	1	0
ENSG00000065675__PRKCQ	0	0	0	0	0	0	0	0	0	0	0	0	0	0	0	0	0	0	0	0	0	0	0	0	0	0	0	0	0	0	0	0	0	0	0	0	0	0	0	0	0	0	0	0	0	0	0	0	0
ENSG00000065717__TLE2	3	0	0	0	0	0	0	0	0	1	0	0	3	0	0	0	0	0	0	0	0	0	0	0	0	0	1	0	0	0	0	0	3	0	0	0	0	3	0	0	0	1	1	0	1	0	3	2	0
ENSG00000065802__ASB1	5	0	0	0	0	0	0	0	0	0	0	0	5	0	0	0	0	0	0	1	0	0	2	0	0	0	0	0	0	0	0	0	11	0	0	0	2	3	0	0	0	1	2	0	1	0	1	4	0
ENSG00000065809__FAM107B	5	0	0	0	0	1	0	0	1	0	0	0	4	0	0	0	0	1	0	1	0	0	1	0	0	0	0	0	0	0	0	0	4	0	0	0	0	5	0	0	0	1	3	0	2	0	1	1	0
ENSG00000065882__TBC1D1	1	0	0	0	0	0	0	0	0	0	0	0	2	0	0	0	0	0	0	3	0	0	0	0	0	0	0	0	0	0	0	0	4	0	0	0	0	2	0	0	0	0	2	0	1	0	1	0	0
ENSG00000065883__CDK13	5	0	0	0	0	0	0	0	0	0	0	0	4	1	0	0	0	0	0	1	0	0	0	0	0	0	1	0	0	0	0	0	4	0	0	0	4	0	0	0	0	0	0	0	2	0	0	1	0
ENSG00000065911__MTHFD2	8	0	0	0	0	0	0	0	0	0	0	0	11	0	0	0	0	0	0	1	0	0	5	0	0	0	0	0	0	0	0	0	16	0	0	0	7	5	0	0	0	0	0	0	1	0	3	6	0
ENSG00000065923__SLC9A7	1	0	0	0	0	0	0	0	0	0	0	0	0	0	0	0	0	1	0	0	0	0	0	0	0	0	0	0	0	0	0	0	2	0	0	0	0	0	0	0	0	0	0	0	0	0	0	0	0
ENSG00000065970__FOXJ2	4	0	0	0	0	0	0	0	0	0	0	0	0	0	0	0	0	0	0	1	0	0	1	0	0	0	0	0	0	0	0	0	0	0	0	0	0	1	0	0	0	0	0	0	1	0	0	0	0
ENSG00000065978__YBX1	46.3	0	0	0	0	0	0	0	3	0	0	0	23.1	0	0	0	0	4	0	17	0	0	20	2	0	1	0	0	0	0	0	0	70.6	0	0	0	21.1	44.2	0	0	0	10	8	0	5	0	11	15	0
ENSG00000065989__PDE4A	2	0	0	0	0	0	0	0	0	0	0	0	1	0	0	0	0	0	0	1	0	0	0	0	0	0	0	0	0	0	0	0	0	0	0	0	0	0	0	0	0	0	0	0	1	0	0	3	0
ENSG00000066027__PPP2R5A	3	0	0	0	0	0	0	0	0	0	0	0	0	0	0	0	0	2	0	1	0	0	1	0	0	0	0	0	0	0	0	0	1	0	0	0	0	4	0	0	0	4	0	0	0	0	3	1	1
ENSG00000066032__CTNNA2	0	0	0	0	0	0	0	0	0	0	0	0	0	0	0	0	0	0	0	0	0	0	0	0	0	0	0	0	0	0	0	0	0	0	0	0	0	0	0	0	0	0	0	0	0	0	0	0	0
ENSG00000066044__ELAVL1	12	0	0	0	0	0	0	0	4	0	0	0	9	0	0	0	0	1	0	4	0	0	4	0	0	0	0	0	0	0	0	0	18	0	0	0	7	4	0	0	0	4	5	0	3	0	2	1	0
ENSG00000066056__TIE1	0	0	0	0	0	0	0	0	0	0	0	0	0	0	0	0	0	0	0	0	0	0	0	0	0	0	0	0	0	0	0	0	0	0	0	0	0	0	0	0	0	0	0	0	0	0	0	0	0
ENSG00000066084__DIP2B	4	0	0	0	0	1	0	0	0	0	0	0	2	0	0	0	0	0	0	0	0	0	3	1	0	0	0	0	0	0	0	0	8	0	0	0	4	8	0	0	0	1	1	0	0	0	3	7	0
ENSG00000066117__SMARCD1	10	0	0	0	0	0	0	0	0	0	0	0	2	0	0	0	0	0	0	0	0	0	0	0	0	0	0	0	0	0	0	0	3	0	0	0	1	3	0	0	0	0	0	0	2	0	1	0	0
ENSG00000066135__KDM4A	0	0	0	0	0	0	0	0	0	0	0	0	0	0	0	0	0	0	0	0	0	0	2	0	0	0	0	0	0	0	0	0	2	0	0	0	0	2	0	0	0	1	0	0	2	0	1	1	0
ENSG00000066136__NFYC	6	0	0	0	0	0	0	0	0	0	0	0	5	0	0	0	0	0	0	3	0	0	1	3	0	0	0	0	0	0	0	0	6	0	0	0	2	9	0	0	0	1	0	0	2	0	0	7	0
ENSG00000066185__ZMYND12	0	0	0	0	0	0	0	0	0	0	0	0	0	0	0	0	0	0	0	0	0	0	0	0	0	0	0	0	0	0	0	0	0	0	0	0	0	0	0	0	0	0	0	0	0	0	0	0	0
ENSG00000066230__SLC9A3	0	0	0	0	0	0	0	0	0	0	0	0	0	0	0	0	0	0	0	0	0	0	0	0	0	0	0	0	0	0	0	0	0	0	0	0	0	0	0	0	0	0	0	0	0	0	0	0	0
ENSG00000066279__ASPM	13	0	0	0	0	0	0	0	0	0	0	0	3	0	0	0	0	0	0	0	0	0	0	0	0	0	0	0	0	1	0	0	3	0	0	0	0	43.2	0	0	0	0	0	0	0	0	0	37.2	1
ENSG00000066322__ELOVL1	10	0	0	0	0	0	0	0	1	0	0	0	6	0	0	0	0	0	0	2	0	0	2	0	0	0	0	0	0	0	0	0	9	0	0	0	4	6	0	0	0	2	0	0	5	0	8	3	0
ENSG00000066379__ZNRD1	0	0	0	0	0	0	0	0	1	0	0	0	1	0	0	0	0	0	0	2	0	0	0	0	0	0	0	0	0	0	0	0	2	0	0	0	1	0	0	0	0	1	0	0	0	0	1	1	0
ENSG00000066405__CLDN18	6	0	0	0	0	0	0	0	0	0	0	0	9	0	0	0	0	0	0	0	0	0	0	0	0	0	0	0	0	0	0	0	0	0	0	0	3	4	0	0	0	4	1	0	0	0	3	3	0
ENSG00000066422__ZBTB11	2	0	0	0	0	0	0	0	1	0	0	0	3	0	0	0	0	1	0	2	0	0	0	0	0	0	0	0	0	0	0	0	3	0	0	0	2	1	0	0	0	2	2	0	0	0	3	0	0
ENSG00000066427__ATXN3	2	0	0	0	0	0	0	0	0	0	0	0	0	0	0	0	0	0	0	3	0	0	0	0	0	0	0	0	0	0	0	0	4	0	0	0	1	4	0	0	0	1	0	0	2	0	1	3	0
ENSG00000066427__ATXN3-cluster	1	0	0	0	0	0	0	0	0	0	0	0	0	0	0	0	0	0	0	1	0	0	0	0	0	0	0	0	0	0	0	0	0	0	0	0	0	0	0	0	0	0	0	0	0	0	0	0	0
ENSG00000066455__GOLGA5	2	0	0	0	0	0	0	0	0	0	0	0	1	0	0	0	0	0	0	0	0	0	2	0	0	0	0	0	0	0	0	0	1	0	0	0	0	2	0	0	0	0	2	0	0	0	1	0	0
ENSG00000066468__FGFR2	2	0	0	0	0	1	0	0	0	0	0	0	0	0	0	0	0	0	0	3	0	0	3	0	0	0	0	0	0	0	0	0	9	0	0	0	4	0	0	0	0	1	0	0	4	0	1	4	0
ENSG00000066557__LRRC40	0	0	0	0	0	0	0	0	0	0	0	0	0	0	0	0	0	0	0	0	0	0	0	0	0	0	0	0	0	0	0	0	0	0	0	0	2	4	0	0	0	0	1	0	0	0	0	2	0
ENSG00000066583__ISOC1	5	0	0	0	0	0	0	0	1	0	0	0	0	0	0	0	0	0	0	2	0	0	1	0	0	0	0	0	0	0	0	0	5	0	0	0	0	6	0	0	0	0	3	0	0	0	1	2	0
ENSG00000066629__EML1	21.1	0	0	0	0	0	0	0	2	0	1	0	9	0	0	0	0	4	0	12	0	0	14	2	0	0	0	0	0	0	0	0	24.1	0	0	0	8	5	0	0	0	3	2	0	6	0	10	18	0
ENSG00000066651__TRMT11	2	0	0	0	0	0	0	0	1	0	0	0	2	0	0	0	0	0	0	1	0	0	2	0	0	0	0	0	0	0	0	0	1	0	0	0	0	2	0	0	0	0	0	0	1	0	0	1	0
ENSG00000066654__THUMPD1	4	0	0	0	0	0	0	0	0	0	0	0	6	0	0	0	0	0	0	1	0	0	0	0	0	0	0	0	0	0	0	0	2	0	0	0	1	5	0	0	0	0	0	0	0	0	2	1	0
ENSG00000066697__MSANTD3	2	0	0	0	0	0	0	0	0	0	0	0	1	0	0	0	0	0	0	0	0	0	0	0	0	0	0	0	0	0	0	0	2	0	0	0	0	0	0	0	0	0	0	0	0	0	3	0	0
ENSG00000066697__MSANTD3-cluster	2	0	0	0	0	0	0	0	0	0	0	0	0	0	0	0	0	0	0	0	0	0	1	0	0	0	0	0	0	0	0	0	0	0	0	0	0	0	0	0	0	1	0	0	1	0	0	0	0
ENSG00000066735__KIF26A	4	0	0	0	0	0	0	0	0	0	0	0	1	0	0	0	0	0	0	0	0	0	1	0	0	0	0	0	0	0	0	0	7	0	0	0	1	2	0	0	0	2	0	0	0	0	3	0	0
ENSG00000066739__ATG2B	7	0	0	0	0	0	0	0	0	0	0	0	0	0	0	0	0	0	0	0	0	0	3	0	0	0	0	0	0	0	0	0	2	0	0	0	1	1	0	0	0	0	3	0	1	0	3	1	0
ENSG00000066777__ARFGEF1	6	0	0	0	0	0	0	0	1	0	0	0	2	0	0	0	0	0	0	0	0	0	2	0	0	0	0	0	0	0	0	0	6	0	0	0	5	2	0	0	0	1	2	0	1	0	1	3	0
ENSG00000066827__ZFAT	0	0	0	0	0	0	0	0	0	0	0	0	0	0	0	0	0	0	0	0	0	0	0	0	0	0	0	0	0	0	0	0	0	0	0	0	0	1	0	0	0	2	0	0	0	0	0	0	0
ENSG00000066855__MTFR1	2	0	0	0	0	0	0	0	0	0	0	0	0	0	0	0	0	0	0	0	0	0	0	0	0	0	0	0	0	0	0	0	0	0	0	0	0	0	0	0	0	0	0	0	0	0	0	0	0
ENSG00000066923__STAG3	1	0	0	0	0	0	0	0	0	0	0	0	0	0	0	0	0	0	0	0	0	0	0	0	0	0	0	0	0	0	0	0	0	0	0	0	0	0	0	0	0	1	0	0	0	0	0	0	0
ENSG00000066926__FECH	2	0	0	0	0	0	0	0	0	0	0	0	2	0	0	0	0	2	0	5	0	0	1	0	0	0	0	0	0	0	0	0	1	0	0	0	1	1	0	0	0	2	0	0	0	0	0	1	0
ENSG00000066933__MYO9A	7	0	0	0	0	1	0	0	0	0	0	0	1	0	0	0	0	0	0	1	0	0	3	1	0	0	0	0	0	0	0	0	10	0	0	0	0	13	0	0	0	0	3	0	1	0	3	7	0
ENSG00000067048__DDX3Y	3	0	0	0	0	0	0	0	1	0	0	0	1	0	0	0	0	0	0	0	0	0	2	0	0	0	0	0	0	0	0	0	3	0	0	0	0	0	0	0	0	2	1	0	2	0	1	3	0
ENSG00000067057__PFKP	18	0	0	0	0	1	0	0	5	0	0	0	2	0	0	0	0	3	0	3	0	0	13	1	0	0	0	0	0	0	0	0	34.1	0	0	0	8	6	0	0	0	1	0	0	7	0	2	3	0
ENSG00000067064__IDI1	13	0	0	0	0	1	0	0	2	1	0	0	15	0	0	0	0	3	0	2	0	0	11	0	0	0	0	0	0	0	0	0	25.1	0	0	0	16	13	0	0	0	3	2	0	1	0	3	4	0
ENSG00000067066__SP100	6	0	0	0	0	0	0	0	0	0	0	0	0	0	0	0	0	0	0	0	0	0	0	0	0	0	0	0	0	0	0	0	0	0	0	0	3	2	0	0	0	0	1	0	0	0	0	1	0
ENSG00000067082__KLF6	22.1	0	0	0	0	1	0	0	5	0	0	0	14	0	0	0	0	2	0	14	0	0	2	3	0	1	0	0	0	0	0	0	22.1	0	0	0	5	17	0	0	0	8	4	0	10	0	1	15	0
ENSG00000067113__PLPP1	6	0	0	0	0	0	0	0	1	0	0	0	3	0	0	0	0	0	0	2	0	0	1	1	0	0	0	0	0	0	0	0	7	0	0	0	3	4	0	0	0	1	0	0	1	0	1	0	0
ENSG00000067141__NEO1	4	0	0	0	0	0	0	0	1	0	0	0	0	0	0	0	0	1	0	1	0	0	2	0	0	0	0	0	0	0	0	0	6	0	0	0	1	2	0	0	0	3	1	0	4	0	0	0	0
ENSG00000067167__TRAM1	47.3	0	0	0	0	1	0	0	1	0	0	0	12	0	0	0	2	4	0	12	0	0	12	2	0	0	1	0	0	0	0	0	26.1	0	0	0	9	16	0	0	0	10	14	0	27.1	0	17	6	0
ENSG00000067177__PHKA1	6	0	0	0	0	0	0	0	1	0	0	0	0	0	0	0	0	0	0	1	0	0	1	0	0	0	0	0	0	0	0	0	6	0	0	0	0	0	0	0	0	1	0	0	5	0	1	4	0
ENSG00000067182__TNFRSF1A	3	0	0	0	0	0	0	0	0	0	0	0	1	0	0	0	0	0	0	1	0	0	0	0	0	0	0	0	0	0	0	0	0	0	0	0	1	1	0	0	0	0	0	0	0	0	1	0	0
ENSG00000067191__CACNB1	1	0	0	0	0	0	0	0	1	0	0	0	0	0	0	0	0	0	0	0	0	0	2	0	0	0	0	0	0	0	0	0	4	0	0	0	1	2	0	0	0	0	0	0	0	0	0	0	0
ENSG00000067208__EVI5	2	0	0	0	0	0	0	0	1	0	0	0	2	0	0	0	0	0	0	0	0	0	5	0	0	0	0	0	0	0	0	0	2	0	0	0	0	1	0	0	0	0	0	0	1	0	1	2	0
ENSG00000067221__STOML1	0	0	0	0	0	0	0	0	0	0	0	0	0	0	0	0	0	0	0	0	0	0	0	0	0	0	0	0	0	0	0	0	1	0	0	0	0	0	0	0	0	1	0	0	0	0	0	0	0
ENSG00000067225__PKM	78.8	0	0	0	1	1	0	0	6	0	0	1	17	0	0	0	0	4	0	16	0	0	24.1	2	0	0	0	0	0	0	0	0	86.9	0	0	0	14	37.2	0	0	0	20	11	0	17	0	14	21.1	0
ENSG00000067248__DHX29	6	0	0	0	0	0	0	0	4	0	0	0	4	0	0	0	0	4	0	1	0	0	5	1	0	0	0	0	0	0	0	0	9	0	0	0	4	18	0	0	0	3	1	0	0	0	4	9	0
ENSG00000067334__DNTTIP2	2	0	0	0	0	0	0	0	0	0	0	0	4	0	0	0	0	1	0	1	0	0	1	0	0	0	0	0	0	0	0	0	3	0	0	0	5	6	0	0	0	1	0	0	3	0	2	4	0
ENSG00000067365__METTL22	1	0	0	0	0	0	0	0	0	0	0	0	1	0	0	0	0	0	0	0	0	0	0	0	0	0	0	0	0	0	0	0	1	0	0	0	0	0	0	0	0	0	1	0	3	0	0	0	0
ENSG00000067369__TP53BP1	14	0	0	0	0	0	0	0	0	0	0	0	3	0	0	0	0	0	0	2	0	0	7	0	1	0	0	0	0	0	0	0	2	0	0	0	3	4	0	0	0	0	2	0	5	0	2	7	0
ENSG00000067445__TRO	2	0	0	0	0	0	0	0	0	0	0	0	0	0	0	0	0	1	0	0	0	0	0	0	0	1	0	0	0	0	0	0	0	0	0	0	0	0	0	0	0	0	0	0	0	0	0	2	0
ENSG00000067533__RRP15	7	0	0	0	0	1	0	0	2	0	0	0	5	0	0	0	0	0	0	0	0	0	5	1	0	0	0	0	0	0	0	0	7	0	0	0	4	0	0	0	0	3	3	0	2	0	11	2	0
ENSG00000067560__RHOA	30.1	0	0	0	0	3	0	0	4	0	0	0	11	0	0	0	0	2	0	9	0	0	9	3	0	0	1	0	0	1	0	0	36.2	0	0	0	15	23.1	0	0	0	5	2	0	6	0	9	9	0
ENSG00000067596__DHX8	1	0	0	0	0	0	0	0	2	0	0	0	1	0	0	0	0	0	0	0	0	0	1	0	0	0	0	0	0	0	0	0	1	0	0	0	2	1	0	0	0	1	0	0	1	0	1	1	0
ENSG00000067601__PMS2P4	0	0	0	0	0	0	0	0	0	0	0	0	0	0	0	0	0	0	0	0	0	0	1	0	0	0	0	0	0	0	0	0	0	0	0	0	0	0	0	0	0	0	0	0	0	0	0	0	0
ENSG00000067606__PRKCZ	1	0	0	0	0	0	0	0	3	0	0	0	0	0	0	0	0	0	0	0	0	0	0	0	0	0	0	0	0	0	0	0	1	0	0	0	0	0	0	0	0	0	0	0	0	0	0	0	0
ENSG00000067646__ZFY	3	0	0	0	0	0	0	0	0	0	0	0	2	0	0	0	0	0	0	0	0	0	0	1	0	0	0	0	0	0	0	0	2	0	0	0	0	3	0	0	0	1	1	0	3	0	2	2	0
ENSG00000067704__IARS2	8	0	0	0	0	1	0	0	1	0	0	0	8	0	0	0	0	0	0	5	0	0	8	1	0	0	0	0	0	0	0	0	12	0	0	0	1	13	0	0	0	2	1	0	2	0	5	18	0
ENSG00000067715__SYT1	0	0	0	0	0	0	0	0	0	0	0	0	4	0	0	0	0	0	0	0	0	0	0	0	0	0	0	0	0	0	0	0	0	0	0	0	0	1	0	0	0	0	0	0	0	0	0	0	0
ENSG00000067829__IDH3G	8	0	0	0	0	0	0	0	0	0	0	0	0	0	0	0	0	1	0	8	0	0	2	0	0	0	0	0	0	0	0	0	9	0	0	0	5	2	0	0	0	1	1	0	1	0	1	2	0
ENSG00000067836__ROGDI	0	0	0	0	0	0	0	0	0	0	0	0	0	0	0	0	0	0	0	0	0	0	0	0	0	0	0	0	0	0	0	0	0	0	0	0	0	0	0	0	0	0	0	0	0	0	0	1	0
ENSG00000067840__PDZD4	5	0	0	0	0	0	0	0	1	0	0	0	0	0	0	0	0	0	0	1	0	0	5	0	0	0	0	0	0	0	0	0	11	0	0	0	2	4	0	0	0	4	2	0	0	0	0	3	0
ENSG00000067842__ATP2B3	0	0	0	0	0	0	0	0	0	0	0	0	0	0	0	0	0	0	0	0	0	0	0	0	0	0	0	0	0	0	0	0	0	0	0	0	0	0	0	0	0	0	0	0	0	0	0	0	0
ENSG00000067900__ROCK1	32.1	0	0	0	0	0	0	0	12	0	0	0	10	0	0	0	0	2	0	3	0	0	10	3	0	0	0	0	0	0	0	0	31.1	0	0	0	7	71.6	0	0	0	6	5	0	15	0	6	23.1	0
ENSG00000067955__CBFB	3	0	0	0	0	0	0	0	2	0	0	0	3	0	0	0	0	1	0	0	0	0	2	0	0	0	0	0	0	0	0	0	2	0	0	0	3	7	0	0	0	1	0	0	3	0	0	4	0
ENSG00000067992__PDK3	0	0	0	0	0	0	0	0	0	0	0	0	0	0	0	0	0	0	0	0	0	0	0	0	0	0	0	0	0	0	0	0	0	0	0	0	0	0	0	0	0	0	0	0	0	0	0	0	0
ENSG00000068001__HYAL2	2	0	0	0	0	0	0	0	0	0	0	0	2	0	0	0	0	0	0	2	0	0	1	1	0	0	0	0	0	0	0	0	5	0	0	0	1	0	0	0	0	0	0	0	0	0	0	0	0
ENSG00000068024__HDAC4	0	0	0	0	0	0	0	0	0	0	0	0	2	0	0	0	0	0	0	1	0	0	1	0	0	0	0	0	0	0	0	0	1	0	0	0	2	1	0	0	0	0	0	0	0	0	0	1	0
ENSG00000068028__RASSF1	2	0	0	0	0	0	0	0	0	0	0	0	0	0	0	0	0	0	0	0	0	0	0	0	0	0	0	0	0	0	0	0	3	0	0	0	0	2	0	0	0	0	0	0	0	0	0	1	0
ENSG00000068078__FGFR3	5	0	0	0	0	0	0	0	0	0	0	0	0	0	0	0	0	0	0	0	0	0	0	0	0	0	0	0	0	0	0	0	0	0	0	0	0	2	0	0	0	0	0	0	0	0	0	0	0
ENSG00000068079__IFI35	1	0	0	0	0	0	0	0	0	0	0	0	0	0	0	0	0	0	0	0	0	0	2	0	0	0	0	0	0	0	0	0	0	0	0	0	0	0	0	0	0	0	0	0	0	0	0	0	0
ENSG00000068097__HEATR6	2	0	0	0	0	0	0	0	0	0	0	0	0	0	0	0	0	0	0	0	0	0	0	0	0	0	0	0	0	0	0	0	0	0	0	0	1	1	0	0	0	0	0	0	0	0	1	2	0
ENSG00000068120__COASY	3	0	0	0	0	0	0	0	0	0	0	0	0	0	0	0	0	0	0	1	0	0	3	0	0	0	0	0	0	0	0	0	4	0	0	0	0	0	0	0	0	0	0	0	1	0	2	1	0
ENSG00000068137__PLEKHH3	5	0	0	0	0	0	0	0	0	0	0	0	0	0	0	0	0	1	0	4	0	0	5	0	0	0	0	0	0	0	0	0	8	0	0	0	2	5	0	0	0	0	1	0	3	0	1	2	0
ENSG00000068305__MEF2A	8	0	0	0	0	0	0	0	1	0	0	0	5	0	0	0	0	3	0	2	0	0	4	0	1	0	0	0	0	0	0	0	12	0	0	0	3	5	0	0	0	5	0	0	4	0	2	0	0
ENSG00000068308__OTUD5	5	0	0	0	0	0	0	0	0	0	0	0	0	0	0	0	0	0	0	1	0	0	2	0	0	0	0	0	0	0	0	0	5	0	0	0	0	1	0	0	0	0	1	0	1	0	1	3	0
ENSG00000068323__TFE3	3	0	0	0	0	0	0	0	0	0	0	0	2	0	0	0	0	0	0	1	0	0	0	0	0	0	0	0	0	0	0	0	2	0	0	0	0	0	0	0	0	1	0	0	1	0	0	2	0
ENSG00000068354__TBC1D25	0	0	0	0	0	0	0	0	0	0	0	0	0	0	0	0	0	0	0	3	0	0	0	1	0	0	0	0	0	0	0	0	0	0	0	0	0	2	0	0	0	1	0	0	0	0	0	2	0
ENSG00000068366__ACSL4	0	0	0	0	0	0	0	0	0	0	0	0	0	0	0	0	0	1	0	0	0	0	1	0	0	0	0	0	0	0	0	0	1	0	0	0	2	0	0	0	0	0	0	0	1	0	0	0	0
ENSG00000068383__INPP5A	3	0	0	0	0	0	0	0	0	0	0	0	1	0	0	0	0	0	0	2	0	0	0	0	0	0	0	0	0	0	0	0	2	0	0	0	0	0	0	0	0	0	1	0	0	0	0	1	0
ENSG00000068394__GPKOW	3	0	0	0	0	0	0	0	1	0	0	0	0	0	0	0	0	0	0	1	0	0	1	0	0	0	0	0	0	0	0	0	2	0	0	0	0	1	0	0	0	1	0	0	0	0	0	0	0
ENSG00000068400__GRIPAP1	3	0	0	0	0	0	0	0	0	0	0	0	1	0	0	0	0	0	0	1	0	0	1	0	0	0	0	0	0	0	0	0	2	0	0	0	1	1	0	0	0	1	0	0	0	0	0	0	0
ENSG00000068438__FTSJ1	3	0	0	0	0	0	0	0	0	0	0	0	1	0	0	0	0	0	0	0	0	0	2	0	0	0	0	0	0	0	0	0	8	0	0	0	0	2	0	0	0	2	0	0	1	0	1	3	0
ENSG00000068489__PRR11	13	0	0	0	0	0	0	0	1	0	0	0	9	0	0	0	0	0	0	1	0	0	2	0	0	0	0	0	0	0	0	0	3	0	0	0	4	29.1	0	0	0	0	1	0	1	0	0	28.1	0
ENSG00000068615__REEP1	5	0	0	0	0	0	0	0	0	0	0	0	0	0	0	0	0	0	0	0	0	0	0	0	0	0	0	0	0	0	0	0	1	0	0	0	2	0	0	0	0	0	0	0	0	0	0	0	0
ENSG00000068650__ATP11A	49.3	0	0	0	0	0	0	0	7	0	0	0	21.1	0	1	0	0	5	0	32.1	0	0	10	5	0	1	0	1	0	0	0	0	76.7	0	0	0	11	13	0	0	0	4	10	0	25.1	0	1	11	0
ENSG00000068654__POLR1A	4	0	0	0	0	0	0	0	0	0	0	0	1	0	0	0	0	0	0	1	0	0	1	0	0	0	0	0	0	0	0	0	1	0	0	0	2	2	0	0	0	0	0	0	1	0	0	2	0
ENSG00000068697__LAPTM4A	26.1	0	0	0	0	3	0	0	5	1	0	0	9	0	0	0	0	6	0	9	0	0	7	3	0	0	0	0	0	0	0	0	15	0	0	0	6	12	0	0	0	3	10	0	6	0	7	9	0
ENSG00000068724__TTC7A	0	0	0	0	0	0	0	0	0	0	0	0	0	0	0	0	0	0	0	0	0	0	1	0	0	0	0	0	0	0	0	0	0	0	0	0	0	0	0	0	0	0	0	0	0	0	0	0	0
ENSG00000068745__IP6K2	18	0	0	0	0	1	0	0	4	0	0	0	8	0	0	0	0	2	0	0	0	0	10	0	0	0	0	0	0	0	0	0	17	0	0	0	3	11	0	0	0	3	1	0	5	0	1	6	0
ENSG00000068784__SRBD1	1	0	0	0	0	0	0	0	0	0	0	0	1	0	0	0	0	0	0	1	0	0	3	0	0	0	0	0	0	0	0	0	0	0	0	0	0	0	0	0	0	1	0	0	0	0	0	1	0
ENSG00000068796__KIF2A	5	0	0	0	0	0	0	0	1	0	0	0	1	0	0	0	0	0	0	1	0	0	3	0	0	0	0	0	0	0	0	0	4	0	0	0	0	7	0	0	0	0	1	0	1	0	0	4	0
ENSG00000068831__RASGRP2	0	0	0	0	0	0	0	0	0	0	0	0	0	0	0	0	0	0	0	0	0	0	0	0	0	0	0	0	0	0	0	0	0	0	0	0	0	0	0	0	0	0	0	0	0	0	0	0	0
ENSG00000068878__PSME4	9	0	0	0	0	0	0	0	1	0	0	0	2	0	0	0	0	1	0	2	0	0	4	0	0	0	0	0	0	0	0	0	4	0	0	0	2	4	0	0	0	1	1	0	2	0	4	3	0
ENSG00000068885__IFT80	0	0	0	0	0	0	0	0	0	0	0	0	2	0	0	0	0	0	0	0	0	0	1	0	0	0	0	0	0	0	0	0	1	0	0	0	0	1	0	0	0	0	0	0	1	0	0	2	0
ENSG00000068885__IFT80-cluster	1	0	0	0	0	0	0	0	0	0	0	0	1	0	0	0	0	0	0	2	0	0	0	0	0	0	0	0	0	0	0	0	0	0	0	0	0	3	0	0	0	0	0	0	0	0	0	3	0
ENSG00000068903__SIRT2	8	0	0	0	0	0	0	0	0	0	0	0	0	0	0	0	0	0	0	0	0	0	2	1	0	0	0	0	0	0	0	0	7	0	0	0	0	8	0	0	0	0	1	0	2	0	4	0	0
ENSG00000068912__ERLEC1	3	0	0	0	0	0	0	0	2	0	0	0	2	0	0	0	0	0	0	0	0	0	4	0	0	0	0	0	0	1	0	0	2	0	0	0	1	4	0	0	0	0	0	0	1	0	0	2	0
ENSG00000068971__PPP2R5B	0	0	0	0	0	0	0	0	0	0	0	0	0	0	0	0	0	0	0	0	0	0	0	0	0	0	0	0	0	0	0	0	0	0	0	0	0	0	0	0	0	0	0	0	1	0	0	0	0
ENSG00000068976__PYGM	0	0	0	0	0	0	0	0	0	0	0	0	0	0	0	0	0	0	0	0	0	0	0	0	0	0	0	0	0	0	0	0	0	0	0	0	0	0	0	0	0	0	0	0	0	0	0	0	0
ENSG00000069011__PITX1	142.4	0	1	0	0	2	0	0	46.3	1	0	0	48.3	1	0	0	0	25.1	0	53.3	0	0	58.4	8	0	0	0	0	0	0	0	0	115.6	0	0	0	14	48.3	0	0	1	30.1	29.1	0	39.2	0	57.4	83.9	1
ENSG00000069020__MAST4	0	0	0	0	0	0	0	0	0	0	0	0	0	0	0	0	0	0	0	0	0	0	0	1	0	0	0	0	0	0	0	0	0	0	0	0	0	0	0	0	0	0	0	0	0	0	0	0	0
ENSG00000069122__ADGRF5	0	0	0	0	0	0	0	0	0	0	0	0	0	0	0	0	0	0	0	0	0	0	0	0	0	0	0	0	0	0	0	0	1	0	0	0	2	0	0	0	0	0	0	0	0	0	0	0	0
ENSG00000069188__SDK2	0	0	0	0	0	0	0	0	0	0	0	0	0	0	0	0	0	0	0	0	0	0	0	0	0	0	0	0	0	0	0	0	0	0	0	0	0	0	0	0	0	0	0	0	0	0	0	0	0
ENSG00000069248__NUP133	4	0	0	0	0	0	0	0	0	0	0	0	3	0	0	0	0	0	0	0	0	0	0	0	0	0	0	0	0	0	0	0	8	0	0	0	0	1	0	0	0	2	1	0	0	0	0	1	0
ENSG00000069275__NUCKS1	106.4	0	2	0	0	4	0	0	13	0	0	1	71.6	0	0	0	0	6	0	12	0	0	24.1	2	0	1	0	0	0	0	0	0	65.5	0	0	0	30.1	120.8	0	0	0	9	20	0	22.1	0	24.1	70.6	0
ENSG00000069329__VPS35	20	0	0	0	0	0	0	0	0	0	0	0	2	0	0	0	0	2	0	2	0	0	8	2	0	0	0	0	0	0	0	0	24.1	0	0	0	7	16	0	0	0	6	2	0	8	0	8	11	0
ENSG00000069345__DNAJA2	10	0	0	0	0	0	0	0	1	0	0	0	5	0	0	0	0	0	0	0	0	0	3	0	0	0	0	0	0	0	0	0	8	0	0	0	2	1	0	0	0	2	1	0	2	0	2	1	0
ENSG00000069399__BCL3	1	0	0	0	0	0	0	0	0	0	0	0	0	0	0	0	0	0	0	0	0	0	0	0	0	0	0	0	0	0	0	0	0	0	0	0	0	0	0	0	0	0	0	0	0	0	0	0	0
ENSG00000069424__KCNAB2	4	0	0	0	0	0	0	0	0	0	0	0	1	0	0	0	0	1	0	0	0	0	0	0	0	0	0	0	0	0	0	0	0	0	0	0	0	2	0	0	0	1	0	0	0	0	0	0	0
ENSG00000069431__ABCC9	0	0	0	0	0	0	0	0	0	0	0	0	0	0	0	0	0	0	0	0	0	0	0	0	0	0	0	0	0	0	0	0	0	0	0	0	0	0	0	0	0	0	0	0	0	0	0	0	0
ENSG00000069482__GAL	363.7	0	1	0	0	4	0	0	21.1	6	1	3	164.2	0	1	2	0	31.1	0	137.3	0	0	193.5	21.1	0	2	1	0	0	1	0	0	468.8	0	1	0	73.7	148.7	1	0	0	197.7	30.1	0	136.2	0	133.1	84.9	0
ENSG00000069493__CLEC2D	3	0	0	0	0	0	0	0	0	0	0	0	0	0	0	0	0	1	0	2	0	0	1	0	0	0	0	0	0	0	0	0	1	0	0	0	1	2	0	0	0	1	0	0	1	0	0	0	0
ENSG00000069509__FUNDC1	4	0	0	0	0	0	0	0	1	0	0	0	0	0	0	0	0	1	0	0	0	0	0	0	0	0	0	0	0	0	0	0	2	0	0	0	0	1	0	0	0	1	0	0	2	0	1	2	0
ENSG00000069696__DRD4	0	0	0	0	0	0	0	0	0	0	0	0	0	0	0	0	0	0	0	0	0	0	0	0	0	0	0	0	0	0	0	0	0	0	0	0	0	0	0	0	0	0	0	0	0	0	0	0	0
ENSG00000069702__TGFBR3	23.1	0	0	0	0	0	0	0	1	0	0	0	0	0	0	0	0	1	0	11	0	0	1	0	0	0	0	0	0	0	0	0	23.1	0	0	0	2	19	0	0	0	4	1	0	11	0	6	10	0
ENSG00000069764__PLA2G10	4	0	0	0	0	0	0	0	0	0	0	0	2	0	0	0	0	0	0	1	0	0	2	0	0	0	0	0	0	0	0	0	15	0	0	0	0	0	0	0	0	2	1	0	0	0	0	1	0
ENSG00000069812__HES2	0	0	0	0	0	0	0	0	0	0	0	0	0	0	0	0	0	0	0	0	0	0	0	0	0	0	0	0	0	0	0	0	0	0	0	0	0	0	0	0	0	0	0	0	0	0	0	0	0
ENSG00000069849__ATP1B3	17	0	0	0	0	1	0	0	5	0	0	0	15	0	0	0	0	4	0	9	0	0	16	1	0	0	0	0	0	0	0	0	30.1	0	0	0	10	10	0	0	0	3	4	0	11	0	1	9	0
ENSG00000069869__NEDD4	22.1	0	0	0	0	0	0	0	5	0	0	2	10	0	0	0	0	3	0	6	0	0	16	4	0	0	0	0	0	0	0	0	22.1	0	0	0	7	17	0	0	0	5	5	0	6	0	3	9	0
ENSG00000069943__PIGB	2	0	0	0	0	0	0	0	0	0	0	0	1	0	0	0	0	0	0	0	0	0	0	1	0	0	0	0	0	0	0	0	0	0	0	0	0	0	0	0	0	1	0	0	0	0	1	0	0
ENSG00000069956__MAPK6	8	0	0	0	0	0	0	0	0	0	0	0	7	0	0	0	0	2	0	1	0	0	2	0	0	0	0	0	0	0	0	0	3	0	0	0	3	3	0	0	0	3	1	0	1	0	1	5	0
ENSG00000069966__GNB5	1	0	0	0	0	0	0	0	0	0	0	0	0	0	0	0	0	0	0	1	0	0	1	0	0	0	0	0	0	0	0	0	2	0	0	0	0	2	0	0	0	0	0	0	3	0	0	1	0
ENSG00000069974__RAB27A	1	0	0	0	0	0	0	0	0	0	0	0	0	0	0	0	0	0	0	0	0	0	0	0	0	0	1	0	0	0	0	0	0	0	0	0	0	1	0	0	0	0	0	0	0	0	0	0	0
ENSG00000069974__RAB27A-cluster	0	0	0	0	0	0	0	0	0	0	0	0	0	0	0	0	0	0	0	0	0	0	0	0	0	0	0	0	0	0	0	0	0	0	0	0	0	0	0	0	0	0	0	0	0	0	0	0	0
ENSG00000069998__HDHD5	0	0	0	0	0	0	0	0	0	0	0	0	2	0	0	0	0	0	0	0	0	0	7	0	0	0	0	0	0	0	0	0	4	0	0	0	0	1	0	0	0	0	0	0	0	0	2	0	0
ENSG00000070010__UFD1L	5	0	0	0	0	1	0	0	0	0	0	0	2	0	0	0	0	0	0	2	0	0	1	0	0	0	0	0	0	0	0	0	9	0	0	0	3	4	0	0	0	0	2	0	2	0	4	2	0
ENSG00000070018__LRP6	5	0	0	0	0	1	0	0	0	0	0	0	0	0	0	0	0	0	0	0	0	0	3	0	0	0	0	0	0	0	0	0	5	0	0	0	0	0	0	0	0	0	1	0	1	0	4	1	0
ENSG00000070047__PHRF1	2	0	0	0	0	0	0	0	0	0	0	0	1	0	0	0	0	0	0	1	0	0	0	0	0	0	0	0	0	0	0	0	2	0	0	0	0	0	0	0	0	0	0	0	0	0	0	0	0
ENSG00000070061__IKBKAP	2	0	0	0	0	0	0	0	0	0	0	0	1	0	0	0	0	0	0	0	0	0	2	2	0	0	0	0	0	0	0	0	1	0	0	0	0	0	0	0	0	1	1	0	1	0	0	1	0
ENSG00000070081__NUCB2	6	0	0	0	0	0	0	0	0	0	0	0	4	0	0	0	0	0	0	1	0	0	4	0	0	0	0	0	0	0	0	0	5	0	0	0	0	4	0	0	0	3	0	0	1	0	0	2	0
ENSG00000070087__PFN2	11	0	0	0	0	1	0	0	2	0	0	1	3	0	0	0	0	2	0	3	0	0	0	1	0	0	0	0	0	0	0	0	2	0	0	0	1	3	0	0	0	1	1	0	4	0	0	6	0
ENSG00000070159__PTPN3	1	0	0	0	0	0	0	0	0	0	0	0	1	0	0	0	0	0	0	1	0	0	0	0	0	0	0	0	0	0	0	0	1	0	0	0	0	0	0	0	0	0	0	0	0	0	0	0	0
ENSG00000070182__SPTB	12	0	0	0	0	0	0	0	0	0	0	0	0	0	0	0	0	0	0	0	0	0	3	0	0	0	0	0	0	0	0	0	6	0	0	0	2	2	0	0	0	2	1	0	1	0	3	3	1
ENSG00000070214__SLC44A1	2	0	0	0	0	0	0	0	0	0	0	0	1	0	0	0	0	0	0	0	0	0	0	0	0	0	0	0	0	0	0	0	2	0	0	0	0	0	0	0	0	0	0	0	0	0	0	1	0
ENSG00000070269__TMEM260	2	0	0	0	0	0	0	0	0	0	0	0	1	0	0	0	0	0	0	0	0	0	1	0	0	0	0	0	0	0	0	0	0	0	0	0	1	0	0	0	0	1	0	0	0	0	1	0	0
ENSG00000070366__SMG6	0	0	0	0	0	0	0	0	1	0	0	0	0	0	0	0	0	0	0	0	0	1	1	0	0	0	0	0	0	0	0	0	3	0	0	0	1	1	0	0	0	1	0	0	0	0	1	2	0
ENSG00000070367__EXOC5	8	0	0	0	0	0	0	0	3	0	0	0	4	0	0	0	0	1	0	0	0	0	1	0	0	0	0	0	0	0	0	0	12	0	0	0	4	11	0	0	0	2	1	0	3	0	0	4	0
ENSG00000070371__CLTCL1	0	0	0	0	0	0	0	0	0	0	0	0	0	0	0	0	0	0	0	0	0	0	0	0	0	0	0	0	0	0	0	0	0	0	0	0	0	0	0	0	0	0	0	0	0	0	0	0	0
ENSG00000070388__FGF22	0	0	0	0	0	0	0	0	0	0	0	0	0	0	0	0	0	0	0	0	0	0	0	0	0	0	0	0	0	0	0	0	2	0	0	0	0	0	0	0	0	1	0	0	0	0	0	0	0
ENSG00000070404__FSTL3	1	0	0	0	0	0	0	0	0	0	0	0	1	0	0	0	0	0	0	0	0	0	0	0	0	0	0	0	0	0	0	0	2	0	0	0	1	0	0	0	0	0	0	0	0	0	2	0	0
ENSG00000070413__DGCR2	2	0	0	0	0	0	0	0	0	1	0	0	1	0	0	0	0	0	0	0	0	0	1	0	0	0	0	0	0	0	0	0	1	0	0	0	1	2	0	0	0	0	0	0	2	0	0	2	0
ENSG00000070423__RNF126	12	0	0	0	0	0	0	0	0	0	0	0	6	0	0	0	0	0	0	4	0	0	4	0	0	0	0	0	0	0	0	0	10	0	0	0	0	7	0	0	0	1	2	0	1	0	2	4	0
ENSG00000070444__MNT	5	0	0	0	0	0	0	0	0	0	0	0	0	0	0	0	0	0	0	0	0	0	0	1	0	0	0	0	0	0	0	0	3	0	0	0	2	0	0	0	0	1	0	0	0	0	0	0	0
ENSG00000070476__ZXDC	0	0	0	0	0	0	0	0	0	0	0	0	1	0	0	0	0	0	0	0	0	0	2	0	0	0	0	0	0	0	0	0	0	0	0	0	0	1	0	0	0	0	0	0	0	0	1	5	0
ENSG00000070495__JMJD6	1	0	0	0	0	0	0	0	0	0	0	0	0	0	0	0	0	0	0	0	0	0	0	0	0	0	0	0	0	0	0	0	1	0	0	0	0	0	0	0	0	0	0	0	0	0	0	1	0
ENSG00000070501__POLB	1	0	0	0	0	0	0	0	0	0	0	0	2	0	0	0	0	1	0	0	0	0	0	1	0	0	0	0	0	0	0	0	1	0	0	0	0	3	0	0	0	0	0	0	1	0	2	0	0
ENSG00000070526__ST6GALNAC1	0	0	0	0	0	0	0	0	0	0	0	0	0	0	0	0	0	0	0	0	0	0	0	0	0	0	0	0	0	0	0	0	0	0	0	0	1	0	0	0	0	0	0	0	0	0	0	0	0
ENSG00000070540__WIPI1	0	0	0	0	0	0	0	0	0	0	0	0	0	0	0	0	0	0	0	0	0	0	0	0	0	0	0	0	0	0	0	0	0	0	0	0	0	0	0	0	0	0	0	0	0	0	0	0	0
ENSG00000070610__GBA2	5	0	0	0	0	0	0	0	1	0	0	0	1	0	0	0	0	0	0	0	0	0	2	0	0	0	0	0	0	0	0	0	4	0	0	0	0	1	0	0	0	0	0	0	3	0	0	0	0
ENSG00000070614__NDST1	5	0	0	0	0	0	0	0	0	0	0	0	5	0	0	0	0	0	0	6	0	0	2	0	0	0	0	0	0	0	0	0	5	0	0	0	2	0	0	0	0	0	3	0	0	0	3	3	0
ENSG00000070669__ASNS	2	0	0	0	0	0	0	0	0	0	0	0	3	0	0	0	0	0	0	1	0	0	4	0	0	0	0	0	0	0	0	0	4	0	0	0	0	7	0	0	0	1	0	0	0	0	2	0	0
ENSG00000070718__AP3M2	1	0	0	0	0	0	0	0	0	0	0	0	0	0	0	0	0	0	0	0	0	0	1	0	0	0	0	0	0	0	0	0	4	0	0	0	0	1	0	0	0	0	0	0	0	0	0	0	0
ENSG00000070731__ST6GALNAC2-cluster	2	0	0	0	0	0	0	0	0	0	0	0	0	0	0	0	0	1	0	0	0	0	1	0	0	0	0	0	0	0	0	0	3	0	0	0	0	0	0	0	0	1	0	0	0	0	1	1	0
ENSG00000070756__PABPC1	52.3	0	0	0	0	1	0	0	13	0	0	0	40.2	0	0	0	0	13	0	21.1	0	0	34.1	3	0	0	0	0	0	0	0	0	111.5	0	0	0	36.2	41.2	0	0	0	13	9	0	21.1	0	32.1	33.1	0
ENSG00000070759__TESK2	0	0	0	0	0	0	0	0	0	0	0	0	0	0	0	0	0	0	0	0	0	0	0	0	0	0	0	0	0	0	0	0	0	0	0	0	0	0	0	0	0	0	0	0	0	0	0	0	0
ENSG00000070761__CFAP20	10	0	0	0	0	0	0	0	1	0	0	0	9	0	0	0	0	0	0	0	0	0	3	1	0	0	0	0	0	0	0	0	6	0	0	0	2	6	0	0	0	1	1	0	0	0	2	3	0
ENSG00000070770__CSNK2A2	5	0	0	0	0	0	0	0	0	0	0	0	1	0	0	0	0	0	0	1	0	0	2	0	0	0	0	0	0	0	0	0	2	0	0	0	3	0	0	0	0	1	2	0	1	0	2	3	0
ENSG00000070778__PTPN21	7	0	0	0	0	0	0	0	1	0	0	0	4	0	0	0	0	0	0	0	0	0	3	0	0	0	0	0	0	0	0	0	8	0	0	0	3	4	0	0	0	3	5	0	3	0	0	4	0
ENSG00000070785__EIF2B3	1	0	0	0	0	0	0	0	0	0	0	0	0	0	0	0	0	0	0	0	0	0	2	0	0	0	0	0	0	0	0	0	1	0	0	0	0	0	0	0	0	4	0	0	0	0	0	0	0
ENSG00000070808__CAMK2A	34.1	0	0	0	0	2	0	0	1	0	0	0	10	0	0	0	0	0	0	5	0	0	12	3	0	0	0	0	0	0	0	0	24.1	0	0	0	3	16	0	0	0	7	2	0	7	0	2	14	0
ENSG00000070814__TCOF1	8	0	0	0	0	0	0	0	0	0	0	0	2	0	0	0	0	0	0	3	0	0	3	0	0	0	0	0	0	0	0	0	5	0	0	0	3	9	0	0	0	4	4	0	5	0	2	0	0
ENSG00000070831__CDC42	44.2	0	0	0	0	5	0	0	9	0	0	0	29.1	0	0	0	0	6	0	9	0	0	25.1	5	0	0	0	0	0	0	0	0	51.3	0	0	0	13	29.1	0	0	0	13	4	0	14	0	17	23.1	0
ENSG00000070882__OSBPL3	5	0	0	0	0	0	0	0	2	0	0	0	2	0	0	0	0	0	0	4	0	0	0	0	0	0	0	0	0	0	0	0	8	0	0	0	1	0	0	0	0	0	1	0	4	0	0	4	0
ENSG00000070950__RAD18	3	0	0	0	0	0	0	0	0	0	0	0	1	0	0	0	0	0	0	0	0	0	3	0	0	0	0	0	0	0	0	0	8	0	0	0	0	4	0	0	0	0	0	0	0	0	0	1	0
ENSG00000070961__ATP2B1	21.1	0	0	0	0	0	0	0	3	0	0	0	2	0	0	0	0	2	0	2	0	0	8	4	0	0	0	0	0	0	0	0	4	0	0	0	4	7	0	0	0	10	1	0	1	0	2	9	0
ENSG00000071051__NCK2	1	0	0	0	0	1	0	0	0	0	0	0	3	0	0	0	0	0	0	0	0	0	0	1	0	0	0	0	0	0	0	0	4	0	0	0	1	2	0	0	0	1	0	0	0	0	2	1	0
ENSG00000071054__MAP4K4	8	0	0	0	0	1	0	0	2	0	0	0	11	0	0	0	0	1	0	2	0	0	4	0	0	0	0	0	0	0	0	0	4	0	0	0	6	1	0	0	0	2	0	0	4	0	3	4	0
ENSG00000071073__MGAT4A	1	0	0	0	0	0	0	0	0	0	0	0	0	0	0	0	0	0	0	0	0	0	0	0	0	0	0	0	0	0	0	0	6	0	0	0	0	7	0	0	0	2	0	0	1	0	0	1	0
ENSG00000071082__RPL31	82.8	0	1	0	0	13	0	1	17	1	0	1	68.6	0	0	0	0	11	0	18	0	1	19	15	0	0	0	1	0	0	0	0	180.9	0	0	0	38.2	57.4	1	0	1	18	17	0	33.1	0	21.1	23.1	0
ENSG00000071127__WDR1	20	0	0	0	0	0	0	0	1	0	0	0	4	0	0	0	0	3	0	1	0	0	8	0	0	0	0	0	0	0	0	0	23.1	0	0	0	3	16	0	0	0	2	5	0	1	0	4	3	0
ENSG00000071189__SNX13	2	0	0	0	0	0	0	0	0	0	0	0	0	0	0	0	0	0	0	0	0	0	0	0	0	0	0	0	0	0	0	0	2	0	0	0	2	3	0	0	0	1	1	0	2	0	0	6	0
ENSG00000071205__ARHGAP10	4	0	0	0	0	0	0	0	1	0	0	0	0	0	0	0	0	2	0	0	0	0	1	0	0	0	0	0	0	0	0	0	0	0	0	0	1	1	0	0	0	1	0	0	3	0	2	4	0
ENSG00000071243__ING3	1	0	0	0	0	0	0	0	2	0	0	0	1	0	0	0	0	1	0	2	0	0	1	0	0	0	0	0	0	0	0	0	3	0	0	0	0	7	0	0	0	1	0	0	0	0	0	1	0
ENSG00000071246__VASH1	0	0	0	0	0	0	0	0	0	0	0	0	0	0	0	0	0	0	0	0	0	0	0	0	0	0	0	0	0	0	0	0	0	0	0	0	0	1	0	0	0	1	0	0	1	0	1	0	0
ENSG00000071282__LMCD1	1	0	0	0	0	1	0	0	0	0	0	0	3	0	0	0	0	0	0	0	0	0	3	0	0	0	0	0	0	0	0	0	8	0	0	0	2	0	0	0	0	0	0	0	0	0	0	3	0
ENSG00000071462__WBSCR22	9	0	0	0	0	0	0	0	1	0	0	0	0	0	0	0	0	0	0	4	0	0	1	0	0	0	0	0	0	0	0	0	4	0	0	0	0	1	0	0	0	1	2	0	0	0	0	1	0
ENSG00000071537__SEL1L	5	0	0	0	0	0	0	0	2	0	0	0	3	0	0	0	0	1	0	3	0	0	5	3	0	0	0	0	0	0	0	0	7	0	0	0	3	3	0	0	0	1	0	0	1	0	2	2	0
ENSG00000071539__TRIP13	6	0	0	0	0	0	0	0	0	0	0	0	5	0	0	0	0	0	0	0	0	0	2	0	0	0	0	0	0	0	0	0	3	0	0	0	0	7	0	0	0	0	0	0	0	0	1	9	0
ENSG00000071553__ATP6AP1	8	0	0	0	0	0	0	0	0	0	0	0	2	0	0	0	0	2	0	8	0	0	0	0	0	0	0	0	0	0	0	0	11	0	0	0	2	2	0	0	0	1	1	0	3	0	3	3	0
ENSG00000071564__TCF3	6	0	0	0	0	0	0	0	0	0	0	0	5	0	0	0	0	0	0	2	0	0	3	0	0	0	0	0	0	0	0	0	10	0	0	0	1	7	0	0	0	3	0	0	2	0	2	1	0
ENSG00000071575__TRIB2	0	0	0	0	0	0	0	0	0	0	0	0	0	0	0	0	0	0	0	0	0	0	0	0	0	0	0	0	0	0	0	0	1	0	0	0	1	0	0	0	0	0	0	0	0	0	0	0	0
ENSG00000071626__DAZAP1	9	0	0	0	0	1	0	0	2	0	0	0	4	0	0	0	0	1	0	4	0	0	2	0	0	0	0	0	0	0	0	0	9	0	0	0	3	7	0	0	0	2	2	0	2	0	1	13	0
ENSG00000071655__MBD3	3	0	0	0	0	0	0	0	0	0	0	0	2	0	0	0	0	0	0	1	0	0	4	0	0	0	0	0	0	0	0	0	15	0	0	0	2	2	0	0	0	2	0	0	0	0	0	1	0
ENSG00000071655__MBD3-cluster	2	0	0	0	0	4	0	0	2	0	0	0	4	0	0	0	0	0	0	1	0	0	3	0	0	0	0	0	0	0	0	0	10	0	0	0	4	8	0	0	0	4	0	0	4	0	4	1	0
ENSG00000071794__HLTF	4	0	0	0	0	1	0	0	0	0	0	0	1	0	0	0	0	0	0	0	0	0	3	0	0	0	0	0	0	0	0	0	5	0	0	0	0	2	0	0	0	1	0	0	2	0	0	0	0
ENSG00000071859__FAM50A	14	0	0	0	0	0	0	0	0	0	0	0	3	0	0	0	0	1	0	2	0	0	7	1	0	0	0	0	0	0	0	0	12	0	0	0	4	3	0	0	0	3	0	0	0	0	0	2	0
ENSG00000071889__FAM3A	4	0	0	0	0	0	0	0	0	0	0	0	0	0	0	0	0	0	0	1	0	0	0	0	0	0	0	0	0	0	0	0	3	0	0	0	0	1	0	0	0	0	0	0	2	0	0	0	0
ENSG00000071894__CPSF1	4	0	0	0	0	0	0	0	0	0	0	0	1	0	0	0	0	0	0	2	0	0	0	0	0	0	0	0	0	0	0	0	1	0	0	0	4	4	0	0	0	1	0	0	1	0	2	4	0
ENSG00000071967__CYBRD1	1	0	0	0	0	0	0	0	0	0	0	0	1	0	0	0	0	0	0	0	0	0	0	0	0	0	0	0	0	0	0	0	0	0	0	0	0	0	0	0	0	0	0	0	0	0	0	0	0
ENSG00000071994__PDCD2	8	0	0	0	0	1	0	0	0	0	0	0	11	0	0	0	0	1	0	6	0	0	1	1	0	0	0	0	0	0	0	0	7	0	0	0	1	7	0	0	0	0	2	0	0	0	1	2	0
ENSG00000072042__RDH11	8	0	0	0	0	0	0	0	4	0	0	0	2	0	0	0	0	0	0	9	0	0	8	0	0	0	0	0	0	0	0	0	12	0	0	0	6	17	0	0	0	3	2	0	2	0	4	6	0
ENSG00000072062__PRKACA	0	0	0	0	0	0	0	0	1	0	0	0	1	0	0	0	0	0	0	0	0	0	2	0	0	0	0	0	0	0	0	0	3	0	0	0	0	5	0	0	0	1	0	0	1	0	3	0	0
ENSG00000072071__ADGRL1	0	0	0	0	0	0	0	0	1	0	0	0	0	0	0	0	0	0	0	1	0	0	2	0	0	0	0	0	0	0	0	0	2	0	0	0	4	0	0	0	0	0	0	0	1	0	1	0	0
ENSG00000072110__ACTN1	2	0	0	0	0	0	0	0	0	0	0	0	0	0	0	0	0	1	0	0	0	0	0	0	0	0	0	0	0	0	0	0	0	0	0	0	0	0	0	0	0	0	0	0	0	0	0	3	0
ENSG00000072121__ZFYVE26	4	0	0	0	0	0	0	0	0	0	0	0	0	0	0	0	0	0	0	0	0	0	0	0	0	0	0	0	0	0	0	0	0	0	0	0	0	2	0	0	0	0	0	0	0	0	0	2	0
ENSG00000072133__RPS6KA6	4	0	0	0	0	0	0	0	2	0	0	0	1	0	0	0	0	0	0	0	0	0	0	0	0	0	0	0	0	0	0	0	1	0	0	0	2	0	0	0	0	0	0	0	0	0	4	1	0
ENSG00000072134__EPN2	3	0	0	0	0	0	0	0	1	0	0	0	0	0	0	0	0	1	0	1	0	0	1	0	0	0	0	0	0	0	0	0	4	0	0	0	0	3	0	0	0	0	0	0	0	0	1	2	0
ENSG00000072135__PTPN18	6	0	0	0	0	0	0	0	0	0	0	0	0	0	0	0	0	0	0	1	0	0	1	0	0	0	0	0	0	0	0	0	2	0	0	0	2	2	0	0	0	0	0	0	0	0	1	1	0
ENSG00000072163__LIMS2	8	0	0	0	0	0	0	0	0	0	0	0	2	0	0	0	0	0	0	0	0	0	4	0	0	0	0	0	0	0	0	0	3	0	0	0	1	0	0	0	0	2	0	0	0	0	1	1	0
ENSG00000072182__ASIC4	0	0	0	0	0	0	0	0	0	0	0	0	0	0	0	0	0	0	0	0	0	0	0	0	0	0	0	0	0	0	0	0	0	0	0	0	1	0	0	0	0	0	0	0	0	0	0	1	0
ENSG00000072195__SPEG	1	0	0	0	0	0	0	0	0	0	0	0	0	0	0	0	0	2	0	4	0	0	1	1	0	0	0	0	0	0	0	0	5	0	0	0	2	0	0	0	0	0	1	0	1	0	1	2	0
ENSG00000072201__LNX1	0	0	0	0	0	0	0	0	0	0	0	0	0	0	0	0	0	0	0	0	0	0	3	0	0	0	0	0	0	0	0	0	0	0	0	0	0	0	0	0	0	1	0	0	1	0	0	0	0
ENSG00000072210__ALDH3A2	13	0	0	0	0	0	0	0	0	0	0	0	4	0	0	0	0	2	0	5	0	0	12	1	0	0	0	0	0	0	0	0	16	1	0	0	0	4	0	0	0	4	1	0	2	0	4	3	0
ENSG00000072274__TFRC	9	0	0	0	0	0	0	0	2	0	0	0	5	0	0	0	0	0	0	2	0	0	2	0	0	0	0	0	0	0	0	0	5	0	0	0	0	0	0	0	0	7	0	0	0	0	2	1	0
ENSG00000072310__SREBF1	8	0	0	0	0	0	0	0	0	0	0	0	1	0	0	0	0	0	0	1	0	0	0	0	0	0	0	0	0	0	0	0	14	0	0	0	0	5	0	0	0	0	0	0	1	0	0	2	0
ENSG00000072315__TRPC5	0	0	0	0	0	0	0	0	0	0	0	0	0	0	0	0	0	0	0	0	0	0	0	0	0	0	0	0	0	0	0	0	0	0	0	0	0	0	0	0	0	0	0	0	0	0	0	0	0
ENSG00000072364__AFF4	18	0	0	0	0	0	0	0	1	0	0	0	11	0	0	0	0	0	0	6	0	0	9	2	0	0	0	0	0	0	0	0	17	0	0	0	3	17	0	0	0	3	4	0	6	0	6	13	0
ENSG00000072401__UBE2D1	2	0	0	0	0	0	0	0	0	0	0	0	5	0	0	0	0	1	0	0	0	0	0	1	0	0	0	0	0	0	0	0	0	0	0	0	1	0	0	0	0	0	2	0	0	0	1	2	0
ENSG00000072415__MPP5	5	0	0	0	0	0	0	0	1	0	0	0	1	0	0	0	0	1	0	0	0	0	2	1	0	0	0	0	0	0	0	0	3	0	0	0	0	1	0	0	0	0	0	0	3	0	0	0	0
ENSG00000072422__RHOBTB1	2	0	0	0	0	0	0	0	0	0	0	0	0	0	0	0	0	0	0	0	0	0	0	0	0	0	0	0	0	0	0	0	0	0	0	0	0	0	0	0	0	2	0	0	2	0	0	0	0
ENSG00000072501__SMC1A	13	0	0	0	0	0	0	0	0	0	0	0	1	0	0	0	0	0	0	4	0	0	5	0	0	0	0	0	0	0	0	0	8	0	0	0	1	15	0	0	0	1	1	0	2	0	5	9	0
ENSG00000072506__HSD17B10	3	0	0	0	0	0	0	0	0	0	0	0	2	0	0	0	0	2	0	1	0	0	3	0	0	0	0	0	0	0	0	0	2	0	0	0	1	1	0	0	0	3	0	0	0	0	0	2	0
ENSG00000072518__MARK2	13	0	0	0	0	0	0	0	0	0	0	0	11	0	0	0	0	2	0	0	0	0	5	0	0	0	0	0	0	0	0	0	2	0	0	0	1	4	0	0	0	2	0	0	0	0	4	1	0
ENSG00000072571__HMMR	6	0	0	0	0	0	0	0	1	0	0	0	13	0	0	0	0	1	0	0	0	0	0	0	0	0	0	0	0	0	0	0	1	0	0	0	0	38.2	0	0	0	1	0	0	0	0	0	23.1	0
ENSG00000072609__CHFR	2	0	0	0	0	0	0	0	1	0	0	0	0	0	0	0	0	0	0	0	0	0	2	0	0	0	0	0	0	0	0	0	4	0	0	0	1	0	0	0	0	1	0	0	0	0	0	0	0
ENSG00000072657__TRHDE	2	0	0	0	0	0	0	0	0	0	0	0	0	0	0	0	0	0	0	0	0	0	0	0	0	0	1	0	0	0	0	0	1	0	0	0	0	8	0	0	0	1	0	0	0	0	1	0	0
ENSG00000072682__P4HA2	1	0	0	0	0	0	0	0	0	0	0	0	0	0	0	0	0	0	0	0	0	0	1	0	0	0	0	0	0	0	0	0	0	0	0	0	0	1	0	0	0	0	0	0	1	0	0	0	0
ENSG00000072736__NFATC3	9	0	0	0	0	0	0	0	2	0	0	0	2	0	0	0	0	2	0	2	0	0	1	0	0	0	0	0	0	0	0	0	6	0	0	0	0	1	0	0	0	1	0	0	3	0	2	1	0
ENSG00000072756__TRNT1	1	0	0	0	0	0	0	0	0	0	0	0	1	0	0	0	0	1	0	0	0	0	0	0	0	0	0	0	0	0	0	0	1	0	0	0	1	0	0	0	0	2	0	0	1	0	0	1	0
ENSG00000072778__ACADVL	23.1	0	0	0	0	1	0	0	1	0	0	0	2	0	0	0	0	1	0	4	0	0	10	0	0	0	0	0	0	0	0	0	21.1	0	0	0	7	8	0	0	0	4	0	0	4	0	4	6	0
ENSG00000072786__STK10	1	0	0	0	0	0	0	0	0	0	0	0	0	0	0	0	0	0	0	0	0	0	0	0	0	0	0	0	0	0	0	0	0	0	0	0	0	0	0	0	0	0	0	0	0	0	0	0	0
ENSG00000072803__FBXW11	11	0	0	0	0	0	0	0	3	0	0	0	5	0	0	0	0	0	0	2	0	0	4	0	0	0	0	0	0	0	0	0	14	0	0	0	5	14	0	0	0	1	3	0	4	0	4	7	0
ENSG00000072818__ACAP1	0	0	0	0	0	0	0	0	0	0	0	0	0	0	0	0	0	0	0	0	0	0	0	0	0	0	0	0	0	0	0	0	0	0	0	0	0	0	0	0	0	0	0	0	0	0	0	0	0
ENSG00000072849__DERL2	4	0	0	0	0	0	0	0	2	1	0	0	0	0	0	0	0	3	0	1	0	0	4	1	0	0	0	0	0	0	0	0	4	0	0	0	3	5	0	0	0	2	0	0	4	0	0	1	0
ENSG00000072858__SIDT1	0	0	0	0	0	0	0	0	0	0	0	0	0	0	0	0	0	0	0	1	0	0	0	0	0	0	0	0	0	0	0	0	0	0	0	0	0	0	0	0	0	0	0	0	0	0	0	0	0
ENSG00000072864__NDE1	1	0	0	0	0	0	0	0	0	0	0	0	0	0	0	0	0	0	0	0	0	0	0	0	0	0	0	0	0	0	0	0	1	0	0	0	0	2	0	0	0	0	0	0	0	0	0	2	0
ENSG00000072952__MRVI1	1	0	0	0	0	0	0	0	0	0	0	0	0	0	0	0	0	0	0	0	0	0	0	0	0	0	0	0	0	0	0	0	1	0	0	0	0	1	0	0	0	0	0	0	0	0	0	0	0
ENSG00000072954__TMEM38A	0	0	0	0	0	0	0	0	0	0	0	0	0	0	0	0	0	0	0	0	0	0	0	0	0	0	0	0	0	0	0	0	0	0	0	0	0	0	0	0	0	0	0	0	0	0	0	0	0
ENSG00000072958__AP1M1	4	0	0	0	0	0	0	0	0	0	0	0	3	0	0	0	0	1	0	0	0	0	2	0	0	0	0	0	0	0	0	0	6	0	0	0	0	5	0	0	0	0	0	0	1	0	1	1	0
ENSG00000073008__PVR	0	0	0	0	0	0	0	0	1	0	0	0	1	0	0	0	0	0	0	2	0	0	0	0	0	0	0	0	0	0	0	0	3	0	0	0	0	0	0	0	0	1	0	0	0	0	1	0	0
ENSG00000073050__XRCC1	4	0	0	0	0	0	0	0	0	0	0	0	0	0	0	0	0	0	0	0	0	0	0	0	0	0	0	0	0	0	0	0	0	0	0	0	1	4	0	0	0	0	0	0	1	0	0	4	0
ENSG00000073060__SCARB1	4	0	0	0	0	0	0	0	2	0	0	0	0	0	0	0	0	0	0	3	0	0	5	1	0	0	0	0	0	0	0	0	8	0	0	0	4	1	0	0	0	2	1	0	2	0	4	2	0
ENSG00000073067__CYP2W1	0	0	0	0	0	0	0	0	0	0	0	0	0	0	0	0	0	0	0	0	0	0	0	0	0	0	0	0	0	0	0	0	0	0	0	0	0	0	0	0	0	0	0	0	1	0	0	0	0
ENSG00000073111__MCM2	1	0	0	0	0	0	0	0	0	0	0	0	2	0	0	0	0	0	0	0	0	0	3	0	0	0	0	0	0	0	0	0	15	0	0	0	0	2	0	0	0	4	1	0	0	0	0	0	0
ENSG00000073150__PANX2	0	0	0	0	0	0	0	0	0	0	0	0	0	0	0	0	0	0	0	0	0	0	0	0	0	0	0	0	0	0	0	0	1	0	0	0	0	0	0	0	0	0	0	0	1	0	0	0	0
ENSG00000073169__SELENOO	3	0	0	0	0	0	0	0	2	0	0	0	0	0	0	0	0	0	0	0	0	0	1	0	0	0	0	0	0	0	0	0	1	0	0	0	0	1	0	0	0	0	0	0	1	0	0	2	0
ENSG00000073282__TP63	0	0	0	0	0	0	0	0	0	0	0	0	0	0	0	0	0	0	0	0	0	0	0	0	0	0	0	0	0	0	0	0	0	0	0	0	0	0	0	0	0	0	0	0	0	0	0	0	0
ENSG00000073331__ALPK1	2	0	0	0	0	0	0	0	0	0	0	0	0	0	0	0	0	0	0	0	0	0	1	0	0	0	0	0	0	0	0	0	0	0	0	0	0	1	0	0	0	0	0	0	0	0	0	1	0
ENSG00000073350__LLGL2	2	0	0	0	0	0	0	0	0	0	0	0	0	0	0	0	0	0	0	1	0	0	3	0	0	0	0	0	0	0	0	0	6	0	0	0	0	5	0	0	0	1	1	0	4	0	0	6	0
ENSG00000073417__PDE8A	1	0	0	0	0	0	0	0	0	0	0	0	0	0	0	0	0	0	0	0	0	0	0	0	0	0	0	0	0	0	0	0	1	0	0	0	0	4	0	0	0	0	0	0	1	0	0	0	0
ENSG00000073464__CLCN4	2	0	0	0	0	0	0	0	0	0	0	0	0	0	0	0	0	0	0	0	0	0	0	0	0	0	0	0	0	0	0	0	0	0	0	0	0	0	0	0	0	0	0	0	0	0	0	0	0
ENSG00000073536__NLE1	1	0	0	0	0	0	0	0	0	0	0	0	2	0	0	0	0	0	0	0	0	0	0	0	0	0	0	0	0	0	0	0	1	0	0	0	4	0	0	0	0	0	0	0	0	0	0	0	0
ENSG00000073578__SDHA	15	0	0	0	0	0	0	0	0	0	0	0	7	0	0	0	0	0	0	5	0	0	11	0	0	0	0	0	0	0	0	0	17	0	1	0	3	9	0	0	0	1	1	0	4	0	1	13	0
ENSG00000073584__SMARCE1	8	0	0	0	0	1	0	0	0	0	0	0	3	0	0	0	0	4	0	5	0	0	4	1	0	0	0	0	0	0	0	0	11	0	0	0	8	11	0	0	0	1	4	0	4	0	8	8	0
ENSG00000073584__SMARCE1-cluster	5	0	0	0	0	0	0	0	0	0	0	0	2	0	0	0	0	0	0	1	0	0	2	0	0	0	0	0	0	0	0	0	1	0	0	0	5	3	0	0	0	1	1	0	2	0	0	2	0
ENSG00000073605__GSDMB	1	0	0	0	0	0	0	0	0	0	0	0	0	0	0	0	0	0	0	0	0	0	2	0	0	0	0	0	0	0	0	0	0	0	0	0	0	0	0	0	0	0	0	0	0	0	0	0	0
ENSG00000073614__KDM5A	8	0	0	0	0	0	0	0	0	0	0	0	2	0	0	0	0	0	0	1	0	0	0	0	0	0	0	0	0	0	0	0	0	0	0	0	4	9	0	0	0	2	0	0	1	0	0	5	0
ENSG00000073711__PPP2R3A	1	0	0	0	0	0	0	0	2	0	0	0	0	0	0	0	0	0	0	0	0	0	2	0	0	0	0	0	0	0	0	0	1	0	0	0	0	0	0	0	0	0	1	0	0	0	1	1	0
ENSG00000073712__FERMT2	3	0	0	0	0	0	0	0	0	0	0	0	0	0	0	0	0	0	0	0	0	0	0	0	0	0	0	0	0	0	0	0	0	0	0	0	0	1	0	0	0	0	0	0	0	0	0	0	0
ENSG00000073734__ABCB11	1	0	0	0	0	0	0	0	0	0	0	0	0	0	0	0	0	0	0	0	0	0	0	0	0	0	0	0	0	0	0	0	0	0	0	0	0	0	0	0	0	0	0	0	0	0	0	0	0
ENSG00000073754__CD5L	0	0	0	0	0	0	0	0	0	0	0	0	0	0	0	0	0	0	0	0	0	0	0	0	0	0	0	0	0	0	0	0	0	0	0	0	0	0	0	0	0	0	0	0	0	0	0	0	0
ENSG00000073756__PTGS2	0	0	0	0	0	0	0	0	0	0	0	0	0	0	0	0	0	0	0	0	0	0	0	0	0	0	0	0	0	0	0	0	0	0	0	0	0	0	0	0	0	0	0	0	0	0	0	0	0
ENSG00000073792__IGF2BP2	12	0	0	0	0	0	0	0	2	0	0	0	3	0	0	0	0	4	0	2	0	0	8	1	0	0	0	0	0	0	0	0	12	0	0	0	7	4	0	0	0	1	8	0	5	0	9	2	0
ENSG00000073803__MAP3K13	8	0	0	0	0	0	0	0	0	0	0	0	5	0	0	0	0	0	0	2	0	0	3	3	0	0	0	0	0	0	0	0	9	0	0	0	0	4	0	0	0	0	0	0	4	0	1	2	0
ENSG00000073849__ST6GAL1	4	0	0	0	0	0	0	0	0	0	0	0	1	0	0	0	0	0	0	1	0	0	3	0	0	0	0	0	0	0	0	0	1	0	0	0	1	0	0	0	0	0	0	0	0	0	1	1	0
ENSG00000073910__FRY	2	0	0	0	0	0	0	0	0	0	0	0	0	0	0	0	0	0	0	0	0	0	1	0	0	0	0	0	0	0	0	0	2	0	0	0	0	5	0	0	0	0	0	0	1	0	0	0	0
ENSG00000073921__PICALM	2	0	0	0	0	1	0	0	0	0	0	0	1	0	0	0	0	0	0	0	0	0	6	0	0	0	0	0	0	0	0	0	6	0	0	0	0	5	0	0	0	2	0	0	3	0	3	3	0
ENSG00000073969__NSF	1	0	0	0	0	0	0	0	0	0	0	0	0	0	0	0	0	1	0	0	0	0	0	0	0	0	0	0	0	0	0	0	0	0	0	0	1	2	0	0	0	0	0	0	0	0	0	0	0
ENSG00000074047__GLI2	5	0	0	0	0	0	0	0	0	0	0	0	1	0	0	0	0	0	0	2	0	0	0	0	0	0	0	0	0	0	0	0	2	0	0	0	0	1	0	0	0	0	0	0	0	0	0	2	0
ENSG00000074054__CLASP1	6	0	0	0	0	0	0	0	0	0	0	0	0	0	0	0	0	1	0	0	0	0	0	0	0	0	0	0	0	0	0	0	9	0	0	0	1	4	0	0	0	1	1	0	2	0	0	2	0
ENSG00000074071__MRPS34	11	0	0	0	0	0	0	0	1	0	0	0	12	0	0	0	0	0	0	3	0	0	3	1	0	0	0	0	0	0	0	0	20	0	0	0	6	5	0	0	0	2	1	0	3	0	4	6	0
ENSG00000074181__NOTCH3	1	0	0	0	0	0	0	0	0	0	0	0	0	0	0	0	0	1	0	0	0	0	0	0	0	0	0	0	0	0	0	0	0	0	0	0	0	0	0	0	0	0	1	0	1	0	0	0	0
ENSG00000074201__CLNS1A	17	0	0	0	0	0	0	0	1	0	0	0	8	0	0	0	0	2	0	2	0	0	8	1	0	0	0	0	0	0	0	0	13	0	0	0	3	7	0	0	0	2	3	0	10	0	5	4	0
ENSG00000074211__PPP2R2C	4	0	0	0	0	0	0	0	0	0	0	0	2	0	0	0	0	0	0	0	0	0	1	0	0	0	0	0	0	0	0	0	0	0	0	0	1	0	0	0	0	0	1	0	1	0	0	0	0
ENSG00000074219__TEAD2	0	0	0	0	0	0	0	0	0	0	0	0	0	0	0	0	0	0	0	0	0	0	0	0	0	0	0	0	0	0	0	0	0	0	0	0	0	0	0	0	0	0	0	0	0	0	0	0	0
ENSG00000074266__EED	2	0	0	0	0	0	0	0	0	0	0	0	1	0	0	0	0	0	0	0	0	0	0	0	0	0	0	0	0	0	0	0	4	0	0	0	0	3	0	0	0	0	0	0	0	0	0	0	0
ENSG00000074276__CDHR2	0	0	0	0	0	0	0	0	0	0	0	0	0	0	0	0	0	0	0	0	0	0	0	0	0	0	0	0	0	0	0	0	0	0	0	0	0	0	0	0	0	0	0	0	0	0	0	0	0
ENSG00000074319__TSG101	3	0	0	0	0	0	0	0	2	0	0	0	4	0	0	0	0	0	0	1	0	0	3	1	0	0	0	0	0	0	0	0	6	0	0	0	5	4	0	0	0	2	1	0	1	0	1	3	0
ENSG00000074356__NCBP3	6	0	0	0	0	0	0	0	0	0	0	0	4	0	0	0	0	0	0	7	0	0	0	0	0	0	0	0	0	0	0	0	7	0	0	0	1	5	0	0	0	1	2	0	2	0	0	6	0
ENSG00000074410__CA12	0	0	0	0	0	0	0	0	0	0	0	0	0	0	0	0	0	0	0	0	0	0	0	0	0	0	0	0	0	0	0	0	0	0	0	0	4	0	0	0	0	0	0	0	0	0	0	0	0
ENSG00000074416__MGLL	0	0	0	0	0	0	0	0	0	0	0	0	0	0	0	0	0	0	0	0	0	0	0	0	0	0	0	0	0	0	0	0	0	0	0	0	0	0	0	0	0	0	0	0	0	0	0	0	0
ENSG00000074527__NTN4	1	0	0	0	0	0	0	0	0	0	0	0	0	0	0	0	0	1	0	1	0	0	0	0	0	0	0	0	0	0	0	0	0	0	0	0	0	0	0	0	0	0	0	0	0	0	0	0	0
ENSG00000074582__BCS1L	4	0	0	0	0	0	0	0	0	0	0	0	3	0	0	0	0	0	0	0	0	0	2	0	0	0	0	0	0	0	0	0	5	0	0	0	2	5	0	0	0	0	1	0	0	0	0	0	0
ENSG00000074590__NUAK1	1	0	0	0	0	0	0	0	0	0	0	0	0	0	0	0	0	0	0	0	0	0	0	0	0	0	0	0	0	0	0	0	2	0	0	0	3	0	0	0	0	0	0	0	0	0	0	1	0
ENSG00000074603__DPP8	11	0	0	0	0	0	0	0	0	0	0	0	3	0	0	0	0	0	0	0	0	0	2	1	0	0	0	0	0	0	0	0	5	0	0	0	4	4	0	0	0	4	0	0	3	0	6	0	0
ENSG00000074621__SLC24A1	0	0	0	0	0	0	0	0	0	0	0	0	1	0	0	0	0	0	0	0	0	0	0	0	0	0	0	0	0	0	0	0	0	0	0	0	0	2	0	0	0	0	0	0	0	0	0	0	0
ENSG00000074657__ZNF532	6	0	0	0	0	0	0	0	1	0	0	0	3	0	0	0	0	0	0	0	0	0	3	1	0	0	0	0	0	0	0	0	3	0	0	0	3	2	0	0	0	2	2	0	2	0	0	3	0
ENSG00000074660__SCARF1	0	0	0	0	0	0	0	0	0	0	0	0	0	0	0	0	0	0	0	0	0	0	0	0	0	0	0	0	0	0	0	0	0	0	0	0	0	0	0	0	0	0	0	0	0	0	0	0	0
ENSG00000074695__LMAN1	15	0	0	0	0	0	0	0	0	0	0	0	7	0	0	0	0	5	0	3	0	0	9	4	0	0	0	0	0	0	0	0	6	0	0	0	3	7	0	0	0	3	1	0	3	1	2	3	0
ENSG00000074696__HACD3	14	0	0	0	0	0	0	0	2	0	0	0	6	0	0	0	0	1	0	3	0	0	3	1	0	0	0	0	0	0	0	0	22.1	0	0	0	5	9	0	0	0	2	3	0	0	0	0	6	0
ENSG00000074706__IPCEF1	0	0	0	0	0	0	0	0	0	0	0	0	1	0	0	0	0	1	0	0	0	0	0	0	0	0	0	0	0	0	0	0	0	0	0	0	0	0	0	0	0	0	0	0	0	0	0	0	0
ENSG00000074755__ZZEF1	0	0	0	0	0	0	0	0	0	0	0	0	1	0	0	0	0	2	0	0	0	0	0	0	0	0	0	0	0	0	0	0	4	0	0	0	2	0	0	0	0	1	1	0	1	0	0	0	0
ENSG00000074800__ENO1	43.2	0	0	0	0	1	0	0	7	0	0	0	22.1	0	0	0	0	7	0	7	0	0	14	2	0	0	0	0	0	0	0	0	61.5	0	0	0	16	25.1	0	0	0	8	5	0	5	0	17	17	0
ENSG00000074842__MYDGF	16	0	0	0	0	0	0	0	1	0	0	0	6	0	0	0	0	0	0	6	0	0	10	0	0	0	0	0	0	0	0	0	15	0	0	0	8	9	0	0	0	6	2	0	1	0	5	9	0
ENSG00000074855__ANO8	0	0	0	0	0	0	0	0	0	0	0	0	0	0	0	0	0	0	0	1	0	0	1	0	0	0	0	0	0	0	0	0	6	0	0	0	1	1	0	0	0	0	0	0	2	0	0	2	0
ENSG00000074935__TUBE1	2	0	0	0	0	0	0	0	0	0	0	0	4	0	0	0	0	0	0	0	0	0	0	0	0	0	0	0	0	0	0	0	0	0	0	0	0	0	0	0	0	1	0	0	1	0	0	1	0
ENSG00000074964__ARHGEF10L	0	0	0	0	0	0	0	0	0	0	0	0	0	0	0	0	0	0	0	0	0	0	0	0	0	0	0	0	0	0	0	0	2	0	0	0	0	0	0	0	0	0	0	0	0	0	0	0	0
ENSG00000074966__TXK	0	0	0	0	0	0	0	0	0	0	0	0	1	0	0	0	0	0	0	0	0	0	0	0	0	0	0	0	0	0	0	0	0	0	0	0	0	0	0	0	0	0	0	0	0	0	0	0	0
ENSG00000075035__WSCD2	5	0	0	0	0	0	0	0	0	0	0	0	2	0	0	0	0	0	0	4	0	0	9	0	0	0	0	0	0	0	0	0	25.1	0	0	0	0	0	0	0	0	7	0	0	3	0	2	4	0
ENSG00000075043__KCNQ2	2	0	0	0	0	1	0	0	0	0	0	0	4	0	0	0	0	0	0	0	0	0	0	0	0	0	0	0	0	0	0	0	2	0	0	0	0	1	0	0	0	0	1	0	2	0	0	0	0
ENSG00000075089__ACTR6	1	0	0	0	0	0	0	0	0	0	0	0	2	0	0	0	0	0	0	0	0	0	0	0	0	0	0	0	0	0	0	0	2	0	0	0	1	1	0	0	0	0	0	0	1	0	0	0	0
ENSG00000075131__TIPIN	1	0	0	0	0	0	0	0	0	0	0	0	3	0	0	0	0	0	0	1	0	0	0	0	0	0	0	0	0	0	0	0	2	0	0	0	0	1	0	0	0	0	0	0	1	0	0	1	0
ENSG00000075142__SRI	7	0	0	0	0	0	0	0	0	0	0	0	1	0	0	0	0	1	0	0	0	0	2	1	0	0	0	0	0	0	0	0	7	0	0	0	1	5	0	0	0	1	0	0	2	0	3	4	0
ENSG00000075151__EIF4G3	4	0	0	0	0	0	0	0	0	0	0	0	2	0	0	0	0	0	0	0	0	0	3	0	0	0	0	0	0	0	0	0	1	0	0	0	0	0	0	0	0	0	0	0	0	0	0	0	0
ENSG00000075188__NUP37	2	0	0	0	0	0	0	0	0	0	0	0	0	0	0	0	0	0	0	0	0	0	1	0	0	0	0	0	0	0	0	0	4	0	0	0	1	4	0	0	0	0	0	0	1	0	0	1	0
ENSG00000075213__SEMA3A	0	0	0	0	0	0	0	0	1	0	0	0	0	0	0	0	0	0	0	0	0	0	1	0	0	0	0	0	0	0	0	0	0	0	0	0	0	0	0	0	0	0	0	0	0	0	0	0	0
ENSG00000075218__GTSE1	7	0	0	0	0	0	0	0	0	0	0	0	1	0	0	0	0	0	0	0	0	0	0	0	0	0	0	0	0	0	0	0	0	0	0	0	0	8	0	0	0	0	1	0	0	0	1	6	0
ENSG00000075223__SEMA3C	117.7	0	1	0	0	1	0	0	10	0	0	0	16	0	0	0	0	21.1	0	8	0	0	26.1	2	0	1	0	0	0	0	0	0	73.7	0	0	0	38.2	58.4	0	0	0	25.1	20	0	29.1	0	32.1	11	0
ENSG00000075234__TTC38	0	0	0	0	0	0	0	0	0	0	0	0	0	0	0	0	0	0	0	0	0	0	0	0	0	0	0	0	0	0	0	0	0	0	0	0	0	1	0	0	0	0	0	0	0	0	0	0	0
ENSG00000075239__ACAT1	0	0	0	0	0	0	0	0	0	0	0	0	0	0	0	0	0	0	0	1	0	0	2	1	0	0	0	0	0	0	0	0	4	0	0	0	1	2	0	0	0	0	0	0	1	0	0	0	0
ENSG00000075240__GRAMD4	0	0	0	0	0	0	0	0	0	0	0	0	0	0	0	0	0	0	0	0	0	0	0	0	0	0	0	0	0	0	0	0	1	0	0	0	0	0	0	0	0	1	0	0	0	0	0	0	0
ENSG00000075275__CELSR1	20	0	0	0	0	1	0	0	5	0	0	0	7	0	0	0	0	5	0	2	0	0	9	3	0	0	0	0	0	0	0	0	49.3	0	0	0	11	11	0	0	0	5	3	0	10	0	6	9	0
ENSG00000075292__ZNF638	2	0	0	0	0	0	0	0	2	0	0	0	3	0	0	0	0	1	0	2	0	0	1	0	0	0	0	0	0	0	0	0	15	0	0	0	2	3	0	0	0	2	2	0	6	0	1	9	0
ENSG00000075303__SLC25A40	1	0	0	0	0	0	0	0	1	0	0	0	1	0	0	0	0	0	0	0	0	0	1	0	0	0	0	0	0	0	0	0	0	0	0	0	0	2	0	0	0	1	0	0	0	0	1	0	0
ENSG00000075336__TIMM21	1	0	0	0	0	0	0	0	1	0	0	0	3	0	0	0	0	0	0	0	0	0	0	1	0	0	0	0	0	0	0	0	2	0	0	0	3	3	0	0	0	2	0	0	1	0	0	2	0
ENSG00000075391__RASAL2	5	0	0	0	0	0	0	0	1	0	0	0	2	0	0	0	0	0	0	1	0	0	2	0	0	0	0	0	0	0	0	0	7	0	0	0	0	6	0	0	0	4	0	0	1	0	0	1	0
ENSG00000075399__VPS9D1	2	0	0	0	0	0	0	0	0	0	0	0	0	0	0	0	0	2	0	0	0	0	0	0	0	0	0	0	0	0	0	0	2	0	0	0	0	0	0	0	0	0	0	0	1	0	1	0	0
ENSG00000075407__ZNF37A	15	0	0	0	0	0	0	0	2	0	0	0	4	0	0	0	0	0	0	4	0	0	2	0	0	0	0	0	0	0	0	0	9	0	0	0	3	5	0	0	0	3	0	0	4	0	1	6	0
ENSG00000075407__ZNF37A-cluster	1	0	0	0	0	0	0	0	0	0	0	0	0	0	0	0	0	0	0	0	0	0	0	0	0	0	0	0	0	0	0	0	0	0	0	0	0	0	0	0	0	0	0	0	0	0	0	0	0
ENSG00000075413__MARK3	10	0	0	0	0	0	0	0	2	0	0	0	5	0	1	0	0	0	0	2	0	0	1	0	0	0	0	0	0	0	0	0	18	0	0	0	3	4	0	0	0	5	0	0	11	0	1	12	0
ENSG00000075415__SLC25A3	77.7	0	0	0	0	0	0	0	15	1	0	0	37.2	0	0	0	0	2	0	11	0	0	26.1	1	0	0	0	0	0	0	0	0	69.6	0	0	0	21.1	69.6	0	0	0	13	6	0	18	0	16	16	0
ENSG00000075420__FNDC3B	15	0	0	0	0	0	0	0	3	0	0	0	9	0	0	0	0	3	0	9	0	0	5	0	0	0	0	0	0	0	0	0	9	0	0	0	2	4	0	0	0	2	2	0	2	0	0	1	0
ENSG00000075426__FOSL2	12	0	0	0	0	0	0	0	0	0	0	0	3	0	0	0	0	0	0	2	0	0	2	1	0	0	0	0	0	0	0	0	20	1	0	0	2	5	0	0	0	4	3	0	8	0	1	6	0
ENSG00000075461__CACNG4	5	0	0	0	0	0	0	0	0	0	0	0	0	0	0	0	0	0	0	0	0	0	2	0	0	0	0	0	0	0	0	0	0	0	0	0	0	0	0	0	0	0	0	0	0	0	0	0	0
ENSG00000075539__FRYL	1	0	0	0	0	0	0	0	0	0	0	0	5	0	0	0	0	0	0	2	0	0	5	0	0	0	0	0	0	0	0	0	2	0	0	0	1	0	0	0	0	4	0	0	0	0	0	4	0
ENSG00000075568__TMEM131	11	0	0	0	0	0	0	0	3	0	0	0	1	0	0	0	0	1	0	1	0	0	4	0	0	0	0	0	0	0	0	0	7	0	0	0	0	2	0	0	0	0	1	0	0	0	0	1	0
ENSG00000075618__FSCN1	1	0	0	0	0	0	0	0	0	0	0	0	0	0	0	0	0	0	0	1	0	0	0	0	0	0	0	0	0	0	0	0	0	0	0	0	0	0	0	0	0	0	1	0	0	0	0	0	0
ENSG00000075624__ACTB	339.7	0	1	0	1	6	0	0	32.1	1	0	0	106.4	0	0	0	1	20	0	53.3	0	0	129.0	9	0	0	0	2	0	0	0	0	249.4	0	0	0	47.3	199.8	0	1	0	72.6	29.1	0	86.9	0	60.4	145.6	3
ENSG00000075643__MOCOS	0	0	0	0	0	0	0	0	0	0	0	0	0	0	0	0	0	0	0	0	0	0	0	0	0	0	0	0	0	0	0	0	0	0	0	0	0	0	0	0	0	0	0	0	0	0	0	0	0
ENSG00000075651__PLD1	0	0	0	0	0	0	0	0	0	0	0	0	0	0	0	0	0	0	0	0	0	0	0	0	0	0	0	0	0	0	0	0	0	0	0	0	0	0	0	0	0	0	0	0	0	0	0	0	0
ENSG00000075702__WDR62	2	0	0	0	0	0	0	0	0	0	0	0	0	0	0	0	0	0	0	0	0	0	0	0	0	0	0	0	0	0	0	0	6	0	0	0	1	7	0	0	0	0	0	0	0	0	0	1	0
ENSG00000075711__DLG1	2	0	0	0	0	0	0	0	0	0	0	0	2	0	0	0	0	0	0	0	0	0	3	1	0	0	0	0	0	0	0	0	2	0	0	0	3	1	0	0	0	0	1	0	0	0	0	3	0
ENSG00000075785__RAB7A	27.1	0	0	0	0	3	0	0	2	0	0	0	10	0	0	1	0	0	0	7	0	0	5	1	0	0	0	0	0	0	0	0	17	0	1	0	5	10	0	0	0	4	4	0	6	0	7	6	0
ENSG00000075790__BCAP29	2	0	0	0	0	1	0	0	0	0	0	0	2	0	0	0	0	0	0	0	0	0	3	0	0	0	0	0	0	0	0	0	8	0	0	0	1	8	0	0	0	0	0	0	1	0	0	3	0
ENSG00000075826__SEC31B	0	0	0	0	0	0	0	0	2	0	0	0	0	0	0	0	0	0	0	0	0	0	0	0	0	0	0	0	0	0	0	0	1	0	0	0	0	0	0	0	0	1	0	0	1	0	0	0	0
ENSG00000075826__SEC31B-cluster	5	0	0	0	0	1	0	0	3	0	0	0	5	0	0	0	0	4	0	2	0	0	5	0	0	0	0	0	0	0	0	0	18	0	0	0	0	4	0	0	0	1	0	0	2	0	4	4	0
ENSG00000075856__SART3	9	0	0	0	0	1	0	0	0	0	0	0	3	0	0	0	0	0	0	0	0	0	2	0	0	0	0	0	0	0	0	0	5	0	0	0	3	2	0	0	0	2	0	0	1	0	2	1	0
ENSG00000075886__TUBA3D	0	0	0	0	0	0	0	0	0	0	0	0	0	0	0	0	0	0	0	0	0	0	0	0	0	0	0	0	0	0	0	0	0	0	0	0	0	0	0	0	0	0	0	0	0	0	0	0	0
ENSG00000075914__EXOSC7	1	0	0	0	0	0	0	0	0	0	0	0	2	0	0	0	0	0	0	0	0	0	2	0	0	0	0	0	0	0	0	0	1	0	0	0	0	3	0	0	0	2	0	0	3	0	2	1	0
ENSG00000075945__KIFAP3	13	0	0	0	0	0	0	0	2	0	0	0	0	0	0	0	0	3	0	1	0	0	11	0	0	0	0	0	0	0	0	0	17	0	0	0	3	3	0	0	0	2	2	0	4	0	0	1	0
ENSG00000075975__MKRN2	5	0	0	0	0	0	0	0	0	0	0	0	0	0	0	0	0	0	0	0	0	0	1	0	0	0	0	0	0	0	0	0	1	0	0	0	1	3	0	0	0	0	2	0	2	0	0	2	0
ENSG00000076003__MCM6	9	0	0	0	0	1	0	0	2	0	0	0	2	0	0	0	0	2	0	2	0	0	6	1	0	0	0	0	0	0	0	0	24.1	0	0	0	1	14	0	0	0	4	2	0	0	0	6	3	0
ENSG00000076043__REXO2	6	0	0	0	0	0	0	0	0	0	0	0	3	0	0	0	0	0	0	0	0	0	3	0	0	0	0	0	0	0	0	0	4	0	0	0	3	2	0	0	0	1	0	0	1	0	0	0	0
ENSG00000076043__REXO2-cluster	1	0	0	0	0	0	0	0	0	0	0	0	0	0	0	0	0	0	0	0	0	0	1	0	0	0	0	0	0	0	0	0	0	0	0	0	0	0	0	0	0	0	0	0	0	0	0	0	0
ENSG00000076053__RBM7	2	0	0	0	0	0	0	0	0	0	0	0	0	0	0	0	0	0	0	0	0	0	1	0	0	0	0	0	0	0	0	0	1	0	0	0	0	0	0	0	0	0	0	0	0	0	0	0	0
ENSG00000076067__RBMS2	8	0	0	0	0	0	0	0	0	0	0	0	1	0	0	0	0	0	0	0	0	0	2	0	0	0	0	0	0	0	0	0	5	0	0	0	1	0	0	0	0	0	1	0	1	0	4	4	0
ENSG00000076108__BAZ2A	7	0	0	0	0	0	0	0	0	0	0	0	4	0	0	0	0	1	0	1	0	0	6	0	0	0	0	0	0	0	0	0	5	0	0	0	1	3	0	0	0	2	1	0	1	0	3	6	0
ENSG00000076201__PTPN23	10	0	0	0	0	0	0	0	0	0	0	0	4	0	0	0	0	0	0	4	0	0	5	0	0	0	0	0	0	0	0	0	7	0	0	0	0	2	0	0	0	6	1	0	3	0	1	0	0
ENSG00000076242__MLH1	3	0	0	0	0	0	0	0	1	0	0	0	0	0	0	0	0	0	0	0	0	0	2	0	0	0	0	0	0	0	0	0	16	0	0	0	2	10	0	0	0	0	2	0	1	0	1	1	0
ENSG00000076248__UNG	4	0	0	0	0	0	0	0	0	0	0	0	0	0	0	0	0	0	0	0	0	0	0	0	0	0	0	0	0	0	0	0	8	0	0	0	1	0	0	0	0	0	0	0	2	0	0	0	0
ENSG00000076321__KLHL20	10	0	0	0	0	0	0	0	3	0	0	0	0	0	0	0	0	4	0	0	0	0	2	0	0	0	0	0	0	0	0	0	3	0	0	0	3	0	0	0	0	0	0	0	7	0	2	8	0
ENSG00000076344__RGS11	1	0	0	0	0	0	0	0	0	0	0	0	0	0	0	0	0	0	0	0	0	0	0	0	0	0	0	0	0	0	0	0	2	0	0	0	0	0	0	0	0	0	0	0	2	0	0	0	0
ENSG00000076351__SLC46A1	4	0	0	0	0	0	0	0	0	0	0	0	0	0	0	0	0	1	0	3	0	0	0	0	0	0	0	0	0	0	0	0	2	0	0	0	0	1	0	0	0	0	0	0	1	0	0	1	0
ENSG00000076356__PLXNA2	6	0	0	0	0	0	0	0	0	0	0	0	0	0	0	0	0	0	0	0	0	0	0	0	0	0	0	0	0	0	0	0	10	0	0	0	0	5	0	0	0	1	1	0	1	0	1	0	0
ENSG00000076382__SPAG5	3	0	0	0	0	1	0	0	0	0	0	0	0	0	0	1	0	0	0	0	0	0	0	0	0	0	0	0	0	0	0	0	0	0	0	0	0	6	0	0	0	0	1	0	0	0	0	7	0
ENSG00000076513__ANKRD13A	11	0	0	0	0	0	0	0	2	0	0	0	5	0	0	0	0	3	0	1	0	0	3	0	0	0	0	0	0	0	0	0	10	0	0	0	5	2	0	0	0	1	0	0	1	0	1	3	0
ENSG00000076554__TPD52	10	0	0	0	0	1	0	0	9	0	0	0	5	0	0	0	0	2	0	0	0	0	10	3	0	0	0	0	0	0	0	0	15	0	0	0	3	2	0	0	0	1	2	0	4	0	2	8	0
ENSG00000076554__TPD52-cluster	3	0	0	0	0	0	0	0	1	0	0	0	4	0	0	0	0	0	0	0	0	0	0	0	0	0	0	0	0	0	0	0	2	0	0	0	3	3	0	0	0	1	1	0	2	0	4	1	0
ENSG00000076604__TRAF4	3	0	0	0	0	0	0	0	0	0	0	0	1	0	0	0	0	0	0	3	0	0	2	1	0	0	0	0	0	0	0	0	2	0	0	0	1	1	0	0	0	1	0	0	2	0	0	0	0
ENSG00000076641__PAG1	0	0	0	0	0	0	0	0	0	0	0	0	0	0	0	0	0	0	0	0	0	0	0	0	0	0	0	0	0	0	0	0	0	0	0	0	0	0	0	0	0	1	1	0	0	0	0	0	0
ENSG00000076650__GPATCH1	2	0	0	0	0	0	0	0	0	0	0	0	0	0	0	0	0	0	0	0	0	0	0	0	0	0	0	0	0	0	0	0	3	0	0	0	0	1	0	0	0	0	1	0	0	0	0	0	0
ENSG00000076662__ICAM3	0	0	0	0	0	0	0	0	0	0	0	0	1	0	0	0	0	0	0	0	0	0	0	0	0	0	0	0	0	0	0	0	2	0	0	0	0	0	0	0	0	0	0	0	0	0	0	0	0
ENSG00000076685__NT5C2	6	0	0	0	0	0	0	0	2	0	0	0	3	0	0	0	0	0	0	1	0	0	2	0	0	0	0	0	0	0	0	0	10	0	0	0	0	4	0	0	0	2	0	0	5	0	3	1	0
ENSG00000076706__MCAM	8	0	0	0	0	0	0	0	0	0	0	0	5	0	0	0	0	0	0	2	0	0	1	2	0	0	0	0	0	0	0	0	4	0	0	0	0	3	0	0	0	0	2	0	0	0	1	0	0
ENSG00000076716__GPC4	3	0	0	0	0	0	0	0	2	0	0	0	1	0	0	0	0	0	0	1	0	0	2	0	0	0	0	0	0	0	0	0	1	0	0	0	0	0	0	0	0	0	1	0	1	0	0	0	0
ENSG00000076770__MBNL3	1	0	0	0	0	0	0	0	0	0	0	0	0	0	0	0	0	1	0	0	0	0	0	0	0	0	0	0	0	0	0	0	0	0	0	0	0	2	0	0	0	0	0	0	0	0	0	0	0
ENSG00000076826__CAMSAP3	2	0	0	0	0	0	0	0	0	0	0	0	0	0	0	0	0	0	0	1	0	0	2	0	0	0	0	0	0	0	0	0	0	0	0	0	0	0	0	0	0	0	0	0	1	0	3	0	0
ENSG00000076864__RAP1GAP	1	0	0	0	0	0	0	0	0	0	0	0	0	0	0	0	0	0	0	0	0	0	1	0	0	0	0	0	0	0	0	0	0	0	0	0	0	0	0	0	0	0	0	0	0	0	0	0	0
ENSG00000076924__XAB2	1	0	0	0	0	0	0	0	0	0	0	0	0	0	0	0	0	0	0	0	0	0	0	0	0	0	0	0	0	0	0	0	0	0	0	0	0	0	0	0	0	0	1	0	0	0	0	0	0
ENSG00000076928__ARHGEF1	1	0	0	0	0	0	0	0	1	0	0	0	0	0	0	0	0	0	0	1	0	0	2	0	0	0	0	0	0	0	0	0	1	0	0	0	0	1	0	0	0	0	1	0	1	0	1	1	0
ENSG00000076944__STXBP2	1	0	0	0	0	0	0	0	0	0	0	0	1	0	0	0	0	0	0	1	0	0	1	0	0	0	0	0	0	0	0	0	0	0	0	0	1	0	0	0	0	0	0	0	1	0	1	0	0
ENSG00000076984__MAP2K7	6	0	0	0	0	0	0	0	0	0	0	0	5	0	0	0	0	0	0	0	0	0	6	0	0	0	0	0	0	0	0	0	1	0	0	0	0	1	0	0	0	0	0	0	0	0	2	1	0
ENSG00000077009__NMRK2	8	0	0	0	0	0	0	0	0	0	0	0	1	0	0	0	0	0	0	0	0	0	0	0	0	0	0	0	0	0	0	0	0	0	0	0	0	1	0	0	0	2	0	0	0	0	1	0	0
ENSG00000077044__DGKD	1	0	0	0	0	0	0	0	0	0	0	0	0	0	0	0	0	0	0	0	0	0	0	0	0	0	0	0	0	0	0	0	2	0	0	0	0	0	0	0	0	3	0	0	0	0	0	0	0
ENSG00000077092__RARB	0	0	0	0	0	0	0	0	0	0	0	0	0	0	0	0	0	0	0	0	0	0	0	0	0	0	0	0	0	0	0	0	0	0	0	0	1	2	0	0	0	0	0	0	0	0	0	2	0
ENSG00000077097__TOP2B	13	0	0	0	0	0	0	0	2	0	0	0	7	0	0	0	0	1	0	6	0	0	5	0	0	0	0	0	0	0	0	0	13	0	0	0	3	1	0	0	0	3	2	0	6	0	11	7	0
ENSG00000077147__TM9SF3	20	0	0	0	0	0	0	0	1	0	0	0	3	0	0	0	0	2	0	9	0	0	8	2	0	0	0	0	0	0	0	0	23.1	0	0	0	2	6	0	0	0	7	1	0	2	0	7	12	0
ENSG00000077150__NFKB2	1	0	0	0	0	0	0	0	0	0	0	0	0	0	0	0	0	0	0	0	0	0	1	0	0	0	0	0	0	0	0	0	1	0	0	0	3	0	0	0	0	0	0	0	1	0	1	0	0
ENSG00000077152__UBE2T	6	0	0	0	0	3	0	0	0	0	0	0	8	0	0	0	0	1	0	0	0	0	2	0	0	0	0	0	0	0	0	0	4	0	0	0	1	27.1	0	0	0	3	1	0	0	0	0	9	0
ENSG00000077157__PPP1R12B	3	0	0	0	0	0	0	0	0	0	0	0	3	0	0	0	0	0	0	0	0	0	2	0	0	0	0	0	0	0	0	0	5	0	0	0	1	3	0	0	0	1	0	0	5	0	2	1	0
ENSG00000077232__DNAJC10	8	0	0	0	0	1	0	0	2	0	0	0	7	0	0	0	0	1	0	2	0	0	12	0	0	0	0	0	0	0	0	0	9	0	0	0	1	3	0	0	0	2	1	0	4	0	1	9	0
ENSG00000077235__GTF3C1	7	0	0	0	0	0	0	0	0	0	0	0	2	0	0	0	0	0	0	1	0	0	2	1	0	0	0	0	0	0	0	0	3	0	0	0	1	2	0	0	0	3	1	0	3	0	0	4	0
ENSG00000077238__IL4R	1	0	0	0	0	0	0	0	0	0	0	0	2	0	0	0	0	0	0	0	0	0	2	0	0	0	0	0	0	0	0	0	0	0	0	0	0	0	0	0	0	1	0	0	1	0	0	1	0
ENSG00000077254__USP33	2	0	0	0	0	0	0	0	0	0	0	0	1	0	0	0	0	0	0	0	0	0	2	1	0	0	0	0	0	0	0	0	1	0	0	0	1	4	0	0	0	2	1	0	1	0	1	2	0
ENSG00000077264__PAK3	0	0	0	0	0	0	0	0	0	0	0	0	0	0	0	0	0	0	0	0	0	0	0	0	0	0	0	0	0	0	0	0	0	0	0	0	0	0	0	0	0	0	0	0	0	0	0	1	0
ENSG00000077312__SNRPA	5	0	0	0	0	0	0	0	2	0	0	0	4	0	0	0	0	0	0	2	0	0	1	1	0	0	0	0	0	0	0	0	6	0	0	0	5	1	0	0	0	0	6	0	0	0	1	2	0
ENSG00000077327__SPAG6	0	0	0	0	0	0	0	0	0	0	0	0	0	0	0	0	0	0	0	0	0	0	0	0	0	0	0	0	0	0	0	0	0	0	0	0	0	0	0	0	0	0	0	0	0	0	0	0	0
ENSG00000077348__EXOSC5	2	0	0	0	0	0	0	0	0	0	0	0	1	0	0	0	0	0	0	0	0	0	1	0	0	0	0	0	0	0	0	0	8	0	0	0	0	0	0	0	0	0	0	0	0	0	0	0	0
ENSG00000077380__DYNC1I2	10	0	0	0	0	0	0	0	2	0	0	0	12	0	0	0	0	3	0	1	0	0	8	0	0	0	0	0	0	0	0	0	26.1	0	0	0	7	20	0	0	0	4	5	0	5	0	5	2	0
ENSG00000077454__LRCH4	1	0	0	0	0	0	0	0	0	0	0	0	0	0	0	0	0	0	0	0	0	0	0	0	0	0	0	0	0	0	0	0	2	0	0	0	0	3	0	0	0	0	0	0	0	0	0	0	0
ENSG00000077458__FAM76B	2	0	0	0	0	0	0	0	0	0	0	0	1	0	0	0	0	0	0	1	0	0	0	0	0	0	0	0	0	0	0	0	2	0	0	0	0	1	0	0	0	0	0	0	1	0	0	0	0
ENSG00000077463__SIRT6	0	0	0	0	0	0	0	0	0	0	0	0	0	0	0	0	0	0	0	0	0	0	0	0	0	0	0	0	0	0	0	0	0	0	0	0	0	0	0	0	0	0	0	0	0	0	0	0	0
ENSG00000077514__POLD3	6	0	0	0	0	1	0	0	0	0	0	0	0	0	0	0	0	1	0	0	0	0	2	0	0	0	0	0	0	0	0	0	4	0	0	0	1	0	0	0	0	2	0	0	0	0	0	0	0
ENSG00000077549__CAPZB	23.1	0	0	0	0	0	0	0	3	0	0	0	1	0	0	0	0	2	0	12	0	0	12	0	0	0	0	0	0	0	0	0	25.1	0	0	0	7	9	0	0	0	4	4	0	2	0	3	18	0
ENSG00000077585__GPR137B	2	0	0	0	0	0	0	0	0	0	0	0	0	0	0	0	0	0	0	0	0	0	0	0	0	0	0	0	0	0	0	0	0	0	0	0	0	0	0	0	0	0	0	0	0	0	0	1	0
ENSG00000077616__NAALAD2	0	0	0	0	0	0	0	0	3	0	0	0	0	0	0	0	0	0	0	0	0	0	0	0	0	0	0	0	0	0	0	0	0	0	0	0	0	0	0	0	0	0	0	0	0	0	0	0	0
ENSG00000077684__JADE1	0	0	0	0	0	0	0	0	0	0	0	0	0	0	0	0	0	0	0	0	0	0	0	0	0	0	0	0	0	0	0	0	0	0	0	0	0	3	0	0	0	0	0	0	1	0	0	0	0
ENSG00000077713__SLC25A43	1	0	0	0	0	0	0	0	0	0	0	0	0	0	0	0	0	1	0	0	0	0	1	0	0	1	0	0	0	0	0	0	0	0	0	0	1	0	0	0	0	0	1	0	0	0	0	0	0
ENSG00000077721__UBE2A	8	0	0	0	0	0	0	0	1	0	0	0	2	0	0	0	0	1	0	2	0	0	2	0	0	0	0	0	0	0	0	0	7	0	0	0	2	13	0	0	1	2	1	0	2	0	4	3	0
ENSG00000077782__FGFR1	0	0	0	0	0	0	0	0	0	0	0	0	0	0	0	0	0	0	0	0	0	0	0	0	0	0	0	0	0	0	0	0	0	0	0	0	0	0	0	0	0	0	0	0	0	0	0	0	0
ENSG00000077935__SMC1B	1	0	0	0	0	0	0	0	0	0	0	0	0	0	0	0	0	0	0	0	0	0	0	0	0	0	0	0	0	0	0	0	0	0	0	0	0	0	0	0	0	0	0	0	0	0	0	0	0
ENSG00000077942__FBLN1	0	0	0	0	0	0	0	0	0	0	0	0	0	0	0	0	0	0	0	0	0	0	0	0	0	0	0	0	1	0	0	0	0	0	0	0	0	1	0	0	0	0	0	0	0	0	0	0	0
ENSG00000078018__MAP2	2	0	0	0	0	0	0	0	0	0	0	0	0	0	0	0	0	0	0	0	0	0	0	0	0	0	0	0	0	0	0	0	2	0	0	0	0	0	0	0	0	1	0	0	0	0	0	2	0
ENSG00000078043__PIAS2	10	0	0	0	0	0	0	0	0	0	0	0	3	0	0	0	0	1	0	2	0	0	5	0	0	0	0	0	0	0	0	0	3	0	0	0	0	2	0	0	0	1	1	1	2	0	3	1	0
ENSG00000078053__AMPH	0	0	0	0	0	0	0	0	0	0	0	0	0	0	0	0	0	0	0	0	0	0	0	0	0	0	0	0	0	0	0	0	0	0	0	0	0	0	0	0	0	0	0	0	0	0	0	0	0
ENSG00000078061__ARAF	4	0	0	0	0	0	0	0	0	0	0	0	3	0	0	0	0	0	0	0	0	0	1	2	0	0	0	0	0	0	0	0	6	0	0	0	0	3	0	0	0	0	0	0	0	0	0	2	0
ENSG00000078070__MCCC1	1	0	0	0	0	0	0	0	0	0	0	0	0	0	0	0	0	0	0	0	0	0	2	0	0	0	0	0	0	0	0	0	0	0	0	0	0	1	0	0	0	0	0	0	0	0	0	0	0
ENSG00000078081__LAMP3	0	0	0	0	0	0	0	0	0	0	0	0	0	0	0	0	0	0	0	0	0	0	0	0	0	0	0	0	0	0	0	0	0	0	0	0	0	0	0	0	0	0	0	0	0	0	0	0	0
ENSG00000078114__NEBL	5	0	0	0	0	0	0	0	0	0	0	0	0	0	0	0	0	0	0	0	0	0	0	0	0	0	0	0	0	0	0	0	1	0	0	0	1	7	0	0	0	2	0	0	0	0	3	3	0
ENSG00000078124__ACER3	7	0	0	0	0	0	0	0	0	0	0	0	3	0	0	0	0	0	0	5	0	0	0	1	0	0	0	0	0	0	0	0	4	0	0	0	0	4	0	1	0	1	1	0	2	0	1	0	0
ENSG00000078140__UBE2K	12	0	0	0	0	0	0	0	3	0	0	0	7	0	0	0	0	2	0	0	0	0	6	1	0	0	0	0	0	0	0	0	18	0	0	0	7	4	0	0	0	5	3	0	2	0	3	5	0
ENSG00000078142__PIK3C3	4	0	0	0	0	0	0	0	0	0	0	0	3	0	0	0	0	1	0	0	0	0	2	0	0	0	0	0	0	0	0	0	4	0	0	0	2	1	0	0	0	0	0	0	1	0	2	0	0
ENSG00000078177__N4BP2	5	0	0	0	0	0	0	0	0	0	0	0	0	0	0	0	0	0	0	0	0	0	3	0	0	0	0	0	0	0	0	0	0	0	0	0	0	3	0	0	0	3	0	0	1	0	0	0	0
ENSG00000078237__TIGAR	2	0	0	0	0	0	0	0	0	0	0	0	0	0	0	0	0	0	0	0	0	0	1	0	0	0	0	0	0	0	0	0	0	0	0	0	2	1	0	0	0	0	0	0	0	0	0	0	0
ENSG00000078246__TULP3	2	0	0	0	0	0	0	0	1	0	0	0	1	0	0	0	0	0	0	0	0	0	0	0	0	0	0	0	0	0	0	0	4	0	0	0	0	1	0	0	0	1	0	0	0	0	0	1	0
ENSG00000078269__SYNJ2	18	0	0	0	0	0	0	0	3	0	0	0	3	0	0	0	0	0	0	9	0	0	4	1	0	2	0	0	0	0	0	0	17	0	0	0	7	8	0	0	0	2	2	0	2	0	1	3	0
ENSG00000078295__ADCY2	0	0	0	0	0	0	0	0	0	0	0	0	0	0	0	0	0	0	0	0	0	0	1	0	0	0	0	0	0	0	0	0	0	0	0	0	0	0	0	0	0	0	0	0	0	0	0	0	0
ENSG00000078304__PPP2R5C	13	0	0	0	0	0	0	0	2	0	0	0	4	0	0	0	0	2	0	4	0	0	9	0	0	0	0	0	0	1	0	0	9	0	0	0	0	4	0	0	0	5	1	0	5	0	6	5	0
ENSG00000078319__PMS2P1	1	0	0	0	0	0	0	0	0	0	0	0	2	0	0	0	0	0	0	2	0	0	2	1	0	0	0	0	0	0	0	0	3	0	0	0	1	2	0	0	0	0	0	0	0	0	0	0	0
ENSG00000078328__RBFOX1	8	0	0	0	0	0	0	0	4	0	0	0	4	0	0	0	0	2	0	0	0	0	7	3	0	0	0	0	0	0	0	0	19	0	0	0	4	3	0	0	0	4	1	0	7	0	3	2	0
ENSG00000078369__GNB1	35.2	0	0	0	0	2	0	0	6	0	0	0	19	0	0	0	0	3	0	7	0	0	14	1	0	1	0	0	0	0	1	0	32.1	0	0	0	6	24.1	0	0	0	6	3	0	10	0	10	6	0
ENSG00000078401__EDN1	25.1	0	0	0	0	1	0	0	3	0	0	0	9	1	0	0	0	1	0	7	0	0	0	0	0	0	0	0	0	1	0	0	37.2	0	0	0	10	14	0	0	0	5	4	0	10	0	4	5	0
ENSG00000078403__MLLT10	6	0	0	0	0	0	0	0	0	0	0	0	8	0	0	0	0	0	0	4	0	1	3	0	0	0	0	0	0	0	0	0	2	0	0	0	0	0	0	0	0	4	0	0	4	0	2	3	0
ENSG00000078487__ZCWPW1	0	0	0	0	0	0	0	0	0	0	0	0	0	0	0	0	0	0	0	0	0	0	0	0	0	0	0	0	0	0	0	0	0	0	0	0	0	0	0	0	0	0	0	0	0	0	0	0	0
ENSG00000078596__ITM2A	0	0	0	0	0	0	0	0	0	0	0	0	0	0	0	0	0	0	0	0	0	0	0	0	0	0	0	0	0	0	0	0	0	0	0	0	0	0	0	0	0	0	0	0	0	0	0	0	0
ENSG00000078618__NRDC	14	0	0	0	0	0	0	0	2	0	0	0	6	0	0	0	0	5	0	1	0	0	9	0	0	0	0	0	0	0	0	0	6	0	0	0	4	7	0	0	0	2	2	0	5	0	3	3	0
ENSG00000078668__VDAC3	31.1	0	0	0	0	2	0	0	2	0	0	0	3	0	0	0	0	0	0	6	0	0	11	1	0	1	0	0	0	0	0	0	14	0	0	0	0	16	0	0	0	4	2	0	4	0	4	8	0
ENSG00000078674__PCM1	12	0	0	0	0	0	0	0	1	0	0	0	6	0	0	0	0	1	0	3	0	0	5	2	0	0	0	0	0	0	0	0	12	0	0	0	9	34.1	0	0	0	3	2	0	8	0	6	20	0
ENSG00000078687__TNRC6C	4	0	0	0	0	0	0	0	0	0	0	0	0	0	0	0	0	0	0	0	0	0	1	1	0	0	0	0	0	0	0	0	0	0	0	0	0	1	0	0	0	0	0	0	2	0	0	3	0
ENSG00000078699__CBFA2T2	2	0	0	0	0	0	0	0	1	0	0	0	1	0	0	0	0	2	0	1	0	0	2	0	0	0	0	0	0	0	0	0	6	0	0	0	2	1	0	0	0	1	0	0	1	0	0	1	0
ENSG00000078725__BRINP1	1	0	0	0	0	0	0	0	0	0	0	0	0	0	0	0	0	0	0	0	0	0	0	0	0	0	0	0	0	0	0	0	1	0	0	0	2	0	0	0	0	0	0	0	0	0	1	2	0
ENSG00000078747__ITCH	3	0	0	0	0	0	0	0	1	0	0	0	3	0	0	0	0	0	0	1	0	0	3	0	0	0	0	0	0	0	0	0	1	0	0	0	0	5	0	0	0	2	0	0	1	0	1	1	0
ENSG00000078795__PKD2L2	0	0	0	0	0	0	0	0	0	0	0	0	0	0	0	0	0	0	0	0	0	0	0	0	0	0	0	0	0	0	0	0	0	0	0	0	0	0	0	0	0	0	0	0	0	0	0	0	0
ENSG00000078804__TP53INP2	3	0	0	0	0	0	0	0	0	0	0	0	0	0	0	0	0	0	0	0	0	0	0	0	0	0	0	0	0	0	0	0	0	0	0	0	0	0	0	0	0	0	0	0	0	0	0	0	0
ENSG00000078808__SDF4	9	0	0	0	0	0	0	0	1	0	0	0	0	0	0	0	0	0	0	1	0	0	5	0	0	0	0	0	0	0	0	0	11	0	0	0	0	8	0	0	0	0	2	0	0	0	1	2	0
ENSG00000078814__MYH7B	0	0	0	0	0	0	0	0	0	0	0	0	0	0	0	0	0	0	0	0	0	0	1	0	0	0	0	0	0	0	0	0	0	0	0	0	0	0	0	0	0	0	0	0	0	0	0	1	0
ENSG00000078900__TP73	1	0	0	0	0	0	0	0	0	0	0	0	0	0	0	0	0	0	0	0	0	0	0	0	0	0	0	0	0	0	0	0	6	0	0	0	0	0	0	0	0	0	0	0	0	0	0	0	0
ENSG00000078902__TOLLIP	2	0	0	0	0	0	0	0	0	0	0	0	1	0	0	0	0	2	0	1	0	0	2	0	0	0	0	0	0	0	0	0	4	0	0	0	0	3	0	0	0	4	0	0	1	0	1	0	0
ENSG00000078967__UBE2D4	1	0	0	0	0	0	0	0	0	0	0	0	0	0	0	0	0	0	0	0	0	0	0	2	0	0	0	0	0	0	0	0	2	0	0	0	1	0	0	0	0	0	0	0	0	0	0	0	0
ENSG00000079101__CLUL1	0	0	0	0	0	0	0	0	0	0	0	0	0	0	0	0	0	1	0	0	0	0	0	0	0	0	0	0	0	0	0	0	0	0	0	0	0	0	0	0	0	0	0	0	0	0	0	0	0
ENSG00000079102__RUNX1T1	32.1	0	0	0	0	0	0	0	10	0	0	0	20	0	0	0	0	3	0	7	0	0	17	1	0	0	0	0	0	0	0	0	19	0	0	0	3	16	0	0	0	7	7	0	23.1	0	24.1	9	0
ENSG00000079134__THOC1	2	0	0	0	0	0	0	0	1	0	0	0	5	0	0	0	0	0	0	0	0	0	0	0	0	0	0	0	0	0	0	0	1	0	0	0	0	2	0	0	0	5	0	0	0	0	0	2	0
ENSG00000079150__FKBP7	1	0	0	0	0	0	0	0	0	0	0	0	0	0	0	0	0	0	0	0	0	0	0	0	0	0	0	0	0	0	0	0	0	0	0	0	0	0	0	0	0	0	0	0	0	0	0	0	0
ENSG00000079156__OSBPL6	1	0	0	0	0	0	0	0	0	0	0	0	0	0	0	0	0	0	0	0	0	0	0	0	0	0	0	0	0	0	0	0	0	0	0	0	0	5	0	0	0	0	1	0	1	0	0	0	0
ENSG00000079215__SLC1A3	0	0	0	0	0	0	0	0	0	0	0	0	1	0	0	0	0	0	0	2	0	0	3	1	0	0	0	0	0	0	0	0	1	0	0	0	3	0	0	0	0	2	0	0	4	0	0	0	0
ENSG00000079246__XRCC5	20	0	1	0	0	0	0	0	5	0	0	0	8	0	0	0	0	1	0	6	0	0	5	1	0	0	0	0	0	0	0	0	22.1	0	0	0	5	16	0	0	0	8	4	0	5	0	5	9	0
ENSG00000079277__MKNK1	5	0	0	0	0	0	0	0	0	0	0	0	0	0	0	0	0	0	0	1	0	0	0	0	0	0	0	0	0	0	0	0	4	0	0	0	1	2	0	0	0	0	0	0	1	0	0	1	0
ENSG00000079313__REXO1	15	0	0	0	0	0	0	0	1	0	0	0	4	0	0	0	0	1	0	4	0	0	5	0	0	1	0	0	0	0	0	0	13	0	0	0	2	5	0	0	0	1	3	0	0	0	2	2	0
ENSG00000079332__SAR1A	8	0	0	0	0	0	0	0	2	0	0	0	1	0	0	0	0	3	0	1	0	0	3	0	0	0	0	0	0	0	0	0	10	0	0	0	0	7	0	0	0	1	1	0	0	0	1	4	0
ENSG00000079335__CDC14A	1	0	0	0	0	0	0	0	0	0	0	0	0	0	0	0	0	0	0	0	0	0	0	0	0	0	0	0	0	0	0	0	0	0	0	0	0	0	0	0	0	0	0	0	0	0	0	0	0
ENSG00000079337__RAPGEF3	2	0	0	0	0	0	0	0	1	0	0	0	0	0	0	0	0	0	0	0	0	0	0	0	0	0	0	0	0	0	0	0	0	0	0	0	0	0	0	0	0	0	0	0	0	0	0	2	0
ENSG00000079385__CEACAM1	1	0	0	0	0	0	0	0	0	0	0	0	0	0	0	0	0	0	0	0	0	0	0	0	0	0	0	0	0	0	0	0	0	0	0	0	0	0	0	0	0	0	0	0	0	0	0	0	0
ENSG00000079387__SENP1	2	0	0	0	0	0	0	0	0	0	0	0	2	0	0	0	0	0	0	0	0	0	2	0	0	0	0	0	0	0	0	0	5	0	0	0	0	2	0	0	0	2	0	0	1	0	1	3	0
ENSG00000079393__DUSP13	0	0	0	0	0	0	0	0	0	0	0	0	0	0	0	0	0	0	0	0	0	0	0	0	0	0	0	0	0	0	0	0	0	0	0	0	0	0	0	0	0	0	0	0	0	0	0	0	0
ENSG00000079432__CIC	2	0	0	0	0	0	0	0	0	0	0	0	0	0	0	0	0	0	0	0	0	0	0	0	0	0	0	0	0	0	0	0	2	0	0	0	1	1	0	0	0	0	0	0	0	0	2	1	0
ENSG00000079435__LIPE	1	0	0	0	0	0	0	0	0	0	0	0	0	0	0	0	0	0	0	0	0	0	0	0	0	0	0	0	0	0	0	0	0	0	0	0	0	0	0	0	0	0	0	0	0	0	0	0	0
ENSG00000079459__FDFT1	20	0	0	0	0	3	0	0	3	0	0	0	6	0	0	0	0	1	0	2	0	0	11	0	0	0	0	0	0	0	0	0	21.1	0	0	0	15	17	0	0	0	6	3	0	4	0	13	12	0
ENSG00000079462__PAFAH1B3	10	0	1	1	0	0	0	0	3	0	0	0	11	0	0	0	0	1	0	1	0	0	6	0	0	0	0	0	0	0	0	0	11	0	0	0	1	6	0	0	0	1	0	0	2	0	2	6	0
ENSG00000079482__OPHN1	2	0	0	0	0	0	0	0	0	0	0	0	2	0	0	0	0	0	0	1	0	0	0	0	0	0	0	0	0	0	0	0	1	0	0	0	2	0	0	0	0	1	0	0	0	0	0	1	0
ENSG00000079616__KIF22	12	0	0	0	0	0	0	0	0	0	0	0	0	0	0	0	0	0	0	0	0	0	0	0	0	0	0	0	0	0	0	0	2	0	0	0	0	10	0	0	0	0	3	0	0	0	0	6	0
ENSG00000079689__SCGN	0	0	0	0	0	0	0	0	0	0	0	0	0	0	0	0	0	0	0	0	0	0	0	0	0	0	0	0	0	0	0	0	0	0	0	0	0	0	0	0	0	0	0	0	0	0	0	0	0
ENSG00000079691__CARMIL1	1	0	0	0	0	0	0	0	0	0	0	0	0	0	0	0	0	2	0	0	0	0	1	0	0	0	0	0	0	0	0	0	1	0	0	0	0	0	0	0	0	0	1	0	0	0	0	1	0
ENSG00000079739__PGM1	2	0	0	0	0	1	0	0	0	0	0	0	1	0	0	0	0	0	0	0	0	0	0	0	0	0	0	0	0	0	0	0	4	0	0	0	0	5	0	0	0	0	0	0	0	0	3	1	0
ENSG00000079785__DDX1	7	0	0	0	0	0	0	0	1	0	0	0	6	0	0	0	0	1	0	4	0	0	5	1	0	0	0	0	0	0	0	0	12	0	0	0	3	8	0	0	0	3	2	0	2	0	1	4	0
ENSG00000079805__DNM2	8	0	0	0	0	0	0	0	0	0	0	0	1	0	0	0	0	1	0	0	0	0	2	0	0	0	0	0	0	0	0	0	9	0	0	0	4	8	0	0	0	2	0	0	0	0	1	1	0
ENSG00000079819__EPB41L2	36.2	0	0	0	0	1	1	0	4	0	0	0	10	0	0	0	0	1	0	9	0	0	17	1	0	0	0	0	0	0	0	0	27.1	0	0	0	4	16	0	0	0	4	10	0	6	0	3	21.1	0
ENSG00000079841__RIMS1	0	0	0	0	0	0	0	0	0	0	0	0	0	0	0	0	0	0	0	0	0	0	0	0	0	0	0	0	0	0	0	0	0	0	0	0	0	0	0	0	0	0	0	0	0	0	0	0	0
ENSG00000079931__MOXD1	0	0	0	0	0	0	0	0	0	0	0	0	0	0	0	0	0	0	0	0	0	0	0	0	0	0	0	0	0	0	0	0	0	0	0	0	0	0	0	0	0	0	0	0	0	0	0	1	0
ENSG00000079950__STX7	6	0	0	0	0	1	0	0	1	1	0	0	1	0	0	0	0	3	0	2	0	0	3	1	0	0	0	1	0	0	0	0	11	0	0	0	0	1	0	0	0	2	0	0	3	0	1	8	0
ENSG00000079974__RABL2B	3	0	0	0	0	0	0	0	1	0	0	0	0	0	0	0	0	0	0	0	0	0	7	0	0	0	0	0	0	0	0	0	4	0	0	0	1	0	0	0	0	2	0	0	1	0	0	0	0
ENSG00000079999__KEAP1	6	0	0	0	0	0	0	0	0	0	0	0	1	0	0	0	0	3	0	0	0	0	1	0	0	0	0	0	0	0	0	0	3	0	0	0	3	1	0	0	0	0	0	0	0	0	0	2	0
ENSG00000080189__SLC35C2	0	0	0	0	0	0	0	0	0	0	0	0	0	0	0	0	0	2	0	0	0	0	0	0	0	0	0	0	0	0	0	0	8	0	0	0	0	1	0	0	0	0	0	0	0	0	1	2	0
ENSG00000080200__CRYBG3	0	0	0	0	0	0	0	0	0	0	0	0	0	0	0	0	0	0	0	0	0	0	0	0	0	0	0	0	0	0	0	0	0	0	0	0	0	2	0	0	0	0	0	0	0	0	0	1	1
ENSG00000080293__SCTR	0	0	0	0	0	0	0	0	0	0	0	0	0	0	0	0	0	0	0	0	0	0	0	0	0	0	0	0	0	0	0	0	0	0	0	0	0	0	0	0	0	0	0	0	0	0	0	0	0
ENSG00000080298__RFX3	0	0	0	0	0	0	0	0	0	0	0	0	3	0	0	0	0	0	0	0	0	0	0	0	0	0	0	0	0	0	0	0	1	0	0	0	0	0	0	0	0	0	0	0	0	0	0	1	1
ENSG00000080345__RIF1	18	0	0	0	0	0	0	0	0	0	0	0	10	0	0	0	0	0	0	4	0	0	7	1	0	0	0	0	0	0	0	0	18	0	0	0	7	8	0	0	0	2	3	0	3	0	1	9	0
ENSG00000080371__RAB21	8	0	0	0	0	0	0	0	1	0	0	0	6	0	0	0	0	1	0	1	0	0	2	1	0	0	0	0	0	0	0	0	3	0	0	0	0	2	0	0	0	4	1	0	1	0	3	1	0
ENSG00000080493__SLC4A4	1	0	0	0	0	0	0	0	0	0	0	0	0	0	0	0	0	0	0	0	0	0	0	0	0	0	0	0	0	0	0	0	0	0	0	0	0	0	0	0	0	0	0	0	0	0	0	0	0
ENSG00000080503__SMARCA2	4	0	0	0	0	0	0	0	0	0	0	0	1	0	0	0	0	0	0	0	0	0	1	0	0	0	0	0	0	0	0	0	2	0	0	0	0	4	0	0	0	0	2	0	1	0	1	1	0
ENSG00000080546__SESN1	5	0	0	0	0	0	0	0	1	0	0	0	0	0	0	0	0	0	0	1	0	0	0	0	0	0	0	0	0	0	0	0	1	0	0	0	2	2	0	0	0	0	0	0	2	0	0	0	0
ENSG00000080561__MID2	0	0	0	0	0	0	0	0	0	0	0	0	0	0	0	0	0	0	0	0	0	0	0	0	0	0	0	0	0	0	0	0	0	0	0	0	0	0	0	0	0	0	0	0	0	0	0	0	0
ENSG00000080573__COL5A3	1	0	0	0	0	0	0	0	0	0	0	0	0	0	0	0	0	0	0	0	0	0	0	0	0	0	0	0	0	0	0	0	0	0	0	0	0	1	0	0	0	0	0	0	0	0	0	0	0
ENSG00000080603__SRCAP	0	0	0	0	0	0	0	0	0	0	0	0	0	0	0	0	0	0	0	0	0	0	0	1	0	0	0	0	0	0	0	0	2	0	0	0	0	0	0	0	0	0	0	0	0	0	0	0	0
ENSG00000080603__SRCAP-cluster	2	0	0	0	0	0	0	0	0	0	0	0	2	0	0	0	0	0	0	0	0	0	0	0	0	0	0	0	0	0	0	0	3	0	0	0	0	0	0	0	0	2	0	0	3	0	0	2	0
ENSG00000080608__PUM3	3	0	0	0	0	0	0	0	1	0	0	0	3	0	0	0	0	0	0	0	0	0	1	2	0	0	0	0	0	0	0	0	1	0	0	0	1	2	0	0	0	1	0	0	0	0	7	1	0
ENSG00000080802__CNOT4	3	0	0	0	0	0	0	0	1	0	0	0	2	0	0	0	0	0	0	0	0	0	3	0	0	0	0	0	0	0	0	0	3	0	0	0	1	4	0	0	0	1	1	0	2	0	1	1	0
ENSG00000080815__PSEN1	6	0	0	0	0	0	0	0	2	0	0	0	1	0	0	0	0	0	0	0	0	0	5	0	0	0	0	0	0	0	0	0	2	0	0	0	1	3	0	0	0	0	0	0	1	0	0	3	0
ENSG00000080819__CPOX	0	0	0	0	0	0	0	0	0	0	0	0	0	0	0	0	0	0	0	0	0	0	3	0	0	0	0	0	0	0	0	0	0	0	0	0	0	0	0	0	0	0	0	0	0	0	1	0	0
ENSG00000080819__CPOX-cluster	0	0	0	0	0	0	0	0	0	0	0	0	0	0	0	0	0	0	0	0	0	0	0	0	0	0	0	0	0	0	0	0	0	0	0	0	0	0	0	0	0	0	0	0	0	0	0	0	0
ENSG00000080822__CLDND1	8	0	0	0	0	1	0	0	2	0	0	0	2	0	0	0	0	1	0	0	0	0	3	0	0	0	0	0	0	0	0	0	6	0	0	0	2	2	0	0	0	1	1	0	2	0	1	11	0
ENSG00000080823__MOK	1	0	0	0	0	0	0	0	0	0	0	0	0	0	0	0	0	0	0	0	0	0	6	0	0	0	0	0	0	0	0	0	0	0	0	0	0	0	0	0	0	1	0	0	3	0	0	3	0
ENSG00000080824__HSP90AA1	93.0	0	0	0	0	6	0	0	29.1	1	0	0	58.4	0	0	0	0	15	0	16	0	1	55.4	5	0	0	0	0	1	0	0	0	131.1	0	0	0	41.2	149.7	0	0	0	20	46.3	0	38.2	0	51.3	61.5	0
ENSG00000080839__RBL1	2	0	0	0	0	0	0	0	0	0	0	0	6	0	0	0	0	0	0	0	0	0	1	0	0	0	0	0	0	0	0	0	1	0	0	0	0	0	0	0	0	0	0	0	0	0	0	3	0
ENSG00000080845__DLGAP4	16	0	0	0	0	0	0	0	0	0	0	0	5	0	0	0	0	1	0	1	0	0	2	0	0	0	0	0	0	0	0	0	8	0	0	0	5	1	0	0	0	3	3	0	2	0	1	5	0
ENSG00000080854__IGSF9B	1	0	0	0	0	0	0	0	0	0	0	0	0	0	0	0	0	0	0	0	0	0	0	0	0	0	0	0	0	0	0	0	0	0	0	0	0	0	0	0	0	0	0	0	0	0	0	0	0
ENSG00000080947__CROCCP3	0	0	0	0	0	0	0	0	0	0	0	0	0	0	0	0	0	0	0	0	0	0	0	0	0	0	0	0	0	0	0	0	0	0	0	0	0	0	0	0	0	0	0	0	0	0	1	0	0
ENSG00000080986__NDC80	4	0	0	0	0	0	0	0	1	0	0	0	3	0	0	0	0	0	0	0	0	0	0	0	0	1	0	0	0	0	0	0	0	0	0	0	0	26.1	0	0	0	0	0	0	0	0	0	6	0
ENSG00000081014__AP4E1	3	0	0	0	0	0	0	0	0	0	0	0	1	0	0	0	0	0	0	0	0	0	2	0	0	0	0	0	0	0	0	0	1	0	0	0	2	0	0	0	0	2	0	0	1	0	1	4	0
ENSG00000081019__RSBN1	2	0	0	0	0	0	0	0	0	0	0	0	2	0	0	0	0	0	0	0	0	0	2	0	0	0	0	0	0	0	0	0	4	0	0	0	0	1	0	0	0	1	0	0	0	0	2	4	0
ENSG00000081026__MAGI3	2	0	0	0	0	0	0	0	0	0	0	0	0	0	0	0	0	0	0	1	0	0	1	0	0	0	0	0	0	0	0	0	3	0	0	0	0	3	0	0	0	0	0	0	1	0	8	1	0
ENSG00000081051__AFP	0	0	0	0	0	0	0	0	0	0	0	0	0	0	0	0	0	0	0	0	0	0	0	0	0	0	0	0	0	0	0	0	0	0	0	0	1	0	0	0	0	0	0	0	0	0	0	0	0
ENSG00000081052__COL4A4	1	0	0	0	0	0	0	0	0	0	0	0	0	0	0	0	0	0	0	0	0	0	0	0	0	0	0	0	0	0	0	0	0	0	0	0	0	0	0	0	0	0	0	0	0	0	0	0	0
ENSG00000081059__TCF7	2	0	0	0	0	0	0	0	0	0	0	0	0	0	0	0	0	0	0	0	0	0	0	0	0	0	0	0	0	0	0	0	0	0	0	0	0	1	0	0	0	1	0	0	0	0	0	1	0
ENSG00000081087__OSTM1	4	0	0	0	0	0	0	0	0	0	0	0	3	0	0	0	0	0	0	0	0	0	1	0	0	0	0	0	0	0	0	0	1	0	0	0	1	1	0	0	0	0	0	0	0	0	0	3	0
ENSG00000081138__CDH7	0	0	0	0	0	0	0	0	0	0	0	0	0	0	0	0	0	0	0	0	0	0	0	0	0	0	0	0	0	0	0	0	0	0	0	0	0	0	0	0	0	0	0	0	0	0	0	0	0
ENSG00000081148__IMPG2	0	0	0	0	0	0	0	0	0	0	0	0	0	0	0	0	0	0	0	0	0	0	0	0	0	0	0	0	0	0	0	0	0	0	0	0	0	0	0	0	0	0	0	0	0	0	1	0	0
ENSG00000081154__PCNP	8	0	0	0	0	0	0	0	1	0	0	0	6	0	0	0	0	3	0	3	0	0	6	1	0	0	0	0	0	0	0	0	10	0	0	0	3	10	0	0	0	2	2	0	4	0	5	3	0
ENSG00000081177__EXD2	4	0	0	0	0	0	0	0	3	0	0	0	1	0	0	0	0	1	0	1	0	0	4	0	0	0	0	0	0	0	0	0	3	0	0	0	0	0	0	0	0	0	0	0	3	0	0	0	0
ENSG00000081181__ARG2	1	0	0	0	0	0	0	0	0	0	0	0	0	0	0	0	0	0	0	0	0	0	2	0	0	0	0	0	0	0	0	0	0	0	0	0	0	0	0	0	0	0	0	0	0	0	0	0	0
ENSG00000081189__MEF2C	3	0	0	0	0	1	0	0	8	0	0	0	0	0	0	0	0	0	0	0	0	0	0	2	0	0	0	0	0	0	0	0	3	0	0	0	0	1	0	0	0	1	0	0	9	0	3	2	0
ENSG00000081237__PTPRC	1	0	0	0	0	0	0	0	0	0	0	0	0	0	0	0	0	0	0	0	0	0	0	0	0	0	0	0	0	0	0	0	0	0	0	0	0	0	0	0	0	0	0	0	0	0	0	0	0
ENSG00000081248__CACNA1S	1	0	0	0	0	0	0	0	0	0	0	0	0	0	0	0	0	0	0	0	0	0	0	0	0	0	0	0	0	0	0	0	0	0	0	0	1	0	0	0	0	0	0	0	0	0	0	0	0
ENSG00000081307__UBA5	2	0	0	0	0	0	0	0	0	0	0	0	0	0	0	0	0	1	0	0	0	0	1	0	0	0	0	0	0	0	0	0	4	0	0	0	2	2	0	0	0	0	1	0	0	0	2	1	0
ENSG00000081320__STK17B	1	0	0	0	0	0	0	0	1	0	0	0	4	0	0	0	0	0	0	0	0	0	0	0	0	0	0	0	0	0	0	0	0	0	0	0	1	4	0	0	0	0	0	0	1	0	2	2	0
ENSG00000081377__CDC14B	3	0	0	0	0	0	0	0	0	0	0	0	0	0	0	0	0	0	0	0	0	0	0	0	0	0	0	0	0	0	0	0	0	0	0	0	0	0	0	0	0	0	0	0	0	0	0	0	0
ENSG00000081386__ZNF510	0	0	0	0	0	0	0	0	0	0	0	0	1	0	0	0	0	0	0	0	0	0	0	0	0	0	0	0	0	0	0	0	1	0	0	0	0	0	0	0	0	1	0	0	0	0	0	2	0
ENSG00000081479__LRP2	1	0	0	0	0	0	0	0	0	0	0	0	0	0	0	0	0	0	0	1	0	0	0	0	0	0	0	0	0	0	0	0	0	0	0	0	0	1	0	0	0	1	0	0	0	0	1	0	0
ENSG00000081665__ZNF506	0	0	0	0	0	0	0	0	0	0	0	0	2	0	0	0	0	0	0	1	0	0	4	0	0	0	0	0	0	0	0	0	2	0	0	0	0	0	0	0	0	0	0	0	1	0	0	0	0
ENSG00000081692__JMJD4	0	0	0	0	0	0	0	0	0	0	0	0	3	0	0	0	0	0	0	1	0	0	0	0	0	0	0	0	0	0	0	0	6	0	0	0	2	1	0	0	0	0	0	0	2	0	1	1	0
ENSG00000081721__DUSP12	2	0	0	0	0	0	0	0	0	0	0	0	1	0	0	0	0	0	0	0	0	0	3	2	0	0	0	0	0	0	0	0	4	0	0	0	3	0	0	0	0	0	0	0	1	0	3	0	0
ENSG00000081760__AACS	0	0	0	0	0	0	0	0	1	0	0	0	0	0	0	0	0	1	0	0	0	0	1	0	0	0	0	0	0	0	0	0	4	0	0	0	0	1	0	0	0	1	0	0	1	0	1	0	0
ENSG00000081791__KIAA0141	0	0	0	0	0	0	0	0	4	0	0	0	0	0	0	0	0	0	0	1	0	0	3	0	0	0	0	0	0	0	0	0	4	0	0	0	3	3	0	0	0	0	0	0	3	0	2	0	0
ENSG00000081803__CADPS2	1	0	0	0	0	0	0	0	0	0	0	0	1	0	0	0	0	0	0	0	0	0	0	0	0	0	0	0	0	0	0	0	0	0	0	0	0	0	0	0	0	0	0	0	0	0	0	1	0
ENSG00000081818__PCDHB4	2	0	0	0	0	0	0	0	0	0	0	0	0	0	0	0	0	0	0	0	0	0	0	0	0	0	0	0	0	0	0	0	0	0	0	0	0	0	0	0	0	0	0	0	1	0	0	0	0
ENSG00000081853__PCDHGA2	0	0	0	0	0	0	0	0	0	0	0	0	0	0	0	0	0	0	0	0	0	0	0	0	0	0	0	0	0	0	0	0	0	0	0	0	0	0	0	0	0	0	0	0	0	0	0	0	0
ENSG00000081870__HSPB11	4	0	0	0	0	0	0	0	2	0	0	0	1	0	0	0	0	3	0	0	0	0	0	2	0	0	0	0	0	0	0	0	9	0	0	0	0	12	0	0	0	1	0	0	0	0	5	2	0
ENSG00000081913__PHLPP1	3	0	0	0	0	0	0	0	0	0	0	0	1	0	0	0	0	1	0	1	0	0	1	0	0	0	0	0	0	0	0	0	0	0	0	0	0	2	0	0	0	0	1	0	0	0	0	6	0
ENSG00000081985__IL12RB2	0	0	0	0	0	0	0	0	0	0	0	0	0	0	0	0	0	0	0	0	0	0	0	0	0	0	0	0	0	0	0	0	0	0	0	0	0	0	0	0	0	0	0	0	0	0	0	0	0
ENSG00000082014__SMARCD3	0	0	0	0	0	0	0	0	0	0	0	0	0	0	0	0	0	0	0	0	0	0	0	0	0	0	0	0	0	0	0	0	0	0	0	0	0	0	0	0	0	1	0	0	0	0	0	0	0
ENSG00000082068__WDR70	5	0	0	0	0	0	0	0	0	0	0	0	1	0	0	0	0	0	0	1	0	0	2	0	0	0	0	1	0	0	0	0	2	0	0	0	1	4	0	0	0	1	2	0	0	0	3	1	0
ENSG00000082146__STRADB	4	0	0	0	0	0	0	0	0	0	0	0	1	0	0	0	0	0	0	2	0	0	1	0	0	0	0	0	0	0	0	0	6	0	0	0	0	5	0	0	0	1	0	0	1	0	1	1	0
ENSG00000082153__BZW1	3	0	0	0	0	2	0	0	1	0	0	0	4	0	0	0	0	0	0	2	0	2	2	0	1	0	0	0	0	0	0	0	0	0	0	0	4	5	0	0	0	3	2	0	3	0	2	2	0
ENSG00000082175__PGR	0	0	0	0	0	0	0	0	0	0	0	0	0	0	0	0	0	0	0	0	0	0	0	0	0	0	0	0	0	0	0	0	0	0	0	0	0	0	0	0	0	0	0	0	0	0	0	0	0
ENSG00000082196__C1QTNF3	0	0	0	0	0	0	0	0	0	0	0	0	0	0	0	0	0	0	0	0	0	0	0	0	0	0	0	0	0	0	0	0	0	0	0	0	0	0	0	0	0	0	0	0	0	0	0	0	0
ENSG00000082196__C1QTNF3-cluster	3	0	0	0	0	0	0	0	0	1	0	0	0	0	0	0	0	0	0	2	0	0	2	1	0	0	0	0	0	0	0	0	3	0	0	0	0	1	0	0	0	0	0	0	0	0	2	0	0
ENSG00000082212__ME2	4	0	0	0	0	0	0	0	1	0	0	0	2	0	0	0	0	2	0	1	0	0	2	2	0	0	0	0	0	0	0	0	4	0	0	0	0	3	0	0	0	0	1	0	2	0	2	6	0
ENSG00000082213__C5orf22	3	0	0	0	0	0	0	0	1	0	0	0	2	0	0	0	0	0	0	1	0	0	1	0	0	0	0	0	0	0	0	0	3	0	0	0	0	2	0	0	0	1	1	0	0	0	1	2	0
ENSG00000082258__CCNT2	4	0	0	0	0	0	0	0	4	0	0	0	4	0	0	0	0	0	0	0	0	0	0	0	0	0	0	0	0	0	0	0	3	0	0	0	1	3	0	0	0	1	0	0	0	0	0	1	0
ENSG00000082269__FAM135A	11	0	0	0	0	0	0	0	2	0	0	0	2	0	0	0	0	2	0	1	0	0	9	1	0	0	0	0	0	0	0	0	16	0	0	0	3	2	0	0	0	3	1	0	10	0	2	6	0
ENSG00000082438__COBLL1	3	0	0	0	0	0	0	0	0	0	0	0	0	0	0	0	0	1	0	1	0	0	0	1	0	0	0	0	0	0	0	0	0	0	0	0	1	5	0	0	0	0	0	0	0	0	1	0	0
ENSG00000082458__DLG3	4	0	0	0	0	0	0	0	1	0	0	0	2	0	0	0	0	1	0	4	0	0	1	1	0	0	0	0	0	0	0	0	2	0	0	0	0	6	0	0	0	1	0	0	1	0	0	1	0
ENSG00000082512__TRAF5	0	0	0	0	0	0	0	0	0	0	0	0	0	0	0	0	0	0	0	0	0	0	0	0	0	0	0	0	0	0	0	0	0	0	0	0	0	0	0	0	0	0	0	0	0	0	0	0	0
ENSG00000082515__MRPL22	8	0	0	0	0	0	0	0	0	0	0	0	9	0	0	0	0	2	0	0	0	0	4	0	0	0	0	0	0	0	0	0	10	0	0	0	3	13	0	0	0	1	1	0	5	0	1	5	0
ENSG00000082516__GEMIN5	5	0	0	0	0	0	0	0	0	0	0	0	2	0	0	0	0	0	0	0	0	0	0	0	0	0	0	0	0	0	0	0	6	0	0	0	0	0	0	0	0	1	2	0	2	0	1	2	0
ENSG00000082641__NFE2L1	3	0	0	0	0	0	0	0	1	0	0	0	3	0	0	0	0	0	0	0	0	0	3	0	0	0	0	0	0	0	0	0	8	0	0	0	2	1	0	0	0	3	2	0	1	0	0	2	0
ENSG00000082701__GSK3B	13	0	0	0	0	0	0	0	0	1	0	0	1	0	0	0	0	0	0	1	0	0	3	0	0	0	0	0	0	0	0	0	7	0	0	0	2	5	0	0	0	2	0	0	5	0	0	2	0
ENSG00000082781__ITGB5	22.1	0	0	0	0	0	0	0	3	0	0	0	1	0	0	0	0	2	0	5	0	0	8	2	0	0	0	0	0	0	0	0	17	0	0	0	3	1	0	0	0	0	1	0	5	0	1	1	0
ENSG00000082805__ERC1	1	0	0	0	0	0	0	0	0	0	0	0	0	0	0	0	0	0	0	0	0	0	3	0	0	0	0	0	0	0	0	0	1	0	0	0	4	9	0	0	0	2	0	0	1	0	4	3	0
ENSG00000082898__XPO1	16	0	0	0	0	0	0	0	1	0	0	0	10	0	0	0	0	4	0	1	0	0	6	3	0	0	0	0	0	0	0	0	21.1	0	0	0	4	12	0	0	0	0	2	0	3	0	5	18	0
ENSG00000082996__RNF13	7	0	0	0	0	1	0	0	0	0	0	0	0	0	0	0	0	0	0	3	0	0	2	0	0	0	0	0	0	0	0	0	5	0	0	0	1	4	0	0	0	0	0	0	0	0	1	7	0
ENSG00000083067__TRPM3	0	0	0	0	0	0	0	0	0	0	0	0	0	0	0	0	0	0	0	0	0	0	0	1	0	0	0	0	0	0	0	0	0	0	0	0	0	0	0	0	0	0	0	0	0	0	0	0	0
ENSG00000083093__PALB2	2	0	0	0	0	0	0	0	0	0	0	0	1	0	0	0	0	0	0	1	0	0	1	0	0	0	0	0	0	0	0	0	0	0	0	0	0	0	0	0	0	2	0	0	0	0	0	0	0
ENSG00000083097__DOPEY1	1	0	0	0	0	0	0	0	0	0	0	0	0	0	0	0	0	0	0	0	0	0	2	0	0	0	0	0	0	0	0	0	0	0	0	0	0	0	0	0	0	0	0	0	1	0	0	0	0
ENSG00000083099__LYRM2	9	0	0	0	0	0	0	0	0	0	0	0	8	0	0	0	0	0	0	6	0	0	3	0	0	0	0	0	0	0	0	0	10	0	0	0	2	7	0	0	0	1	0	0	0	0	3	1	0
ENSG00000083123__BCKDHB	2	0	0	0	0	0	0	0	0	0	0	0	1	0	0	0	0	1	0	0	0	0	0	1	0	0	0	0	0	0	0	0	1	0	0	0	0	0	0	0	0	1	1	0	0	0	0	0	0
ENSG00000083168__KAT6A	18	0	0	0	0	0	0	0	2	0	0	0	6	0	0	0	0	2	0	0	0	0	4	0	0	0	0	0	0	0	0	0	8	0	0	0	0	5	0	0	0	2	1	0	3	0	3	8	0
ENSG00000083223__ZCCHC6	3	0	0	0	0	0	0	0	0	0	0	0	1	0	0	0	0	0	0	0	0	0	0	1	0	0	0	0	0	0	0	0	0	0	0	0	0	1	0	0	0	0	0	0	1	0	0	0	0
ENSG00000083290__ULK2	2	0	0	0	0	0	0	0	0	0	0	0	0	0	0	0	0	1	0	0	0	0	0	1	0	0	0	0	0	0	0	0	4	0	0	0	0	0	0	0	0	0	0	0	0	0	0	1	0
ENSG00000083312__TNPO1	16	0	0	0	0	0	0	0	2	0	0	0	6	0	0	0	0	3	0	8	0	0	7	2	0	0	0	0	0	0	0	0	12	0	0	0	1	4	0	0	0	3	1	0	4	0	7	9	0
ENSG00000083444__PLOD1	2	0	0	0	0	0	0	0	0	0	0	0	0	0	0	0	0	0	0	1	0	0	3	0	0	0	0	0	0	0	0	0	6	0	0	0	0	1	0	0	0	2	0	0	0	0	0	0	0
ENSG00000083454__P2RX5	0	0	0	0	0	0	0	0	0	0	0	0	0	0	0	0	0	0	0	0	0	0	0	0	0	0	0	0	0	0	0	0	0	0	0	0	0	0	0	0	0	0	0	0	0	0	0	0	0
ENSG00000083454__P2RX5-cluster	3	0	0	0	0	1	0	0	1	0	0	0	3	0	0	0	0	0	0	1	0	0	0	1	0	0	0	0	0	0	0	0	2	0	0	0	1	3	0	0	0	1	1	0	3	0	0	2	0
ENSG00000083457__ITGAE	1	0	0	0	0	0	0	0	0	0	0	0	0	0	0	0	0	1	0	2	0	0	1	0	0	0	0	0	0	0	0	0	3	0	0	0	1	1	0	0	0	0	0	0	0	0	0	1	0
ENSG00000083520__DIS3	10	0	0	0	0	0	0	0	0	0	0	0	0	0	0	0	0	0	0	0	0	0	3	0	0	0	0	0	0	0	0	0	9	0	0	0	1	2	0	0	0	2	0	0	0	0	0	7	0
ENSG00000083535__PIBF1	3	0	0	0	0	0	0	0	0	0	0	0	0	0	0	0	0	0	0	0	0	0	4	0	0	0	0	0	0	0	0	0	3	0	0	0	1	1	0	0	0	0	0	0	0	0	0	0	0
ENSG00000083544__TDRD3	2	0	0	0	0	0	0	0	0	0	0	0	1	0	0	0	0	0	0	0	0	0	0	0	0	0	0	0	0	0	0	0	2	0	0	0	0	0	0	0	0	0	0	0	0	0	0	2	0
ENSG00000083635__NUFIP1	6	0	0	0	0	0	0	0	0	0	0	0	3	0	0	0	0	0	0	0	0	0	2	0	0	0	0	0	0	0	0	0	4	0	0	0	1	0	0	0	0	0	0	0	1	0	0	2	0
ENSG00000083642__PDS5B	13	0	0	0	0	0	0	0	0	0	0	0	5	0	0	0	0	1	0	0	0	0	2	0	0	0	0	0	0	0	0	0	7	0	0	0	2	11	0	0	0	3	2	0	1	0	0	4	2
ENSG00000083720__OXCT1	7	0	0	0	0	0	0	0	0	0	0	0	1	0	0	0	0	1	0	0	0	0	0	0	0	0	0	0	0	0	0	0	2	0	0	0	0	0	0	0	0	0	0	0	0	0	0	7	0
ENSG00000083750__RRAGB	0	0	0	0	0	0	0	0	0	0	0	0	0	0	0	0	0	0	0	0	0	0	0	0	0	0	0	0	0	0	0	0	1	0	0	0	0	1	0	0	0	0	0	0	0	0	0	0	0
ENSG00000083799__CYLD	0	0	0	0	0	0	0	0	0	0	0	0	0	0	0	0	0	0	0	0	0	0	0	0	0	0	0	0	0	0	0	0	0	0	0	0	1	0	0	0	0	0	0	0	0	0	0	0	0
ENSG00000083807__SLC27A5	2	0	0	0	0	1	0	0	0	0	0	0	1	0	0	0	0	0	0	2	0	0	1	0	0	0	0	0	0	0	0	0	4	0	0	0	0	0	0	0	0	0	0	0	0	0	0	0	0
ENSG00000083812__ZNF324	3	0	0	0	0	0	0	0	0	0	0	0	0	0	0	0	0	0	0	0	0	0	1	0	0	0	0	0	0	0	0	0	1	0	0	0	0	0	0	0	0	1	0	0	0	0	0	0	0
ENSG00000083814__ZNF671	0	0	0	0	0	0	0	0	0	0	0	0	0	0	0	0	0	0	0	0	0	0	0	0	0	0	0	0	0	0	0	0	0	0	0	0	0	0	0	0	0	0	0	0	0	0	0	0	0
ENSG00000083817__ZNF416	0	0	0	0	0	0	0	0	0	0	0	0	0	0	0	0	0	0	0	0	0	0	0	0	0	0	0	0	0	0	0	0	1	0	0	0	1	0	0	0	0	0	0	0	0	0	0	0	0
ENSG00000083828__ZNF586	0	0	0	0	0	0	0	0	0	0	0	0	0	0	0	0	0	0	0	0	0	0	0	0	0	0	0	0	0	0	0	0	0	0	0	0	0	0	0	0	0	0	0	0	0	0	0	0	0
ENSG00000083838__ZNF446	3	0	0	0	0	0	0	0	0	0	0	0	0	0	0	0	0	0	0	0	0	0	0	0	0	0	0	0	0	0	0	0	0	0	0	0	2	0	0	0	0	0	0	0	0	0	0	0	0
ENSG00000083838__ZNF446-cluster	0	0	0	0	0	0	0	0	0	0	0	0	0	0	0	0	0	0	0	0	0	0	0	0	0	0	0	0	0	0	0	0	0	0	0	0	1	0	0	0	0	0	0	0	0	0	0	0	0
ENSG00000083844__ZNF264	1	0	0	0	0	0	0	0	0	0	0	0	9	0	0	0	0	1	0	1	0	0	2	0	0	0	0	0	0	0	0	0	5	0	0	0	0	3	0	0	0	2	0	0	5	0	1	2	0
ENSG00000083845__RPS5	129.0	0	0	0	0	4	0	0	19	1	0	0	68.6	0	0	0	0	5	0	17	0	0	30.1	4	0	0	0	0	0	0	0	0	142.4	0	0	0	35.2	74.7	0	0	0	17	14	1	33.1	0	39.2	29.1	0
ENSG00000083857__FAT1	23.1	0	0	0	0	0	0	0	2	0	0	0	0	0	0	0	0	0	0	2	0	0	12	1	0	0	0	1	0	0	0	0	13	0	0	0	2	4	0	0	0	5	2	0	2	0	7	4	0
ENSG00000083896__YTHDC1	8	0	0	0	0	0	0	0	1	0	0	0	3	0	0	0	0	0	0	2	0	0	3	0	0	0	0	0	0	0	0	0	6	0	0	0	2	4	0	0	0	2	2	0	0	0	0	3	0
ENSG00000083937__CHMP2B	8	0	0	0	0	0	0	0	1	0	0	0	6	0	0	0	1	6	0	5	0	0	7	3	0	0	0	0	0	0	0	0	9	0	0	0	9	8	0	0	0	10	2	0	2	0	1	10	0
ENSG00000084070__SMAP2	5	0	0	0	0	0	0	0	0	1	0	0	0	0	0	0	0	0	0	0	0	0	2	0	0	0	0	0	0	0	0	0	0	0	0	0	0	0	0	0	0	1	0	0	0	0	0	0	0
ENSG00000084072__PPIE	2	0	0	0	0	0	0	0	0	0	0	0	0	0	0	0	0	0	0	0	0	0	0	0	0	0	0	0	0	0	0	0	2	0	0	0	0	0	0	0	0	0	0	0	0	0	0	0	0
ENSG00000084073__ZMPSTE24	7	0	0	0	0	0	0	0	0	0	0	0	4	0	0	0	0	0	0	0	0	0	8	0	0	0	0	0	0	0	0	0	10	0	0	0	7	7	0	0	0	2	0	0	1	0	1	1	0
ENSG00000084090__STARD7	24.1	0	0	0	0	0	0	0	1	0	0	0	5	0	0	0	0	2	0	4	0	0	6	0	0	0	0	0	0	0	0	0	13	0	0	0	1	9	0	0	0	0	0	0	3	0	3	3	0
ENSG00000084092__NOA1	4	0	0	0	0	0	0	0	2	0	0	0	4	0	0	0	0	0	0	0	0	0	1	0	0	0	0	0	0	0	0	0	3	0	0	0	0	0	0	0	0	0	0	0	1	0	4	2	0
ENSG00000084093__REST	11	0	0	0	0	0	0	0	1	0	0	0	5	0	0	0	0	0	0	6	0	0	17	0	0	0	0	0	0	0	0	0	13	0	0	0	4	7	0	0	0	1	2	0	8	0	7	5	0
ENSG00000084112__SSH1	11	0	0	0	0	0	0	0	3	0	0	0	6	0	0	0	0	2	0	6	0	0	11	1	0	0	0	0	0	0	0	0	18	0	0	0	5	8	0	0	0	4	6	0	4	0	5	8	0
ENSG00000084207__GSTP1	29.1	0	0	0	0	1	0	0	3	0	0	0	13	0	0	0	0	0	0	8	0	0	13	2	0	0	0	1	0	0	0	0	41.2	0	0	0	11	15	0	0	0	5	3	0	6	0	11	10	0
ENSG00000084234__APLP2	24.1	0	0	0	0	2	0	0	3	0	0	0	7	0	0	0	0	4	0	5	0	0	9	0	0	0	0	0	0	1	0	0	13	0	0	0	2	20	0	0	0	4	4	0	6	0	5	6	0
ENSG00000084444__FAM234B	0	0	0	0	0	0	0	0	0	0	0	0	0	0	0	0	0	0	0	0	0	0	0	0	0	0	0	0	0	0	0	0	0	0	0	0	0	0	0	0	0	0	0	0	0	0	0	0	0
ENSG00000084453__SLCO1A2	0	0	0	0	0	0	0	0	0	0	0	0	0	0	0	0	0	0	0	0	0	0	0	0	0	0	0	0	0	0	0	0	0	0	0	0	0	0	0	0	0	0	0	0	0	0	0	0	0
ENSG00000084463__WBP11	4	0	0	0	0	2	0	0	0	0	0	0	6	0	0	0	0	1	0	0	0	0	1	0	0	0	0	0	0	0	0	0	2	0	0	0	1	3	0	0	0	1	0	0	2	0	2	2	0
ENSG00000084623__EIF3I	19	0	0	0	0	1	0	0	2	0	0	0	1	0	0	0	0	1	0	7	0	0	5	1	0	0	1	0	0	0	0	0	25.1	0	0	0	3	13	0	0	0	5	3	0	3	0	10	9	0
ENSG00000084636__COL16A1	0	0	0	0	0	0	0	0	0	0	0	0	0	0	0	0	0	0	0	0	0	0	0	0	0	0	0	0	0	0	0	0	2	0	0	0	2	0	0	0	0	0	0	0	0	0	0	0	0
ENSG00000084652__TXLNA	2	0	0	0	0	0	0	0	0	0	0	0	3	0	0	0	0	0	0	0	0	0	3	1	0	0	0	0	0	0	0	0	3	0	0	0	2	1	0	0	0	0	0	0	0	0	0	1	0
ENSG00000084676__NCOA1	3	0	0	0	0	0	0	0	0	0	0	0	0	0	0	0	0	0	0	0	0	0	3	0	0	0	0	0	0	0	0	0	1	0	0	0	0	5	0	0	0	0	0	0	0	0	0	2	0
ENSG00000084693__AGBL5	1	0	0	0	0	0	0	0	0	0	0	0	0	0	0	0	0	1	0	2	0	0	1	0	0	0	0	0	0	0	0	0	3	0	0	0	1	6	0	0	0	0	0	0	0	0	1	1	0
ENSG00000084710__EFR3B	15	0	0	0	0	0	0	0	2	0	0	0	3	0	0	0	0	1	0	10	0	0	9	0	0	0	0	0	0	0	0	0	9	0	0	0	3	4	0	0	0	3	2	0	5	0	4	1	0
ENSG00000084731__KIF3C	3	0	0	0	0	0	0	0	0	0	0	0	2	0	0	0	0	0	0	0	0	0	1	0	0	0	0	0	0	0	0	0	1	0	0	0	0	3	0	0	0	1	0	0	0	0	1	3	0
ENSG00000084733__RAB10	8	0	0	0	0	0	0	0	0	0	0	0	4	0	0	0	0	1	0	2	0	0	10	1	0	0	0	0	0	0	0	0	6	0	0	0	4	3	0	0	0	0	3	0	1	0	1	7	0
ENSG00000084754__HADHA	23.1	0	0	0	0	0	0	0	5	1	0	0	3	0	0	0	0	0	0	7	0	0	15	1	0	0	1	0	0	0	0	0	27.1	0	0	0	7	20	0	0	0	8	0	0	4	0	7	8	0
ENSG00000084764__MAPRE3	0	0	0	0	0	0	0	0	0	0	0	0	0	0	0	0	0	0	0	0	0	0	0	0	0	0	0	0	0	0	0	0	0	0	0	0	0	0	0	0	0	0	0	0	0	0	0	0	0
ENSG00000084774__CAD	2	0	0	0	0	0	0	0	0	0	0	0	1	0	0	0	0	0	0	0	0	0	4	0	0	0	0	0	0	0	0	0	7	0	0	0	4	2	0	0	0	0	1	0	0	0	0	2	0
ENSG00000085063__CD59	7	0	0	0	1	1	0	0	3	0	0	0	5	0	0	0	0	2	0	3	0	0	1	1	0	0	0	0	0	0	0	0	9	0	0	0	4	12	0	0	0	1	4	0	4	0	0	4	0
ENSG00000085117__CD82	0	0	0	0	0	0	0	0	0	0	0	0	0	0	0	0	0	0	0	0	0	0	0	0	0	0	0	0	0	0	0	0	0	0	0	0	0	0	0	0	0	0	0	0	0	0	0	0	0
ENSG00000085185__BCORL1	1	0	0	0	0	0	0	0	0	0	0	0	1	0	0	0	0	0	0	0	0	0	1	0	0	0	0	0	0	0	0	0	4	0	0	0	0	2	0	0	0	1	0	0	2	0	0	0	0
ENSG00000085224__ATRX	26.1	0	0	0	0	0	0	0	2	0	0	0	12	0	0	0	0	1	0	8	0	0	11	0	0	0	0	0	0	0	0	0	20	0	0	0	10	19	0	0	0	5	0	0	9	0	4	7	0
ENSG00000085231__AK6	6	0	0	0	0	0	0	0	5	2	0	0	1	0	0	0	0	2	0	2	0	0	3	1	0	0	0	0	0	0	0	0	9	0	0	0	4	9	0	0	0	1	0	0	1	0	6	7	0
ENSG00000085274__MYNN	2	0	0	0	0	1	0	0	0	0	0	0	0	0	0	0	0	0	0	1	0	0	0	1	0	0	0	0	0	0	0	0	1	0	0	0	0	1	0	0	0	0	0	0	0	0	0	1	0
ENSG00000085276__MECOM	0	0	0	0	0	0	0	0	0	0	0	0	0	0	0	0	0	0	0	0	0	0	0	0	0	0	0	0	0	0	0	0	0	0	0	0	0	0	0	0	0	0	0	0	0	0	0	0	0
ENSG00000085365__SCAMP1	14	0	0	0	0	1	0	0	2	0	0	0	4	0	0	0	0	1	0	3	0	0	7	0	0	0	0	0	0	0	2	0	11	0	0	0	3	7	0	0	0	3	2	0	4	0	3	3	0
ENSG00000085377__PREP	2	0	0	0	0	0	0	0	0	0	0	0	0	0	0	0	0	0	0	1	0	0	3	0	0	0	0	0	0	0	0	0	2	0	0	0	0	3	0	0	0	3	0	0	1	0	1	0	0
ENSG00000085382__HACE1	2	0	0	0	0	0	0	0	0	0	0	0	1	0	0	0	0	0	0	0	0	0	0	0	0	0	0	0	0	0	0	0	1	0	0	0	0	1	0	0	0	0	0	0	0	0	0	1	0
ENSG00000085415__SEH1L	11	0	0	0	0	0	0	0	0	0	0	0	2	0	0	0	0	1	0	4	0	0	4	1	0	0	0	0	0	0	0	0	6	0	0	0	2	2	0	0	0	0	2	0	1	0	2	2	1
ENSG00000085433__WDR47	0	0	0	0	0	0	0	0	0	0	0	0	0	0	0	0	0	0	0	0	0	0	0	0	0	0	0	0	0	0	0	0	1	0	0	0	0	0	0	0	0	0	0	0	0	0	0	0	0
ENSG00000085449__WDFY1	10	0	0	0	0	0	0	0	0	0	0	0	1	0	0	0	0	0	0	0	0	0	1	0	0	0	0	0	0	0	0	0	3	0	0	0	0	3	0	0	0	0	0	0	0	0	0	1	0
ENSG00000085465__OVGP1	1	0	0	0	0	0	0	0	0	0	0	0	0	0	0	0	0	0	0	0	0	0	0	0	0	0	0	0	0	0	0	0	0	0	0	0	0	0	0	0	0	0	0	0	0	0	0	0	0
ENSG00000085491__SLC25A24	2	0	0	0	0	0	0	0	0	0	0	0	3	0	0	0	0	0	0	0	0	0	3	2	0	0	0	0	0	0	0	0	3	0	0	0	0	1	0	0	0	0	2	0	2	0	2	4	0
ENSG00000085511__MAP3K4	0	0	0	0	0	0	0	0	0	0	0	0	2	0	0	0	0	1	0	0	0	0	0	0	0	0	0	0	0	0	0	0	2	0	0	0	0	0	0	0	0	0	0	0	1	0	0	2	0
ENSG00000085514__PILRA	0	0	0	0	0	0	0	0	0	0	0	0	0	0	0	0	0	0	0	0	0	0	0	0	0	0	0	0	0	0	0	0	1	0	0	0	0	0	0	0	0	0	0	0	0	0	0	0	0
ENSG00000085514__PILRA-cluster	13	0	0	0	0	0	0	0	0	0	0	0	1	0	0	0	0	0	0	4	0	0	1	0	0	0	0	0	0	0	0	0	5	0	0	0	0	0	0	0	0	2	3	0	2	0	0	3	0
ENSG00000085552__IGSF9	2	0	0	0	0	0	0	0	0	0	0	0	1	0	0	0	0	0	0	0	0	0	1	0	0	0	0	0	0	0	0	0	2	0	0	0	0	12	0	0	0	3	1	0	0	0	0	1	0
ENSG00000085563__ABCB1	0	0	0	0	0	0	0	0	0	0	0	0	0	0	0	0	0	0	0	0	0	0	0	0	0	0	0	0	0	0	0	0	0	0	0	0	0	0	0	0	0	0	0	0	0	0	0	0	0
ENSG00000085644__ZNF213	3	0	0	0	0	0	0	0	0	0	0	0	0	0	0	0	0	0	0	0	0	0	0	0	0	0	0	0	0	0	0	0	0	0	0	0	0	0	0	0	0	0	0	0	0	0	0	1	0
ENSG00000085662__AKR1B1	5	0	0	0	0	0	0	0	1	0	0	0	4	0	0	0	0	1	0	2	0	0	4	0	0	0	0	0	0	0	0	0	5	0	0	0	1	3	0	0	0	1	1	0	5	0	1	0	0
ENSG00000085719__CPNE3	17	0	0	0	0	0	0	0	2	0	0	0	6	0	0	0	0	4	0	0	0	0	4	2	0	0	0	0	0	0	0	0	9	0	0	0	1	6	0	0	0	3	1	0	5	0	7	4	0
ENSG00000085721__RRN3	1	0	0	0	0	0	0	0	0	0	0	0	1	0	0	0	0	2	0	1	0	0	1	1	0	0	0	0	0	0	0	0	2	0	0	0	1	0	0	0	0	1	0	0	0	0	2	0	0
ENSG00000085733__CTTN	13	0	0	0	0	0	0	0	0	0	0	0	2	0	0	0	0	2	0	7	0	0	2	2	0	0	0	0	0	0	0	0	7	0	0	0	5	4	0	0	0	6	3	0	0	0	5	3	0
ENSG00000085760__MTIF2	1	0	0	0	0	1	0	0	2	0	0	0	2	0	0	0	0	0	0	0	0	0	1	0	0	0	0	0	0	0	0	0	1	0	0	0	0	3	0	0	0	0	2	0	0	0	1	1	0
ENSG00000085788__DDHD2	4	0	0	0	0	0	0	0	1	0	0	0	0	0	0	0	0	0	0	3	0	0	6	0	0	0	0	0	0	0	0	0	3	0	0	0	0	1	0	0	0	1	2	0	1	0	0	0	0
ENSG00000085831__TTC39A	0	0	0	0	0	0	0	0	0	0	0	0	0	0	0	0	0	0	0	0	0	0	0	0	0	0	0	0	0	0	0	0	0	0	0	0	0	0	0	0	0	1	0	0	0	0	4	0	0
ENSG00000085832__EPS15	8	0	0	0	0	0	0	0	0	0	0	0	7	0	0	0	0	0	0	1	0	0	3	0	0	0	0	0	0	0	0	0	5	0	0	0	8	0	0	0	0	1	1	0	3	0	3	2	0
ENSG00000085840__ORC1	0	0	0	0	0	0	0	0	0	0	0	0	1	0	0	0	0	0	0	0	0	0	0	0	0	0	0	0	0	0	0	0	0	0	0	0	0	0	0	0	0	0	0	0	0	0	0	0	0
ENSG00000085871__MGST2	3	0	0	0	0	0	0	0	0	0	0	0	1	0	0	0	0	1	0	2	0	0	0	0	0	0	0	0	0	0	0	0	3	0	0	0	1	2	0	0	0	1	1	0	1	0	0	1	0
ENSG00000085872__CHERP	6	0	0	0	0	0	0	0	1	0	0	0	7	0	0	0	0	1	0	1	0	0	4	0	0	0	0	0	0	0	0	0	2	0	0	0	2	2	0	0	0	1	3	0	1	0	1	1	0
ENSG00000085872__CHERP-cluster	0	0	0	0	0	0	0	0	0	0	0	0	1	0	0	0	0	0	0	0	0	0	0	0	0	0	0	0	0	0	0	0	0	0	0	0	0	1	0	0	0	0	0	0	0	0	0	0	0
ENSG00000085978__ATG16L1	3	0	0	0	0	0	0	0	0	0	0	0	2	0	0	0	0	0	0	0	0	0	1	0	0	0	0	0	0	0	0	0	2	0	0	0	0	1	0	0	0	1	0	0	0	0	0	1	0
ENSG00000085982__USP40	2	0	0	0	0	0	0	0	0	0	0	0	1	0	0	0	0	0	0	0	0	0	0	0	0	0	0	0	0	0	0	0	4	0	0	0	0	1	0	0	0	0	0	0	0	0	2	4	0
ENSG00000085998__POMGNT1	1	0	0	0	0	0	0	0	1	0	0	0	2	0	0	0	0	0	0	0	0	0	2	0	0	0	0	0	0	0	0	0	0	0	0	0	3	2	0	0	0	1	0	0	1	0	0	0	0
ENSG00000085999__RAD54L	0	0	0	0	0	0	0	0	0	0	0	0	0	0	0	0	0	0	0	0	0	0	0	0	0	0	0	0	0	0	0	0	2	0	0	0	0	4	0	0	0	0	0	0	0	0	0	0	0
ENSG00000086015__MAST2	3	0	0	0	0	0	0	0	1	0	0	0	0	0	0	0	0	0	0	0	0	0	5	0	0	0	0	0	0	0	0	0	6	0	0	0	0	5	0	0	0	1	0	0	3	0	0	0	0
ENSG00000086061__DNAJA1	20	0	0	0	0	1	0	0	4	0	0	0	23.1	0	0	0	0	7	0	9	0	0	11	2	0	0	0	0	0	0	0	0	30.1	0	0	0	11	17	0	0	0	2	4	0	10	0	11	16	0
ENSG00000086062__B4GALT1	4	0	0	0	0	0	0	0	0	0	0	0	1	0	0	0	0	0	0	4	0	0	1	0	0	0	0	0	0	0	0	0	2	0	0	0	1	0	0	0	0	0	0	0	1	0	0	4	0
ENSG00000086065__CHMP5	7	0	0	0	0	1	0	0	1	0	0	0	4	0	0	0	0	0	0	0	0	0	0	0	0	0	0	0	0	0	0	0	5	0	0	0	1	11	0	0	0	2	1	0	1	0	1	3	0
ENSG00000086102__NFX1	7	0	0	0	0	0	0	0	0	0	0	0	2	0	0	0	0	0	0	0	0	0	2	0	0	0	0	0	0	0	0	0	8	0	0	0	0	1	0	0	0	1	0	0	2	0	0	2	0
ENSG00000086159__AQP6	2	0	0	0	0	0	0	0	0	0	0	0	0	0	0	0	0	0	0	0	0	0	0	0	0	0	0	0	0	0	0	0	43.2	0	0	0	0	0	0	0	0	1	0	0	0	0	0	0	0
ENSG00000086189__DIMT1	9	0	0	0	0	0	0	0	0	0	0	0	2	0	0	0	0	2	0	0	0	0	0	2	0	0	0	0	0	0	0	0	2	0	0	0	0	4	0	0	0	2	3	0	0	0	3	1	0
ENSG00000086200__IPO11	2	0	0	0	0	0	0	0	0	0	0	0	2	0	0	0	0	0	0	1	0	0	0	0	0	0	0	0	0	0	0	0	0	0	0	0	0	2	0	0	0	1	0	0	0	0	2	4	0
ENSG00000086232__EIF2AK1	43.2	0	0	0	0	2	0	0	2	0	0	0	9	0	0	0	0	1	0	8	0	0	12	1	0	0	0	0	0	0	0	0	25.1	0	0	0	3	8	0	0	0	6	2	0	1	0	9	9	0
ENSG00000086289__EPDR1	0	0	0	0	0	0	0	0	0	0	0	0	0	0	0	0	0	0	0	0	0	0	0	0	0	0	0	0	0	0	0	0	0	0	0	0	0	0	0	0	0	0	0	0	0	0	0	0	0
ENSG00000086300__SNX10	1	0	0	0	0	0	0	0	0	0	0	0	0	0	0	0	0	0	0	0	0	0	0	0	0	0	0	0	0	0	0	0	0	0	0	0	0	0	0	0	0	0	0	0	0	0	0	0	0
ENSG00000086475__SEPHS1	3	0	0	0	0	0	0	0	0	0	0	0	4	0	0	0	0	0	0	1	0	0	3	1	0	0	0	0	0	0	0	0	5	0	0	0	2	3	0	0	0	0	0	0	0	0	3	2	0
ENSG00000086504__MRPL28	1	0	0	0	0	1	0	0	0	0	0	0	1	0	0	0	0	1	0	0	0	0	1	0	0	0	0	0	0	0	0	0	9	0	0	0	1	1	0	0	0	0	0	0	0	0	0	0	0
ENSG00000086506__HBQ1	0	0	0	0	0	0	0	0	0	0	0	0	1	0	0	0	0	0	0	0	0	0	1	0	0	0	0	0	0	0	0	0	0	0	0	0	0	0	0	0	0	0	0	0	1	0	0	0	0
ENSG00000086544__ITPKC	1	0	0	0	0	0	0	0	0	0	0	0	0	0	0	0	0	0	0	0	0	0	0	0	0	0	0	0	0	0	0	0	0	0	0	0	0	0	0	0	0	0	2	0	0	0	0	4	0
ENSG00000086570__FAT2	0	0	0	0	0	0	0	0	0	0	0	0	0	0	0	0	0	0	0	0	0	0	0	0	0	0	0	0	0	0	0	0	0	0	0	0	0	1	0	0	0	0	0	0	0	0	0	0	0
ENSG00000086589__RBM22	4	0	0	0	0	0	0	0	0	0	0	0	0	0	0	0	0	0	1	0	0	0	3	0	0	0	0	0	0	0	0	0	7	0	0	0	2	0	0	0	0	0	3	0	1	0	1	0	0
ENSG00000086598__TMED2	18	0	0	0	0	0	0	0	3	0	0	0	9	0	0	0	0	1	0	3	0	0	3	0	0	0	0	0	0	0	0	0	16	0	0	0	4	7	0	0	1	3	2	0	5	0	7	10	0
ENSG00000086619__ERO1B	1	0	0	0	0	0	0	0	0	0	0	0	0	0	0	0	0	0	0	0	0	0	0	0	0	0	0	0	0	0	0	0	0	0	0	0	0	0	0	0	0	0	0	0	0	0	0	0	0
ENSG00000086666__ZFAND6	13	0	0	0	0	0	0	0	2	0	0	0	4	0	0	0	0	2	0	3	0	0	3	1	0	0	0	0	0	0	0	0	14	0	0	0	0	1	0	0	0	3	1	0	1	0	0	3	0
ENSG00000086696__HSD17B2	0	0	0	0	0	0	0	0	0	0	0	0	0	0	0	0	0	0	0	0	0	0	0	0	0	0	0	0	0	0	0	0	0	0	0	0	0	0	0	0	0	0	0	0	0	0	0	0	0
ENSG00000086712__TXLNG	4	0	0	0	0	0	0	0	0	0	0	0	4	0	0	0	0	0	0	0	0	0	3	1	0	0	0	0	0	0	0	0	0	0	0	0	0	2	0	0	0	0	0	0	0	0	0	0	0
ENSG00000086730__LAT2	0	0	0	0	0	0	0	0	0	0	0	0	0	0	0	0	0	0	0	0	0	0	0	0	0	0	0	0	0	0	0	0	0	0	0	0	0	0	0	0	0	0	0	0	0	0	0	0	0
ENSG00000086758__HUWE1	12	0	0	0	0	0	0	0	0	0	0	0	3	0	0	0	0	0	0	0	0	0	7	0	0	0	0	0	0	0	0	0	6	0	0	0	6	12	0	0	0	5	1	0	1	0	2	11	0
ENSG00000086827__ZW10	0	0	0	0	0	0	0	0	0	0	0	0	0	0	0	0	0	0	0	0	0	0	0	0	0	0	0	0	0	0	0	0	2	0	0	0	0	2	0	0	0	0	0	0	1	0	0	0	0
ENSG00000086848__ALG9	0	0	0	0	0	0	0	0	0	0	0	0	0	0	0	0	0	0	0	0	0	0	0	0	0	0	0	0	0	0	0	0	0	0	0	0	0	1	0	0	0	1	0	0	2	0	0	0	0
ENSG00000086848__ALG9-cluster	5	0	0	0	0	0	0	0	0	0	0	0	0	0	0	0	0	0	0	0	0	0	0	0	0	0	0	0	0	0	0	0	6	0	0	0	1	2	0	0	0	1	0	0	0	0	2	1	0
ENSG00000087008__ACOX3	0	0	0	0	0	0	0	0	0	0	0	0	0	0	0	0	0	0	0	0	0	0	0	0	0	0	0	0	0	0	0	0	1	0	0	0	0	1	0	0	0	0	0	0	0	0	1	0	0
ENSG00000087053__MTMR2	13	0	0	1	0	0	0	0	3	0	0	0	9	0	0	0	0	0	0	4	0	0	5	0	0	0	0	0	0	0	0	0	5	0	0	0	6	6	0	0	0	0	0	0	1	0	1	6	0
ENSG00000087074__PPP1R15A	8	0	0	0	0	0	0	0	0	0	0	0	0	0	0	0	0	1	0	2	0	0	2	0	0	0	0	0	0	0	0	0	0	0	0	0	0	3	0	0	0	0	6	0	1	0	0	1	0
ENSG00000087077__TRIP6	12	0	0	0	0	0	0	0	1	0	0	0	3	0	0	0	0	0	0	2	0	0	6	2	0	0	0	0	0	0	0	0	24.1	0	0	0	2	8	0	0	0	2	2	0	2	0	2	5	0
ENSG00000087085__ACHE	1	0	0	0	0	0	0	0	0	0	0	0	0	0	0	0	0	0	0	0	0	0	0	0	0	0	0	0	0	0	0	0	0	0	0	0	0	0	0	0	0	0	0	0	0	0	0	0	0
ENSG00000087086__FTL	5	0	0	0	0	0	0	0	0	0	0	0	6	0	0	0	0	1	0	2	0	0	1	0	0	0	0	1	0	0	0	0	13	0	0	0	4	5	0	0	0	1	1	0	2	0	5	0	0
ENSG00000087087__SRRT	10	0	0	0	0	0	0	0	1	0	0	0	3	0	0	0	0	0	0	1	0	0	2	0	0	0	0	0	0	0	0	0	13	0	0	0	0	3	0	0	0	1	1	0	1	0	0	5	0
ENSG00000087088__BAX	2	0	0	0	0	0	0	0	0	0	0	0	1	0	0	0	0	1	0	0	0	0	0	0	0	0	0	0	0	0	0	0	3	0	0	0	1	0	0	0	0	0	1	0	3	0	0	1	0
ENSG00000087095__NLK	3	0	0	0	0	0	0	0	0	0	0	0	0	0	0	0	0	1	0	1	0	0	4	1	0	0	0	0	0	0	0	0	15	0	0	0	2	5	0	0	0	0	3	0	3	0	3	5	0
ENSG00000087111__PIGS	10	0	0	0	0	0	0	0	0	0	0	0	2	0	0	0	0	2	0	4	0	0	3	0	0	0	0	0	0	0	0	0	11	0	0	0	0	7	0	0	0	0	0	0	3	0	0	4	0
ENSG00000087116__ADAMTS2	0	0	0	0	0	0	0	0	0	0	0	0	0	0	0	0	0	0	0	0	0	0	0	0	0	0	0	0	0	0	0	0	0	0	0	0	0	0	0	0	0	0	0	0	0	0	0	0	0
ENSG00000087152__ATXN7L3	2	0	0	0	0	0	0	0	0	0	0	0	0	0	0	0	0	0	0	3	0	0	1	0	0	0	0	0	0	0	0	0	0	0	0	0	2	2	0	0	0	0	0	0	1	0	0	1	0
ENSG00000087157__PGS1	3	0	0	0	0	0	0	0	2	0	0	0	2	0	0	0	0	1	0	1	0	0	1	0	0	0	0	0	0	0	0	0	3	0	0	0	4	1	0	0	0	1	0	0	2	0	5	1	0
ENSG00000087191__PSMC5	5	0	0	0	0	0	0	0	1	0	0	0	1	0	0	0	0	0	0	2	0	0	5	0	0	0	0	0	0	0	0	0	12	0	0	0	6	5	0	0	0	1	1	0	2	0	2	4	0
ENSG00000087206__UIMC1	3	0	0	0	0	0	0	0	0	0	0	0	3	0	0	0	0	0	0	1	0	0	0	1	0	0	0	0	0	0	0	0	5	0	0	0	1	0	0	0	0	0	0	0	3	0	0	1	0
ENSG00000087250__MT3	0	0	0	0	0	0	0	0	0	0	0	0	0	0	0	0	0	0	0	0	0	0	0	0	0	0	0	0	0	0	0	0	0	0	0	0	0	0	0	0	0	0	0	0	0	0	0	0	0
ENSG00000087263__OGFOD1	15	0	0	0	0	0	0	0	1	0	0	0	4	0	0	0	0	0	0	1	0	0	4	2	0	0	0	0	0	0	0	0	8	0	0	0	1	3	0	0	0	0	1	0	3	0	0	0	0
ENSG00000087266__SH3BP2	2	0	0	0	0	0	0	0	0	0	0	0	3	0	0	0	0	1	0	1	0	0	0	0	0	0	0	0	0	0	0	0	0	0	0	0	0	3	0	0	0	0	0	0	0	0	0	0	0
ENSG00000087269__NOP14	2	0	0	0	0	0	0	0	0	0	0	0	0	0	0	0	0	0	0	0	0	0	3	0	0	0	0	0	0	0	0	0	4	0	0	0	1	0	0	0	0	3	0	0	1	0	1	0	0
ENSG00000087274__ADD1	14	0	0	0	0	0	0	0	4	0	0	0	4	0	0	0	0	1	0	1	0	0	7	2	0	0	0	0	0	0	0	0	10	0	0	0	5	3	0	0	0	2	5	0	4	0	1	6	0
ENSG00000087299__L2HGDH	4	0	0	0	0	0	0	0	0	0	0	0	0	0	0	0	0	0	0	0	0	0	2	0	0	0	0	0	0	0	0	0	3	0	0	0	0	0	0	0	0	0	0	0	0	0	0	0	0
ENSG00000087301__TXNDC16	1	0	0	0	0	0	0	0	0	0	0	0	3	0	0	0	0	0	0	0	0	0	0	0	0	0	0	0	0	0	0	0	1	0	0	0	0	0	0	0	0	0	0	0	0	0	0	2	0
ENSG00000087302__C14orf166	12	0	0	0	0	0	0	0	1	0	0	0	9	0	0	0	0	0	0	0	0	0	4	0	0	0	0	0	0	0	0	0	15	0	0	0	4	8	0	0	0	4	2	0	4	0	5	3	0
ENSG00000087303__NID2	0	0	0	0	0	0	0	0	0	0	0	0	0	0	0	0	0	0	0	0	0	0	0	0	0	0	0	0	0	0	0	0	0	0	0	0	0	0	0	0	0	0	0	0	0	0	0	0	0
ENSG00000087338__GMCL1	6	0	0	0	0	0	0	0	0	0	0	0	0	0	0	0	0	0	0	0	0	0	0	0	0	0	0	0	0	0	0	0	13	0	0	0	0	1	0	0	0	2	1	0	1	0	1	2	0
ENSG00000087365__SF3B2	11	0	0	0	0	0	0	0	2	0	0	0	4	0	0	0	0	1	0	2	0	0	10	0	0	0	0	0	0	0	0	0	23.1	0	0	0	4	7	0	0	0	4	5	0	4	0	4	2	0
ENSG00000087448__KLHL42	5	0	0	0	0	0	0	0	1	0	0	0	1	0	0	0	0	1	0	1	0	0	1	0	0	0	0	0	0	0	0	0	3	0	0	0	0	0	0	0	0	0	0	0	0	0	2	0	0
ENSG00000087460__GNAS	349.5	0	0	0	0	7	0	0	57.4	0	0	0	48.3	0	0	0	1	24.1	0	41.2	0	1	96.1	11	0	1	0	0	0	0	1	0	302.9	0	0	0	66.5	150.7	0	0	0	38.2	22.1	0	71.6	0	71.6	126.9	4
ENSG00000087470__DNM1L	9	0	0	0	0	0	0	0	1	0	0	0	3	0	0	0	0	0	0	0	0	0	2	1	0	0	0	0	0	0	0	0	2	0	0	0	1	7	0	0	0	3	2	0	5	0	1	1	0
ENSG00000087495__PHACTR3	1	0	0	0	0	0	0	0	0	0	0	0	0	0	0	0	0	0	0	0	0	0	0	0	0	0	0	0	0	0	0	0	0	0	0	0	0	0	0	0	0	0	1	0	0	0	4	0	0
ENSG00000087502__ERGIC2	5	0	0	0	0	0	0	0	0	0	0	0	2	0	0	0	0	2	0	2	0	0	0	0	0	0	0	0	0	0	0	0	10	0	0	0	3	6	0	0	0	1	2	0	3	0	0	4	0
ENSG00000087510__TFAP2C	0	0	0	0	0	0	0	0	0	0	0	0	1	0	0	0	0	0	0	0	0	0	0	0	0	0	0	0	0	0	0	0	0	0	0	0	0	0	0	0	0	0	0	0	0	0	0	0	0
ENSG00000087586__AURKA	13	0	0	0	0	2	0	0	0	0	0	0	3	0	0	0	0	0	0	0	0	0	1	0	0	0	0	0	0	0	0	0	2	0	0	0	0	24.1	0	0	0	0	0	0	0	0	0	27.1	0
ENSG00000087589__CASS4	0	0	0	0	0	0	0	0	0	0	0	0	0	0	0	0	0	0	0	0	0	0	0	0	0	0	0	0	0	0	0	0	0	0	0	0	0	0	0	0	0	0	0	0	0	0	0	0	0
ENSG00000087842__PIR	1	0	0	0	0	0	0	0	0	0	0	0	0	0	0	0	0	0	0	1	0	0	0	0	0	0	0	0	0	0	0	0	2	0	0	0	0	1	0	0	0	0	0	0	0	0	0	1	0
ENSG00000087884__AAMDC	2	0	0	0	0	0	0	0	0	0	0	0	0	0	0	0	0	0	0	5	0	0	1	0	0	0	0	0	0	0	0	0	1	0	0	0	3	1	0	0	0	1	0	0	0	0	0	0	0
ENSG00000087903__RFX2	3	0	0	0	0	0	0	0	0	0	0	0	2	0	0	0	0	1	0	1	0	0	2	0	0	0	0	0	0	0	0	0	2	0	0	0	3	0	0	0	0	2	1	0	0	0	0	9	0
ENSG00000087995__METTL2A	3	0	0	0	0	0	0	0	0	0	0	0	0	0	0	0	0	0	0	0	0	0	0	0	0	0	0	0	0	0	0	0	6	0	0	0	1	0	0	0	0	0	1	0	0	0	1	2	0
ENSG00000088035__ALG6	0	0	0	0	0	0	0	0	1	0	0	0	1	0	0	0	0	0	0	0	0	0	0	0	0	0	0	0	0	0	0	0	0	0	0	0	0	0	0	0	0	0	0	0	0	0	0	2	0
ENSG00000088038__CNOT3	5	0	0	0	0	0	0	0	0	0	0	0	2	0	0	0	0	0	0	0	0	0	0	0	0	0	0	0	0	0	0	0	2	0	0	0	1	1	0	0	0	1	0	0	0	0	0	0	0
ENSG00000088179__PTPN4	5	0	0	0	0	0	0	0	0	0	0	0	3	0	0	0	0	0	0	4	0	0	3	0	0	0	0	0	0	0	0	0	8	0	0	0	2	7	0	0	0	1	0	0	3	0	5	5	0
ENSG00000088205__DDX18	36.2	0	0	0	0	0	0	0	9	0	0	0	14	0	0	0	0	4	0	12	0	0	13	0	0	0	0	0	0	0	0	0	47.3	0	0	0	7	23.1	0	0	0	10	8	0	4	0	12	1	0
ENSG00000088247__KHSRP	16	0	0	0	0	0	0	0	3	0	0	0	7	0	0	0	0	0	0	4	0	0	2	1	0	0	0	0	0	0	0	0	17	0	0	0	4	6	0	0	0	1	6	0	5	0	8	6	0
ENSG00000088256__GNA11	5	2	0	0	0	0	0	0	0	0	0	0	5	0	0	0	0	0	0	1	0	0	3	0	0	0	0	0	0	0	0	0	11	0	0	0	0	6	0	0	0	2	2	0	4	0	7	9	0
ENSG00000088280__ASAP3	0	0	0	0	0	0	0	0	0	0	0	0	0	0	0	0	0	0	0	0	0	0	0	0	0	0	0	0	0	0	0	0	0	0	0	0	0	0	0	0	0	0	0	0	0	0	0	0	0
ENSG00000088298__EDEM2	0	0	0	0	0	0	0	0	0	0	0	0	0	0	0	0	0	0	0	0	0	0	2	1	0	0	0	0	0	0	0	0	1	0	0	0	0	0	0	0	0	0	1	0	0	0	0	1	0
ENSG00000088305__DNMT3B	0	0	0	0	0	0	0	0	0	0	0	0	0	0	0	0	0	0	0	0	0	0	1	0	0	0	0	0	0	0	0	0	0	0	0	0	1	3	0	0	0	0	0	0	0	0	1	0	0
ENSG00000088325__TPX2	22.1	0	0	0	0	0	0	0	0	0	0	0	6	0	0	0	0	0	0	1	0	0	0	0	0	0	0	0	0	0	0	0	1	0	0	0	1	31.1	0	0	0	0	0	0	0	0	0	18	0
ENSG00000088340__FER1L4	0	0	0	0	0	0	0	0	0	0	0	0	0	0	0	0	0	0	0	0	0	0	0	0	0	0	0	0	0	0	0	0	0	0	0	0	0	0	0	0	0	0	0	0	0	0	0	0	0
ENSG00000088356__PDRG1	2	0	0	0	0	0	0	0	0	0	0	0	1	0	0	0	0	0	0	0	0	0	0	0	0	0	0	0	0	0	0	0	4	0	0	0	0	0	0	0	0	1	0	0	0	0	0	0	0
ENSG00000088367__EPB41L1	9	0	0	0	0	0	0	0	0	0	0	0	3	0	0	0	0	0	0	2	0	0	0	0	0	0	0	0	0	0	0	0	3	0	0	0	0	2	0	0	0	0	1	0	0	0	2	1	0
ENSG00000088387__DOCK9	0	0	0	0	0	0	0	0	1	0	0	0	0	0	0	0	0	0	0	0	0	0	0	0	0	0	0	0	0	0	0	0	2	0	0	0	0	0	0	0	0	0	0	0	0	0	0	0	0
ENSG00000088448__ANKRD10	1	0	0	0	0	0	0	0	0	0	0	0	1	0	0	0	0	0	0	1	0	0	1	0	0	0	0	0	0	0	0	0	3	0	0	0	0	1	0	0	0	0	1	0	3	0	1	2	0
ENSG00000088451__TGDS	1	0	0	0	0	0	0	0	0	0	0	0	0	0	0	0	0	0	0	0	0	0	0	0	0	0	0	0	0	0	0	0	0	0	0	0	0	0	0	0	0	1	0	0	0	0	0	0	0
ENSG00000088538__DOCK3	1	0	0	0	0	0	0	0	0	0	0	0	0	0	0	0	0	0	0	0	0	0	0	0	0	0	0	0	0	0	0	0	0	0	0	0	0	0	0	0	0	0	0	0	0	0	0	0	0
ENSG00000088543__C3orf18	1	0	0	0	0	0	0	0	1	0	0	0	0	0	0	0	0	0	0	0	0	0	0	0	0	0	0	0	0	0	0	0	0	0	0	0	0	0	0	0	0	1	0	0	0	0	0	0	0
ENSG00000088682__COQ9	2	0	0	0	0	0	0	0	2	0	0	0	1	0	0	0	0	0	0	1	0	0	4	0	0	0	0	0	0	0	0	0	4	0	0	0	4	2	0	0	0	0	0	0	0	0	1	1	0
ENSG00000088727__KIF9	2	0	0	0	0	0	0	0	0	0	0	0	0	0	0	0	0	0	0	1	0	0	3	1	0	0	0	0	0	0	0	0	2	0	0	0	4	1	0	0	0	0	0	0	2	0	1	0	0
ENSG00000088756__ARHGAP28	2	0	0	0	0	0	0	0	0	0	0	0	0	0	0	0	0	1	0	0	0	0	0	0	0	0	0	0	0	0	0	0	0	0	0	0	2	1	0	0	0	0	0	0	0	0	1	0	0
ENSG00000088766__CRLS1	12	0	0	0	0	0	0	0	1	0	0	0	5	0	0	0	0	1	0	1	0	0	2	3	0	0	0	0	0	0	0	0	12	0	0	0	5	5	0	0	0	1	1	0	1	0	2	2	0
ENSG00000088808__PPP1R13B	1	0	0	0	0	0	0	0	0	0	0	0	0	0	0	0	0	0	0	0	0	0	0	0	0	0	0	0	0	0	0	0	1	0	0	0	0	1	0	0	0	0	0	0	0	0	0	0	0
ENSG00000088812__ATRN	4	0	0	0	0	0	0	0	1	0	0	0	1	0	0	0	0	0	0	0	0	0	2	1	0	0	0	0	0	0	0	0	5	0	0	0	0	3	0	0	0	0	0	0	1	0	1	1	0
ENSG00000088832__FKBP1A	35.2	0	0	0	0	1	0	0	3	0	0	0	3	0	0	0	0	2	0	9	0	0	8	0	0	0	0	0	0	1	0	0	48.3	0	0	0	5	16	0	0	0	5	4	0	9	0	3	8	0
ENSG00000088833__NSFL1C	10	0	0	0	0	2	0	0	2	0	0	0	7	0	0	0	0	1	0	2	0	0	9	1	0	0	0	0	0	0	0	0	14	0	0	0	8	9	0	0	0	3	1	0	1	0	4	10	0
ENSG00000088836__SLC4A11	2	0	0	0	0	0	0	0	0	0	0	0	0	0	0	0	0	0	0	0	0	0	0	0	0	0	0	0	0	0	0	0	0	0	0	0	0	0	0	0	0	0	0	0	0	0	0	0	0
ENSG00000088854__C20orf194	4	0	0	0	0	0	0	0	0	0	0	0	0	0	0	0	0	0	0	3	0	0	2	0	0	0	0	0	0	0	0	0	3	0	0	0	0	1	0	0	0	2	0	0	0	0	0	2	0
ENSG00000088876__ZNF343	0	0	0	0	0	0	0	0	1	0	0	0	0	0	0	0	0	0	0	0	0	0	0	0	0	0	0	0	0	0	0	0	3	0	0	0	2	0	0	0	0	0	0	0	0	0	0	0	0
ENSG00000088876__ZNF343-cluster	0	0	0	0	0	0	0	0	0	0	0	0	0	0	0	0	0	0	0	0	0	0	0	0	0	0	0	0	0	0	0	0	0	0	0	0	1	0	0	0	0	0	0	0	0	0	0	0	0
ENSG00000088881__EBF4	7	0	0	0	0	0	0	0	1	0	0	0	1	0	0	0	0	0	0	0	0	0	2	0	0	0	0	0	0	0	0	0	9	0	0	0	0	4	0	0	0	1	0	0	0	0	0	5	0
ENSG00000088882__CPXM1	0	0	0	0	0	0	0	0	0	0	0	0	0	0	0	0	0	0	0	2	0	0	2	1	0	0	0	0	0	0	0	0	9	0	0	0	0	5	0	0	0	1	2	0	2	0	2	2	0
ENSG00000088888__MAVS	12	0	0	0	0	0	0	0	3	0	0	0	2	0	0	0	0	0	0	6	0	0	4	1	0	0	0	0	0	0	0	0	13	0	0	0	1	6	0	0	0	2	0	0	3	0	1	3	0
ENSG00000088899__LZTS3	3	0	0	0	0	0	0	0	0	0	0	0	0	0	0	0	0	0	0	0	0	0	0	0	0	0	0	0	0	0	0	0	0	0	0	0	0	0	0	0	0	0	0	0	0	0	0	0	0
ENSG00000088930__XRN2	12	0	0	0	0	0	0	0	4	0	0	0	8	0	0	0	0	1	0	3	0	0	6	1	0	1	0	0	0	0	0	0	12	0	0	0	5	12	0	0	0	2	1	0	0	0	4	5	0
ENSG00000088970__KIZ	0	0	0	0	0	0	0	0	0	0	0	0	1	0	0	0	0	0	0	0	0	0	0	0	0	0	0	0	0	0	0	0	0	0	0	0	0	0	0	0	0	0	0	0	0	0	0	0	0
ENSG00000088986__DYNLL1	65.5	0	1	0	0	9	0	0	6	0	0	0	58.4	0	0	0	0	8	0	5	0	0	9	4	0	0	1	0	0	0	0	0	63.5	0	0	0	19	39.2	0	0	0	5	16	0	9	0	33.1	24.1	0
ENSG00000088992__TESC	0	0	0	0	0	0	0	0	0	0	0	0	0	0	0	0	0	0	0	0	0	0	0	0	0	0	0	0	0	0	0	0	0	0	0	0	1	0	0	0	0	0	0	0	0	0	0	0	0
ENSG00000089006__SNX5	17	0	0	0	0	0	0	0	1	0	0	0	14	0	0	0	0	2	0	5	0	0	6	0	0	0	0	0	0	0	0	0	15	0	0	0	2	22.1	0	0	1	4	1	0	5	0	3	9	0
ENSG00000089006__SNX5-cluster	0	0	0	0	0	0	0	0	0	0	0	0	0	0	0	0	0	0	0	0	0	0	0	0	0	0	0	0	0	0	0	0	0	0	0	0	0	1	0	0	0	0	0	0	0	0	0	0	0
ENSG00000089009__RPL6	39.2	0	0	0	0	4	0	0	9	0	0	0	20	0	1	0	0	4	0	5	0	0	13	0	0	1	0	0	0	0	0	0	82.8	0	0	0	13	24.1	0	0	0	7	5	0	20	0	17	13	0
ENSG00000089022__MAPKAPK5	5	0	0	0	0	0	0	0	0	0	0	0	1	0	0	0	0	0	0	1	0	0	2	0	0	0	0	0	0	0	0	0	1	0	0	0	3	2	0	0	0	2	0	0	0	0	1	4	0
ENSG00000089041__P2RX7	0	0	0	0	0	0	0	0	0	0	0	0	0	0	0	0	0	0	0	0	0	0	0	0	0	0	0	0	0	0	0	0	0	0	0	0	0	0	0	0	0	0	0	0	0	0	0	0	0
ENSG00000089048__ESF1	3	0	0	0	0	0	0	0	2	0	0	0	8	0	0	0	0	1	0	3	0	0	1	0	0	0	0	0	0	0	0	0	7	0	0	0	4	3	0	0	0	0	1	0	2	0	4	4	0
ENSG00000089050__RBBP9	1	0	0	0	0	0	0	0	0	0	0	0	2	0	0	0	0	0	0	0	0	0	0	0	0	0	0	0	0	0	0	0	2	0	0	0	0	0	0	0	0	1	1	0	0	0	2	2	0
ENSG00000089053__ANAPC5	18	0	0	0	0	0	0	0	0	0	0	0	5	0	0	0	0	2	0	2	0	0	7	1	0	0	0	0	0	1	0	0	18	0	0	0	1	15	0	0	0	2	0	0	0	0	2	5	0
ENSG00000089057__SLC23A2	3	0	0	0	0	0	0	0	0	0	0	0	2	0	0	0	0	0	0	0	0	0	1	0	0	0	0	0	0	0	0	0	3	0	0	0	0	3	0	0	0	2	2	0	0	0	0	0	0
ENSG00000089060__SLC8B1	1	0	0	0	0	0	0	0	0	0	0	0	1	0	0	0	0	0	0	0	0	0	0	0	0	0	0	0	0	0	0	0	3	0	0	0	0	1	0	0	0	0	0	0	0	0	0	0	0
ENSG00000089063__TMEM230	6	0	0	0	0	1	0	0	0	0	0	0	2	0	0	0	0	1	0	3	0	0	4	2	0	0	0	0	0	0	0	0	18	0	0	0	2	12	1	0	0	3	0	0	0	0	1	4	0
ENSG00000089091__DZANK1	0	0	0	0	0	0	0	0	1	0	0	0	0	0	0	0	0	0	0	0	0	0	1	0	0	0	0	0	0	0	0	0	0	0	0	0	0	0	0	0	0	1	0	0	0	0	0	1	0
ENSG00000089094__KDM2B	3	0	0	0	0	0	0	0	0	0	0	0	4	0	0	0	0	0	0	2	0	0	1	0	0	0	0	0	0	0	0	0	4	0	0	0	4	0	0	0	0	2	2	0	2	0	3	3	0
ENSG00000089101__CFAP61	0	0	0	0	0	0	0	0	0	0	0	0	0	0	0	0	0	0	0	0	0	0	0	0	0	0	0	0	0	0	0	0	1	0	0	0	0	0	0	0	0	0	0	0	0	0	0	0	0
ENSG00000089116__LHX5	0	0	0	0	0	0	0	0	0	0	0	0	0	0	0	0	0	0	0	0	0	0	0	0	0	0	0	0	0	0	0	0	0	0	0	0	0	0	0	0	0	1	0	0	0	0	0	0	0
ENSG00000089123__TASP1	1	0	0	0	0	0	0	0	1	0	0	0	0	0	0	0	0	0	0	0	0	0	0	0	0	0	0	0	0	0	0	0	1	0	0	0	0	0	0	0	0	0	0	0	0	0	0	1	0
ENSG00000089127__OAS1	0	0	0	0	0	0	0	0	0	0	0	0	0	0	0	0	0	0	0	0	0	0	0	0	0	0	0	0	0	0	0	0	0	0	0	0	0	0	0	0	0	0	0	0	0	0	0	0	0
ENSG00000089154__GCN1	2	0	0	0	0	0	0	0	0	0	0	0	2	0	0	0	0	0	0	0	0	0	4	0	0	0	0	0	0	0	0	0	5	0	0	0	1	2	0	0	0	2	1	0	1	0	1	0	0
ENSG00000089157__RPLP0	65.5	0	0	0	0	6	0	0	15	0	0	0	80.8	0	0	1	0	2	0	16	0	1	37.2	2	0	0	0	0	0	0	0	0	152.8	0	0	0	43.2	54.4	0	0	0	28.1	11	1	29.1	0	34.1	25.1	0
ENSG00000089159__PXN	1	0	0	0	0	0	0	0	0	0	0	0	0	0	0	0	0	0	0	0	0	0	0	0	0	0	0	0	0	0	0	0	1	0	0	0	0	0	0	0	0	0	0	0	0	0	0	1	0
ENSG00000089163__SIRT4	0	0	0	0	0	0	0	0	0	0	0	0	0	0	0	0	0	0	0	0	0	0	0	0	0	0	0	0	0	0	0	0	0	0	0	0	0	0	0	0	0	2	0	0	0	0	0	0	0
ENSG00000089177__KIF16B	1	0	0	0	0	0	0	0	0	0	0	0	1	0	0	0	0	0	0	1	0	0	1	1	0	0	0	0	0	0	0	0	1	0	0	0	0	1	0	0	0	0	0	0	0	0	0	4	0
ENSG00000089195__TRMT6	6	0	0	0	0	0	0	0	0	0	0	0	2	0	0	0	0	0	0	0	0	0	5	0	0	0	0	0	0	0	0	0	4	0	0	0	1	6	0	0	0	3	1	0	3	0	0	0	0
ENSG00000089220__PEBP1	24.1	0	0	0	0	1	0	0	8	1	0	0	13	0	0	0	0	2	0	9	0	0	10	2	0	0	0	0	0	0	0	0	47.3	0	0	0	5	17	0	0	0	12	6	0	10	0	9	8	0
ENSG00000089225__TBX5	0	0	0	0	0	0	0	0	0	0	0	0	0	0	0	0	0	0	0	0	0	0	0	0	0	0	0	0	0	0	0	0	0	0	0	0	0	0	0	0	0	0	0	0	0	0	0	0	0
ENSG00000089234__BRAP	2	0	0	0	0	0	0	0	0	0	0	0	0	0	0	0	0	0	0	0	0	0	0	0	0	0	0	0	0	0	0	0	2	0	0	0	0	1	0	0	0	0	1	0	0	0	0	0	0
ENSG00000089248__ERP29	4	0	0	0	0	1	0	0	0	0	0	0	3	0	0	0	0	0	0	0	0	0	0	0	0	0	0	0	0	0	0	0	7	0	0	0	2	4	0	0	0	0	1	0	2	0	2	1	0
ENSG00000089250__NOS1	1	0	0	0	0	0	0	0	0	0	0	0	0	0	0	0	0	0	0	0	0	0	0	0	0	0	0	0	0	0	0	0	0	0	0	0	0	0	0	0	0	0	0	0	0	0	0	0	0
ENSG00000089280__FUS	26.1	0	0	0	0	0	0	0	5	0	0	0	13	0	0	0	0	0	0	12	0	0	10	1	0	0	0	0	0	0	0	0	31.1	0	1	0	9	26.1	0	0	0	5	8	0	7	0	10	17	0
ENSG00000089289__IGBP1	6	0	1	0	0	0	0	0	5	0	0	0	17	0	0	0	0	1	0	1	0	0	1	0	0	0	0	0	0	0	0	0	13	0	0	0	1	4	0	0	0	4	0	0	2	0	5	5	0
ENSG00000089335__ZNF302	0	0	0	0	0	0	0	0	0	0	0	0	2	0	0	0	0	2	0	0	0	0	3	1	0	0	0	0	0	0	0	0	5	0	0	0	1	0	0	0	0	2	1	0	2	0	1	1	0
ENSG00000089351__GRAMD1A	3	0	0	0	0	1	0	0	1	0	0	0	3	0	0	0	0	1	0	3	0	0	1	0	0	0	0	0	0	0	0	0	12	0	0	0	0	0	0	0	0	0	1	0	2	0	4	3	0
ENSG00000089356__FXYD3	0	0	0	0	0	0	0	0	0	0	0	0	0	0	0	0	0	0	0	0	0	0	0	0	0	0	0	0	0	0	0	0	0	0	0	0	0	0	0	0	0	0	0	0	0	0	0	0	0
ENSG00000089486__CDIP1	4	0	0	0	0	0	0	0	1	0	0	0	0	0	0	0	0	0	0	3	0	0	2	0	0	0	0	0	0	0	0	0	0	0	0	0	2	1	0	0	0	0	0	0	1	0	0	0	0
ENSG00000089505__CMTM1	1	0	0	0	0	0	0	0	0	0	0	0	0	0	0	0	0	0	0	0	0	0	0	0	0	0	0	0	0	0	0	0	0	0	0	0	0	0	0	0	0	0	0	0	0	0	0	0	0
ENSG00000089505__CMTM1-cluster	0	0	0	0	0	0	0	0	0	0	0	0	4	0	0	0	0	1	0	0	0	0	2	2	0	0	0	0	0	0	0	0	8	0	0	0	0	5	0	0	0	1	0	0	1	0	1	3	0
ENSG00000089597__GANAB	10	0	0	0	0	0	0	0	0	0	0	0	4	0	0	0	0	1	0	5	0	0	4	1	0	0	0	0	0	0	0	0	6	0	0	0	1	5	0	0	0	2	2	0	1	0	0	7	0
ENSG00000089639__GMIP	0	0	0	0	0	0	0	0	0	0	0	0	0	0	0	0	0	0	0	0	0	0	0	0	0	0	0	0	0	0	0	0	0	0	0	0	0	0	0	0	0	0	0	0	0	0	0	0	0
ENSG00000089682__RBM41	4	0	0	0	0	0	0	0	2	0	0	0	1	0	0	0	0	0	0	0	0	0	0	0	0	0	0	0	0	0	0	0	3	0	0	0	1	0	0	0	0	0	1	0	0	0	1	0	0
ENSG00000089685__BIRC5	6	0	0	0	0	0	0	0	0	0	0	0	7	0	0	0	0	0	0	0	0	0	0	0	0	0	0	0	0	0	0	0	0	0	0	0	3	12	0	0	0	1	4	0	0	0	2	6	0
ENSG00000089692__LAG3	1	0	0	0	0	0	0	0	0	0	0	0	0	0	0	0	0	0	0	0	0	0	0	0	0	0	0	0	0	0	0	0	0	0	0	0	0	0	0	0	0	0	0	0	0	0	0	0	0
ENSG00000089693__MLF2	32.1	0	0	0	0	0	0	0	1	0	0	0	2	0	1	0	0	1	0	5	0	0	4	1	0	0	0	0	0	0	0	0	13	0	0	0	2	1	0	0	0	3	4	0	4	0	2	4	0
ENSG00000089737__DDX24	8	0	0	0	0	0	0	0	1	0	0	0	2	0	0	0	0	1	0	0	0	0	2	0	0	0	0	0	0	0	0	0	6	0	0	0	6	9	0	0	0	3	0	0	2	0	0	2	0
ENSG00000089775__ZBTB25	1	0	0	0	0	0	0	0	0	0	0	0	1	0	0	0	0	0	0	0	0	0	0	0	0	0	0	0	0	0	0	0	4	0	0	0	0	0	0	0	0	0	0	0	1	0	0	1	0
ENSG00000089818__NECAP1	1	0	0	0	0	0	0	0	0	0	0	0	3	0	0	0	0	0	0	0	0	0	1	0	0	0	0	0	0	0	0	0	2	0	0	0	0	0	0	0	0	1	0	0	0	0	2	0	0
ENSG00000089820__ARHGAP4-cluster	2	0	0	0	0	0	0	0	0	0	0	0	4	0	0	0	0	0	0	0	0	0	0	0	0	0	0	0	0	0	0	0	0	0	0	0	1	2	0	0	0	0	0	0	0	0	0	3	0
ENSG00000089847__ANKRD24	1	0	0	0	0	0	0	0	0	0	0	0	1	0	0	0	0	0	0	0	0	0	2	0	0	0	0	0	0	0	0	0	0	0	0	0	2	2	0	0	0	0	0	0	0	0	0	0	0
ENSG00000089876__DHX32	10	0	0	0	0	0	0	0	0	0	0	0	1	0	0	0	0	1	0	0	0	0	0	0	0	0	0	0	0	0	0	0	2	0	0	0	1	0	0	0	0	0	0	0	1	0	0	3	0
ENSG00000089902__RCOR1	6	0	0	0	0	0	0	0	0	0	0	0	4	0	0	0	0	0	0	1	0	0	1	1	0	0	0	0	0	0	0	0	0	0	0	0	0	3	0	0	0	0	1	0	1	0	0	8	0
ENSG00000089916__GPATCH2L	10	0	0	0	0	0	0	0	0	0	0	0	3	0	0	0	0	0	0	0	0	0	1	2	0	0	0	0	0	0	0	0	4	0	0	0	1	5	0	0	0	1	0	0	1	0	8	6	0
ENSG00000090006__LTBP4	2	0	0	0	0	0	0	0	0	0	0	0	1	0	0	0	0	0	0	0	0	0	2	0	0	0	0	0	0	0	0	0	2	0	0	0	0	0	0	0	0	0	0	0	0	0	0	0	0
ENSG00000090013__BLVRB	0	0	0	0	0	0	0	0	0	0	0	0	0	0	0	0	0	0	0	0	0	0	0	0	0	0	0	0	0	0	0	0	2	0	0	0	0	1	0	0	0	0	0	0	0	0	1	1	0
ENSG00000090020__SLC9A1	1	0	0	0	0	0	0	0	0	0	0	0	1	0	0	0	0	0	0	0	0	0	3	0	0	0	0	0	0	0	0	0	1	0	0	0	0	0	0	0	0	0	2	0	0	0	1	0	0
ENSG00000090054__SPTLC1	3	0	0	0	0	0	0	0	0	0	0	0	1	0	0	0	0	0	0	0	0	0	3	0	0	0	0	0	0	0	0	0	3	0	0	0	0	1	0	0	0	0	0	0	0	0	1	1	0
ENSG00000090060__PAPOLA	21.1	0	0	0	0	3	0	0	4	0	0	0	7	0	0	0	0	4	0	6	0	0	5	2	0	0	0	0	0	0	0	0	23.1	0	0	0	5	6	0	0	0	4	3	0	11	0	11	8	0
ENSG00000090061__CCNK	8	0	0	0	0	0	0	0	1	0	0	0	4	0	0	0	0	3	0	1	0	0	1	1	0	0	0	0	0	0	0	0	8	0	0	0	0	4	0	0	0	3	7	0	4	0	5	4	0
ENSG00000090097__PCBP4	0	0	0	0	0	0	0	0	0	0	0	0	0	0	0	0	0	1	0	0	0	0	0	0	0	0	0	0	0	0	0	0	1	0	0	0	0	0	0	0	0	0	1	0	0	0	0	0	0
ENSG00000090097__PCBP4-cluster	0	0	0	0	0	0	0	0	0	0	0	0	0	0	0	0	0	0	0	0	0	0	0	0	0	0	0	0	0	0	0	0	0	0	0	0	0	0	0	0	0	0	0	0	0	0	0	0	0
ENSG00000090238__YPEL3	2	0	0	0	0	0	0	0	0	0	0	0	0	0	0	0	0	0	0	0	0	0	1	0	0	0	0	0	0	0	0	0	1	0	0	0	0	3	0	0	0	0	0	0	1	0	0	0	0
ENSG00000090263__MRPS33	3	0	0	0	0	0	0	0	0	0	0	0	3	0	0	0	0	0	0	0	0	0	1	0	0	0	0	0	0	0	0	0	4	0	0	0	3	1	0	0	0	1	0	0	0	0	0	1	0
ENSG00000090266__NDUFB2	18	0	0	0	0	4	0	0	1	0	0	1	9	0	0	0	0	3	0	5	0	0	9	4	0	0	0	0	0	0	0	0	41.2	0	0	0	5	13	0	0	0	4	4	0	6	0	4	8	0
ENSG00000090266__NDUFB2-cluster	0	0	0	0	0	0	0	0	0	0	0	0	0	0	0	0	0	0	0	0	0	0	1	0	0	0	0	0	0	0	0	0	0	0	0	0	0	0	0	0	0	0	0	0	0	0	0	0	0
ENSG00000090273__NUDC	25.1	0	0	0	0	1	0	0	3	0	0	0	7	0	0	0	0	1	0	6	0	0	9	1	0	0	0	0	0	0	0	0	36.2	0	0	0	6	13	0	0	0	4	2	0	2	0	1	4	0
ENSG00000090316__MAEA	5	0	0	0	0	0	0	0	0	0	0	0	7	0	0	0	0	0	0	1	0	0	2	0	0	0	0	0	0	0	0	0	7	0	0	0	0	5	0	0	0	1	0	0	3	0	3	4	0
ENSG00000090339__ICAM1	1	0	0	0	0	0	0	0	0	0	0	0	0	0	0	0	0	0	0	0	0	0	0	0	0	0	0	0	0	0	0	0	0	0	0	0	0	0	0	0	0	0	1	0	0	0	0	0	0
ENSG00000090372__STRN4	19	0	0	0	0	0	0	0	0	0	0	0	2	0	0	0	0	0	0	4	0	0	4	0	0	0	0	0	0	0	0	0	19	0	0	0	1	6	0	0	0	1	1	0	2	0	0	5	0
ENSG00000090382__LYZ	0	0	0	0	0	0	0	0	0	0	0	0	0	0	0	0	0	0	0	0	0	0	0	0	0	0	0	0	0	0	0	0	0	0	0	0	0	0	0	0	0	0	0	0	0	0	0	0	0
ENSG00000090432__MUL1	0	0	0	0	0	0	0	0	0	0	0	0	0	0	0	0	0	0	0	4	0	0	0	2	0	0	0	0	0	0	0	0	0	0	0	0	0	0	0	0	0	0	0	0	0	0	1	0	0
ENSG00000090447__TFAP4	0	0	0	0	0	0	0	0	0	0	0	0	0	0	0	0	0	0	0	0	0	0	0	0	0	0	0	0	0	0	0	0	2	0	0	0	0	0	0	0	0	0	0	0	0	0	1	0	0
ENSG00000090470__PDCD7	2	0	0	0	0	0	0	0	1	0	0	0	1	0	0	0	0	0	0	0	0	0	1	1	0	0	0	0	0	0	0	0	1	0	0	0	0	0	0	0	0	0	1	0	0	0	1	0	0
ENSG00000090487__SPG21	8	0	0	0	0	0	0	0	1	1	0	0	0	0	0	0	0	1	0	3	0	0	1	1	0	0	0	0	0	0	0	0	6	0	0	0	0	0	0	0	0	1	1	0	0	0	0	1	0
ENSG00000090520__DNAJB11	4	0	0	0	0	0	0	0	0	0	0	0	4	0	0	0	0	2	0	3	0	0	3	1	0	0	0	0	0	0	0	0	4	0	0	0	0	4	0	0	0	3	1	0	1	0	0	1	0
ENSG00000090530__P3H2	9	0	0	0	0	0	0	0	0	0	0	0	1	0	0	0	0	1	0	8	0	0	2	1	0	0	0	0	0	0	0	0	25.1	0	0	0	3	0	0	0	0	1	1	0	9	0	0	2	0
ENSG00000090534__THPO	0	0	0	0	0	0	0	0	0	0	0	0	0	0	0	0	0	0	0	0	0	0	0	0	0	0	0	0	0	0	0	0	0	0	0	0	0	0	0	0	0	0	0	0	0	0	0	1	0
ENSG00000090539__CHRD	8	0	0	0	0	0	0	0	0	0	0	0	1	0	0	0	0	0	0	6	0	0	1	0	0	0	0	0	0	0	0	0	6	0	0	0	1	0	0	0	0	2	1	0	2	0	0	1	0
ENSG00000090565__RAB11FIP3	0	0	0	0	0	0	0	0	0	0	0	0	1	0	0	0	0	0	0	1	0	0	0	0	0	0	0	0	0	0	0	0	6	0	0	0	0	1	0	0	0	0	0	0	0	0	0	3	0
ENSG00000090581__GNPTG	11	0	0	0	0	0	0	0	0	1	0	0	3	0	0	0	0	0	0	0	0	0	4	0	0	0	0	0	0	0	0	0	14	0	0	0	0	8	0	0	0	1	0	0	1	0	4	6	0
ENSG00000090612__ZNF268	6	0	0	0	0	0	0	0	0	0	0	0	0	0	0	0	0	0	0	2	0	0	3	1	0	0	0	0	0	0	0	0	2	0	0	0	1	0	0	0	0	1	0	0	3	0	1	0	0
ENSG00000090612__ZNF268-cluster	1	0	0	0	0	0	0	0	0	0	0	0	0	0	0	0	0	0	0	0	0	0	0	0	0	0	0	0	0	0	0	0	0	0	0	0	0	0	0	0	0	0	0	0	0	0	0	0	0
ENSG00000090615__GOLGA3	4	0	0	0	0	0	0	0	0	0	0	0	3	0	0	0	0	0	0	1	0	0	5	0	0	0	0	0	0	0	0	0	6	0	0	0	4	2	0	0	0	7	2	0	2	0	0	3	0
ENSG00000090615__GOLGA3-cluster	0	0	0	0	0	0	0	0	0	0	0	0	0	0	0	0	0	0	0	0	0	0	0	0	0	0	0	0	0	0	0	0	0	0	0	0	0	0	0	0	0	0	0	0	0	0	1	0	0
ENSG00000090621__PABPC4	10	0	0	0	0	0	0	0	4	0	0	0	6	0	0	0	0	0	0	3	0	0	7	2	0	0	0	0	0	0	0	0	17	0	0	0	4	4	0	0	0	2	3	0	2	0	6	1	0
ENSG00000090661__CERS4	0	0	0	0	0	0	0	0	0	0	0	0	0	0	0	0	0	0	0	0	0	0	0	0	0	0	0	0	0	0	0	0	1	0	0	0	0	0	0	0	0	0	0	0	1	0	0	1	0
ENSG00000090674__MCOLN1	0	0	0	0	0	0	0	0	0	0	0	0	0	0	0	0	0	0	0	0	0	0	0	0	0	0	0	0	0	0	0	0	0	0	0	0	0	0	0	0	0	0	0	0	0	0	0	0	0
ENSG00000090674__MCOLN1-cluster	2	0	0	0	0	0	0	0	0	0	0	0	0	0	0	0	0	0	0	0	0	0	0	0	0	0	0	0	0	0	0	0	3	0	0	0	0	5	0	0	0	0	0	0	0	0	0	1	0
ENSG00000090686__USP48	7	0	0	0	0	0	0	0	1	0	0	0	4	0	0	0	0	0	0	0	0	0	2	1	0	0	0	0	0	0	0	0	7	0	0	0	3	4	0	0	0	0	0	0	2	0	3	7	0
ENSG00000090776__EFNB1	2	0	0	0	0	0	0	0	0	0	0	0	1	0	0	0	0	0	0	0	0	0	1	0	0	0	0	0	0	0	0	0	0	0	0	0	0	0	0	0	0	2	0	0	0	0	0	0	0
ENSG00000090857__PDPR	5	0	0	0	0	0	0	0	1	0	0	0	1	0	0	0	0	0	0	0	0	0	1	0	0	0	0	0	0	0	0	0	9	0	0	0	1	4	0	0	0	0	1	0	2	0	0	1	0
ENSG00000090861__AARS	4	0	0	0	0	0	0	0	0	0	0	0	0	0	0	0	0	0	0	2	0	0	6	0	0	0	0	0	0	0	0	0	11	0	0	0	0	6	0	0	0	1	0	0	0	0	1	0	0
ENSG00000090863__GLG1	15	0	0	0	0	1	0	0	0	0	0	0	1	0	0	0	0	0	0	1	0	0	1	0	0	0	0	0	0	0	0	0	2	0	0	0	1	0	0	0	0	3	0	0	7	0	1	3	0
ENSG00000090889__KIF4A	3	0	0	0	0	0	0	0	0	0	0	0	0	0	0	0	0	0	0	0	0	0	0	0	0	0	0	0	0	0	0	0	0	0	0	0	1	13	0	0	0	0	1	0	0	0	0	9	0
ENSG00000090905__TNRC6A	14	0	0	0	0	1	0	0	0	0	0	0	7	0	0	0	0	2	0	2	0	0	2	1	0	0	0	0	0	0	0	0	8	0	0	0	1	5	0	0	0	2	4	0	8	0	1	6	0
ENSG00000090924__PLEKHG2	1	0	0	0	0	0	0	0	0	0	0	0	0	0	0	0	0	0	0	0	0	0	0	1	0	0	0	0	0	0	0	0	0	0	0	0	0	0	0	0	0	1	0	0	0	0	0	0	0
ENSG00000090932__DLL3	0	0	0	0	0	0	0	0	0	0	0	0	0	0	0	0	0	0	0	1	0	0	0	0	0	0	0	0	0	0	0	0	2	0	0	0	0	0	0	0	0	0	0	0	0	0	0	0	0
ENSG00000090971__NAT14	4	0	0	0	0	0	0	0	0	0	0	0	2	0	0	0	0	0	0	2	0	0	1	0	0	0	0	0	0	0	0	0	7	0	0	0	1	1	0	0	0	5	3	0	0	0	3	0	0
ENSG00000090975__PITPNM2	0	0	0	0	0	0	0	0	0	0	0	0	0	0	0	0	0	0	0	0	0	0	0	0	0	0	0	0	0	0	0	0	0	0	0	0	0	0	0	0	0	0	0	0	0	0	0	0	0
ENSG00000090989__EXOC1	2	0	0	0	0	0	0	0	0	0	0	0	0	0	0	0	0	0	0	1	0	0	0	1	0	0	0	0	0	0	0	0	3	0	0	0	0	2	0	0	0	1	1	0	0	0	1	1	0
ENSG00000091009__RBM27	4	0	0	0	0	0	0	0	0	0	0	0	0	0	0	0	0	3	0	1	0	0	4	1	0	0	0	0	0	0	1	0	11	0	0	0	2	1	0	0	0	1	3	0	2	0	1	4	0
ENSG00000091010__POU4F3-cluster	7	0	0	0	0	0	0	0	2	0	0	0	1	0	0	0	0	0	0	1	0	0	4	1	0	0	0	0	0	0	0	0	4	0	0	0	0	3	0	0	0	3	1	0	1	0	1	2	0
ENSG00000091039__OSBPL8	9	0	0	0	0	1	0	0	1	0	0	0	3	0	0	0	0	0	0	0	0	0	2	0	0	0	0	0	0	0	0	0	2	0	0	0	0	10	0	0	0	2	0	0	3	0	6	5	0
ENSG00000091073__DTX2	1	0	0	0	0	0	0	0	0	0	0	0	1	0	0	0	0	0	0	0	0	0	0	0	0	0	0	0	0	0	0	0	0	0	0	0	0	0	0	0	0	0	0	0	0	0	0	0	0
ENSG00000091127__PUS7	3	0	0	0	0	0	0	0	0	0	0	0	2	0	0	0	0	0	0	0	0	0	0	0	0	0	0	0	0	0	0	0	0	0	0	0	2	0	0	0	0	0	0	0	0	0	0	0	0
ENSG00000091129__NRCAM	2	0	0	0	0	0	0	0	0	0	0	0	0	0	0	0	0	0	0	0	0	0	0	0	0	0	0	0	0	0	0	0	0	0	0	0	1	3	0	0	0	0	0	0	1	0	2	0	0
ENSG00000091136__LAMB1	0	0	0	0	0	0	0	0	0	0	0	0	2	0	0	0	0	0	0	0	0	0	1	0	0	0	0	0	0	0	0	0	0	0	0	0	0	0	0	0	0	0	0	0	2	0	0	0	0
ENSG00000091140__DLD	5	0	0	0	0	0	0	0	2	0	0	0	0	0	0	0	0	0	0	0	0	0	3	3	0	0	0	0	0	0	0	0	5	0	0	0	1	3	0	0	0	1	0	0	1	0	1	1	0
ENSG00000091157__WDR7	2	0	0	0	0	0	0	0	2	0	0	0	0	0	0	0	0	0	0	0	0	0	0	0	0	0	0	0	0	0	0	0	1	0	0	0	0	0	0	0	0	3	0	0	1	0	0	0	0
ENSG00000091164__TXNL1	6	0	0	0	0	0	0	0	3	0	0	1	5	0	0	0	0	2	0	1	0	0	6	1	0	0	0	0	0	0	0	0	19	0	0	0	5	4	0	0	0	4	4	0	1	0	1	7	0
ENSG00000091317__CMTM6	10	0	0	0	0	0	0	0	2	0	0	0	3	0	0	0	0	3	0	0	0	0	2	1	0	0	0	0	0	0	0	0	5	0	0	0	0	11	0	0	0	0	1	0	4	0	0	6	0
ENSG00000091409__ITGA6	11	0	0	0	0	0	0	0	0	0	0	0	2	0	0	0	0	0	0	0	0	0	3	1	0	0	0	0	0	0	0	0	3	0	0	0	1	1	0	0	0	2	0	0	2	0	5	2	0
ENSG00000091428__RAPGEF4	0	0	0	0	0	0	0	0	0	0	0	0	0	0	0	0	0	0	0	0	0	0	0	0	0	0	0	0	0	0	0	0	1	0	0	0	0	0	0	0	0	0	0	0	0	0	1	0	0
ENSG00000091436__MAP3K20	70.6	0	0	0	0	1	0	0	18	0	0	0	13	0	0	0	0	9	0	11	0	0	50.3	8	0	0	0	0	0	0	0	0	83.9	0	0	0	4	61.5	0	0	0	15	7	0	59.4	0	28.1	24.1	0
ENSG00000091483__FH	3	0	0	0	0	1	0	0	0	0	0	0	3	0	0	0	0	3	0	2	0	0	1	0	0	0	0	0	0	0	0	0	9	0	0	0	2	9	0	0	0	4	1	0	1	0	0	1	0
ENSG00000091490__SEL1L3	0	0	0	0	0	0	0	0	1	0	0	0	0	0	0	0	0	0	0	3	0	0	0	0	0	0	0	0	0	0	0	0	4	0	0	0	0	0	0	0	0	0	0	0	0	0	0	1	0
ENSG00000091527__CDV3	9	0	0	0	0	0	0	0	3	0	0	0	3	0	0	0	0	2	0	1	0	0	5	1	0	0	0	0	0	0	0	0	11	0	0	0	5	2	0	0	0	3	2	0	1	0	1	4	0
ENSG00000091542__ALKBH5	19	0	0	0	0	2	0	0	1	0	0	0	5	0	0	0	0	0	0	4	0	0	2	1	0	0	0	0	0	0	0	0	10	0	0	0	2	2	0	0	0	4	0	0	3	0	0	2	0
ENSG00000091583__APOH	0	0	0	0	0	0	0	0	0	0	0	0	0	0	0	0	0	0	0	0	0	0	0	0	0	0	0	0	0	0	0	0	0	0	0	0	0	0	0	0	0	0	0	0	0	0	0	0	0
ENSG00000091592__NLRP1	1	0	0	0	0	0	0	0	0	0	0	0	0	0	0	0	0	0	0	1	0	0	0	0	0	0	0	0	0	0	0	0	0	0	0	0	0	0	0	0	0	0	0	0	0	0	0	0	0
ENSG00000091640__SPAG7	7	0	0	0	0	1	0	0	2	0	0	0	6	0	0	0	0	1	0	1	0	0	1	0	0	0	0	0	0	0	0	0	17	0	0	0	6	8	0	0	0	1	1	0	0	0	2	5	0
ENSG00000091651__ORC6	1	0	0	0	0	0	0	0	0	0	0	1	2	0	0	0	0	0	0	1	0	0	1	0	0	0	0	0	0	0	0	0	9	0	0	0	0	3	0	0	0	0	1	0	1	0	0	1	0
ENSG00000091656__ZFHX4	7	0	0	0	0	1	0	0	2	0	0	0	3	0	0	0	0	0	0	0	0	0	0	0	0	0	0	0	0	0	0	0	0	0	0	0	1	4	0	0	0	1	0	0	4	0	2	0	0
ENSG00000091732__ZC3HC1	1	0	0	0	0	0	0	0	0	0	0	0	0	0	0	0	0	0	0	0	0	0	0	0	0	1	0	0	0	0	0	0	0	0	0	0	0	2	0	0	0	1	0	0	0	0	0	1	0
ENSG00000091831__ESR1	0	0	0	0	0	0	0	0	0	0	0	0	0	0	0	0	0	0	0	0	0	0	0	0	0	0	0	0	0	0	0	0	0	0	0	0	0	0	0	0	0	0	0	0	0	0	0	0	0
ENSG00000091844__RGS17	0	0	0	0	0	0	0	0	4	0	0	0	0	0	0	0	0	3	0	0	0	0	2	0	0	0	0	0	0	0	0	0	2	0	0	0	0	0	0	0	0	1	2	0	1	0	0	1	0
ENSG00000091947__TMEM101	7	0	0	0	0	0	0	0	2	0	0	0	1	0	0	0	0	0	0	1	0	0	2	0	0	0	0	0	0	0	0	0	6	0	0	0	0	0	0	0	0	1	2	0	1	0	1	1	0
ENSG00000091972__CD200	5	0	0	0	0	2	0	0	2	1	0	0	0	0	0	0	0	0	0	2	0	0	10	1	0	0	0	0	0	0	0	0	6	0	0	0	0	0	0	0	0	2	3	0	4	0	0	0	0
ENSG00000091986__CCDC80	43.2	0	0	0	0	2	0	0	4	0	0	0	6	0	0	0	0	0	0	9	0	0	29.1	4	0	1	0	0	0	0	0	0	73.7	0	0	0	8	12	0	0	0	6	6	0	12	0	11	22.1	0
ENSG00000092010__PSME1	9	0	0	0	0	2	0	0	1	0	0	0	4	0	0	0	0	3	0	2	0	0	5	0	0	0	0	0	0	0	0	0	11	0	0	0	1	10	0	0	0	3	0	0	0	0	3	10	0
ENSG00000092020__PPP2R3C	5	0	0	0	0	0	0	0	0	0	0	0	1	0	0	0	0	0	0	0	0	0	0	0	0	0	0	0	0	0	0	0	1	0	0	0	5	0	0	0	0	1	0	0	1	0	1	1	0
ENSG00000092036__HAUS4	0	0	0	0	0	0	0	0	0	0	0	0	1	0	0	0	0	0	0	0	0	0	0	0	0	0	0	0	0	0	0	0	0	0	0	0	1	3	0	0	0	0	0	0	0	0	0	0	0
ENSG00000092036__HAUS4-cluster	4	0	0	0	0	0	0	0	0	0	0	0	0	0	0	0	0	0	0	1	0	0	2	0	0	0	0	0	0	0	0	0	11	0	0	0	3	4	0	0	0	2	0	0	0	0	3	0	0
ENSG00000092051__JPH4	0	0	0	0	0	0	0	0	0	0	0	0	0	0	0	0	0	0	0	0	0	0	0	0	0	0	0	0	0	0	0	0	0	0	0	0	1	0	0	0	0	0	0	0	0	0	0	0	0
ENSG00000092094__OSGEP	2	0	0	0	0	0	0	0	1	0	0	0	0	0	0	0	0	0	0	0	0	0	0	0	0	0	0	0	0	0	0	0	3	0	0	0	0	2	0	0	0	2	0	0	0	0	0	0	0
ENSG00000092096__SLC22A17	0	0	0	0	0	0	0	0	0	0	0	0	0	0	0	0	0	0	0	0	0	0	0	0	0	0	0	0	0	0	0	0	0	0	0	0	0	0	0	0	0	0	0	0	0	0	0	0	0
ENSG00000092098__RNF31	0	0	0	0	0	0	0	0	0	0	0	0	0	0	0	0	0	0	0	0	0	0	0	0	0	0	0	0	0	0	0	0	0	0	0	0	0	0	0	0	0	0	0	0	0	0	0	0	0
ENSG00000092098__RNF31-cluster	5	0	0	0	0	0	0	0	0	0	0	0	0	0	0	0	0	0	0	0	0	0	0	0	0	0	0	0	0	0	0	0	6	0	0	0	0	1	0	0	0	0	0	0	1	0	1	4	0
ENSG00000092108__SCFD1	4	0	0	0	0	0	0	0	0	0	0	0	3	0	0	0	0	0	0	0	0	0	3	0	0	0	0	0	0	0	0	0	12	0	0	0	5	2	0	0	0	0	0	0	4	0	2	0	0
ENSG00000092140__G2E3	4	0	0	0	0	0	0	0	0	0	0	0	4	0	0	0	0	0	0	0	0	0	2	0	0	0	0	0	0	0	0	0	0	0	0	0	2	1	0	0	0	0	0	0	0	0	3	1	0
ENSG00000092148__HECTD1	10	0	0	0	0	0	0	0	0	0	0	0	5	0	0	0	0	0	0	7	0	0	1	0	0	0	0	0	0	0	0	0	10	0	0	0	3	16	0	0	0	1	0	0	3	0	1	11	0
ENSG00000092199__HNRNPC	37.2	0	0	0	0	1	0	0	3	0	0	0	20	0	0	0	0	0	0	12	0	0	15	1	0	0	1	0	0	0	0	0	23.1	0	0	0	15	5	0	0	0	6	6	0	8	0	20	6	0
ENSG00000092201__SUPT16H	15	0	0	0	0	0	0	0	0	0	0	0	2	0	0	0	0	1	0	2	0	0	6	0	0	0	0	0	0	0	0	0	17	0	0	0	7	13	0	0	0	2	4	0	0	0	2	3	0
ENSG00000092203__TOX4	11	0	0	0	0	0	0	0	1	0	0	0	1	0	0	0	0	0	0	2	0	0	1	0	0	0	0	0	0	0	0	0	1	0	0	0	0	2	0	0	0	1	0	0	3	0	2	3	0
ENSG00000092208__GEMIN2	0	0	0	0	0	0	0	0	0	0	0	0	0	0	0	0	0	0	0	0	0	0	1	0	0	0	0	0	0	0	0	0	0	0	0	0	0	0	0	0	0	0	0	0	0	0	1	0	0
ENSG00000092295__TGM1	0	0	0	0	0	0	0	0	0	0	0	0	0	0	0	0	0	0	0	0	0	0	1	0	0	0	0	0	0	0	0	0	0	0	0	0	0	0	0	0	0	0	0	0	0	0	0	0	0
ENSG00000092330__TINF2	2	0	0	0	0	0	0	0	0	0	0	0	0	0	0	0	0	0	0	0	0	0	1	0	0	0	0	0	0	0	0	0	1	0	0	0	2	1	0	0	0	0	0	0	1	0	1	2	0
ENSG00000092421__SEMA6A	1	0	0	0	0	0	0	0	0	0	0	0	0	0	0	0	0	0	0	0	0	0	0	0	0	0	0	0	0	0	0	0	0	0	0	0	0	0	0	0	0	0	0	0	0	0	0	0	0
ENSG00000092439__TRPM7	3	0	0	0	0	0	0	0	0	0	0	0	1	0	0	0	0	0	0	1	0	0	1	0	0	0	0	0	0	0	0	0	1	0	0	0	2	0	0	0	0	0	0	0	1	0	0	1	0
ENSG00000092445__TYRO3	18	0	0	0	0	0	0	0	0	0	0	0	5	0	0	0	0	0	0	3	0	0	14	0	0	0	0	0	0	0	0	0	31.1	0	0	0	5	8	0	0	0	1	1	0	8	0	0	3	0
ENSG00000092470__WDR76	5	0	0	0	0	0	0	0	0	0	0	0	0	0	0	0	0	0	0	0	0	0	0	0	0	0	0	0	0	0	0	0	4	0	0	0	0	3	0	0	0	1	0	0	0	0	0	0	0
ENSG00000092531__SNAP23	6	0	0	0	0	0	0	0	0	0	0	0	6	0	0	0	0	0	0	1	0	0	1	1	0	0	0	0	0	0	0	0	6	0	0	0	2	1	0	0	0	0	0	0	1	0	0	1	0
ENSG00000092621__PHGDH	6	0	0	0	0	0	0	0	1	0	0	0	4	0	0	0	0	0	0	0	0	0	1	0	0	0	0	0	0	0	0	0	4	0	0	0	2	2	0	0	0	0	0	0	0	0	0	2	0
ENSG00000092758__COL9A3	3	0	0	0	0	0	0	0	0	0	0	0	0	0	0	0	0	0	0	5	0	0	0	0	0	0	0	0	0	0	0	0	4	0	0	0	3	0	0	0	0	1	5	0	1	0	0	0	0
ENSG00000092820__EZR	17	0	0	0	0	1	0	0	5	0	0	0	10	0	0	0	0	3	0	6	0	0	7	0	0	1	0	0	0	0	0	0	18	0	0	0	4	23.1	0	0	0	3	5	0	2	0	0	18	0
ENSG00000092841__MYL6	89.0	0	2	0	0	3	0	0	4	0	0	0	37.2	0	0	0	0	3	0	14	0	0	38.2	6	0	1	0	0	0	0	0	0	94.1	0	0	0	22.1	96.1	0	0	0	20	12	0	26.1	0	19	38.2	0
ENSG00000092841__MYL6-cluster	0	0	0	0	0	0	0	0	0	0	0	0	1	0	0	0	0	0	0	3	0	0	1	0	0	0	0	0	0	0	0	0	0	0	0	0	1	2	0	0	0	2	0	0	1	0	0	0	0
ENSG00000092847__AGO1	3	0	0	0	0	0	0	0	0	0	0	0	1	0	0	0	0	0	0	3	0	0	2	0	0	0	0	0	0	0	0	0	4	0	0	0	0	5	0	0	0	0	0	0	1	0	2	0	0
ENSG00000092853__CLSPN	2	0	0	0	0	0	0	0	0	0	0	0	0	0	0	0	0	2	0	0	0	0	1	0	0	0	0	0	0	0	0	0	13	0	0	0	0	5	0	0	0	2	0	0	0	0	0	1	0
ENSG00000092871__RFFL	3	0	0	0	0	0	0	0	0	0	0	0	1	0	0	0	0	0	0	1	0	0	1	0	0	0	0	0	0	0	0	0	4	0	0	0	0	0	0	0	0	0	0	0	1	0	2	0	0
ENSG00000092871__RFFL-cluster	1	0	0	0	0	0	0	0	0	0	0	0	0	0	0	0	0	0	0	0	0	0	0	0	0	0	0	0	0	0	0	0	1	0	0	0	0	0	0	0	0	0	0	0	0	0	0	0	0
ENSG00000092929__UNC13D	7	0	0	0	0	0	0	0	0	0	0	0	0	0	0	0	0	1	0	3	0	0	0	0	0	0	0	0	0	0	0	0	16	0	0	0	2	1	0	0	0	5	0	0	2	0	3	0	0
ENSG00000092931__MFSD11	2	0	0	0	0	0	0	0	0	0	0	0	0	0	0	0	0	0	0	0	0	0	0	1	0	0	0	0	0	0	0	0	3	0	0	0	2	1	0	0	0	0	0	0	0	0	0	1	0
ENSG00000092931__MFSD11-cluster	0	0	0	0	0	0	0	0	0	0	0	0	0	0	0	0	0	0	0	0	0	0	0	0	0	0	0	0	0	0	0	0	1	0	0	0	0	0	0	0	0	0	0	0	0	0	0	1	0
ENSG00000092964__DPYSL2	5	0	0	0	0	0	0	0	1	0	0	0	1	0	0	0	0	2	0	4	0	0	3	1	0	0	0	0	0	0	0	0	2	0	0	0	2	5	0	0	0	0	0	0	1	0	0	10	0
ENSG00000092969__TGFB2	3	0	0	0	0	0	0	0	0	0	0	0	0	0	0	0	0	0	0	0	0	0	0	0	0	0	0	0	0	0	0	0	1	0	0	0	0	0	0	0	0	0	0	0	1	0	0	0	0
ENSG00000092978__GPATCH2	3	0	0	0	0	0	0	0	0	0	0	0	2	0	0	0	0	0	0	0	0	0	2	0	0	0	0	0	0	0	0	0	0	0	0	0	1	1	0	0	0	0	1	0	0	0	0	0	0
ENSG00000093000__NUP50	11	0	0	0	0	0	0	0	0	0	0	0	4	0	0	0	0	0	0	1	0	0	3	0	0	0	0	0	0	0	0	0	6	0	0	0	0	10	0	0	0	3	0	0	3	1	1	5	0
ENSG00000093009__CDC45	1	0	0	0	0	0	0	0	0	0	0	0	0	0	0	0	0	0	0	1	0	0	0	0	0	0	0	0	0	0	0	0	2	0	0	0	0	0	0	0	0	0	1	0	0	0	0	1	0
ENSG00000093010__COMT	14	0	0	0	0	1	0	0	1	0	0	0	3	0	0	0	0	2	0	5	0	0	2	0	0	0	0	0	0	0	0	0	19	0	0	0	1	4	0	0	0	2	3	0	1	0	1	5	0
ENSG00000093072__CECR1	0	0	0	0	0	0	0	0	0	0	0	0	0	0	0	0	0	0	0	0	0	0	0	0	0	0	0	0	0	0	0	0	0	0	0	0	0	0	0	0	0	0	0	0	0	0	0	0	0
ENSG00000093144__ECHDC1	8	0	0	0	0	0	0	0	0	0	0	0	3	0	0	0	0	1	0	1	0	0	3	0	0	0	0	0	0	0	0	0	6	0	0	0	1	2	0	0	0	0	0	0	3	0	2	1	0
ENSG00000093167__LRRFIP2	2	0	0	0	0	0	0	0	0	0	0	0	5	0	0	0	0	0	0	3	0	0	6	0	0	0	0	0	0	0	0	0	4	0	0	0	4	3	0	0	0	1	3	0	1	0	1	10	0
ENSG00000093183__SEC22C	5	0	0	0	0	0	0	0	2	0	0	0	5	0	0	0	0	1	0	1	0	0	1	2	0	1	0	0	0	0	0	0	9	0	0	0	4	15	0	0	0	2	0	0	3	0	3	10	0
ENSG00000093217__XYLB	0	0	0	0	0	0	0	0	0	0	0	0	1	0	0	0	0	0	0	0	0	0	0	0	0	0	0	0	0	0	0	0	0	0	0	0	0	0	0	0	0	0	0	0	0	0	0	0	0
ENSG00000094631__HDAC6	5	0	0	0	0	0	0	0	2	0	0	0	1	0	0	0	0	0	0	1	0	0	2	0	0	0	0	0	0	0	0	0	6	0	0	0	2	5	0	0	0	3	1	0	2	0	0	6	0
ENSG00000094755__GABRP	0	0	0	0	0	0	0	0	0	0	0	0	0	0	0	0	0	0	0	0	0	0	0	0	0	0	0	0	0	0	0	0	0	0	0	0	0	0	0	0	0	0	0	0	0	0	0	0	0
ENSG00000094804__CDC6	2	0	0	0	0	0	0	0	0	0	0	0	0	0	0	0	0	0	0	0	0	0	3	0	0	0	0	0	0	0	0	0	11	0	0	0	1	2	0	0	0	3	0	0	0	0	0	0	0
ENSG00000094841__UPRT	2	0	0	0	0	0	0	0	0	0	0	0	0	0	0	0	0	0	0	0	0	0	0	0	0	0	0	0	0	0	0	0	0	0	0	0	0	0	0	0	0	0	0	0	0	0	0	0	0
ENSG00000094880__CDC23	16	0	0	0	0	0	0	0	2	0	0	0	4	0	0	0	0	0	0	2	0	0	0	0	0	1	0	0	0	0	0	0	4	0	0	0	0	14	0	0	0	2	0	0	0	0	2	6	0
ENSG00000094914__AAAS	8	0	0	0	0	2	0	0	0	0	0	0	0	0	0	0	0	1	0	0	0	0	2	0	0	0	0	0	0	0	0	0	12	0	0	0	0	2	0	0	0	0	0	0	2	0	0	2	0
ENSG00000094916__CBX5	40.2	0	0	0	0	0	0	0	3	0	0	0	17	0	0	0	0	4	0	5	0	0	12	2	0	0	0	0	0	0	0	0	41.2	0	0	0	3	37.2	0	0	0	4	4	0	3	0	2	24.1	0
ENSG00000094975__SUCO	39.2	0	0	0	0	1	0	0	14	0	0	0	9	0	0	0	0	3	0	14	0	0	26.1	4	0	0	0	0	0	0	0	0	40.2	0	0	0	5	24.1	0	0	0	17	7	0	28.1	0	15	14	0
ENSG00000095002__MSH2	7	0	0	0	0	0	0	0	0	0	0	0	2	0	0	0	0	0	0	1	0	0	3	0	0	0	0	0	0	0	0	0	16	0	0	0	0	8	0	0	0	0	3	0	0	0	1	0	0
ENSG00000095015__MAP3K1	4	0	0	0	0	1	0	0	1	0	0	0	1	0	0	0	0	0	0	0	0	0	1	1	0	0	0	0	0	0	0	0	5	0	0	0	0	2	0	0	0	3	2	0	2	0	0	0	0
ENSG00000095059__DHPS	7	0	0	0	0	0	0	0	1	0	0	0	3	0	0	0	0	0	0	1	0	0	1	0	0	0	0	0	0	0	0	0	10	0	0	0	2	6	0	0	0	3	1	0	5	0	2	3	0
ENSG00000095066__HOOK2	5	0	0	0	0	0	0	0	0	0	0	0	1	0	0	0	0	0	0	0	0	0	3	0	0	0	0	0	0	0	0	0	5	0	0	0	1	0	0	0	0	1	0	0	2	0	0	2	0
ENSG00000095110__NXPE1	0	0	0	0	0	0	0	0	0	0	0	0	0	0	0	0	0	0	0	0	0	0	0	0	0	0	0	0	0	0	0	0	0	0	0	0	0	0	0	0	0	0	0	0	0	0	0	0	0
ENSG00000095139__ARCN1	17	0	0	0	0	0	0	0	2	0	0	0	5	0	0	0	0	0	0	3	0	0	4	2	0	0	0	0	0	0	0	0	10	0	0	0	5	9	0	0	0	5	3	0	2	0	3	3	0
ENSG00000095203__EPB41L4B	0	0	0	0	0	0	0	0	0	0	0	0	0	0	0	0	0	0	0	0	0	0	0	0	0	0	0	0	0	0	0	0	0	0	0	0	0	0	0	0	0	0	0	0	0	0	0	0	0
ENSG00000095209__TMEM38B	3	0	0	0	0	0	0	0	0	0	0	0	1	0	0	0	0	0	0	1	0	0	1	0	0	0	0	0	0	0	0	0	0	0	0	0	0	3	0	0	0	0	0	0	0	0	0	0	0
ENSG00000095261__PSMD5	2	0	0	0	0	0	0	0	2	0	0	0	2	0	0	0	0	0	0	0	0	0	0	0	0	0	0	0	0	0	0	0	0	0	0	0	0	2	0	0	0	1	0	0	0	0	0	0	0
ENSG00000095303__PTGS1	2	0	0	0	0	0	0	0	0	0	0	0	1	0	0	0	0	0	0	0	0	0	0	0	0	0	0	0	0	0	0	0	0	0	0	0	2	1	0	0	0	2	0	0	0	0	0	0	0
ENSG00000095319__NUP188	10	0	0	0	0	0	0	0	2	0	0	0	2	0	0	0	0	0	0	1	0	0	3	0	0	0	0	0	0	0	0	0	5	0	0	0	1	2	0	0	0	1	0	0	1	0	1	2	0
ENSG00000095319__NUP188-cluster	0	0	0	0	0	0	0	0	0	0	0	0	1	0	0	0	0	0	0	0	0	0	0	0	0	0	0	0	0	0	0	0	0	0	0	0	0	0	0	0	0	0	0	0	0	0	0	0	0
ENSG00000095321__CRAT	1	0	0	0	0	0	0	0	0	0	0	0	1	0	0	0	0	0	0	0	0	0	0	0	0	0	0	0	0	0	0	0	2	0	0	0	0	3	0	0	0	0	0	0	1	0	0	1	0
ENSG00000095370__SH2D3C	1	0	0	0	0	0	0	0	0	0	0	0	0	0	0	0	0	0	0	0	0	0	0	0	0	0	0	0	0	0	0	0	0	0	0	0	0	0	0	0	0	0	0	0	0	0	0	0	0
ENSG00000095380__NANS	4	0	0	0	0	0	0	0	0	0	0	0	1	0	0	0	0	1	0	5	0	0	2	0	0	0	0	0	0	0	0	0	4	0	0	0	0	1	0	0	0	0	0	0	1	0	0	2	0
ENSG00000095383__TBC1D2	0	0	0	0	0	0	0	0	0	0	0	0	0	0	0	0	0	0	0	0	0	0	0	0	0	0	0	0	0	0	0	0	0	0	0	0	0	0	0	0	0	0	0	0	0	0	0	0	0
ENSG00000095397__WHRN	0	0	0	0	0	0	0	0	0	0	0	0	0	0	0	0	0	0	0	0	0	0	0	0	0	0	0	0	0	0	0	0	0	0	0	0	0	0	0	0	0	0	0	0	0	0	0	0	0
ENSG00000095485__CWF19L1	1	0	0	0	0	0	0	0	0	0	0	0	1	0	0	0	0	1	0	1	0	0	0	0	0	0	0	0	0	0	0	0	0	0	0	0	0	3	0	0	0	0	0	0	0	0	0	2	0
ENSG00000095539__SEMA4G	7	0	0	0	0	0	0	0	0	0	0	0	0	0	0	0	0	0	0	1	0	0	3	1	0	0	0	0	0	0	0	0	16	0	0	0	1	0	0	0	0	1	1	0	1	0	0	0	0
ENSG00000095564__BTAF1	1	0	0	0	0	0	0	0	0	0	0	0	0	0	0	0	0	0	0	0	0	0	1	0	0	0	0	0	0	0	0	0	2	0	0	0	1	0	0	0	0	1	2	0	0	0	0	2	0
ENSG00000095574__IKZF5	0	0	0	0	0	0	0	0	0	0	0	0	0	0	0	0	0	1	0	0	0	0	0	0	0	0	0	0	0	0	0	0	0	0	0	0	2	0	0	0	0	0	0	0	1	0	0	0	0
ENSG00000095585__BLNK	0	0	0	0	0	0	0	0	0	0	0	0	0	0	0	0	0	0	0	0	0	0	0	0	0	0	0	0	0	0	0	0	0	0	0	0	0	0	0	0	0	0	0	0	0	0	0	0	0
ENSG00000095637__SORBS1	0	0	0	0	0	0	0	0	0	0	0	0	0	0	0	0	0	1	0	0	0	0	0	1	0	0	0	0	0	0	0	0	0	0	0	0	1	0	0	0	0	0	0	0	0	0	0	0	0
ENSG00000095739__BAMBI	1	0	0	0	0	0	0	0	1	0	0	0	1	0	0	0	0	0	0	1	0	0	0	0	0	0	0	0	0	0	0	0	0	0	0	0	0	2	0	0	0	2	0	0	0	0	0	2	0
ENSG00000095752__IL11	0	0	0	0	0	0	0	0	0	0	0	0	0	0	0	0	0	0	0	0	0	0	0	0	0	0	0	0	0	0	0	0	0	0	0	0	0	0	0	0	0	0	0	0	0	0	0	0	0
ENSG00000095777__MYO3A	1	0	0	0	0	0	0	0	0	0	0	0	0	0	0	0	0	0	0	0	0	0	0	0	0	0	0	0	0	0	0	0	0	0	0	0	0	0	0	0	0	0	0	0	0	0	0	0	0
ENSG00000095787__WAC	17	0	0	0	0	0	0	0	1	0	0	0	14	0	0	0	0	6	0	4	0	0	9	2	0	0	0	0	0	0	0	0	14	0	0	0	5	7	0	0	0	7	1	0	7	0	2	1	1
ENSG00000095794__CREM	2	0	0	0	0	1	0	0	0	0	0	0	2	0	0	0	0	0	0	0	0	0	0	0	0	0	0	0	0	0	0	0	1	0	0	0	0	0	0	0	0	0	0	0	0	0	0	1	0
ENSG00000095906__NUBP2	11	0	0	0	0	0	0	0	0	0	0	0	1	0	0	0	0	2	0	1	0	0	9	0	0	0	0	0	0	0	0	0	3	0	0	0	2	8	0	0	0	2	0	0	1	0	0	1	0
ENSG00000095917__TPSD1	0	0	0	0	0	0	0	0	0	0	0	0	0	0	0	0	0	0	0	0	0	0	0	0	0	0	0	0	0	0	0	0	0	0	0	0	0	0	0	0	0	0	0	0	0	0	0	0	0
ENSG00000095951__HIVEP1	8	0	0	0	0	0	0	0	1	0	0	0	1	0	0	0	0	0	0	0	0	0	0	0	0	0	0	0	0	0	0	0	2	0	0	0	2	0	0	0	0	0	0	0	0	0	0	1	0
ENSG00000096060__FKBP5	13	0	0	0	0	0	0	0	0	0	0	0	1	0	0	0	0	2	0	0	0	0	2	0	0	0	0	0	0	0	0	0	4	0	0	0	0	2	0	0	0	3	0	0	0	0	2	0	0
ENSG00000096063__SRPK1	15	0	0	0	0	0	0	0	2	0	0	0	8	0	0	0	0	3	0	3	0	0	4	0	0	0	0	0	0	0	0	0	14	0	0	0	5	16	0	0	0	3	2	0	2	0	1	3	0
ENSG00000096070__BRPF3	3	0	0	0	0	0	0	0	0	0	0	0	1	0	0	0	0	0	0	2	0	0	0	0	0	0	0	0	0	0	0	0	1	0	0	0	0	1	0	0	0	0	0	0	0	0	0	0	0
ENSG00000096080__MRPS18A	2	0	0	0	0	0	0	0	0	0	0	0	2	0	0	0	0	0	0	0	0	0	4	0	0	1	0	0	0	0	0	0	3	0	0	0	0	2	0	0	0	0	0	0	1	0	1	5	0
ENSG00000096092__TMEM14A	3	0	0	0	0	3	0	0	4	0	0	0	6	0	0	0	0	2	0	2	0	0	5	1	0	0	0	0	0	0	0	0	7	0	0	0	0	3	0	0	0	0	0	0	0	0	5	1	0
ENSG00000096093__EFHC1	0	0	0	0	0	0	0	0	2	0	0	0	0	0	0	0	0	0	0	0	0	0	1	0	0	0	0	0	0	0	0	0	3	0	0	0	0	4	0	0	0	0	0	0	1	0	0	0	0
ENSG00000096384__HSP90AB1	121.8	0	0	0	0	2	0	0	27.1	1	0	0	47.3	0	0	0	0	7	0	25.1	0	1	43.2	6	0	0	0	0	0	0	0	0	112.5	0	0	0	63.5	43.2	0	0	0	29.1	23.1	0	56.4	0	27.1	44.2	0
ENSG00000096401__CDC5L	8	0	0	0	0	0	0	0	4	0	0	0	3	0	0	0	0	2	0	3	0	0	8	2	0	0	0	0	0	0	0	0	7	0	0	0	3	4	0	0	0	3	0	0	1	0	1	5	0
ENSG00000096433__ITPR3	3	0	0	0	0	1	0	0	0	0	0	0	1	0	0	0	0	0	0	0	0	0	2	0	0	0	0	0	0	0	0	0	4	0	0	0	1	4	0	0	0	1	0	0	0	0	1	4	0
ENSG00000096654__ZNF184	2	0	0	0	0	0	0	0	0	0	0	0	0	0	0	0	0	0	0	1	0	0	1	0	0	0	0	0	0	0	0	0	0	0	0	0	0	0	0	0	0	0	0	0	0	0	0	0	0
ENSG00000096717__SIRT1	6	0	0	0	0	0	0	0	0	0	0	0	3	0	0	0	0	1	0	0	0	0	1	0	0	0	0	0	0	0	0	0	0	0	0	0	0	0	0	0	0	1	2	0	1	0	0	0	0
ENSG00000096746__HNRNPH3	15	0	0	0	0	0	0	0	3	0	0	0	11	0	0	0	0	1	0	8	0	0	8	1	0	0	0	0	0	0	0	0	17	0	0	0	7	12	0	0	1	5	8	0	3	0	13	14	0
ENSG00000096872__IFT74	1	0	0	0	0	0	0	0	0	0	0	0	0	0	0	0	0	0	0	0	0	0	1	0	0	0	0	0	0	0	0	0	5	0	0	0	1	9	0	0	0	0	0	0	1	0	0	1	0
ENSG00000096968__JAK2	0	0	0	0	0	0	0	0	0	0	0	0	0	0	0	0	0	0	0	0	0	0	0	0	0	0	0	0	0	0	0	0	0	0	0	0	0	0	0	0	0	0	0	0	0	0	0	0	0
ENSG00000096996__IL12RB1	0	0	0	0	0	0	0	0	0	0	0	0	1	0	0	0	0	0	0	0	0	0	0	0	0	0	0	0	0	0	0	0	0	0	0	0	0	0	0	0	0	0	0	0	0	0	0	0	0
ENSG00000097007__ABL1	2	0	0	0	0	0	0	0	1	0	0	0	0	0	0	0	0	0	0	0	0	0	0	0	0	0	0	0	0	0	0	0	3	0	0	0	0	2	0	0	0	0	1	0	1	0	0	1	0
ENSG00000097021__ACOT7	6	0	0	0	0	0	0	0	1	0	0	0	1	0	0	0	0	0	0	3	0	0	2	0	0	0	0	0	0	0	0	0	9	0	0	0	1	6	0	0	0	0	2	0	0	0	1	0	0
ENSG00000097033__SH3GLB1	16	0	0	0	0	0	0	0	2	0	0	0	5	0	0	0	0	1	0	1	0	0	7	3	0	0	0	0	0	0	0	0	4	0	0	0	0	12	0	0	0	10	0	0	2	0	8	7	0
ENSG00000097046__CDC7	3	0	0	0	0	0	0	0	1	0	0	0	0	0	0	0	0	1	0	0	0	0	0	0	0	0	0	0	0	0	0	0	7	0	0	0	0	3	0	0	0	0	0	0	0	0	2	1	0
ENSG00000097096__SYDE2	0	0	0	0	0	0	0	0	0	0	0	0	0	0	0	0	0	0	0	0	0	0	3	0	0	0	0	0	0	0	0	0	9	0	0	0	0	4	0	0	0	0	3	0	2	0	0	1	0
ENSG00000099139__PCSK5	0	0	0	0	0	0	0	0	0	0	0	0	0	0	0	0	0	0	0	0	0	0	0	0	0	0	0	0	0	0	0	0	0	0	0	0	0	0	0	0	0	0	0	0	0	0	0	0	0
ENSG00000099194__SCD	23.1	0	0	0	0	1	0	0	0	0	0	0	10	0	0	0	0	1	0	2	0	0	16	0	0	0	0	0	0	0	0	0	19	0	0	0	15	8	0	0	0	0	0	0	2	0	3	13	0
ENSG00000099203__TMED1	4	0	0	0	0	0	0	0	1	0	0	0	0	0	0	0	0	0	0	0	0	0	1	0	0	0	0	0	0	0	0	0	7	0	0	0	1	1	0	0	0	0	0	0	1	0	0	2	0
ENSG00000099204__ABLIM1	3	0	0	0	0	0	0	0	0	0	0	0	1	0	0	0	0	0	0	0	0	0	0	0	0	0	0	0	0	0	0	0	2	0	0	0	3	0	0	0	0	0	1	0	4	0	0	0	0
ENSG00000099219__ERMP1	1	0	0	0	0	0	0	0	1	0	0	0	0	0	0	0	0	1	0	0	0	0	0	0	0	0	0	0	0	0	0	0	1	0	0	0	0	1	0	0	0	1	0	0	0	0	0	0	0
ENSG00000099246__RAB18	17	0	0	0	0	1	0	0	3	0	0	0	8	0	0	0	0	1	0	3	0	0	8	3	0	0	0	0	0	0	0	0	9	0	0	0	3	8	0	0	0	3	4	0	3	0	5	6	0
ENSG00000099250__NRP1	1	0	0	0	0	0	0	0	1	0	0	0	0	0	0	0	0	0	0	1	0	0	6	0	0	0	0	0	0	0	0	0	0	0	0	0	1	0	0	0	0	0	0	0	4	0	0	2	0
ENSG00000099251__HSD17B7P2	2	0	0	0	0	0	0	0	0	0	0	0	0	0	0	0	0	0	0	0	0	0	0	0	0	0	0	0	0	0	0	0	2	0	0	0	0	0	0	0	0	0	0	0	1	0	0	0	0
ENSG00000099256__PRTFDC1	1	0	0	0	0	0	0	0	0	0	0	0	0	0	0	0	0	0	0	0	0	0	0	0	0	0	0	0	0	0	0	0	1	0	0	0	0	0	0	0	0	0	0	0	0	0	0	0	0
ENSG00000099260__PALMD	0	0	0	0	0	0	0	0	0	0	0	0	0	0	0	0	0	0	0	0	0	0	0	0	0	0	0	0	0	0	0	0	0	0	0	0	0	0	0	0	0	0	0	0	0	0	0	0	0
ENSG00000099282__TSPAN15	2	0	0	0	0	0	0	0	1	0	0	0	0	0	0	0	0	0	0	0	0	0	0	0	0	0	0	0	0	0	0	0	1	0	0	0	0	0	0	0	0	0	0	0	0	0	1	0	0
ENSG00000099284__H2AFY2	0	0	0	0	0	0	0	0	0	0	0	0	0	0	0	0	0	0	0	0	0	0	0	0	0	0	0	0	0	0	0	0	0	0	0	0	0	0	0	0	0	0	0	0	0	0	0	0	0
ENSG00000099290__WASHC2A	1	0	0	0	0	0	0	0	0	0	0	0	0	0	0	0	0	0	0	0	0	0	1	0	0	0	0	0	0	0	0	0	0	0	0	0	0	1	0	0	0	0	0	0	0	0	0	0	0
ENSG00000099308__MAST3	0	0	0	0	0	0	0	0	0	0	0	0	0	0	0	0	0	0	0	0	0	0	0	0	0	0	0	0	0	0	0	0	0	0	0	0	0	0	0	0	0	0	0	0	0	0	0	0	0
ENSG00000099326__MZF1	1	0	0	0	0	0	0	0	0	0	0	0	0	0	0	0	0	0	0	0	0	0	0	0	0	0	0	0	0	0	0	0	5	0	0	0	3	0	0	0	0	0	0	0	2	0	0	0	0
ENSG00000099330__OCEL1	2	0	0	0	0	0	0	0	0	0	0	0	1	0	0	0	0	1	0	0	0	0	2	0	0	0	0	0	0	0	0	0	4	0	0	0	0	1	0	0	0	2	0	0	0	0	0	4	0
ENSG00000099331__MYO9B	3	0	0	0	0	0	0	0	0	0	0	0	0	0	0	0	0	1	0	1	0	0	1	0	0	0	0	0	0	0	0	0	1	0	0	0	0	4	0	0	0	1	1	0	0	0	2	1	0
ENSG00000099337__KCNK6	0	0	0	0	0	0	0	0	0	0	0	0	1	0	0	0	0	0	0	0	0	0	0	0	0	0	0	0	0	0	0	0	2	0	0	0	0	0	0	0	0	0	0	0	0	0	0	0	0
ENSG00000099338__CATSPERG	0	0	0	0	0	0	0	0	0	0	0	0	0	0	0	0	0	0	0	0	0	0	0	0	0	0	0	0	0	0	0	0	3	0	0	0	0	0	0	0	0	0	0	0	0	0	0	0	0
ENSG00000099341__PSMD8	7	0	0	0	0	2	0	0	2	0	0	0	11	0	0	0	0	0	0	13	0	0	5	0	0	0	0	0	0	0	0	0	13	0	0	0	7	15	0	0	0	4	3	0	5	0	5	9	0
ENSG00000099364__FBXL19	1	0	0	0	0	0	0	0	0	0	0	0	2	0	0	0	0	0	0	0	0	0	1	0	0	0	0	0	0	0	0	0	1	0	0	0	0	0	0	0	0	0	0	0	0	0	1	0	0
ENSG00000099365__STX1B	0	0	0	0	0	0	0	0	0	0	0	0	0	0	0	0	0	0	0	0	0	0	0	0	0	0	0	0	0	0	0	0	0	0	0	0	0	0	0	0	0	0	0	0	0	0	0	0	0
ENSG00000099377__HSD3B7	5	0	0	0	0	0	0	0	0	0	0	0	1	0	0	0	0	0	0	0	0	0	0	0	0	0	0	0	0	0	0	0	3	0	0	0	3	2	0	0	0	2	0	0	0	0	0	1	0
ENSG00000099381__SETD1A	3	0	0	0	0	0	0	0	0	0	0	0	0	0	0	0	0	0	0	0	0	0	1	0	0	0	0	0	0	0	0	0	4	0	0	0	1	1	0	0	0	0	1	0	0	0	2	0	0
ENSG00000099385__BCL7C	1	0	0	0	0	0	0	0	0	0	0	0	1	0	0	0	0	0	0	1	0	0	0	0	0	0	0	0	0	0	0	0	1	0	0	0	0	1	0	0	0	0	0	0	4	0	0	1	0
ENSG00000099622__CIRBP	45.2	0	0	0	0	1	0	0	6	1	0	0	12	0	0	1	0	2	0	9	0	0	16	3	0	0	0	0	0	0	0	0	60.4	0	0	0	8	22.1	0	0	0	14	3	0	15	0	8	11	0
ENSG00000099624__ATP5D	5	0	0	0	0	0	0	0	2	0	0	0	7	0	0	0	0	1	0	2	0	0	1	0	0	0	0	0	0	0	0	0	9	0	0	0	2	3	0	0	0	2	1	0	0	0	3	3	0
ENSG00000099625__CBARP	3	0	0	0	0	0	0	0	0	0	0	0	0	0	0	0	0	0	0	0	0	0	0	0	0	0	0	0	0	0	0	0	2	0	0	0	0	0	0	0	0	0	0	0	0	0	0	1	0
ENSG00000099715__PCDH11Y	5	0	0	0	0	0	0	0	0	0	0	0	0	0	0	0	0	0	0	8	0	0	0	0	0	0	0	0	0	0	0	0	4	0	0	0	3	3	0	0	0	1	1	0	1	0	1	4	0
ENSG00000099725__PRKY	1	0	0	0	0	0	0	0	0	0	0	0	0	0	0	0	0	0	0	0	0	0	0	0	0	0	0	0	0	0	0	0	0	0	0	0	0	0	0	0	0	0	0	0	1	0	0	4	0
ENSG00000099769__IGFALS	0	0	0	0	0	0	0	0	0	0	0	0	0	0	0	0	0	0	0	0	0	0	0	0	0	0	0	0	0	0	0	0	0	0	0	0	0	0	0	0	0	0	0	0	0	0	0	0	0
ENSG00000099783__HNRNPM	16	0	0	0	0	0	0	0	3	1	0	0	5	0	0	0	0	2	0	3	0	0	9	0	0	0	0	0	0	0	0	0	15	0	0	0	5	15	0	0	0	5	2	0	3	0	5	10	0
ENSG00000099785__MARCH2	1	0	0	0	0	0	0	0	0	0	0	0	1	0	0	0	0	0	0	1	0	0	2	1	0	0	0	0	0	0	0	0	0	0	0	0	2	0	0	0	0	0	0	0	0	0	0	2	0
ENSG00000099795__NDUFB7	10	0	0	0	0	0	0	0	0	0	0	0	7	0	0	0	0	1	0	4	0	0	7	1	0	0	0	0	0	0	0	0	20	0	0	0	1	9	0	0	0	4	3	0	3	0	3	4	0
ENSG00000099797__TECR	9	0	0	0	0	0	0	0	2	0	0	0	3	0	0	0	0	2	0	3	0	0	7	1	0	0	0	0	0	0	0	0	19	0	0	0	3	2	0	0	0	2	2	0	3	0	5	4	0
ENSG00000099800__TIMM13	7	0	0	0	0	0	0	0	2	0	0	0	3	0	0	0	0	1	0	0	0	0	4	0	0	0	0	0	0	0	0	0	11	0	0	0	1	9	0	0	0	1	4	0	2	0	2	4	0
ENSG00000099804__CDC34	4	0	0	0	0	0	0	0	0	0	0	0	5	0	0	0	0	1	0	1	0	0	1	0	0	0	0	0	0	0	0	0	8	0	0	0	2	0	0	0	0	0	1	0	3	0	5	1	0
ENSG00000099810__MTAP	1	0	0	0	0	0	0	0	1	0	0	0	0	0	0	0	0	0	0	3	0	0	2	0	0	0	0	0	0	0	0	0	3	0	0	0	0	1	0	0	0	1	0	0	0	0	1	2	0
ENSG00000099810__MTAP-cluster	0	0	0	0	0	0	0	0	0	0	0	0	0	0	0	0	0	0	0	0	0	0	1	0	0	0	0	0	0	0	0	0	0	0	0	0	0	0	0	0	0	0	0	0	0	0	0	0	0
ENSG00000099812__MISP	2	0	0	0	0	0	0	0	1	0	0	0	1	0	0	0	0	0	0	1	0	0	4	0	0	0	0	0	0	0	0	0	11	0	0	0	0	5	0	0	0	1	1	0	3	0	2	1	0
ENSG00000099814__CEP170B	0	0	0	0	0	0	0	0	0	0	0	0	1	0	0	0	0	0	0	0	0	0	0	0	0	0	0	0	0	0	0	0	2	0	0	0	0	3	0	0	0	2	0	0	0	0	0	0	0
ENSG00000099817__POLR2E	11	0	0	0	0	1	0	0	2	0	0	0	4	0	0	0	0	0	0	4	0	0	7	1	0	0	0	0	0	0	0	0	14	0	0	0	2	4	0	0	0	5	1	0	1	0	0	4	1
ENSG00000099821__POLRMT	17	0	0	0	0	3	0	0	6	0	0	0	12	0	0	0	0	2	0	3	0	0	10	0	0	0	0	0	0	0	0	0	46.3	0	0	0	5	7	0	0	0	11	3	0	1	0	21.1	20	0
ENSG00000099822__HCN2	2	0	0	0	0	0	0	0	0	0	0	0	0	0	0	0	0	0	0	1	0	0	0	0	0	0	0	0	0	0	0	0	0	0	0	0	0	0	0	0	0	1	0	0	1	0	0	0	0
ENSG00000099849__RASSF7	4	0	0	0	0	0	0	0	0	0	0	0	3	0	0	0	0	1	0	0	0	0	3	0	0	0	0	0	0	0	0	0	7	0	0	0	5	1	0	0	0	3	0	0	2	0	1	1	0
ENSG00000099860__GADD45B	0	0	0	0	0	0	0	0	0	0	0	0	0	0	0	0	0	0	0	1	0	0	0	0	0	0	0	0	0	0	0	0	0	0	0	0	0	0	0	0	0	0	0	0	0	0	0	0	0
ENSG00000099864__PALM	8	0	0	0	0	0	0	0	0	0	0	0	0	0	0	0	0	1	0	1	0	0	3	0	0	0	0	0	0	0	0	0	6	0	0	0	4	3	0	0	0	1	1	0	4	0	3	4	0
ENSG00000099869__IGF2-AS	2	0	0	0	0	0	0	0	1	0	0	0	1	0	0	0	0	0	0	0	0	0	0	0	0	0	0	0	0	0	0	0	8	0	0	0	0	2	0	0	0	1	1	0	1	0	0	4	0
ENSG00000099875__MKNK2	0	0	0	0	0	0	0	0	0	0	0	0	3	0	0	0	0	1	0	2	0	0	2	0	0	0	0	0	0	0	0	0	2	0	0	0	1	2	0	0	0	0	0	0	3	0	0	0	0
ENSG00000099889__ARVCF	1	0	0	0	0	0	0	0	1	0	0	0	0	0	0	0	0	0	0	0	0	0	0	0	0	0	0	0	0	0	0	0	1	0	0	0	1	0	0	0	0	0	0	0	2	0	0	0	0
ENSG00000099899__TRMT2A	1	0	0	0	0	0	0	0	0	0	0	0	0	0	0	0	0	0	0	0	0	0	0	0	0	0	0	0	0	0	0	0	1	0	0	0	0	1	0	0	0	0	1	0	0	0	0	0	0
ENSG00000099901__RANBP1	24.1	0	0	1	0	1	0	0	2	0	0	0	12	0	0	0	0	3	0	4	0	0	9	0	0	0	0	0	0	0	1	0	19	0	0	0	6	22.1	0	0	0	3	6	0	2	0	4	10	0
ENSG00000099904__ZDHHC8	3	0	0	0	0	0	0	0	0	0	0	0	2	0	0	0	0	0	0	0	0	0	0	0	0	0	0	0	0	0	0	0	3	0	0	0	0	0	0	0	0	0	0	0	0	0	1	0	0
ENSG00000099910__KLHL22	0	0	0	0	0	0	0	0	2	0	0	0	0	0	0	0	0	0	0	1	0	0	0	0	0	0	0	0	0	0	0	0	4	0	0	0	1	0	0	0	0	0	1	0	0	0	2	0	0
ENSG00000099910__KLHL22-cluster	0	0	0	0	0	0	0	0	0	0	0	0	0	0	0	0	0	0	0	0	0	0	0	0	0	0	0	0	0	0	0	0	0	0	0	0	0	0	0	0	0	0	0	0	0	0	0	0	0
ENSG00000099917__MED15	4	0	0	0	0	0	0	0	0	0	0	0	3	0	0	0	0	0	0	0	0	0	6	0	0	0	0	0	0	0	0	0	1	0	0	0	1	2	0	0	0	0	0	0	0	0	0	2	0
ENSG00000099937__SERPIND1	0	0	0	0	0	0	0	0	0	0	0	0	0	0	0	0	0	0	0	0	0	0	0	0	0	0	0	0	0	0	0	0	0	0	0	0	0	0	0	0	0	0	0	0	0	0	0	0	0
ENSG00000099940__SNAP29	0	0	0	0	0	0	0	0	1	0	0	0	1	0	0	0	0	2	0	0	0	0	3	2	0	0	0	0	0	0	0	0	10	0	0	0	4	7	0	0	0	2	3	0	2	0	2	1	0
ENSG00000099942__CRKL	3	0	0	0	0	0	0	0	0	0	0	0	4	0	0	0	0	0	0	1	0	0	7	0	0	0	0	0	0	0	0	0	7	0	0	0	3	2	0	0	0	0	1	0	4	0	4	5	0
ENSG00000099949__LZTR1	4	0	0	0	0	0	0	0	0	0	0	0	1	0	0	0	0	0	0	0	0	0	1	0	0	0	0	0	0	0	0	0	2	0	0	0	0	1	0	0	0	0	0	0	1	0	1	2	0
ENSG00000099953__MMP11	0	0	0	0	0	0	0	0	0	0	0	0	0	0	0	0	0	0	0	0	0	0	0	0	0	0	0	0	0	0	0	0	0	0	0	0	0	0	0	0	0	0	0	0	0	0	0	0	0
ENSG00000099954__CECR2	0	0	0	0	0	0	0	0	0	0	0	0	0	0	0	0	0	0	0	0	0	0	0	0	0	0	0	0	0	0	0	0	0	0	0	0	0	0	0	0	0	0	1	0	3	0	0	0	0
ENSG00000099956__SMARCB1	3	0	0	0	0	1	0	0	1	0	0	0	1	0	0	0	0	0	0	0	0	0	0	0	0	0	0	0	0	0	0	0	7	0	0	0	0	6	0	0	0	2	0	0	2	0	0	2	0
ENSG00000099958__DERL3	1	0	0	0	0	0	0	0	0	0	0	0	0	0	0	0	0	0	0	0	0	0	0	0	0	0	0	0	0	0	0	0	0	0	0	0	0	1	0	0	0	0	0	0	0	0	0	0	0
ENSG00000099968__BCL2L13	5	0	0	0	0	0	0	0	0	0	0	0	1	0	0	0	0	1	0	1	0	0	0	0	0	0	0	0	0	0	0	0	7	0	0	0	2	2	0	0	0	0	0	0	1	0	1	1	0
ENSG00000099974__DDTL	1	0	0	0	0	0	0	0	0	0	0	0	0	0	0	0	0	0	0	0	0	0	0	0	0	0	0	0	0	0	0	0	0	0	0	0	0	0	0	0	0	0	0	0	1	0	0	0	0
ENSG00000099977__DDT	9	0	0	0	0	0	0	0	3	0	0	0	6	0	0	0	0	1	0	3	0	0	4	0	0	0	0	0	0	0	0	0	17	0	0	0	2	5	0	0	0	0	0	0	4	0	4	4	0
ENSG00000099991__CABIN1	4	0	0	0	0	0	0	0	0	0	0	0	0	0	0	0	0	0	0	0	0	0	1	0	0	0	0	0	0	0	0	0	1	0	0	0	0	2	0	0	0	1	0	0	2	0	1	3	0
ENSG00000099992__TBC1D10A	0	0	0	0	0	0	0	0	0	0	0	0	0	0	0	0	0	0	0	0	0	0	0	0	0	0	0	0	0	0	0	0	0	0	0	0	0	0	0	0	0	1	0	0	0	0	0	0	0
ENSG00000099992__TBC1D10A-cluster	2	0	0	0	0	0	0	0	1	0	0	0	0	0	0	0	0	0	0	0	0	0	2	0	0	0	0	0	0	0	0	0	7	0	0	0	0	0	0	0	0	1	0	0	0	0	0	0	0
ENSG00000099994__SUSD2	1	0	0	0	0	0	0	0	0	0	0	0	0	0	0	0	0	0	0	0	0	0	0	0	0	0	0	0	0	0	0	0	0	0	0	0	0	0	0	0	0	0	0	0	0	0	0	0	0
ENSG00000099995__SF3A1	4	0	0	0	0	1	0	0	3	0	0	0	7	0	0	0	0	1	0	2	0	0	6	0	0	0	0	0	0	0	0	0	7	0	0	0	3	5	0	0	1	0	1	0	3	0	2	2	0
ENSG00000099998__GGT5	1	0	0	0	0	0	0	0	0	0	0	0	0	0	0	0	0	0	0	0	0	0	1	0	0	0	0	0	0	0	0	0	2	0	0	0	0	0	0	0	0	2	0	0	0	0	0	0	0
ENSG00000099999__RNF215	0	0	0	0	0	0	0	0	0	0	0	0	0	0	0	0	0	0	0	0	0	0	0	0	0	0	0	0	0	0	0	0	0	0	0	0	0	0	0	0	0	0	0	0	1	0	1	0	0
ENSG00000100003__SEC14L2	1	0	0	0	0	0	0	0	0	0	0	0	0	0	0	0	0	0	0	0	0	0	0	0	0	0	0	0	0	0	0	0	1	0	0	0	0	0	0	0	0	1	0	0	0	0	0	0	0
ENSG00000100003__SEC14L2-cluster	3	0	0	0	0	0	0	0	0	0	0	0	0	0	0	0	0	0	0	0	0	0	0	0	0	0	0	0	0	0	0	0	0	0	0	0	0	1	0	0	0	0	0	0	0	0	0	1	0
ENSG00000100014__SPECC1L	1	0	0	0	0	0	0	0	2	0	0	0	1	0	0	0	0	0	0	0	0	0	2	0	0	0	0	0	0	0	0	0	4	0	0	0	0	0	0	0	0	1	0	0	0	0	0	1	0
ENSG00000100014__SPECC1L-cluster	6	0	0	0	0	0	0	0	1	0	0	0	1	0	0	0	0	0	0	0	0	0	8	0	0	0	0	0	0	0	0	0	6	0	0	0	1	1	0	0	0	1	0	0	0	0	1	0	0
ENSG00000100023__PPIL2	1	0	0	0	0	0	0	0	1	0	0	0	2	0	0	0	0	0	0	0	0	0	2	0	0	0	0	0	0	0	0	0	1	0	0	0	0	0	0	0	0	1	0	0	1	0	0	0	0
ENSG00000100027__YPEL1	2	0	0	0	0	0	0	0	0	0	0	0	0	0	0	0	0	0	0	0	0	0	0	0	0	0	0	0	0	0	0	0	0	0	0	0	0	1	0	0	0	0	0	0	2	0	0	0	0
ENSG00000100028__SNRPD3	9	0	0	0	0	0	0	0	0	0	0	0	9	0	1	0	0	1	0	2	0	0	3	0	0	0	0	0	0	1	0	0	7	0	0	0	1	7	0	0	0	0	1	0	2	0	2	3	0
ENSG00000100029__PES1	1	0	0	0	0	1	0	0	0	0	0	0	2	0	0	0	0	0	0	0	0	0	3	0	0	0	0	0	0	0	0	0	3	0	0	0	3	1	0	0	0	0	0	0	0	0	2	3	0
ENSG00000100030__MAPK1	21.1	0	0	0	0	0	0	0	1	0	0	0	6	0	0	0	0	3	0	4	0	0	6	0	0	0	0	0	0	0	0	0	6	0	0	0	5	16	0	0	0	1	3	0	3	0	4	5	0
ENSG00000100034__PPM1F	2	0	0	0	0	0	0	0	0	0	0	0	1	0	0	0	0	0	0	0	0	0	0	1	0	0	0	0	0	0	0	0	3	0	0	0	2	3	0	0	0	0	0	0	0	0	0	1	0
ENSG00000100036__SLC35E4	0	0	0	0	0	0	0	0	0	0	0	0	0	0	0	0	0	0	0	0	0	0	0	0	0	0	0	0	0	0	0	0	0	0	0	0	0	0	0	0	0	0	0	0	0	0	0	0	0
ENSG00000100038__TOP3B	0	0	0	0	0	0	0	0	0	0	0	0	0	0	0	0	0	0	0	0	0	0	0	0	0	0	0	0	0	0	0	0	0	0	0	0	0	0	0	0	0	0	0	0	1	0	0	0	0
ENSG00000100053__CRYBB3	0	0	0	0	0	0	0	0	0	0	0	0	0	0	0	0	0	0	0	0	0	0	0	0	0	0	0	0	0	0	0	0	0	0	0	0	0	0	0	0	0	0	0	0	0	0	0	0	0
ENSG00000100055__CYTH4	0	0	0	0	0	0	0	0	0	0	0	0	0	0	0	0	0	0	0	0	0	0	0	0	0	0	0	0	0	0	0	0	0	0	0	0	0	0	0	0	0	0	0	0	0	0	0	0	0
ENSG00000100056__DGCR14	1	0	0	0	0	0	0	0	0	0	0	0	0	0	0	0	0	0	0	1	0	0	1	0	0	0	0	0	0	0	0	0	3	0	0	0	0	1	0	0	0	0	0	0	1	0	0	1	0
ENSG00000100058__CRYBB2P1	0	0	0	0	0	0	0	0	1	0	0	0	0	0	0	0	0	0	0	2	0	0	0	0	0	0	0	0	0	0	0	0	1	0	0	0	0	2	0	0	0	0	0	0	0	0	0	0	0
ENSG00000100060__MFNG	0	0	0	0	0	0	0	0	0	0	0	0	0	0	0	0	0	0	0	0	0	0	0	0	0	0	0	0	0	0	0	0	0	0	0	0	0	0	0	0	0	0	0	0	0	0	0	0	0
ENSG00000100065__CARD10	4	0	0	0	0	0	0	0	0	0	0	0	0	0	0	0	0	0	0	1	0	0	1	0	0	0	0	0	0	0	0	0	6	0	0	0	0	0	0	0	0	0	0	0	0	0	3	2	0
ENSG00000100075__SLC25A1	12	0	0	0	0	0	0	0	0	0	0	0	1	0	0	0	0	0	0	1	0	0	5	0	0	0	0	0	0	0	0	0	5	0	0	0	1	7	0	0	0	0	0	0	3	0	2	2	0
ENSG00000100077__GRK3	1	0	0	0	0	0	0	0	0	0	0	0	2	0	0	0	0	0	0	1	0	0	1	0	0	0	0	0	0	0	0	0	1	0	0	0	1	0	0	0	0	0	0	0	0	0	0	2	0
ENSG00000100083__GGA1	1	0	0	0	0	0	0	0	0	0	0	0	0	0	0	0	0	1	0	0	0	0	1	0	0	0	0	0	0	0	0	0	1	0	0	0	2	1	0	0	0	2	0	0	3	0	0	1	0
ENSG00000100084__HIRA	0	0	0	0	0	0	0	0	0	0	0	0	1	0	0	0	0	0	0	1	0	0	0	1	0	0	0	0	0	0	0	0	2	0	0	0	0	0	0	0	0	0	0	0	1	0	0	0	0
ENSG00000100084__HIRA-cluster	1	0	0	0	0	0	0	0	0	0	0	0	0	0	0	0	0	0	0	0	0	0	0	0	0	0	0	0	0	0	0	0	0	0	0	0	0	0	0	0	0	1	0	0	0	0	0	0	0
ENSG00000100092__SH3BP1	1	0	0	0	0	0	0	0	0	0	0	0	0	0	0	0	0	0	0	0	0	0	0	0	0	0	0	0	0	0	0	0	1	0	0	0	0	0	0	0	0	0	0	0	0	0	0	0	0
ENSG00000100092__SH3BP1-cluster	5	0	0	0	0	0	0	0	0	0	0	0	0	0	0	0	0	0	0	4	0	0	4	0	0	0	0	0	0	0	0	0	15	0	0	0	0	1	0	0	0	1	4	0	0	0	3	0	0
ENSG00000100097__LGALS1	8	0	0	0	0	0	0	0	0	0	0	0	0	0	0	0	0	0	0	0	0	0	0	0	0	0	0	0	0	0	0	0	2	0	0	0	1	0	0	0	0	0	0	0	1	0	2	0	0
ENSG00000100099__HPS4	5	0	0	0	0	0	0	0	0	0	0	0	3	0	0	0	0	0	0	1	0	0	1	0	0	0	0	0	0	0	0	0	12	0	0	0	2	1	0	0	0	1	0	0	1	0	0	0	0
ENSG00000100101__RP1-37E16.12-cluster	2	0	0	0	0	1	0	0	1	0	0	0	0	0	0	0	0	0	0	0	0	0	2	1	0	0	0	0	0	0	0	0	4	0	0	0	1	1	0	0	0	0	0	0	0	0	0	0	0
ENSG00000100104__SRRD	1	0	0	0	0	0	0	0	0	0	0	0	1	0	0	0	0	1	0	0	0	0	0	0	0	0	0	0	0	0	0	0	3	0	0	0	0	1	0	0	0	1	0	0	0	0	0	1	0
ENSG00000100105__PATZ1	3	0	0	0	0	0	0	0	0	0	0	0	0	0	0	0	0	0	0	0	0	0	0	0	0	0	0	0	0	0	0	0	6	0	0	0	0	3	0	0	0	3	0	0	0	0	3	0	0
ENSG00000100106__TRIOBP	6	0	0	0	0	0	0	0	0	0	0	0	3	0	0	0	0	0	0	0	0	0	0	0	0	0	0	0	0	0	0	0	5	0	0	0	1	6	0	0	0	0	0	0	5	0	0	2	0
ENSG00000100109__TFIP11	3	0	0	0	0	0	0	0	0	0	0	0	2	0	0	0	0	0	0	0	0	0	0	0	0	0	0	0	0	0	0	0	2	0	0	0	0	0	0	0	0	2	0	0	0	0	0	0	0
ENSG00000100116__GCAT	0	0	0	0	0	0	0	0	0	0	0	0	0	0	0	0	0	0	0	0	0	0	0	0	0	0	0	0	0	0	0	0	0	0	0	0	0	0	0	0	0	0	0	0	0	0	0	0	0
ENSG00000100124__ANKRD54	0	0	0	0	0	0	0	0	0	0	0	0	2	0	0	0	0	0	0	0	0	0	0	0	0	0	0	0	0	0	0	0	0	0	0	0	1	3	0	0	0	0	0	0	0	0	0	1	0
ENSG00000100129__EIF3L	25.1	0	0	0	0	1	0	0	8	0	0	0	19	0	0	0	0	5	0	5	0	0	7	3	0	0	0	0	0	0	0	0	38.2	0	0	0	10	21.1	0	0	0	7	2	0	10	0	14	11	0
ENSG00000100138__SNU13	27.1	0	0	0	0	1	0	0	5	0	0	0	6	0	0	0	0	2	0	5	0	0	5	0	0	0	0	0	0	0	0	0	31.1	0	0	0	6	6	0	0	0	3	3	0	4	0	9	2	0
ENSG00000100139__MICALL1	1	0	0	0	0	0	0	0	1	0	0	0	1	0	0	0	0	0	0	0	0	0	0	0	0	0	0	0	0	0	0	0	1	0	0	0	1	0	0	0	0	0	0	0	2	0	1	0	0
ENSG00000100142__POLR2F	6	0	0	0	0	0	0	0	0	0	0	0	10	0	0	0	0	2	0	1	0	0	3	1	0	0	0	0	0	0	0	0	4	0	0	0	5	8	0	0	0	0	0	0	1	0	5	1	0
ENSG00000100147__CCDC134	0	0	0	0	0	0	0	0	0	0	0	0	0	0	0	0	0	0	0	0	0	0	0	0	0	0	0	0	0	0	0	0	0	0	0	0	0	0	0	0	0	0	0	0	0	0	0	0	0
ENSG00000100150__DEPDC5	0	0	0	0	0	0	0	0	0	0	0	0	0	0	0	0	0	0	0	0	0	0	1	0	0	0	0	0	0	0	0	0	1	0	0	0	0	0	0	0	0	0	0	0	0	0	0	0	0
ENSG00000100151__PICK1	4	0	0	0	0	0	0	0	0	0	0	0	1	0	0	0	0	1	0	2	0	0	1	1	0	0	0	0	0	0	0	0	3	0	0	0	1	0	0	0	0	2	1	0	0	0	3	0	0
ENSG00000100154__TTC28	2	0	0	0	0	0	0	0	0	0	0	0	0	0	0	0	0	0	0	0	0	0	1	0	0	0	0	0	0	0	0	0	0	0	0	0	0	1	0	0	0	1	0	0	0	0	0	0	0
ENSG00000100162__CENPM	2	0	0	0	0	0	0	0	0	0	0	0	0	0	0	0	0	0	0	0	0	0	2	0	0	0	0	0	0	0	0	0	5	0	0	0	0	6	0	0	0	0	0	0	0	0	0	4	0
ENSG00000100167__SEPT3	3	0	0	0	0	0	0	0	0	0	0	0	0	0	0	0	0	1	0	0	0	0	0	0	0	0	0	0	0	0	0	0	7	0	0	0	0	0	0	0	0	2	3	0	0	0	2	1	0
ENSG00000100181__TPTEP1	0	0	0	0	0	0	0	0	0	0	0	0	0	0	0	0	0	0	0	0	0	0	0	0	0	0	0	0	0	0	0	0	1	0	0	0	0	0	0	0	0	0	0	0	0	0	0	0	0
ENSG00000100191__SLC5A4	1	0	0	0	0	0	0	0	0	0	0	0	0	0	0	0	0	0	0	0	0	0	0	0	0	0	0	0	0	0	0	0	0	0	0	0	0	0	0	0	0	1	0	0	0	0	0	0	0
ENSG00000100196__KDELR3	0	0	0	0	0	0	0	0	0	0	0	0	0	0	0	0	0	0	0	0	0	0	0	0	0	0	0	0	0	0	0	0	0	0	0	0	0	3	0	0	0	0	0	0	0	0	0	0	0
ENSG00000100197__CYP2D6	1	0	0	0	0	0	0	0	0	0	0	0	0	0	0	0	0	0	0	0	0	0	0	0	0	0	0	0	0	0	0	0	0	0	0	0	0	0	0	0	0	0	0	0	0	0	0	0	0
ENSG00000100201__DDX17	27.1	0	1	0	0	1	0	0	4	0	0	0	14	0	0	0	0	7	0	12	0	0	7	1	0	0	0	0	0	0	0	0	47.3	0	0	0	14	17	0	0	0	6	2	0	9	0	12	15	0
ENSG00000100206__DMC1	0	0	0	0	0	0	0	0	0	0	0	0	0	0	0	0	0	0	0	0	0	0	0	0	0	0	0	0	0	0	0	0	1	0	0	0	0	2	0	0	0	0	0	0	0	0	0	0	0
ENSG00000100207__TCF20	0	0	0	0	0	1	0	0	1	0	0	0	4	0	0	0	0	0	0	2	0	0	2	0	0	0	0	0	0	0	0	0	2	0	0	0	1	2	0	0	0	3	2	0	1	0	1	4	0
ENSG00000100209__HSCB	1	0	0	0	0	0	0	0	1	0	0	0	0	0	0	0	0	0	0	0	0	0	1	1	0	0	0	0	0	0	0	0	2	0	0	0	0	5	0	0	0	0	1	0	0	0	0	2	0
ENSG00000100211__CBY1	3	0	0	0	0	0	0	0	0	0	0	0	2	0	0	0	0	0	0	0	0	0	1	1	0	0	0	0	0	0	0	0	11	0	0	0	0	1	0	0	0	1	0	0	2	0	0	3	0
ENSG00000100216__TOMM22	10	0	0	0	0	1	0	0	1	0	0	0	4	0	0	0	0	0	0	2	0	0	3	1	0	0	0	0	0	0	0	0	13	0	0	0	1	3	0	0	0	4	1	0	2	0	4	4	0
ENSG00000100218__RSPH14	0	0	0	0	0	0	0	0	0	0	0	0	0	0	0	0	0	0	0	0	0	0	1	0	0	0	0	0	0	0	0	0	1	0	0	0	0	0	0	0	0	0	0	0	0	0	0	0	0
ENSG00000100219__XBP1	2	0	0	0	0	0	0	0	0	0	0	0	8	1	0	0	0	0	0	2	0	0	0	0	0	1	0	0	0	0	0	0	1	0	0	0	2	0	0	0	0	1	0	0	0	0	0	2	0
ENSG00000100220__RTCB	12	0	0	0	0	0	0	0	0	0	0	0	15	0	0	0	0	3	0	4	0	0	9	1	0	0	0	0	0	0	0	0	19	0	0	0	0	6	0	0	0	0	1	0	4	0	3	12	0
ENSG00000100221__JOSD1	13	0	0	0	0	0	0	0	1	0	0	0	3	0	0	0	0	0	0	3	0	0	3	0	0	0	0	0	0	0	0	0	12	0	0	0	1	5	0	0	0	1	2	0	2	0	5	1	0
ENSG00000100225__FBXO7	25.1	0	0	0	0	3	0	0	4	0	0	0	12	0	0	0	0	1	0	9	0	0	9	0	0	0	0	0	0	0	0	0	17	0	0	0	5	17	0	0	0	6	4	0	10	0	7	10	0
ENSG00000100226__GTPBP1	8	0	0	0	0	1	0	0	1	0	0	0	1	0	0	0	0	0	0	1	0	0	1	0	0	0	0	0	0	0	0	0	5	0	0	0	0	2	0	0	0	1	0	0	2	0	0	6	0
ENSG00000100227__POLDIP3	4	0	0	0	0	0	0	0	1	0	0	0	1	0	0	0	0	0	0	2	0	0	2	0	0	0	0	0	0	0	0	0	7	0	0	0	0	2	0	0	0	3	1	0	0	0	2	3	0
ENSG00000100234__TIMP3	0	0	0	0	0	0	0	0	0	0	0	0	0	0	0	0	0	0	0	0	0	0	0	0	0	0	0	0	0	0	0	0	0	0	0	0	0	0	0	0	0	0	0	0	0	0	0	0	0
ENSG00000100239__PPP6R2	6	0	0	0	0	0	0	0	2	0	0	0	4	0	0	0	0	0	0	2	0	0	4	0	0	0	0	0	0	0	0	0	11	0	0	0	3	4	0	0	0	0	3	0	0	0	1	1	0
ENSG00000100241__SBF1	3	0	0	0	0	0	0	0	0	0	0	0	0	0	0	0	0	0	0	0	0	0	2	0	0	0	0	0	0	0	0	0	4	0	0	0	1	0	0	0	0	0	2	0	1	0	1	0	0
ENSG00000100242__SUN2	2	0	0	0	0	1	0	0	0	0	0	0	2	0	0	0	0	0	0	0	0	0	1	0	0	0	0	0	0	0	0	0	0	0	0	0	1	3	0	0	0	0	0	0	2	0	1	2	0
ENSG00000100243__CYB5R3	20	0	0	0	0	1	0	0	1	0	0	0	1	0	0	0	0	0	0	1	0	0	4	0	0	0	0	0	0	0	0	0	9	0	0	0	3	15	0	0	0	0	2	0	5	0	2	6	0
ENSG00000100246__DNAL4	0	0	0	0	0	0	0	0	1	0	0	0	0	0	0	0	0	0	0	0	0	0	1	0	0	0	0	0	0	0	0	0	1	0	0	0	0	0	0	0	0	2	0	0	1	0	1	1	0
ENSG00000100258__LMF2	4	0	0	0	0	0	0	0	0	0	0	0	1	0	0	0	0	0	0	1	0	0	1	0	0	0	0	0	0	0	0	0	3	0	0	0	0	9	0	0	0	0	0	0	1	0	2	1	0
ENSG00000100263__RHBDD3	0	0	0	0	0	0	0	0	0	0	0	0	1	0	0	0	0	0	0	0	0	0	1	0	0	0	0	0	0	0	0	0	0	0	0	0	0	1	0	0	0	0	0	0	0	0	5	0	0
ENSG00000100266__PACSIN2	4	0	0	0	0	1	0	0	0	0	0	0	0	0	0	0	0	0	0	0	0	0	2	0	0	0	0	0	0	0	0	0	3	0	0	0	2	0	0	0	0	1	1	0	1	0	0	1	0
ENSG00000100266__PACSIN2-cluster	0	0	0	0	0	0	0	0	0	0	0	0	0	0	0	0	0	0	0	0	0	0	0	0	0	0	0	0	0	0	0	0	0	0	0	0	0	0	0	0	0	0	0	0	1	0	0	0	0
ENSG00000100280__AP1B1	1	0	0	0	0	0	0	0	0	0	0	0	0	0	0	0	0	1	0	1	0	0	2	0	0	0	0	0	0	0	0	0	3	0	0	0	1	8	0	0	0	0	1	0	0	0	1	1	0
ENSG00000100281__HMGXB4	9	0	0	0	0	0	0	0	3	0	0	0	2	0	0	0	0	4	0	1	0	0	0	2	0	0	0	0	0	0	0	0	6	0	0	0	0	6	0	0	0	4	0	0	3	0	1	2	0
ENSG00000100284__TOM1	0	0	0	0	0	0	0	0	0	0	0	0	0	0	0	0	0	0	0	1	0	0	2	0	0	0	0	0	0	0	0	0	4	0	0	0	1	0	0	0	0	0	0	0	0	0	1	3	0
ENSG00000100285__NEFH	0	0	0	0	0	0	0	0	0	0	0	0	0	0	0	0	0	0	0	0	0	0	0	0	0	0	0	0	0	0	0	0	3	0	0	0	0	0	0	0	0	0	0	0	0	0	1	1	0
ENSG00000100288__CHKB	0	0	0	0	0	0	0	0	0	0	0	0	0	0	0	0	0	0	0	0	0	0	0	0	0	0	0	0	0	0	0	0	0	0	0	0	0	0	0	0	0	0	0	0	0	0	0	0	0
ENSG00000100288__CHKB-cluster	0	0	0	0	0	1	0	0	1	0	0	0	0	0	0	0	0	0	0	0	0	0	0	0	0	0	0	0	0	0	0	0	3	0	0	0	1	0	0	0	0	1	0	0	1	0	0	0	0
ENSG00000100290__BIK	0	0	0	0	0	0	0	0	0	0	0	0	0	0	0	0	0	0	0	0	0	0	0	0	0	0	0	0	0	0	0	0	0	0	0	0	1	0	0	0	0	0	0	0	0	0	0	0	0
ENSG00000100292__HMOX1	0	0	0	0	0	0	0	0	2	0	0	0	1	0	0	0	0	0	0	1	0	0	0	0	0	0	0	0	0	0	0	0	0	0	0	0	0	0	0	0	0	1	0	1	1	0	0	0	0
ENSG00000100294__MCAT	0	0	0	0	0	0	0	0	0	0	0	0	2	0	0	0	0	0	0	1	0	0	0	0	0	0	0	0	0	0	0	0	6	0	0	0	2	0	0	0	0	0	0	0	0	0	1	0	0
ENSG00000100296__THOC5	2	0	0	0	0	0	0	0	1	0	0	0	2	0	0	0	0	0	0	0	0	0	0	0	0	0	0	0	0	0	0	0	1	0	0	0	0	1	0	0	0	1	0	0	0	0	0	0	0
ENSG00000100296__THOC5-cluster	3	0	0	0	0	0	0	0	1	0	0	0	1	0	0	0	0	0	0	0	0	0	1	0	0	0	0	0	0	0	0	0	3	0	0	0	0	2	0	0	0	1	0	0	2	0	2	0	0
ENSG00000100297__MCM5	12	0	0	0	0	0	0	0	0	0	0	0	5	0	0	0	0	1	0	1	0	0	12	0	0	0	0	0	0	0	0	0	19	0	0	1	0	0	0	0	0	3	0	0	0	0	1	1	0
ENSG00000100298__APOBEC3H	1	0	0	0	0	0	0	0	0	0	0	0	0	0	0	0	0	0	0	0	0	0	0	0	0	0	0	0	0	0	0	0	0	0	0	0	0	0	0	0	0	0	0	0	0	0	0	0	0
ENSG00000100299__ARSA	1	0	0	0	0	0	0	0	0	0	0	0	0	0	0	0	0	0	0	0	0	0	0	0	0	0	0	0	0	0	0	0	0	0	0	0	0	0	0	0	0	0	0	0	1	0	0	0	0
ENSG00000100300__TSPO	11	0	0	0	0	0	0	0	1	0	0	0	5	0	0	0	0	0	0	2	0	0	7	1	0	0	0	0	0	0	0	0	34.1	0	0	0	8	2	0	0	0	4	1	0	6	0	3	1	0
ENSG00000100302__RASD2	1	0	0	0	0	0	0	0	0	0	0	0	0	0	0	0	0	2	0	0	0	0	0	0	0	0	0	0	0	0	0	0	0	0	0	0	2	0	0	0	0	0	0	0	0	0	0	0	0
ENSG00000100304__TTLL12	8	0	0	0	0	0	0	0	1	0	0	0	2	0	0	0	0	1	0	5	0	0	2	0	0	0	0	0	0	0	0	0	13	0	0	0	2	2	0	0	0	1	2	0	4	0	2	0	0
ENSG00000100307__CBX7	0	0	0	0	0	0	0	0	0	0	0	0	0	0	0	0	0	0	0	0	0	0	0	0	0	0	0	0	0	0	0	0	0	0	0	0	0	1	0	0	0	0	0	0	0	0	0	0	0
ENSG00000100311__PDGFB	0	0	0	0	0	0	0	0	0	0	0	0	0	0	0	0	0	0	0	0	0	0	0	0	0	0	0	0	0	0	0	0	0	0	0	0	0	0	0	0	0	0	0	0	0	0	0	0	0
ENSG00000100314__CABP7	0	0	0	0	0	0	0	0	0	0	0	0	0	0	0	0	0	0	0	0	0	0	0	0	0	0	0	0	0	0	0	0	0	0	0	0	0	0	0	0	0	0	0	0	0	0	0	1	0
ENSG00000100316__RPL3	52.3	0	0	0	0	4	1	0	6	0	1	1	56.4	0	0	0	0	1	0	18	0	0	28.1	2	0	0	0	0	0	0	0	0	136.2	0	0	0	22.1	50.3	0	0	0	20	14	0	21.1	0	43.2	17	0
ENSG00000100319__ZMAT5	6	0	0	0	0	0	0	0	0	0	0	0	0	0	0	0	0	0	0	2	0	0	2	0	0	0	0	0	0	0	0	0	4	0	0	0	0	5	0	0	0	1	0	0	0	0	1	1	0
ENSG00000100320__RBFOX2	16	0	0	0	0	0	0	0	4	0	0	0	6	0	0	0	0	2	0	3	0	0	6	2	0	0	0	0	0	0	0	0	9	0	0	0	7	8	0	0	0	4	0	0	6	0	9	8	0
ENSG00000100321__SYNGR1	3	0	0	0	0	0	0	0	2	0	0	0	0	0	0	0	0	0	0	1	0	0	0	0	0	0	0	0	0	0	0	0	3	0	0	0	1	1	0	0	0	0	0	0	2	0	0	0	0
ENSG00000100324__TAB1	4	0	0	0	0	0	0	0	3	0	0	0	1	0	0	0	0	0	0	0	0	0	1	0	0	0	0	0	0	0	0	0	1	0	0	0	0	0	0	0	0	0	0	0	1	0	0	0	0
ENSG00000100325__ASCC2	11	0	0	0	0	0	0	0	1	0	0	0	0	0	0	0	0	0	0	0	0	0	2	1	0	0	0	0	0	0	0	0	12	0	0	0	0	6	0	0	0	1	3	0	4	0	2	7	0
ENSG00000100330__MTMR3	11	0	0	0	0	0	0	0	0	0	0	0	2	0	0	0	0	1	0	3	0	0	0	1	0	0	0	0	0	0	0	0	7	0	0	0	2	3	0	0	0	1	3	0	5	0	5	4	0
ENSG00000100335__MIEF1	13	0	0	0	0	1	0	0	3	0	0	0	3	0	0	0	0	1	0	3	0	0	1	1	0	0	0	0	0	0	0	0	4	0	0	0	0	1	0	0	0	0	2	0	1	0	2	6	0
ENSG00000100342__APOL1	15	0	0	0	0	0	0	0	3	0	0	0	5	0	0	0	0	2	0	3	0	0	5	3	0	0	0	0	0	1	0	0	19	0	0	0	3	6	0	0	0	2	1	0	5	0	1	3	0
ENSG00000100344__PNPLA3	2	0	0	0	0	0	0	0	0	0	0	0	0	0	0	0	0	0	0	0	0	0	1	0	0	0	0	0	0	0	0	0	0	0	0	0	1	0	0	0	0	0	0	0	0	0	0	0	0
ENSG00000100344__PNPLA3-cluster	0	0	0	0	0	0	0	0	0	0	0	0	0	0	0	0	0	0	0	0	0	0	0	0	0	0	0	0	0	0	0	0	0	0	0	0	0	0	0	0	0	0	0	0	0	0	0	0	0
ENSG00000100345__MYH9	50.3	0	0	2	0	0	0	0	11	0	0	0	8	0	0	0	0	2	0	8	0	0	20	3	0	0	0	0	0	0	0	0	28.1	0	0	0	7	31.1	0	0	0	21.1	10	0	3	0	26.1	17	0
ENSG00000100347__SAMM50	8	0	0	0	0	1	0	0	1	0	0	0	6	0	0	0	0	0	0	3	0	0	2	0	0	0	0	0	0	0	0	0	12	0	0	0	8	2	0	0	0	4	0	0	0	0	0	8	0
ENSG00000100348__TXN2	15	0	0	0	0	1	0	0	1	0	0	0	4	0	0	0	0	1	0	1	0	0	3	0	0	0	0	0	0	0	0	0	14	0	0	0	3	15	0	0	0	1	2	0	2	0	4	5	0
ENSG00000100350__FOXRED2	5	0	0	0	0	0	0	0	0	0	0	0	0	0	0	0	0	0	0	0	0	0	2	0	0	0	0	0	0	0	0	0	6	0	0	0	0	1	0	0	0	1	0	0	0	0	0	0	0
ENSG00000100353__EIF3D	6	0	0	0	0	0	0	1	0	0	0	0	0	0	0	0	0	0	0	1	0	0	3	0	0	0	0	0	0	0	0	0	9	0	0	0	3	7	0	0	0	2	1	0	1	0	4	3	0
ENSG00000100354__TNRC6B	18	0	0	0	0	0	0	0	0	0	0	0	0	0	0	0	0	3	0	5	0	0	7	0	0	0	0	0	0	0	0	0	16	0	0	0	2	7	0	0	0	2	1	0	1	0	0	5	0
ENSG00000100359__SGSM3	0	0	0	0	0	0	0	0	0	0	0	0	0	0	0	0	0	0	0	1	0	0	0	0	0	0	0	0	0	0	0	0	1	0	0	0	0	0	0	0	0	0	0	0	0	0	0	0	0
ENSG00000100359__SGSM3-cluster	10	0	0	0	0	0	0	0	0	0	0	0	5	0	0	0	0	1	0	3	0	0	8	2	0	0	0	0	0	0	0	0	17	0	0	0	1	1	0	0	0	1	2	0	2	0	4	3	0
ENSG00000100360__IFT27	2	0	0	0	0	0	0	0	0	0	0	0	0	0	0	0	0	1	0	0	0	0	1	0	0	0	0	0	0	0	0	0	0	0	0	0	0	0	0	0	0	0	0	0	1	0	0	0	0
ENSG00000100364__KIAA0930	2	0	0	0	0	0	0	0	1	0	0	0	0	0	0	0	0	0	0	0	0	0	4	0	0	0	0	0	0	0	0	0	1	0	0	0	2	0	0	0	0	0	0	0	0	0	1	0	0
[truncated: 20,150 more rows]
[truncated: 336 more columns]
