# Supplementary material for: EWSR1-WT1 Target Genes and Therapeutic Options Identified in a Novel DSRCT In Vitro Model
Source: Cancers (Basel). 2021 Dec 2;13(23):6072. doi: 10.3390/cancers13236072 (PMC8657306; doi:10.3390/cancers13236072)
Supplement: Supplementary file 1 [file cancers-13-06072-s001.zip › Table S4_scRNAseq_OV-054_3D_TM94.transcripts.csv]

GENEID	UNK	A1	A2	A3	A4	A5	A6	A7	A8	A9	A10	A11	A12	A13	A14	A15	A16	A17	A18	A19	A20	A21	A22	A23	A24	B1	B2	B3	B4	B5	B6	B7	B8	B9	B10	B11	B12	B13	B14	B15	B16	B17	B18	B19	B20	B21	B22	B23	B24
ENSG00000000003__TSPAN6	3	0	0	0	0	0	0	1	0	0	0	0	0	0	0	2	0	0	0	1	0	1	0	2	0	0	0	0	0	0	0	0	1	0	5	0	0	0	0	0	1	0	0	2	0	0	0	1	0
ENSG00000000419__DPM1	8	3	0	0	0	0	0	0	0	4	0	0	0	2	0	1	0	0	2	0	0	1	0	0	0	0	0	0	0	0	0	0	3	0	3	0	0	1	2	2	3	7	1	6	0	0	1	3	0
ENSG00000000457__SCYL3	5	2	0	0	0	0	0	0	0	7	0	0	0	1	0	2	0	1	3	1	0	1	0	0	0	0	0	0	0	0	0	0	1	0	2	0	0	1	3	1	1	9	0	3	0	0	0	0	0
ENSG00000000460__C1orf112	1	0	0	0	0	0	0	0	1	0	0	0	0	0	0	0	0	0	0	0	0	0	0	0	0	0	0	0	0	0	0	0	0	0	0	0	1	0	1	4	0	0	0	1	0	0	0	0	0
ENSG00000000971__CFH	0	0	0	0	0	0	0	0	0	0	0	0	0	0	0	0	0	0	0	0	0	0	0	0	0	0	0	0	0	0	0	0	1	0	0	0	0	0	0	0	0	0	2	0	0	0	0	0	0
ENSG00000001036__FUCA2	3	4	0	0	0	0	0	0	0	5	0	0	0	0	0	2	0	0	3	1	0	0	0	1	0	0	0	0	0	0	0	0	1	0	1	0	2	2	2	3	2	3	3	5	0	0	0	2	0
ENSG00000001084__GCLC	3	0	0	0	0	0	0	0	2	0	0	0	0	1	0	2	0	0	0	3	0	0	0	2	0	0	0	0	0	0	0	0	1	0	0	0	0	1	0	6	1	0	0	2	0	0	2	1	0
ENSG00000001167__NFYA	0	0	0	0	0	0	0	0	0	0	0	0	0	0	0	0	0	0	0	0	0	0	0	1	0	0	0	0	0	0	0	0	0	0	0	0	0	1	0	1	0	0	0	0	0	0	1	0	0
ENSG00000001460__STPG1	1	0	0	0	0	0	0	0	0	0	0	0	0	1	0	0	0	0	0	1	0	0	0	1	0	0	0	0	0	0	0	0	2	0	0	0	0	1	1	0	0	1	1	1	0	0	0	0	0
ENSG00000001461__NIPAL3	13	4	0	0	0	0	0	0	3	1	0	0	0	1	0	6	0	1	5	13	0	1	0	1	0	0	0	0	0	0	0	0	1	0	3	0	1	3	2	1	0	14	2	5	1	0	4	2	0
ENSG00000001497__LAS1L	3	2	0	0	0	0	0	0	0	0	0	0	0	1	0	1	0	0	1	0	0	0	0	1	0	0	0	0	0	0	0	0	0	0	1	0	0	1	0	1	0	1	1	1	0	0	0	0	0
ENSG00000001561__ENPP4	7	10	0	0	0	0	0	0	0	4	0	0	0	1	0	5	0	0	7	1	0	0	2	1	0	0	0	0	0	1	0	0	4	0	1	0	1	0	0	2	3	0	0	3	0	0	1	0	0
ENSG00000001617__SEMA3F	0	0	0	0	0	0	0	0	0	0	0	0	0	0	0	1	0	0	1	0	0	0	0	0	0	0	0	0	0	0	0	0	0	0	0	0	0	0	0	0	0	0	0	0	0	0	0	2	0
ENSG00000001626__CFTR	0	0	0	0	0	0	0	0	0	0	0	0	0	0	0	0	0	0	0	0	0	0	0	0	0	0	0	0	0	0	0	0	0	0	0	0	0	0	0	0	0	0	0	0	0	0	0	0	0
ENSG00000001629__ANKIB1	9	3	0	0	0	0	0	0	1	1	0	0	0	3	0	4	0	0	2	1	0	1	1	1	0	0	0	0	0	0	0	0	3	0	2	0	1	0	0	4	2	4	1	0	0	0	1	1	0
ENSG00000001630__CYP51A1	0	1	0	0	0	0	0	0	0	0	0	0	0	0	0	0	0	0	0	0	0	0	0	0	0	0	0	0	0	0	0	0	0	0	0	0	0	1	0	0	0	0	0	0	0	0	0	0	0
ENSG00000001630__CYP51A1-cluster	43.2	19	1	0	0	0	0	0	0	25.1	0	1	0	2	6	14	0	3	21.1	19	0	0	2	4	0	0	0	0	0	0	0	0	12	0	17	0	2	11	7	13	12	10	5	16	0	0	3	16	0
ENSG00000001631__KRIT1	5	0	0	0	0	0	0	0	0	0	0	0	0	0	0	2	0	0	0	1	0	0	1	0	0	0	0	0	0	0	0	0	0	0	1	0	1	0	0	0	4	1	0	1	0	0	0	0	0
ENSG00000002016__RAD52	1	0	0	0	0	0	0	0	0	0	0	0	0	0	0	0	0	0	0	0	0	0	0	0	0	0	0	0	0	0	0	0	0	0	1	0	0	0	0	0	0	1	0	0	0	0	0	0	0
ENSG00000002079__MYH16	0	0	0	0	0	0	0	0	0	0	0	0	0	0	0	0	0	0	0	0	0	0	0	0	0	0	0	0	0	0	0	0	0	0	0	0	0	0	0	0	0	0	0	0	0	0	0	0	0
ENSG00000002330__BAD	4	1	0	0	0	0	0	0	1	4	0	0	0	0	0	1	0	1	3	0	0	0	0	0	0	0	0	0	0	0	0	0	2	0	1	0	1	0	0	3	1	1	2	1	0	0	0	2	0
ENSG00000002549__LAP3	3	4	0	0	0	0	0	0	0	0	0	0	0	1	0	4	0	0	3	0	0	0	0	0	0	0	0	0	0	0	0	0	0	0	1	0	1	0	0	0	1	2	0	1	0	0	0	0	0
ENSG00000002586__CD99	46.3	26.1	0	0	0	0	0	0	4	17	0	0	0	2	2	13	0	3	10	9	0	3	3	5	1	0	0	0	0	1	0	0	13	0	9	0	3	11	7	5	10	11	5	12	1	0	3	3	0
ENSG00000002587__HS3ST1	1	0	0	0	0	0	0	0	0	0	0	0	0	0	0	1	0	0	0	2	0	0	0	0	0	0	0	0	0	0	0	0	0	0	0	0	0	0	0	2	2	0	0	0	0	0	0	0	0
ENSG00000002745__WNT16	7	0	0	0	0	0	0	0	0	0	0	0	0	0	0	0	0	0	0	50.3	0	0	0	0	0	0	0	0	0	0	0	0	0	0	5	0	1	1	6	4	1	0	0	1	0	0	1	0	0
ENSG00000002746__HECW1	1	0	0	0	0	0	0	0	0	1	0	0	0	0	0	0	0	0	0	0	0	0	0	3	0	0	0	0	0	0	0	0	0	0	1	0	0	0	0	6	0	0	0	3	0	0	0	0	0
ENSG00000002822__MAD1L1	2	0	0	0	0	0	0	0	0	0	0	0	0	0	0	0	0	0	4	1	0	0	0	0	0	0	0	0	0	0	0	0	1	0	1	0	1	0	1	1	0	0	0	0	0	0	0	0	0
ENSG00000002834__LASP1	27.1	13	0	0	0	0	0	0	0	19	0	1	0	0	0	10	1	1	3	1	0	2	1	3	1	0	0	0	0	0	0	0	15	0	7	0	1	10	3	8	7	6	2	11	0	0	7	14	0
ENSG00000002919__SNX11	2	0	0	0	0	0	0	0	0	0	0	0	0	0	0	0	0	0	0	0	0	0	0	0	0	0	0	0	0	0	0	0	0	0	0	0	0	0	1	3	0	3	0	0	0	0	0	2	0
ENSG00000002933__TMEM176A	1	1	0	0	0	0	0	0	0	0	0	0	0	0	0	3	0	0	0	1	0	0	0	0	0	0	0	0	0	0	0	0	1	0	0	0	0	0	0	0	0	0	0	0	0	0	0	0	0
ENSG00000003056__M6PR	2	2	0	0	0	0	0	0	1	2	0	0	0	0	0	1	0	0	2	2	0	0	0	0	0	0	0	0	0	0	0	0	0	0	0	0	1	1	0	1	1	1	3	0	0	0	0	1	0
ENSG00000003096__KLHL13	1	0	0	0	0	0	0	0	0	0	0	0	0	0	0	0	0	0	0	1	0	0	0	1	0	0	0	0	0	0	0	0	0	0	0	0	0	0	0	0	0	0	0	0	0	0	0	0	0
ENSG00000003137__CYP26B1	0	0	0	0	0	0	0	0	0	0	0	0	0	0	0	0	0	0	0	0	0	0	0	0	0	0	0	0	0	0	0	0	0	0	0	0	0	0	0	0	0	0	0	0	0	0	0	0	0
ENSG00000003147__ICA1	1	1	0	0	0	0	0	0	0	2	0	0	0	1	0	0	0	0	0	0	0	0	0	1	0	0	0	0	0	0	0	0	1	0	1	0	0	0	0	0	3	0	0	0	0	0	0	0	0
ENSG00000003249__DBNDD1	13	6	0	0	0	0	0	0	1	5	0	0	0	3	0	5	0	0	4	2	0	0	1	2	0	0	0	0	0	0	0	0	1	0	5	0	0	1	0	0	2	2	0	7	0	0	0	0	0
ENSG00000003393__ALS2	25.1	9	0	0	0	0	0	0	0	11	0	0	0	4	1	3	0	0	13	4	0	2	1	3	0	0	0	0	0	0	0	0	3	0	9	0	0	1	3	3	4	1	3	6	0	0	1	2	0
ENSG00000003400__CASP10	0	0	0	0	0	0	0	0	0	0	0	0	0	0	0	0	0	0	0	0	0	0	0	0	0	0	0	0	0	0	0	0	0	0	0	0	0	0	0	0	0	0	0	0	0	0	0	0	0
ENSG00000003402__CFLAR	1	0	0	0	0	0	0	0	1	1	0	0	0	0	0	0	0	0	0	1	0	0	0	0	0	0	0	0	0	0	0	0	1	0	1	0	0	1	1	1	2	0	0	2	0	0	1	1	0
ENSG00000003436__TFPI	0	0	0	0	0	0	0	0	0	0	0	0	0	0	0	0	0	0	0	0	0	0	0	0	0	0	0	0	0	0	0	0	0	0	0	0	0	0	0	0	0	0	0	0	0	0	0	0	0
ENSG00000003509__NDUFAF7	4	2	0	0	0	0	0	0	0	0	0	0	0	0	0	1	0	0	0	1	0	1	0	0	0	0	0	0	0	0	0	0	3	0	2	0	0	1	0	0	0	0	1	0	0	0	1	0	0
ENSG00000003756__RBM5	11	2	0	0	0	0	0	0	1	9	0	0	0	3	0	3	0	0	3	7	0	2	0	0	0	0	0	0	0	0	0	0	7	0	1	0	1	3	1	1	3	6	2	1	0	0	1	2	0
ENSG00000003756__RBM5-cluster	1	0	0	0	0	0	0	0	0	0	0	0	0	0	0	0	0	0	0	0	0	0	0	0	0	0	0	0	0	0	0	0	0	0	0	0	0	0	0	0	0	0	0	0	0	0	0	0	0
ENSG00000003987__MTMR7	2	0	0	0	0	0	0	0	0	0	0	0	0	0	0	0	0	0	0	0	0	0	0	0	0	0	0	0	0	0	0	0	0	0	0	0	0	0	0	0	0	1	0	0	0	0	0	0	0
ENSG00000003989__SLC7A2	6	0	0	0	0	0	0	0	0	0	0	1	0	1	0	0	0	0	2	1	0	0	0	0	0	0	0	0	0	0	0	0	0	0	20	0	0	0	1	1	0	0	0	2	0	0	0	0	0
ENSG00000004059__ARF5	1	0	0	0	0	0	0	0	1	0	0	0	0	0	0	0	0	0	2	1	0	0	0	0	0	0	0	0	0	0	0	0	1	0	2	0	0	1	0	1	1	0	0	2	0	0	0	1	0
ENSG00000004139__SARM1	0	0	1	0	0	0	0	0	1	0	0	0	0	0	0	0	0	1	0	0	0	0	0	2	0	0	0	0	0	0	0	0	0	0	0	0	0	1	0	2	0	0	0	0	0	0	0	0	0
ENSG00000004142__POLDIP2	5	7	0	0	0	0	0	0	0	2	0	0	0	0	0	6	0	0	4	2	0	0	0	1	0	0	0	0	0	0	0	0	5	0	1	0	0	2	2	3	2	6	0	6	0	0	1	2	0
ENSG00000004399__PLXND1	0	0	0	0	0	0	0	0	0	0	0	0	0	0	0	0	0	0	0	1	0	0	0	0	0	0	0	0	0	0	0	0	0	0	0	0	0	0	0	0	0	0	0	0	0	0	0	0	0
ENSG00000004455__AK2	13	4	0	0	0	0	0	0	2	6	0	0	0	2	0	10	0	1	5	2	0	0	0	1	0	0	0	0	0	1	0	0	8	0	2	0	1	4	3	2	5	0	1	5	0	0	1	0	0
ENSG00000004478__FKBP4	19	10	0	0	0	0	0	0	2	4	0	0	0	2	0	5	0	1	0	2	0	0	0	0	0	0	0	0	0	0	0	0	3	0	1	0	0	1	4	1	2	6	3	4	0	0	1	1	0
ENSG00000004487__KDM1A	7	4	0	0	0	0	0	0	0	6	0	0	0	1	0	0	0	0	0	1	0	0	1	0	0	0	0	0	0	0	0	0	2	0	4	0	0	3	1	4	1	2	2	1	0	0	2	3	0
ENSG00000004534__RBM6	4	2	0	0	0	0	0	0	0	1	0	0	0	1	0	2	0	1	0	2	0	0	0	0	0	0	0	0	0	0	0	0	1	0	1	0	0	1	0	1	2	4	1	0	0	0	2	2	0
ENSG00000004660__CAMKK1	0	0	0	0	0	0	0	0	0	0	0	0	0	0	0	0	0	0	0	0	0	0	0	0	0	0	0	0	0	0	0	0	0	0	0	0	0	0	1	0	0	0	0	1	0	0	0	0	0
ENSG00000004700__RECQL	1	0	0	0	0	0	0	0	0	1	0	0	0	0	0	0	0	0	1	0	0	0	0	0	0	0	0	0	0	0	0	0	0	0	3	0	1	0	0	0	0	0	0	2	0	0	0	0	0
ENSG00000004766__VPS50	5	1	0	0	0	0	0	0	0	4	0	0	0	0	1	0	0	0	2	4	0	0	0	1	0	0	0	0	0	0	0	0	2	0	1	0	2	0	2	1	1	1	0	0	0	0	0	1	0
ENSG00000004777__ARHGAP33	5	0	0	0	0	0	0	0	0	0	0	0	0	0	0	0	0	0	0	0	0	0	0	0	0	0	0	0	0	0	0	0	0	0	0	0	0	1	0	1	0	0	0	0	0	0	0	0	0
ENSG00000004779__NDUFAB1	25.1	7	1	0	0	0	0	0	4	20	0	0	0	3	1	2	0	2	7	5	0	1	5	6	0	0	0	0	0	0	0	0	7	0	7	0	3	1	8	5	5	8	1	13	0	0	1	5	0
ENSG00000004838__ZMYND10	1	1	0	0	0	0	0	0	0	0	0	0	0	0	0	2	0	0	1	0	0	0	0	2	0	0	0	0	0	0	0	0	2	0	0	0	0	2	1	1	2	0	1	0	0	0	0	0	0
ENSG00000004864__SLC25A13	12	0	0	0	0	0	0	0	0	4	0	0	0	0	1	4	0	0	5	2	0	0	1	0	0	0	0	0	0	1	0	0	1	0	4	0	0	0	5	1	2	1	0	4	0	0	0	1	0
ENSG00000004866__ST7	5	0	0	0	0	0	0	0	0	0	0	0	0	0	1	1	0	0	0	2	0	0	0	0	0	0	0	0	0	0	0	0	0	0	0	0	0	2	0	0	0	2	0	0	0	0	0	0	0
ENSG00000004897__CDC27	5	2	0	0	0	0	0	0	2	0	0	0	0	2	1	1	0	0	0	1	0	0	0	0	0	0	0	0	0	0	0	0	2	0	2	0	4	7	0	3	1	1	5	2	0	0	0	1	0
ENSG00000004939__SLC4A1	0	0	0	0	0	0	0	0	0	0	0	0	0	0	0	0	0	0	0	0	0	0	0	0	0	0	0	0	0	0	0	0	0	0	0	0	0	0	0	0	0	0	0	0	0	0	0	0	0
ENSG00000004961__HCCS	0	1	0	0	0	0	0	0	0	1	0	0	0	0	0	2	0	0	3	0	0	1	0	0	0	0	0	0	0	0	0	0	1	0	0	0	0	0	0	0	0	0	0	0	0	0	0	1	0
ENSG00000004975__DVL2	4	3	0	0	0	0	0	0	0	1	0	0	0	1	0	1	0	0	3	0	0	1	0	0	0	0	0	0	0	0	0	0	3	0	0	0	1	3	3	4	4	0	1	1	0	0	1	1	0
ENSG00000005001__PRSS22	0	0	0	0	0	0	0	0	0	0	0	0	0	0	0	0	0	0	1	0	0	0	0	0	0	0	0	0	0	0	0	0	0	0	0	0	0	0	0	0	0	0	0	0	0	0	0	1	0
ENSG00000005007__UPF1	11	0	0	0	0	0	0	0	0	3	0	0	0	0	0	0	0	0	1	0	0	0	0	0	0	0	0	0	1	0	0	0	2	0	0	0	0	3	0	2	3	2	0	3	0	0	1	2	0
ENSG00000005020__SKAP2	3	1	0	0	0	0	0	0	3	0	0	0	0	0	0	0	0	0	0	1	0	0	0	5	0	0	0	0	0	0	0	0	1	0	1	0	0	0	0	0	1	0	1	2	0	0	6	0	0
ENSG00000005022__SLC25A5	54.4	22.1	0	0	0	0	0	0	4	17	0	0	0	0	1	8	0	2	7	8	0	1	2	8	0	0	0	0	0	0	0	0	10	0	11	0	3	14	16	19	12	0	14	19	0	0	12	8	0
ENSG00000005059__MCUB	20	12	0	0	0	0	0	0	2	32.1	0	0	0	2	3	12	0	2	6	0	0	1	2	2	0	0	0	0	0	0	0	0	14	1	7	0	1	6	4	3	2	7	2	7	0	0	5	1	0
ENSG00000005075__POLR2J	13	7	0	0	0	1	0	0	0	4	0	0	0	1	0	2	0	0	1	6	0	0	0	4	0	0	0	0	0	0	0	0	2	0	3	0	0	2	2	0	5	3	0	4	0	0	0	3	0
ENSG00000005100__DHX33	18	1	0	0	0	0	0	0	1	3	0	0	0	1	0	3	0	0	0	0	0	0	0	1	0	0	0	0	0	0	0	0	2	0	5	0	0	2	0	3	2	9	0	4	0	0	4	1	0
ENSG00000005108__THSD7A	0	0	0	0	0	0	0	0	0	0	0	0	0	0	0	0	0	0	0	0	0	0	0	0	0	0	0	0	0	0	0	0	0	0	0	0	0	0	0	0	0	0	0	0	0	0	0	0	0
ENSG00000005156__LIG3	1	0	0	0	0	0	0	0	1	3	0	0	0	0	0	0	0	0	1	0	0	0	0	0	0	0	0	0	0	0	0	0	1	0	3	0	2	0	2	2	0	0	2	1	0	0	0	0	0
ENSG00000005175__RPAP3	5	2	0	0	0	0	0	0	1	2	0	0	0	0	1	0	0	0	2	2	0	0	0	1	0	0	0	1	0	0	0	0	0	0	1	0	0	1	1	2	2	0	4	0	0	0	1	1	0
ENSG00000005187__ACSM3	0	0	0	0	0	0	0	0	0	0	0	0	0	0	0	0	0	0	0	0	0	0	0	0	0	0	0	0	0	0	0	0	0	0	0	0	0	0	0	0	0	0	0	0	0	0	0	0	0
ENSG00000005189__AC004381.6	0	1	0	0	0	0	0	0	0	0	0	0	0	0	0	0	0	0	0	0	0	0	0	0	0	0	0	0	0	0	0	0	0	0	0	0	0	0	0	0	0	0	0	0	0	0	0	0	0
ENSG00000005194__CIAPIN1	19	9	1	0	0	0	0	0	0	7	0	0	1	2	0	6	0	1	6	1	0	3	0	0	0	0	0	0	1	0	0	0	3	0	7	0	3	3	3	5	1	6	1	2	0	0	4	2	0
ENSG00000005206__SPPL2B	4	0	0	0	0	0	0	0	0	4	0	0	0	2	0	0	0	0	2	1	0	0	0	2	0	0	0	0	0	0	0	0	1	0	1	0	0	3	0	0	1	3	1	2	0	0	0	1	0
ENSG00000005206__SPPL2B-cluster	0	0	0	0	0	0	0	0	0	0	0	0	0	0	0	0	0	0	0	0	0	0	0	0	0	0	0	0	0	0	0	0	0	0	0	0	0	0	0	0	0	0	0	1	0	0	0	0	0
ENSG00000005238__FAM214B	2	0	0	0	0	0	0	0	0	0	0	0	0	0	0	0	0	0	0	5	0	0	0	0	0	0	0	0	0	0	0	0	0	0	0	0	0	0	0	0	0	0	0	0	0	0	0	1	0
ENSG00000005243__COPZ2	1	0	0	0	0	0	0	0	0	0	0	0	0	0	0	0	0	0	0	0	0	0	0	0	0	0	0	0	0	0	0	0	0	0	0	0	0	0	0	0	0	0	0	0	0	0	0	0	0
ENSG00000005249__PRKAR2B	0	1	0	0	0	0	0	0	0	1	0	0	0	0	0	0	0	0	0	0	0	0	0	1	0	0	0	0	0	0	0	0	0	0	4	0	0	1	0	0	0	1	0	1	0	0	0	0	0
ENSG00000005302__MSL3	2	0	0	0	0	0	0	0	0	2	0	0	0	0	0	0	0	0	0	1	0	0	0	1	0	0	0	0	0	0	0	0	0	0	0	0	0	0	0	2	0	0	0	0	0	0	0	0	0
ENSG00000005339__CREBBP	9	5	0	0	0	0	0	0	0	1	0	0	0	4	0	1	0	1	2	8	0	0	0	1	0	0	0	0	0	0	0	0	4	0	1	0	0	5	2	6	2	10	2	3	0	0	4	2	0
ENSG00000005379__TSPOAP1	1	0	0	0	0	0	0	0	0	0	0	0	0	0	0	1	0	0	0	3	0	0	0	0	0	0	0	0	0	0	0	0	0	0	0	0	0	2	0	4	0	0	0	0	0	0	1	4	0
ENSG00000005436__GCFC2	4	0	0	0	0	0	0	0	0	4	0	0	0	0	0	1	0	0	0	0	0	0	0	1	0	0	0	0	0	0	0	0	0	0	0	0	0	0	1	2	1	0	1	0	0	0	0	2	0
ENSG00000005448__WDR54	2	0	0	0	0	0	0	0	0	0	0	0	0	1	0	1	0	0	2	0	0	0	0	1	0	0	0	0	0	0	0	0	3	1	3	0	1	0	2	3	1	1	0	2	0	0	0	5	0
ENSG00000005469__CROT	0	0	0	0	0	0	0	0	0	0	0	0	0	1	0	0	0	0	0	0	0	0	0	2	0	0	0	0	0	0	0	0	0	0	0	0	0	0	0	0	0	0	0	0	0	0	0	0	0
ENSG00000005471__ABCB4	0	0	0	0	0	0	0	0	0	0	0	0	0	0	0	0	0	0	0	0	0	0	0	0	0	0	0	0	0	0	0	0	0	0	0	0	0	0	0	0	0	0	0	0	0	0	0	0	0
ENSG00000005483__KMT2E	13	2	0	0	0	0	0	0	0	4	0	0	0	2	0	6	0	0	6	6	0	2	0	3	0	0	0	0	0	0	0	0	4	0	1	0	0	1	1	4	3	4	1	4	0	0	2	6	0
ENSG00000005486__RHBDD2	15	3	0	0	0	0	0	0	0	5	0	0	0	2	1	5	0	1	6	10	0	0	1	3	0	0	0	0	0	0	0	0	2	0	4	0	1	3	0	1	10	7	0	8	0	0	4	6	0
ENSG00000005513__SOX8	1	0	0	0	0	0	0	0	0	0	0	0	0	0	0	0	0	0	0	0	0	0	0	0	0	0	0	0	0	0	0	0	0	0	0	0	0	0	0	0	0	1	0	0	0	0	0	0	0
ENSG00000005700__IBTK	15	1	0	0	0	0	0	0	0	3	0	0	0	2	0	2	0	1	3	3	0	0	1	0	0	0	0	0	0	0	0	0	0	0	4	0	0	2	3	2	2	1	0	0	0	0	2	2	0
ENSG00000005801__ZNF195	6	3	0	0	0	0	0	0	0	7	0	0	0	1	0	1	0	1	1	0	0	0	3	0	0	0	0	0	0	0	0	0	0	0	2	0	1	2	2	2	1	3	1	1	0	0	2	0	0
ENSG00000005810__MYCBP2	16	0	0	0	0	0	0	0	0	5	0	0	0	1	1	7	0	0	3	11	0	0	1	1	0	0	0	0	1	0	0	0	9	0	0	0	4	1	2	3	1	8	5	2	0	0	0	3	0
ENSG00000005812__FBXL3	5	1	0	0	0	0	0	0	0	0	0	0	0	0	0	0	0	2	0	1	0	0	0	2	0	0	0	0	0	0	0	0	0	0	2	0	0	0	1	0	1	0	0	3	0	0	3	0	0
ENSG00000005844__ITGAL	0	0	0	0	0	0	0	0	0	0	0	0	0	0	0	0	0	0	0	0	0	0	0	0	0	0	0	0	0	0	0	0	0	0	0	0	0	0	0	0	0	0	0	0	0	0	0	0	0
ENSG00000005882__PDK2	30.1	7	0	0	0	0	0	0	1	13	0	0	0	0	3	13	0	2	6	6	0	0	0	5	0	0	0	0	0	1	0	0	4	0	11	0	2	3	4	11	9	14	1	15	0	0	4	10	0
ENSG00000005884__ITGA3	22.1	0	0	0	0	0	0	0	0	11	0	0	0	0	0	9	0	0	7	49.3	0	0	0	3	0	0	0	0	0	0	0	0	12	0	1	0	1	12	6	16	5	15	3	7	0	0	1	14	1
ENSG00000005889__ZFX	4	3	0	0	0	0	0	0	0	1	0	0	0	0	0	2	0	0	0	0	0	0	0	0	0	0	0	0	0	0	0	0	1	0	0	0	0	2	0	0	0	1	0	1	0	0	2	1	0
ENSG00000005893__LAMP2	10	6	0	0	0	0	0	0	1	4	0	0	0	2	2	1	0	0	2	3	0	1	0	1	0	0	0	0	0	0	0	0	4	0	1	0	0	2	2	3	1	1	3	1	0	0	4	3	0
ENSG00000005961__ITGA2B	0	0	0	0	0	0	0	0	0	0	0	0	0	0	0	1	0	0	0	0	0	0	0	0	0	0	0	0	0	0	0	0	0	0	0	0	0	0	0	0	0	0	0	0	0	0	0	0	0
ENSG00000005981__ASB4	1	0	0	0	0	0	0	0	0	1	0	0	0	0	0	0	0	0	0	0	0	0	0	0	0	0	0	0	0	0	0	0	0	0	0	0	0	0	0	0	0	0	0	0	0	0	0	0	0
ENSG00000006007__GDE1	12	6	0	0	0	0	0	0	2	10	0	0	0	1	0	0	0	1	11	2	0	0	1	1	0	0	0	0	0	0	0	0	6	0	1	0	3	4	3	1	1	2	1	6	0	0	4	2	0
ENSG00000006015__C19orf60	8	1	0	0	0	0	0	0	0	2	0	0	0	0	0	1	0	0	4	0	0	0	0	1	0	0	0	0	0	0	0	0	1	0	1	0	0	1	1	1	1	0	1	3	0	0	0	1	0
ENSG00000006016__CRLF1	0	0	0	0	0	0	0	0	0	0	0	0	0	0	0	0	0	0	0	0	0	0	0	0	0	0	0	0	0	0	0	0	3	0	0	0	0	0	0	0	0	0	0	0	0	0	0	0	0
ENSG00000006025__OSBPL7	1	1	0	0	0	0	0	0	0	0	0	0	0	0	0	0	0	0	0	0	0	0	0	0	0	0	0	0	0	0	0	0	1	0	0	0	0	0	0	0	0	3	0	0	0	0	0	4	0
ENSG00000006042__TMEM98	11	4	0	0	0	0	0	0	1	7	0	0	0	0	0	2	0	1	0	1	0	2	0	0	0	0	0	0	0	0	0	0	3	0	5	0	1	2	1	6	0	1	1	1	0	0	0	2	0
ENSG00000006047__YBX2	5	2	0	0	0	0	0	0	0	2	0	0	0	0	0	0	0	1	0	0	0	0	0	0	0	0	0	0	0	0	0	0	2	0	1	0	0	0	5	0	0	0	4	3	0	0	5	0	0
ENSG00000006062__MAP3K14	0	0	0	0	0	0	0	0	0	0	0	0	0	0	0	1	0	0	0	0	0	0	0	0	0	0	0	0	0	0	0	0	0	0	0	0	0	0	0	0	0	1	0	3	0	0	0	1	0
ENSG00000006118__TMEM132A	5	1	0	0	0	0	0	0	0	0	0	0	0	0	0	1	0	0	1	1	0	0	0	0	0	0	0	0	0	0	0	0	0	0	1	0	0	2	1	0	2	0	0	0	0	0	0	5	0
ENSG00000006125__AP2B1	19	7	0	0	0	0	0	0	0	9	0	0	0	1	2	10	0	1	4	6	0	1	1	4	0	0	0	0	0	0	0	0	1	0	2	0	1	7	3	8	2	0	2	10	0	0	4	4	0
ENSG00000006194__ZNF263	0	0	0	0	0	0	0	0	0	0	0	0	0	0	0	1	0	0	1	1	0	0	0	2	0	0	0	0	0	0	0	0	0	0	0	0	0	1	2	1	2	1	1	1	0	0	0	0	0
ENSG00000006210__CX3CL1	1	2	0	0	0	0	0	0	0	1	0	0	0	0	0	0	0	1	1	0	0	0	0	0	0	0	0	0	0	0	0	0	3	0	0	0	0	0	1	1	0	1	0	1	0	0	0	0	0
ENSG00000006282__SPATA20	6	1	0	0	0	0	0	0	0	0	0	0	0	0	0	0	0	0	0	0	0	0	0	0	0	0	0	0	0	0	0	0	1	0	0	0	0	0	1	1	0	1	1	0	0	0	0	2	0
ENSG00000006283__CACNA1G	1	0	0	0	0	0	0	0	0	0	0	0	0	0	0	0	0	0	0	0	0	0	0	0	0	0	0	0	0	0	0	0	0	0	0	0	0	0	0	0	0	0	0	0	0	0	1	0	0
ENSG00000006327__TNFRSF12A	31.1	9	0	0	0	0	0	0	1	13	0	0	0	3	0	5	0	4	16	30.1	0	0	5	2	0	0	0	0	0	0	0	0	9	0	1	0	2	23.1	2	12	2	25.1	2	25.1	0	0	11	8	0
ENSG00000006377__DLX6	0	0	0	0	0	0	0	0	0	0	0	0	0	0	0	0	0	0	0	0	0	0	0	0	0	0	0	0	0	0	0	0	0	0	0	0	0	0	0	0	0	0	0	0	0	0	0	0	0
ENSG00000006432__MAP3K9	8	3	0	0	0	0	0	0	1	2	0	0	0	2	0	3	0	0	3	7	0	0	1	1	0	0	0	0	0	0	0	0	2	0	2	0	0	0	0	2	0	10	5	2	0	0	0	1	0
ENSG00000006451__RALA	25.1	6	0	0	0	0	0	0	1	0	0	0	0	1	1	4	0	1	7	1	0	1	0	2	0	0	0	0	0	0	0	0	4	0	2	0	0	3	5	1	1	4	3	3	0	0	1	5	0
ENSG00000006453__BAIAP2L1	4	2	0	0	0	0	0	0	0	1	0	0	0	1	0	0	0	0	0	3	0	1	0	1	0	0	0	0	0	0	0	0	4	0	1	0	0	1	5	3	3	6	2	5	0	0	0	2	0
ENSG00000006459__KDM7A	2	3	0	0	0	0	0	0	0	0	0	0	0	1	0	1	0	0	0	1	0	0	0	0	0	0	0	0	0	0	0	0	0	0	1	0	0	0	0	0	7	1	0	1	0	0	0	0	0
ENSG00000006468__ETV1	0	0	0	0	0	0	0	0	0	0	0	0	0	0	0	0	0	0	0	0	0	0	0	0	0	0	0	0	0	0	0	0	0	0	0	0	0	0	0	0	0	0	0	0	0	0	0	0	0
ENSG00000006530__AGK	1	0	0	0	0	0	0	0	1	7	0	0	0	1	0	1	0	0	0	0	0	0	0	0	0	0	0	0	0	0	0	0	0	0	1	0	1	1	0	0	0	1	3	2	0	0	0	0	0
ENSG00000006534__ALDH3B1	19	2	0	0	0	0	0	0	2	4	0	0	1	1	1	4	0	0	3	4	0	3	0	1	0	0	0	0	0	0	0	0	2	0	0	0	1	3	3	10	0	1	1	3	0	0	1	1	1
ENSG00000006576__PHTF2	22.1	1	0	0	0	0	0	0	0	7	0	0	0	0	0	5	0	0	3	9	0	0	0	2	0	0	0	0	0	1	0	0	3	0	0	0	4	5	2	8	1	3	2	6	0	0	2	1	0
ENSG00000006607__FARP2	10	1	0	0	0	0	0	0	1	7	0	0	0	0	0	4	0	3	5	1	0	0	0	0	0	0	0	0	0	0	0	0	9	0	2	0	0	2	2	2	0	0	0	4	0	0	1	0	0
ENSG00000006611__USH1C	0	0	0	0	0	0	0	0	0	0	0	0	0	0	0	0	0	0	0	0	0	0	0	0	0	0	0	0	0	0	0	0	0	0	0	0	0	0	0	0	0	0	0	0	0	0	0	0	0
ENSG00000006625__GGCT	6	4	0	0	0	0	0	0	0	4	0	0	0	1	0	2	0	0	1	1	0	1	1	0	0	0	0	0	0	0	0	0	0	0	6	0	3	3	5	3	2	2	2	5	0	0	2	0	0
ENSG00000006625__GGCT-cluster	1	0	0	0	0	0	0	0	0	0	0	0	0	0	0	0	0	0	1	1	0	0	0	0	0	0	0	0	0	0	0	0	0	0	0	0	0	0	0	1	0	0	0	0	0	0	0	0	0
ENSG00000006634__DBF4	2	0	0	0	0	0	0	0	0	3	0	0	0	0	0	1	0	0	0	1	0	0	1	0	0	0	0	0	0	0	0	0	0	0	0	0	1	1	0	3	0	0	0	0	0	0	0	0	0
ENSG00000006652__IFRD1	4	1	0	0	0	0	0	0	1	1	0	0	0	0	0	2	0	0	2	0	0	0	0	0	0	0	0	0	0	0	0	0	1	0	0	0	0	1	0	0	0	0	1	1	0	0	0	0	0
ENSG00000006695__COX10	2	0	0	0	0	0	0	0	0	1	0	0	0	0	0	0	0	0	0	0	0	0	0	0	0	0	0	0	0	0	0	0	0	0	0	0	0	0	0	1	0	0	0	0	0	0	0	2	0
ENSG00000006704__GTF2IRD1	1	0	0	0	0	0	0	0	2	4	0	0	0	0	0	0	0	0	1	0	0	0	0	0	0	0	0	0	0	0	0	0	2	0	7	0	0	2	1	4	1	3	1	2	0	0	0	4	0
ENSG00000006712__PAF1	1	1	0	0	0	0	0	0	1	0	0	0	0	0	0	1	0	0	2	2	0	0	0	1	0	0	0	0	0	0	0	0	0	0	3	0	0	1	1	1	0	1	0	1	0	0	1	4	0
ENSG00000006715__VPS41	2	3	0	0	0	0	0	0	3	2	0	0	0	1	1	4	0	0	1	0	0	1	1	0	0	0	0	0	0	0	0	0	6	0	1	0	0	1	0	1	5	1	2	3	0	0	1	1	0
ENSG00000006744__ELAC2	7	3	0	0	0	0	0	0	1	2	0	0	1	1	0	1	0	0	2	3	0	1	1	1	0	0	0	0	0	0	0	0	4	0	2	0	0	1	0	2	1	5	0	1	0	0	3	0	0
ENSG00000006747__SCIN	1	0	0	0	0	0	0	0	0	0	0	0	0	0	0	0	0	0	0	0	0	0	0	0	0	0	0	0	0	0	0	0	0	0	0	0	0	0	1	0	0	0	0	0	0	0	0	0	0
ENSG00000006756__ARSD	0	0	0	0	0	0	0	0	1	2	0	0	0	0	0	1	0	0	0	0	0	0	0	0	0	0	0	0	0	0	0	0	0	0	0	0	0	0	0	0	0	0	1	0	0	0	0	1	0
ENSG00000006757__PNPLA4	2	1	0	0	0	0	0	0	0	0	0	0	0	0	0	0	0	0	1	0	0	0	0	1	0	0	0	0	0	1	0	0	0	0	0	0	0	0	1	0	0	0	0	0	0	0	0	1	0
ENSG00000006831__ADIPOR2	2	6	0	0	0	0	0	0	1	1	0	0	0	0	0	0	0	1	2	4	0	0	0	0	0	0	0	0	0	0	0	0	0	0	1	0	0	0	4	0	1	2	0	4	0	0	1	1	0
ENSG00000006837__CDKL3	5	4	0	0	0	0	0	0	0	2	0	0	0	0	0	3	0	0	0	1	0	3	0	0	0	0	0	0	0	0	0	0	0	0	1	0	1	0	0	0	0	5	4	0	0	0	0	0	0
ENSG00000007001__UPP2	0	0	0	0	0	0	0	0	0	0	0	0	0	0	0	0	0	0	0	0	0	0	0	0	0	0	0	0	0	0	0	0	0	0	0	0	0	0	0	0	0	0	0	0	0	0	0	0	0
ENSG00000007038__PRSS21	1	0	0	0	0	0	0	0	0	0	0	0	0	0	0	0	0	0	0	0	0	0	0	0	0	0	0	0	0	0	0	0	0	0	0	0	0	1	0	0	0	0	0	0	0	0	0	5	0
ENSG00000007047__MARK4	3	1	0	0	0	0	0	0	0	0	0	0	0	0	1	0	0	0	0	0	0	1	0	0	0	0	0	0	0	0	0	0	1	0	1	0	1	0	1	2	2	1	0	0	0	0	1	1	0
ENSG00000007062__PROM1	1	0	0	0	0	0	0	0	0	0	0	0	0	0	0	0	0	0	0	0	0	0	0	0	0	0	0	0	0	0	0	0	0	0	0	0	0	0	0	0	0	0	0	0	0	0	0	0	0
ENSG00000007080__CCDC124	1	1	0	0	0	0	0	0	0	1	0	0	0	0	0	0	0	0	2	1	0	0	0	2	0	0	0	0	0	0	0	0	2	0	2	0	0	1	3	4	1	0	1	2	0	0	1	3	0
ENSG00000007168__PAFAH1B1	12	5	0	0	0	0	0	0	0	8	0	0	0	0	0	8	0	1	6	6	0	0	0	3	0	0	0	0	0	0	0	0	5	0	3	0	2	2	2	7	2	5	7	6	2	0	2	7	0
ENSG00000007171__NOS2	0	0	0	0	0	0	0	0	0	0	0	0	0	0	0	0	0	0	0	0	0	0	0	0	0	0	0	0	0	0	0	0	0	0	0	0	0	0	0	0	0	0	0	0	0	0	0	0	0
ENSG00000007174__DNAH9	0	0	0	0	0	0	0	0	0	0	0	0	0	0	0	0	0	0	0	0	0	0	0	0	0	0	0	0	0	0	0	0	0	0	0	0	0	0	0	0	0	0	0	0	0	0	0	0	0
ENSG00000007202__KIAA0100	3	3	0	0	0	0	0	0	0	1	0	0	0	0	0	2	0	0	1	1	0	0	1	2	0	0	0	0	0	0	0	0	1	0	0	0	0	0	0	2	1	0	4	1	0	0	1	0	0
ENSG00000007216__SLC13A2	0	0	0	0	0	0	0	0	0	0	0	0	0	0	0	0	0	0	0	0	0	0	0	0	0	0	0	0	0	0	0	0	0	0	0	0	0	0	0	0	0	0	0	0	0	0	0	0	0
ENSG00000007237__GAS7	0	0	0	0	0	0	0	0	0	0	0	0	0	0	0	0	0	0	0	0	0	0	0	0	0	0	0	0	0	0	0	0	0	0	0	0	0	0	0	0	0	0	0	0	0	0	0	0	0
ENSG00000007255__TRAPPC6A	2	4	0	0	0	0	0	0	0	3	0	0	0	0	0	2	0	0	0	2	0	0	0	0	0	0	0	0	0	0	0	0	0	0	2	0	0	5	0	4	1	1	0	3	0	0	0	1	0
ENSG00000007264__MATK	0	0	0	0	0	0	0	0	0	0	0	0	0	0	0	0	0	0	0	0	0	0	0	0	0	0	0	0	0	0	0	0	0	0	0	0	0	0	0	0	0	0	0	0	0	0	0	0	0
ENSG00000007306__CEACAM7	0	0	0	0	0	0	0	0	0	0	0	0	0	0	0	0	0	0	0	0	0	0	0	0	0	0	0	0	0	0	0	0	0	0	0	0	0	0	0	0	0	0	0	0	0	0	0	0	0
ENSG00000007341__ST7L	7	0	0	0	0	0	0	0	0	5	0	0	0	0	0	2	0	0	2	0	0	0	1	0	0	0	0	0	0	0	0	0	1	0	0	0	0	1	1	0	0	0	1	0	0	0	0	2	0
ENSG00000007372__PAX6	1	0	0	0	0	0	0	0	1	0	0	0	0	0	0	0	0	1	0	0	0	0	0	0	0	0	0	0	0	0	0	0	1	0	0	0	0	0	1	1	1	1	0	0	0	0	0	0	0
ENSG00000007376__RPUSD1	6	1	0	0	0	0	0	0	1	1	0	0	0	1	0	1	0	0	4	4	0	1	0	1	0	0	0	0	0	0	0	0	1	0	3	0	0	0	0	1	1	3	1	1	0	0	1	0	0
ENSG00000007384__RHBDF1	0	1	0	0	0	0	0	0	2	1	0	0	0	1	0	0	0	0	1	2	0	0	0	0	0	0	0	0	0	0	0	0	4	0	1	0	1	1	1	1	0	2	1	1	0	0	1	3	0
ENSG00000007392__LUC7L	9	0	0	0	0	0	0	0	0	1	0	0	0	4	0	6	0	0	0	1	0	0	0	0	0	0	0	0	0	0	0	0	1	0	1	0	0	6	0	1	1	7	0	2	0	0	0	1	0
ENSG00000007402__CACNA2D2	89.0	33.1	0	0	0	0	0	0	9	35.2	0	0	0	9	3	34.1	2	3	34.1	1	0	9	9	24.1	0	0	0	0	1	0	0	0	15	0	17	0	2	19	9	27.1	35.2	40.2	13	40.2	0	0	6	36.2	0
ENSG00000007516__BAIAP3	56.4	33.1	0	0	0	0	0	0	1	31.1	0	0	1	2	1	20	0	0	10	3	0	2	2	9	0	0	0	0	0	0	0	0	33.1	0	12	0	1	16	8	13	9	73.7	11	26.1	0	0	6	16	0
ENSG00000007520__TSR3	14	2	0	0	0	0	0	0	1	3	0	0	0	1	0	2	0	3	0	3	0	0	1	2	0	0	0	0	0	0	0	0	7	0	1	0	0	3	2	7	2	6	0	9	0	0	3	2	0
ENSG00000007541__PIGQ	3	4	0	0	0	0	0	0	1	6	0	0	0	3	0	4	0	0	9	1	0	0	0	2	0	0	0	0	0	0	0	0	1	0	1	0	0	3	3	4	3	10	2	5	0	0	0	2	0
ENSG00000007545__CRAMP1	4	0	0	0	0	0	0	0	2	0	0	0	0	0	0	2	0	0	1	2	0	0	0	0	0	0	0	0	0	0	0	0	1	0	3	0	0	0	2	0	1	6	1	2	0	0	0	1	0
ENSG00000007866__TEAD3	1	1	0	0	0	0	0	0	0	0	0	0	0	0	0	0	0	0	0	0	0	0	0	0	0	0	0	0	0	0	0	0	0	0	0	0	0	2	0	0	1	0	0	0	0	0	0	3	0
ENSG00000007923__DNAJC11	4	2	0	0	0	0	0	0	0	4	0	0	0	3	0	1	0	0	1	3	0	0	0	1	0	0	0	0	0	0	0	0	5	0	1	0	0	1	5	1	3	4	1	4	0	0	2	3	0
ENSG00000007944__MYLIP	13	5	0	0	0	0	0	0	2	5	0	0	0	1	0	4	1	1	10	1	0	0	0	1	0	0	0	0	0	0	0	0	3	0	0	0	3	2	1	3	3	2	6	13	0	0	2	10	0
ENSG00000007952__NOX1	0	0	0	0	0	0	0	0	0	0	0	0	0	0	0	0	0	0	0	0	0	0	0	1	0	0	0	0	0	0	0	0	0	0	0	0	0	0	0	0	0	0	0	0	0	0	0	0	0
ENSG00000007968__E2F2	2	0	0	0	0	0	0	0	0	0	0	0	0	0	0	0	0	0	0	0	0	0	0	0	0	0	0	0	0	0	0	0	0	0	5	0	0	4	0	0	0	0	0	1	0	0	0	0	0
ENSG00000008018__PSMB1	24.1	19	0	0	0	0	0	0	2	17	0	1	0	2	1	10	0	2	6	4	0	3	0	5	0	0	0	0	0	0	0	0	15	0	10	0	0	11	5	7	4	9	1	13	0	1	5	6	0
ENSG00000008056__SYN1	1	0	0	0	0	0	0	0	0	0	0	0	0	0	0	0	0	0	0	0	0	0	0	0	0	0	0	0	0	0	0	0	0	0	0	0	0	0	0	0	0	0	0	0	0	0	0	0	0
ENSG00000008083__JARID2	39.2	10	0	0	0	0	0	0	0	10	0	0	0	6	0	4	0	0	11	4	0	1	0	2	0	0	0	0	0	0	0	0	25.1	0	11	0	1	4	1	8	0	6	2	7	0	0	2	8	1
ENSG00000008086__CDKL5	0	0	0	0	0	0	0	0	3	2	0	0	1	0	0	1	0	0	1	0	0	0	0	1	0	0	0	0	0	0	0	0	0	0	0	0	0	0	2	0	0	0	0	0	0	0	0	0	0
ENSG00000008128__CDK11A	0	0	0	0	0	0	0	0	0	1	0	0	0	0	0	0	0	0	0	1	0	0	0	0	0	0	0	0	0	0	0	0	1	0	2	0	0	0	0	1	0	0	0	1	0	0	1	0	0
ENSG00000008130__NADK	1	2	0	0	0	0	0	0	0	0	0	0	0	0	0	0	0	0	0	0	0	0	0	2	0	0	0	0	0	0	0	0	1	0	1	0	0	0	1	0	0	0	1	1	0	0	1	0	0
ENSG00000008196__TFAP2B	0	0	0	0	0	0	0	0	0	0	0	0	0	0	0	0	0	0	0	0	0	0	0	0	0	0	0	0	0	0	0	0	0	0	0	0	0	0	0	0	0	0	0	0	0	0	0	0	0
ENSG00000008197__TFAP2D	0	0	0	0	0	0	0	0	0	0	0	0	0	0	0	0	0	0	0	0	0	0	0	0	0	0	0	0	0	0	0	0	0	0	0	0	0	0	0	0	0	0	0	0	0	0	0	0	0
ENSG00000008226__DLEC1	1	0	0	0	0	0	0	0	0	0	0	0	0	0	0	0	0	0	0	0	0	0	0	0	0	0	0	0	0	0	0	0	0	0	0	0	0	0	0	0	0	0	0	0	0	0	0	0	0
ENSG00000008256__CYTH3	0	0	0	0	0	0	0	0	0	0	0	0	0	1	0	0	0	0	0	6	0	0	0	0	0	0	0	0	0	0	0	0	2	0	0	0	0	0	0	0	0	3	3	0	0	0	1	1	0
ENSG00000008277__ADAM22	0	0	0	0	0	0	0	0	0	0	0	0	0	0	0	0	0	0	0	0	0	0	0	0	0	0	0	0	0	0	0	0	0	0	0	0	0	0	0	0	0	0	0	0	0	0	0	0	0
ENSG00000008282__SYPL1	22.1	12	0	0	0	0	0	0	0	7	0	0	0	2	1	3	0	0	3	3	0	0	2	3	0	0	0	0	0	0	0	0	1	0	6	0	1	2	3	5	5	6	7	7	0	0	0	4	0
ENSG00000008283__CYB561	3	0	0	0	0	0	0	0	0	3	0	0	0	0	0	1	0	0	0	0	0	1	0	1	0	0	0	0	0	0	0	0	2	0	4	0	0	0	0	0	0	1	1	0	0	0	0	3	0
ENSG00000008294__SPAG9	7	1	0	0	0	0	0	0	0	1	0	0	0	0	0	0	0	0	0	4	0	0	0	1	0	0	0	0	0	0	0	0	0	0	0	0	0	1	1	3	1	1	2	4	0	0	1	1	0
ENSG00000008300__CELSR3	1	6	0	0	0	0	0	0	0	3	0	0	0	0	0	0	0	0	1	0	0	0	0	1	0	0	0	0	0	0	0	0	0	0	4	0	0	0	4	0	9	0	0	2	0	0	0	2	0
ENSG00000008311__AASS	0	0	0	0	0	0	0	0	0	0	0	0	0	0	1	0	0	0	0	0	0	0	0	0	0	0	0	0	0	0	0	0	0	0	0	0	0	1	0	0	0	0	0	0	0	0	0	0	0
ENSG00000008323__PLEKHG6	0	0	0	0	0	0	0	0	0	0	0	0	0	0	0	0	0	0	0	0	0	0	0	0	0	0	0	0	0	0	0	0	0	0	0	0	0	0	0	1	0	0	0	0	0	0	0	0	0
ENSG00000008324__SS18L2	12	2	0	0	0	0	0	0	0	6	0	0	0	0	0	4	0	2	4	0	0	0	0	1	0	0	0	0	0	0	0	0	2	0	3	0	1	1	1	1	2	4	1	4	0	0	2	4	0
ENSG00000008382__MPND	2	1	0	0	0	0	0	0	0	0	0	0	0	0	0	0	0	0	0	0	0	0	0	1	0	0	0	0	0	0	0	0	0	0	0	0	0	0	1	0	0	1	0	0	0	0	0	0	0
ENSG00000008405__CRY1	3	0	0	0	0	0	0	0	0	1	0	0	1	2	1	1	0	0	0	3	0	0	0	0	0	0	0	0	0	0	0	0	0	0	1	0	0	0	1	3	0	0	0	0	0	0	0	0	0
ENSG00000008441__NFIX	0	0	0	0	0	0	0	0	0	0	0	0	0	0	0	0	0	0	0	0	0	0	0	0	0	0	0	0	0	0	0	0	0	0	0	0	0	0	0	0	0	0	0	0	0	0	0	0	0
ENSG00000008513__ST3GAL1	0	0	0	0	0	0	0	0	0	0	0	0	0	0	0	0	0	0	0	0	0	0	0	0	0	0	0	0	0	0	0	0	0	0	0	0	0	0	0	0	4	0	0	0	0	0	0	1	0
ENSG00000008517__IL32	6	0	0	0	0	0	0	0	0	0	0	0	0	0	0	0	0	0	0	0	0	0	0	0	0	0	0	0	0	0	0	0	0	0	9	0	0	1	0	0	0	0	0	2	0	0	0	0	0
ENSG00000008710__PKD1	5	1	0	0	0	0	0	0	3	3	0	0	1	0	0	0	0	0	1	0	0	0	0	0	0	0	0	0	0	0	0	0	3	0	3	0	0	1	0	1	0	1	0	3	0	0	0	3	0
ENSG00000008735__MAPK8IP2	7	1	0	0	0	0	0	0	1	2	0	0	0	2	0	0	0	0	3	1	0	0	1	1	0	0	0	0	0	0	0	0	1	0	1	0	0	1	4	1	4	1	0	4	0	0	0	1	0
ENSG00000008838__MED24	6	3	0	0	0	0	0	0	0	9	0	0	0	1	0	5	0	1	6	3	0	0	0	0	0	0	0	0	0	0	0	0	3	0	4	0	1	6	3	1	3	3	5	4	0	0	0	4	0
ENSG00000008853__RHOBTB2	1	1	0	0	0	0	0	0	0	0	0	0	0	0	0	1	0	0	0	0	0	0	0	0	0	0	0	0	0	0	0	0	0	0	1	0	0	0	0	0	0	0	0	0	0	0	0	0	0
ENSG00000008869__HEATR5B	1	0	0	0	0	0	0	0	1	2	0	0	0	0	0	0	0	0	0	2	0	0	0	0	0	0	0	0	0	0	0	0	2	0	1	0	0	1	0	1	1	0	2	0	0	0	0	0	0
ENSG00000008952__SEC62	25.1	9	0	0	0	0	0	0	2	10	0	0	0	3	1	9	0	1	4	13	0	2	2	6	0	0	0	0	0	0	0	0	12	0	5	0	1	1	3	6	2	4	2	5	0	0	5	10	0
ENSG00000008988__RPS20	112.5	73.7	1	0	0	0	0	0	8	115.6	0	1	0	11	5	50.3	1	6	17	9	0	7	12	36.2	0	0	0	0	0	0	0	0	29.1	0	46.3	0	25.1	21.1	35.2	29.1	26.1	29.1	21.1	55.4	1	0	19	24.1	0
ENSG00000009307__CSDE1	65.5	26.1	0	0	0	0	0	0	1	24.1	0	0	0	6	2	17	0	2	20	7	0	0	2	11	0	0	0	0	0	0	0	0	13	0	17	0	3	9	13	11	3	7	7	30.1	2	0	8	11	1
ENSG00000009335__UBE3C	2	1	1	0	0	0	0	0	1	4	0	0	0	0	0	1	0	0	1	1	0	1	0	2	0	0	0	0	0	0	0	0	3	0	2	0	1	0	2	1	1	3	2	1	0	0	0	3	0
ENSG00000009413__REV3L	11	0	0	0	0	0	0	0	0	3	0	0	0	1	0	1	0	2	9	0	0	0	0	0	0	0	0	0	0	0	0	0	7	0	7	0	0	11	1	0	4	4	3	2	0	0	1	5	0
ENSG00000009724__MASP2	0	0	0	0	0	0	0	0	0	0	0	0	0	0	0	0	0	0	0	0	0	0	0	0	0	0	0	0	0	0	0	0	0	0	0	0	0	0	0	0	0	0	0	0	0	0	0	0	0
ENSG00000009765__IYD	0	0	0	0	0	0	0	0	0	0	0	0	0	0	0	0	0	0	0	0	0	0	0	0	0	0	0	0	0	0	0	0	0	0	0	0	0	0	0	0	0	0	0	0	0	0	0	0	0
ENSG00000009780__FAM76A	2	0	0	0	0	0	0	0	0	0	0	0	0	0	0	2	0	0	0	0	0	0	0	1	0	0	0	0	0	1	0	0	0	0	2	0	0	1	0	1	1	0	0	1	0	0	1	1	0
ENSG00000009790__TRAF3IP3	1	0	0	0	0	0	0	0	0	0	0	0	0	0	0	0	0	0	0	0	0	0	0	0	0	0	0	0	0	0	0	0	0	0	0	0	0	0	0	0	0	0	0	0	0	0	0	0	0
ENSG00000009830__POMT2	12	6	0	0	0	0	0	0	3	9	0	0	0	2	2	8	0	0	17	0	0	0	0	1	0	0	0	0	0	0	0	0	1	0	10	0	0	6	2	0	6	2	4	8	0	0	0	4	0
ENSG00000009844__VTA1	12	5	0	0	0	0	0	0	0	5	0	0	0	2	0	3	0	0	2	5	0	1	0	1	0	0	0	0	0	0	0	0	2	0	3	0	1	2	5	2	1	2	0	7	1	0	2	3	0
ENSG00000009950__MLXIPL	0	0	0	0	0	0	0	0	0	0	0	0	0	0	0	2	0	0	1	1	0	0	0	0	0	0	0	0	0	0	0	0	0	0	0	0	0	0	0	0	1	0	0	0	0	0	0	1	0
ENSG00000009954__BAZ1B	12	5	0	0	0	0	0	0	1	1	0	0	0	2	0	0	0	0	3	1	0	0	1	0	1	0	0	0	0	0	0	0	2	0	8	0	1	4	6	4	3	9	2	12	0	0	4	7	0
ENSG00000010017__RANBP9	12	4	1	0	0	0	0	0	0	0	0	0	0	3	1	2	0	0	1	1	0	0	1	2	0	0	0	0	0	0	0	0	1	0	1	0	0	4	0	1	2	2	0	3	0	0	3	4	0
ENSG00000010030__ETV7	0	0	0	0	0	0	0	0	0	0	0	0	0	0	0	1	0	0	0	0	0	0	0	0	0	0	0	0	0	0	0	0	0	0	0	0	0	0	0	0	0	0	0	0	0	0	0	0	0
ENSG00000010072__SPRTN	4	3	0	0	0	0	0	0	0	9	0	0	0	0	0	5	0	0	2	0	0	0	0	1	0	0	0	0	0	0	0	0	4	0	1	0	0	0	0	1	1	2	1	1	0	0	0	1	0
ENSG00000010165__METTL13	4	2	0	0	0	0	0	0	1	0	0	0	0	1	0	1	0	0	1	2	0	0	0	0	0	0	0	0	0	0	0	0	1	0	3	0	0	0	0	0	2	5	2	2	0	0	0	2	0
ENSG00000010219__DYRK4	1	0	0	0	0	0	0	0	0	0	0	0	0	0	0	0	0	0	0	0	0	0	0	0	0	0	0	0	0	0	0	0	1	0	0	0	0	0	0	0	0	0	0	0	0	0	0	0	0
ENSG00000010219__DYRK4-cluster	0	0	0	0	0	0	0	0	0	0	0	0	0	0	0	0	0	0	1	0	0	0	0	0	0	0	0	0	0	0	0	0	0	0	2	0	0	0	0	0	0	0	0	0	0	0	1	0	0
ENSG00000010244__ZNF207	22.1	7	0	0	0	0	0	0	2	12	0	0	0	4	0	11	0	2	6	5	0	1	2	2	0	0	0	0	0	0	0	0	9	0	6	0	5	9	5	11	3	15	4	12	1	0	7	9	0
ENSG00000010256__UQCRC1	16	13	0	0	0	0	0	0	4	5	0	0	0	3	0	3	0	1	5	8	0	1	0	4	0	0	0	0	0	0	0	0	2	0	5	0	1	3	9	3	5	4	1	9	0	0	1	4	0
ENSG00000010270__STARD3NL	7	3	0	0	0	0	0	0	0	4	0	0	0	0	1	4	0	0	0	1	0	0	0	1	0	0	0	0	0	0	0	0	3	0	2	0	0	2	0	0	0	6	1	5	0	0	2	2	0
ENSG00000010278__CD9	21.1	13	0	0	0	0	0	0	0	16	0	0	0	4	2	9	0	1	16	0	0	0	1	2	0	0	0	0	0	0	0	0	12	0	15	0	2	0	6	8	5	5	3	7	0	0	2	2	0
ENSG00000010292__NCAPD2	2	0	0	0	0	0	0	0	0	0	0	0	0	1	2	0	0	0	0	0	0	0	0	1	0	0	0	0	0	0	0	0	0	0	1	0	0	7	0	4	1	0	1	1	0	0	2	0	0
ENSG00000010295__IFFO1	1	0	0	0	0	0	0	0	0	0	0	0	0	0	0	0	0	0	0	0	0	0	0	2	0	0	0	0	0	0	0	0	0	0	1	0	0	0	0	0	0	0	0	0	0	0	0	0	0
ENSG00000010310__GIPR	0	0	0	0	0	0	0	0	0	0	0	0	0	0	0	0	0	0	0	0	0	0	0	0	0	0	0	0	0	0	0	0	0	0	0	0	0	0	0	0	0	0	0	0	0	0	0	2	0
ENSG00000010318__PHF7	0	0	0	0	0	0	0	0	0	0	0	0	0	0	0	0	0	0	0	0	0	0	0	0	0	0	0	0	0	0	0	0	0	0	0	0	0	1	0	1	0	0	0	0	0	0	0	0	0
ENSG00000010322__NISCH	11	2	0	0	0	0	0	0	1	5	0	0	0	0	0	1	0	0	1	0	0	0	0	0	0	0	0	0	0	0	0	0	5	0	5	0	0	3	1	6	5	2	0	2	0	0	0	3	0
ENSG00000010327__STAB1	2	0	0	0	0	0	0	0	0	0	0	0	0	0	0	0	0	0	0	0	0	0	0	0	0	0	0	0	0	0	0	0	0	0	0	0	0	0	0	0	0	0	0	0	0	0	0	0	0
ENSG00000010361__FUZ	10	0	0	0	0	0	0	0	0	1	0	0	0	0	0	0	0	1	0	1	0	0	0	1	0	0	0	0	0	0	0	0	1	0	1	0	1	4	1	0	1	1	0	1	0	0	1	0	0
ENSG00000010379__SLC6A13	0	0	0	0	0	0	0	0	0	0	0	0	0	0	0	0	0	0	0	0	0	0	0	0	0	0	0	0	0	0	0	0	0	0	0	0	0	0	0	0	0	0	0	0	0	0	0	0	0
ENSG00000010404__IDS	11	5	1	0	0	0	0	0	0	8	0	0	0	0	0	4	0	0	4	16	0	2	0	2	0	0	0	0	0	0	0	0	2	0	0	0	2	6	0	1	5	4	1	1	0	0	1	0	0
ENSG00000010404__IDS-cluster	1	1	0	0	0	0	0	0	0	3	0	0	0	0	0	0	0	0	0	3	0	0	0	0	0	0	0	0	0	0	0	0	1	0	0	0	0	0	0	0	1	0	0	1	0	0	0	0	0
ENSG00000010539__ZNF200	1	0	0	0	0	0	0	0	0	0	0	0	0	0	0	0	0	0	0	1	0	0	0	0	0	0	0	0	0	0	0	0	1	0	0	0	0	0	0	0	0	0	0	1	0	0	0	0	0
ENSG00000010610__CD4	0	0	0	0	0	0	0	0	0	0	0	0	0	0	0	0	0	0	0	0	0	0	0	0	0	0	0	0	0	0	0	0	0	0	0	0	0	0	0	0	0	0	0	0	0	0	0	0	0
ENSG00000010626__LRRC23	1	0	0	0	0	0	0	0	0	1	0	0	0	0	0	0	0	0	0	0	0	0	0	0	0	0	0	0	0	0	0	0	3	0	0	0	0	0	0	2	0	0	0	0	0	0	0	0	0
ENSG00000010704__HFE	0	0	0	0	0	0	0	0	0	0	0	0	0	0	0	0	0	0	0	0	0	0	0	0	0	0	0	0	0	0	0	0	0	0	0	0	0	0	0	1	0	0	0	0	0	0	0	1	0
ENSG00000010803__SCMH1	0	1	0	0	0	0	0	0	0	0	0	0	0	0	0	0	0	0	0	0	0	0	0	0	0	0	0	0	0	0	0	0	0	0	0	0	1	1	0	1	3	1	0	1	0	0	1	3	0
ENSG00000010810__FYN	38.2	20	0	0	0	0	0	0	0	14	0	0	0	3	1	9	0	1	20	5	0	1	3	2	0	0	0	0	0	0	0	0	3	0	13	0	1	3	3	4	4	12	6	4	0	0	0	3	0
ENSG00000010818__HIVEP2	2	2	0	0	0	0	0	0	0	0	0	0	0	5	0	1	0	0	1	15	0	1	0	0	0	0	0	0	0	0	0	0	1	0	3	0	0	0	1	5	2	0	0	6	0	0	0	5	0
ENSG00000010932__FMO1	2	0	0	0	0	0	0	0	0	1	0	0	0	0	0	0	0	0	0	0	0	0	0	0	0	0	0	0	0	0	0	0	0	0	0	0	0	0	0	0	0	0	0	0	0	0	0	0	0
ENSG00000011007__ELOA	5	0	0	0	0	0	0	0	0	8	0	0	0	0	0	0	0	1	2	2	0	0	1	0	0	0	0	0	0	0	0	0	1	0	1	0	2	1	0	1	0	2	0	1	0	0	0	0	0
ENSG00000011009__LYPLA2	4	4	0	0	0	0	0	0	0	3	0	0	0	1	0	4	0	0	6	3	0	0	0	1	1	0	0	0	0	0	0	0	4	0	4	0	1	0	0	2	3	1	2	5	0	0	0	2	0
ENSG00000011021__CLCN6	3	0	0	0	0	0	0	0	1	2	0	0	0	1	0	2	0	0	4	6	0	1	0	1	0	0	0	0	0	0	0	0	0	0	0	0	0	0	0	4	1	1	1	1	0	0	1	3	0
ENSG00000011028__MRC2	1	0	0	0	0	0	0	0	0	0	0	0	0	0	0	0	0	0	0	4	0	0	0	1	0	0	0	0	0	0	0	0	0	0	0	0	0	0	0	0	0	0	0	0	0	0	0	0	0
ENSG00000011105__TSPAN9	0	0	0	0	0	0	0	0	0	0	0	0	0	2	0	0	0	0	2	1	0	0	0	0	0	0	0	0	0	0	0	0	0	0	0	0	0	0	0	0	0	0	1	0	0	0	0	0	0
ENSG00000011114__BTBD7	5	0	0	0	0	0	0	0	0	1	0	0	0	0	0	2	0	0	0	3	0	0	0	2	0	0	0	0	0	0	0	0	1	0	0	0	0	0	2	1	3	3	0	1	0	0	1	0	0
ENSG00000011132__APBA3	4	1	0	0	0	0	0	0	0	0	0	0	0	0	0	0	0	0	1	4	0	0	0	0	0	0	0	0	0	0	0	0	2	0	3	0	0	0	0	0	2	1	1	0	0	0	0	0	0
ENSG00000011143__MKS1	0	0	0	0	0	0	0	0	0	0	0	0	0	0	0	0	0	0	0	0	0	0	0	0	0	0	0	0	0	0	0	0	0	0	1	0	0	0	0	0	0	0	0	0	0	0	0	0	0
ENSG00000011198__ABHD5	2	4	0	0	0	0	0	0	0	2	0	0	0	0	0	0	0	0	1	3	0	0	1	0	0	0	0	0	0	0	0	0	1	0	1	0	0	0	0	3	2	1	3	1	0	0	1	0	0
ENSG00000011201__ANOS1	1	2	0	0	0	0	0	0	1	0	0	0	0	0	1	0	0	0	0	1	0	0	0	0	0	0	0	0	0	0	0	0	0	0	0	0	0	0	0	0	0	0	0	0	0	0	0	0	0
ENSG00000011243__AKAP8L	7	2	0	0	0	0	0	0	1	3	0	0	0	0	2	2	0	0	1	1	0	0	1	1	0	0	0	0	0	0	0	0	5	0	0	0	0	2	2	8	4	4	1	7	0	0	1	3	0
ENSG00000011258__MBTD1	2	1	0	0	0	0	0	0	0	1	0	0	0	0	0	0	0	0	0	1	0	0	0	0	0	0	0	0	0	0	0	0	0	0	0	0	2	0	0	2	0	0	0	2	0	0	0	0	0
ENSG00000011260__UTP18	4	0	0	0	0	0	0	0	0	0	0	0	0	2	0	1	0	0	4	0	0	0	0	1	0	0	0	0	0	0	0	0	1	0	1	0	0	0	0	2	1	1	0	0	0	0	0	0	0
ENSG00000011275__RNF216	11	1	0	0	0	0	0	0	1	5	0	0	0	1	0	3	0	1	6	4	0	0	0	3	0	0	0	0	0	0	0	0	5	0	3	0	0	1	0	5	2	18	3	5	0	0	0	4	0
ENSG00000011295__TTC19	6	2	0	0	0	0	0	0	1	5	0	0	0	3	0	2	0	1	1	0	0	0	1	0	0	0	0	0	0	0	0	0	2	0	0	0	0	2	2	1	1	2	0	1	0	0	0	2	0
ENSG00000011304__PTBP1	21.1	12	0	0	0	0	0	0	1	12	0	0	0	3	1	6	0	1	3	9	0	0	2	0	0	0	0	0	0	0	0	0	3	0	7	0	5	10	6	9	2	8	2	7	0	0	6	12	0
ENSG00000011332__DPF1	13	7	0	0	0	0	0	0	0	2	0	0	0	2	0	6	0	0	0	0	0	0	2	2	0	0	0	0	1	0	0	0	3	0	17	0	0	11	4	5	2	13	0	6	0	0	2	4	0
ENSG00000011347__SYT7	1	0	0	0	0	0	0	0	0	0	0	0	0	0	0	0	0	0	0	0	0	0	0	0	0	0	0	0	0	0	0	0	0	0	0	0	0	0	0	0	0	0	0	0	0	0	0	0	0
ENSG00000011376__LARS2	1	1	0	0	0	0	0	0	0	5	0	0	0	1	0	1	0	0	4	0	0	0	0	0	0	0	0	0	0	0	0	0	1	0	2	0	0	0	2	1	1	0	1	1	0	0	0	1	0
ENSG00000011405__PIK3C2A	23.1	8	0	0	0	0	0	0	0	6	0	0	0	4	0	8	0	0	5	8	0	2	1	0	0	0	0	0	0	0	0	0	6	0	5	0	1	2	1	4	4	2	1	5	0	0	1	2	0
ENSG00000011422__PLAUR	34.1	1	0	0	0	0	0	0	0	11	0	0	0	1	0	3	1	0	4	6	0	1	0	1	0	0	0	0	1	0	0	0	7	0	13	0	2	9	10	13	3	8	5	9	1	0	0	4	0
ENSG00000011426__ANLN	19	0	0	0	0	0	0	0	0	0	0	0	0	0	2	0	0	2	1	0	0	0	0	0	0	0	0	0	0	0	0	0	0	0	0	0	1	5	1	14	0	0	3	1	0	0	2	0	0
ENSG00000011451__WIZ	54.4	26.1	1	0	0	0	0	0	8	17	0	0	1	5	1	20	1	1	14	2	0	1	3	6	0	0	0	0	0	0	0	0	21.1	0	17	0	0	7	18	20	23.1	13	10	32.1	0	0	7	13	0
ENSG00000011454__RABGAP1	13	8	0	0	0	0	0	0	2	7	0	0	0	4	0	6	0	0	4	1	0	2	0	3	0	0	0	0	0	0	0	0	5	0	10	0	0	0	2	3	5	3	6	8	0	0	2	5	0
ENSG00000011465__DCN	0	0	0	0	0	0	0	0	0	0	0	0	0	0	0	0	0	0	0	0	0	0	0	0	0	0	0	0	0	0	0	0	0	0	0	0	0	0	0	0	0	0	0	0	0	0	0	0	0
ENSG00000011478__QPCTL	0	0	0	0	0	0	0	0	0	0	0	0	0	0	0	0	0	0	0	0	0	0	0	0	0	0	0	0	0	0	0	0	0	0	0	0	0	0	0	0	0	0	0	0	0	0	0	0	0
ENSG00000011485__PPP5C	7	1	0	0	0	0	0	0	1	0	0	0	0	0	0	4	0	0	3	2	0	0	0	1	0	0	0	0	0	0	0	0	1	0	3	0	2	3	1	3	2	1	1	1	0	0	3	1	0
ENSG00000011523__CEP68	5	1	0	0	0	0	0	0	0	0	0	0	0	0	0	0	0	0	0	0	0	0	1	0	0	0	0	0	0	0	0	0	0	0	0	0	0	2	0	2	1	0	0	0	1	0	0	1	0
ENSG00000011566__MAP4K3	1	4	0	0	0	0	0	0	0	1	0	0	0	0	0	0	0	1	0	0	0	0	0	1	0	0	0	0	0	0	0	0	1	0	0	0	0	1	0	2	1	0	0	0	0	0	0	0	0
ENSG00000011638__TMEM159	0	0	0	0	0	0	0	0	0	0	0	0	0	0	0	0	0	0	0	0	1	0	0	0	0	0	0	0	0	0	0	0	0	0	0	0	0	0	0	0	0	0	0	0	0	0	0	0	0
ENSG00000011677__GABRA3	0	0	0	0	0	0	0	0	0	0	0	0	0	0	0	0	0	0	0	0	0	0	0	0	0	0	0	0	0	0	0	0	0	0	0	0	1	0	0	0	0	0	3	1	0	0	0	1	0
ENSG00000012048__BRCA1	5	0	0	0	0	0	0	0	0	0	0	0	0	0	0	0	0	0	0	0	0	0	0	0	0	0	0	0	0	0	0	0	0	0	3	0	0	1	0	1	0	1	1	0	0	0	0	0	0
ENSG00000012061__ERCC1	8	5	0	0	0	0	0	0	0	0	0	0	0	0	0	1	0	0	2	0	0	0	0	1	0	0	0	0	0	0	0	0	0	0	0	0	0	2	2	0	3	0	1	2	0	0	0	0	0
ENSG00000012124__CD22	0	0	0	0	0	0	0	0	0	0	0	0	0	0	0	0	0	0	0	0	0	0	0	0	0	0	0	0	0	0	0	0	0	0	1	0	0	0	0	0	0	0	0	0	0	0	0	0	0
ENSG00000012171__SEMA3B	4	1	0	0	0	0	0	0	1	4	0	0	0	0	1	0	0	0	0	3	0	0	1	0	0	0	0	0	0	0	0	0	3	0	1	0	0	1	1	4	2	0	1	2	1	0	0	4	0
ENSG00000012174__MBTPS2	7	3	1	0	0	0	0	0	0	6	0	0	0	1	0	4	0	1	0	2	0	0	1	0	0	0	0	0	0	0	0	0	3	0	1	0	0	1	0	2	1	0	1	1	0	0	0	2	0
ENSG00000012174__MBTPS2-cluster	0	0	0	0	0	0	0	0	0	0	0	0	0	0	0	0	0	0	0	0	0	0	0	0	0	0	0	0	0	0	0	0	0	0	0	0	0	0	0	0	0	0	0	0	0	0	0	0	0
ENSG00000012211__PRICKLE3	0	0	0	0	0	0	0	0	0	0	0	0	0	1	0	0	0	0	0	0	0	0	0	0	0	0	0	0	0	0	0	0	1	0	2	0	0	0	0	1	0	0	0	0	0	0	0	1	0
ENSG00000012223__LTF	0	0	0	0	0	0	0	0	0	0	0	0	0	0	0	0	0	0	0	0	0	0	0	0	0	0	0	0	0	0	0	0	0	0	0	0	0	0	0	0	0	0	0	0	0	0	0	0	0
ENSG00000012232__EXTL3	0	0	0	0	0	0	0	0	0	1	0	0	0	0	0	0	0	0	0	0	0	0	0	0	0	0	0	0	0	0	0	0	1	0	0	0	0	1	0	0	0	0	0	1	0	0	0	1	0
ENSG00000012660__ELOVL5	11	6	0	0	0	0	0	0	3	6	0	0	0	0	0	1	0	2	6	3	0	0	2	1	0	0	0	0	0	0	0	0	2	0	1	0	1	5	2	4	2	3	3	2	0	0	0	3	0
ENSG00000012779__ALOX5	11	1	0	0	0	0	0	0	0	3	0	0	0	2	0	1	0	0	1	22.1	0	0	0	4	0	0	0	0	0	0	0	0	0	0	2	0	1	4	0	1	1	1	0	2	0	0	0	2	0
ENSG00000012817__KDM5D	7	4	0	0	0	0	0	0	1	3	0	0	0	3	0	1	0	1	1	0	0	0	0	1	0	0	0	0	0	0	0	0	3	0	1	0	0	1	0	2	7	1	0	0	0	0	1	0	0
ENSG00000012822__CALCOCO1	1	0	0	0	0	0	0	0	1	1	0	0	0	0	0	0	0	0	0	7	0	0	0	0	0	0	0	0	0	0	0	0	0	0	0	0	0	2	0	0	1	0	2	0	0	0	1	1	0
ENSG00000012963__UBR7	2	1	0	0	0	0	0	0	0	1	0	0	0	0	0	0	0	0	0	2	0	0	1	0	0	0	0	0	0	0	0	0	1	0	7	0	0	4	0	0	1	0	0	1	0	0	0	0	0
ENSG00000012963__UBR7-cluster	0	0	0	0	0	0	0	0	0	0	0	0	0	0	0	0	0	0	0	0	0	0	0	0	0	0	0	0	0	0	0	0	0	0	1	0	0	0	0	0	0	1	0	0	0	0	0	0	0
ENSG00000012983__MAP4K5	5	1	0	0	0	0	0	0	1	3	0	0	0	0	1	0	0	1	2	2	0	0	0	0	0	0	0	0	0	0	0	0	2	0	0	0	1	1	1	0	0	3	0	0	0	0	2	1	0
ENSG00000013016__EHD3	0	1	0	0	0	0	0	0	0	0	0	0	0	1	0	0	0	0	0	0	0	0	0	0	0	0	0	0	0	0	0	0	0	0	0	0	0	0	0	1	0	0	0	0	0	0	0	0	0
ENSG00000013275__PSMC4	9	3	0	0	0	0	0	0	1	8	0	0	0	0	0	2	0	0	7	0	0	0	1	3	0	0	0	0	0	0	0	0	11	0	1	0	0	1	2	1	2	4	1	2	0	0	4	7	0
ENSG00000013288__MAN2B2	0	0	0	0	0	0	0	0	0	1	0	0	0	0	0	0	0	0	1	0	0	0	1	2	0	0	0	0	0	0	0	0	3	0	2	0	0	0	0	1	0	0	0	0	0	0	0	3	0
ENSG00000013293__SLC7A14	2	0	0	0	0	0	0	0	0	0	0	0	0	0	0	0	0	0	0	0	0	0	0	0	0	0	0	0	0	0	0	0	0	0	0	0	0	0	0	0	0	0	0	0	0	0	0	0	0
ENSG00000013297__CLDN11	0	0	0	0	0	0	0	0	0	0	0	0	0	0	0	0	0	0	0	0	0	0	0	0	0	0	0	0	0	0	0	0	0	0	0	0	0	0	0	0	0	0	0	0	0	0	0	0	0
ENSG00000013306__SLC25A39	19	6	0	0	0	0	0	0	0	6	0	0	0	1	1	2	0	2	2	2	0	0	1	1	0	0	0	0	0	0	0	0	1	0	6	0	2	3	2	7	5	1	2	7	0	0	5	7	0
ENSG00000013364__MVP	0	0	0	0	0	0	0	0	0	0	0	0	0	0	1	0	0	0	0	2	0	0	0	0	0	0	0	0	0	0	0	0	0	0	0	0	1	4	0	0	0	0	0	0	0	0	0	0	0
ENSG00000013364__MVP-cluster	11	2	0	0	0	0	0	0	1	3	0	0	0	3	0	3	0	1	2	0	0	0	3	2	0	0	0	0	0	0	0	0	4	0	2	0	0	4	1	4	2	4	1	4	0	0	1	0	0
ENSG00000013374__NUB1	3	0	0	0	0	0	0	0	0	2	0	0	0	1	0	3	0	0	0	3	0	0	0	0	0	0	0	0	0	0	0	0	3	0	1	0	0	1	2	0	1	2	0	5	0	0	0	1	0
ENSG00000013375__PGM3	6	1	0	0	0	0	0	0	0	1	0	0	0	0	0	2	0	3	1	1	0	0	0	0	0	0	0	0	0	0	0	0	2	0	0	0	0	0	0	0	1	0	1	0	0	0	0	0	0
ENSG00000013392__RWDD2A	1	0	0	0	0	0	0	0	0	0	0	0	0	0	0	1	0	0	1	0	0	0	0	0	0	0	0	0	0	0	0	0	0	0	0	0	0	0	0	0	0	0	0	0	0	0	0	0	0
ENSG00000013441__CLK1	6	1	0	0	0	0	0	0	0	0	0	0	0	1	0	1	0	1	0	1	0	0	1	1	0	0	0	0	0	0	0	0	2	0	4	0	0	2	2	4	0	0	0	5	0	0	2	1	0
ENSG00000013503__POLR3B	2	1	0	0	0	0	0	0	0	0	0	0	0	0	0	0	0	0	0	2	0	0	0	0	0	0	0	0	0	0	0	0	0	0	0	0	0	0	0	0	1	0	0	1	0	0	0	0	0
ENSG00000013523__ANGEL1	1	1	0	0	0	0	0	0	0	0	0	0	0	1	0	0	0	0	0	0	0	0	0	2	0	0	0	0	0	0	0	0	0	0	1	0	0	0	2	1	1	2	1	0	0	0	0	0	0
ENSG00000013561__RNF14	13	6	0	0	0	0	0	0	2	4	0	0	0	0	2	4	1	0	1	2	0	2	1	1	0	0	0	0	0	0	0	0	1	0	5	0	0	0	0	4	0	1	0	1	0	0	0	1	0
ENSG00000013563__DNASE1L1	1	4	0	0	0	0	0	0	0	3	0	0	0	2	0	0	0	0	3	7	0	0	0	0	0	0	0	0	0	0	0	0	0	0	0	0	0	1	0	0	0	1	0	0	0	0	0	0	0
ENSG00000013573__DDX11	3	0	0	0	0	0	0	0	0	0	0	0	0	0	0	2	0	0	0	0	0	0	0	0	0	0	0	0	0	0	0	0	0	0	3	0	0	0	0	1	0	0	0	1	0	0	0	0	0
ENSG00000013583__HEBP1	2	0	0	0	0	0	0	0	0	0	0	0	0	0	0	2	0	0	0	0	0	1	0	0	0	0	0	0	0	0	0	0	1	0	0	0	0	3	0	0	0	0	0	0	0	0	0	0	0
ENSG00000013588__GPRC5A	1	0	0	0	0	0	0	0	0	0	0	0	0	0	0	0	0	0	0	27.1	0	0	0	0	0	0	0	0	0	0	0	0	0	0	0	0	0	0	0	0	0	0	0	0	0	0	0	0	0
ENSG00000013810__TACC3	4	0	0	0	0	0	0	0	0	1	0	0	0	0	1	0	0	3	0	0	0	0	1	3	0	0	0	0	0	0	0	0	0	0	1	0	2	9	0	9	0	0	3	0	0	0	3	2	0
ENSG00000014123__UFL1	10	6	0	0	0	0	0	0	0	0	0	0	0	0	0	1	0	0	0	0	0	0	0	1	0	0	0	0	0	0	0	0	0	0	5	0	0	0	2	1	1	0	0	0	0	0	0	1	0
ENSG00000014138__POLA2	4	1	0	0	0	0	0	0	0	2	0	0	0	0	0	0	0	0	0	0	0	0	0	1	0	0	0	0	0	0	0	0	0	0	2	0	0	2	0	1	0	1	0	1	0	0	0	0	0
ENSG00000014164__ZC3H3	2	0	0	0	0	0	0	0	0	0	0	0	0	1	0	0	0	0	0	1	0	1	0	0	0	0	0	0	0	0	0	0	0	0	1	0	0	0	0	3	1	0	3	0	0	0	0	0	0
ENSG00000014216__CAPN1	6	7	0	0	0	0	0	0	1	3	0	0	0	0	0	5	0	0	3	3	0	0	0	0	0	0	0	0	0	0	0	0	6	0	3	0	0	1	2	5	1	2	1	4	0	0	1	5	0
ENSG00000014257__ACPP	0	0	0	0	0	0	0	0	0	0	0	0	0	0	0	0	0	0	0	0	0	0	0	0	0	0	0	0	0	0	0	0	0	0	0	0	0	0	0	0	0	0	0	0	0	0	0	0	0
ENSG00000014641__MDH1	18	10	0	0	0	0	0	0	4	11	0	2	0	5	1	10	1	1	12	7	0	1	5	1	0	0	0	0	0	1	0	0	3	0	4	0	4	1	7	5	2	3	8	6	0	0	2	4	0
ENSG00000014824__SLC30A9	13	5	0	0	0	0	0	0	0	6	0	0	0	1	0	6	0	1	0	1	0	0	0	1	0	0	0	0	0	0	0	0	4	0	1	0	0	1	1	0	1	3	1	4	0	0	2	5	0
ENSG00000014914__MTMR11	1	0	0	0	0	0	0	0	0	1	0	0	0	0	1	0	0	1	0	0	0	0	0	0	0	0	0	0	0	0	0	0	1	0	1	0	1	1	0	0	0	0	0	1	0	0	0	0	0
ENSG00000014919__COX15	2	1	0	0	0	0	0	0	0	1	0	0	0	0	0	0	0	0	0	0	0	0	0	2	0	0	0	0	0	0	0	0	0	0	1	1	1	0	0	0	1	2	1	0	0	0	1	0	0
ENSG00000015133__CCDC88C	0	0	0	0	0	0	0	0	0	2	0	0	0	3	0	0	0	0	0	0	0	0	0	0	0	0	0	0	0	0	0	0	1	0	2	0	0	0	0	0	2	1	1	1	0	0	3	1	0
ENSG00000015153__YAF2	3	0	0	0	0	0	0	0	0	3	0	0	0	1	0	0	0	0	0	0	0	0	0	1	0	0	0	0	0	0	0	0	3	0	0	0	0	3	1	0	0	0	0	1	0	0	2	0	0
ENSG00000015171__ZMYND11	39.2	8	0	0	0	0	0	0	2	17	0	0	0	2	0	5	0	2	1	4	0	3	1	3	0	0	0	0	0	0	0	0	1	0	8	0	2	3	1	7	5	6	3	5	1	0	4	5	0
ENSG00000015285__WAS	0	0	0	0	0	0	0	0	0	0	0	0	0	0	0	0	0	0	0	0	0	0	0	0	0	0	0	0	0	0	0	0	0	0	0	0	0	0	0	1	0	0	0	0	0	0	0	0	0
ENSG00000015475__BID	2	1	0	0	0	0	0	0	0	2	0	0	0	0	0	0	0	0	0	0	0	0	0	0	0	0	0	0	0	0	0	0	0	0	1	0	0	0	2	1	0	1	0	0	0	0	0	0	0
ENSG00000015479__MATR3	0	0	0	0	0	0	0	0	0	0	0	0	0	0	0	0	0	0	0	1	0	0	0	0	0	0	0	0	0	0	0	0	0	0	0	0	0	0	0	0	0	0	0	0	0	0	0	0	0
ENSG00000015479__MATR3-cluster	57.4	39.2	0	0	0	0	0	0	7	24.1	0	0	0	10	1	16	1	3	12	12	0	5	5	3	0	0	0	0	0	0	0	0	20	0	25.1	0	4	9	8	5	12	16	7	15	0	0	8	19	0
ENSG00000015532__XYLT2	1	0	0	0	0	0	0	0	0	0	0	0	1	0	1	0	0	0	0	0	0	0	0	0	0	0	0	0	0	0	0	0	0	0	1	0	1	1	0	1	1	0	0	0	0	0	0	3	0
ENSG00000015592__STMN4	0	0	0	0	0	0	0	0	0	0	0	0	0	0	0	0	0	0	0	0	0	0	0	0	0	0	0	0	0	0	0	0	0	0	0	0	0	0	0	0	0	0	0	0	0	0	0	0	0
ENSG00000015676__NUDCD3	4	7	0	0	0	0	0	0	1	6	0	0	0	2	0	2	0	0	6	2	0	0	0	0	0	0	0	0	0	0	0	0	6	0	6	0	0	4	1	1	0	5	4	2	0	0	1	4	0
ENSG00000016082__ISL1	1	0	0	0	0	0	0	0	0	0	0	0	0	0	0	1	0	0	0	0	0	0	0	0	0	0	0	0	0	0	0	0	0	0	0	0	0	0	0	1	0	0	0	0	0	0	0	0	0
ENSG00000016391__CHDH	1	0	0	0	0	0	0	0	0	0	0	0	0	0	0	2	0	0	0	0	0	0	0	0	0	0	0	0	0	0	0	0	0	0	2	0	0	0	0	0	0	0	0	0	0	0	0	0	0
ENSG00000016864__GLT8D1	6	1	0	0	0	0	0	0	0	0	0	0	0	0	0	0	1	1	2	0	0	0	0	0	0	0	0	0	0	0	0	0	0	0	0	0	0	4	6	1	1	4	1	1	0	0	0	0	0
ENSG00000017260__ATP2C1	9	8	0	0	0	0	0	0	0	2	0	0	0	0	0	0	0	0	0	0	0	0	0	0	0	0	0	0	0	0	0	0	2	0	5	0	1	2	1	1	3	0	1	5	0	0	2	1	0
ENSG00000017427__IGF1	0	0	0	0	0	0	0	0	0	0	0	0	0	0	0	0	0	0	0	0	0	0	0	0	0	0	0	0	0	0	0	0	0	0	0	0	0	0	0	0	0	0	0	0	0	0	0	0	0
ENSG00000017483__SLC38A5	0	0	0	0	0	0	0	0	0	0	0	0	0	0	0	0	0	0	0	0	0	0	0	0	0	0	0	0	0	0	0	0	0	0	0	0	0	0	0	0	0	0	0	0	0	0	0	0	0
ENSG00000017797__RALBP1	23.1	7	0	0	0	0	0	0	2	12	0	0	0	5	2	2	0	0	5	2	0	0	0	0	0	0	0	0	0	0	0	0	4	0	5	0	0	4	8	4	2	5	4	11	0	0	8	4	1
ENSG00000018189__RUFY3	24.1	7	0	0	0	0	0	0	0	3	0	0	0	1	1	14	0	0	2	0	0	0	0	0	0	0	0	0	0	0	0	0	2	0	1	0	0	9	3	3	0	6	0	2	0	0	0	4	0
ENSG00000018236__CNTN1	0	0	0	0	0	0	0	0	0	0	0	0	0	0	0	0	0	0	0	1	0	0	0	1	0	0	0	0	0	0	0	0	0	0	0	0	0	0	0	0	0	0	0	0	0	0	0	0	0
ENSG00000018280__SLC11A1	0	0	0	0	0	0	0	0	0	0	0	0	0	0	0	0	0	0	0	0	0	0	0	0	0	0	0	0	0	0	0	0	0	0	0	0	0	0	0	0	0	0	0	0	0	0	0	0	0
ENSG00000018408__WWTR1	25.1	7	0	0	0	0	0	0	0	8	0	0	0	5	1	9	0	1	4	20	0	1	0	0	0	0	0	0	0	0	0	0	5	0	1	0	3	4	1	10	3	4	1	7	1	0	7	4	0
ENSG00000018510__AGPS	11	3	0	0	0	0	0	0	2	5	1	0	0	1	0	9	0	0	5	2	0	0	1	2	0	0	0	0	0	0	0	0	6	0	4	0	1	1	1	3	1	1	1	7	0	0	0	2	0
ENSG00000018610__CXorf56	1	1	0	0	0	0	0	0	0	0	0	0	0	0	0	0	0	0	0	2	0	0	0	0	0	0	0	0	0	0	0	0	1	0	0	0	0	0	0	1	0	0	0	0	0	0	0	0	0
ENSG00000018625__ATP1A2	1	0	0	0	0	0	0	0	0	0	0	0	0	0	0	0	0	0	0	0	0	0	0	0	0	0	0	0	0	0	0	0	0	0	0	0	0	0	0	0	0	0	0	0	0	0	0	0	0
ENSG00000018699__TTC27	0	0	0	0	0	0	0	0	0	0	0	0	0	0	0	0	0	0	3	0	0	0	0	0	0	0	0	0	0	0	0	0	1	0	0	0	0	0	0	0	0	0	0	0	0	0	0	0	0
ENSG00000018869__ZNF582	3	0	0	0	0	0	0	0	0	1	0	0	0	1	0	0	0	0	0	0	0	0	0	0	0	0	0	0	0	0	0	0	1	0	0	0	0	1	0	0	0	0	0	0	0	0	0	0	0
ENSG00000019144__PHLDB1	29.1	2	0	0	0	0	0	0	1	4	0	0	0	0	0	9	0	0	9	2	0	0	1	1	0	0	0	0	0	0	0	0	12	0	0	0	1	4	7	5	6	7	1	6	0	0	0	7	0
ENSG00000019485__PRDM11	1	0	0	0	0	0	0	0	0	0	0	0	0	0	0	0	0	1	0	0	0	0	0	0	0	0	0	0	0	0	0	0	0	0	1	0	0	1	0	0	0	1	0	2	0	0	0	3	0
ENSG00000019505__SYT13	23.1	8	0	0	0	0	0	0	0	6	0	0	0	0	1	6	0	0	10	3	0	0	0	0	0	0	0	0	0	0	0	0	3	0	3	0	1	6	3	5	2	1	0	15	0	0	1	3	0
ENSG00000019549__SNAI2	1	0	0	0	0	0	0	0	0	0	0	1	0	0	0	0	0	0	0	0	0	0	0	0	0	0	0	0	0	0	0	0	0	0	0	0	0	0	0	0	0	0	0	0	0	0	0	0	0
ENSG00000019582__CD74	0	0	0	0	0	0	0	0	0	0	0	0	0	0	0	0	0	0	0	0	0	0	0	0	0	0	0	0	0	0	0	0	0	0	0	0	0	0	0	0	0	0	0	0	0	0	0	0	0
ENSG00000019991__HGF	0	0	0	0	0	0	0	0	0	0	0	0	0	0	0	0	0	0	0	0	0	0	0	0	0	0	0	0	0	0	0	0	0	0	0	0	0	0	0	0	0	0	0	0	0	0	0	0	0
ENSG00000019995__ZRANB1	6	2	0	0	0	0	0	0	0	5	0	0	0	0	1	1	0	1	0	1	0	1	0	2	0	0	0	0	0	0	0	0	4	0	2	0	0	1	0	0	0	1	0	4	1	0	0	2	0
ENSG00000020129__NCDN	2	2	0	0	0	0	0	0	0	1	0	0	0	1	0	2	0	0	4	0	0	0	2	0	0	0	0	0	0	0	0	0	4	0	0	0	0	0	0	2	0	1	0	1	0	0	0	2	0
ENSG00000020256__ZFP64	2	0	0	0	0	0	0	0	0	0	0	0	0	0	0	0	0	0	0	0	0	0	1	1	0	0	0	0	0	0	0	0	1	0	0	0	1	0	1	0	2	0	1	0	0	0	0	2	0
ENSG00000020426__MNAT1	2	2	0	0	0	0	0	0	0	2	0	0	0	0	1	1	0	0	0	0	0	0	1	0	0	0	0	0	0	0	0	0	0	0	0	0	1	0	0	0	1	1	0	3	0	0	0	0	0
ENSG00000020577__SAMD4A	5	0	0	0	0	0	0	0	0	0	0	0	1	0	0	1	0	0	2	0	0	0	1	0	0	0	0	0	0	0	0	0	0	0	0	0	0	0	1	0	0	1	0	4	0	0	0	1	0
ENSG00000020633__RUNX3	1	0	0	0	0	0	0	0	0	0	0	0	0	0	0	0	0	0	1	0	0	0	0	0	0	0	0	0	0	0	0	0	0	0	1	0	0	1	0	0	0	0	0	1	0	0	0	0	0
ENSG00000020922__MRE11	6	0	0	0	0	0	0	0	0	1	0	0	0	4	0	0	0	0	1	0	0	0	0	2	0	0	0	0	0	0	0	0	1	0	0	0	0	2	0	0	1	0	1	1	0	0	0	0	0
ENSG00000021300__PLEKHB1	2	0	0	0	0	0	0	0	0	0	0	0	0	1	0	1	0	0	0	0	0	0	0	0	0	0	0	0	0	0	0	0	0	0	2	0	0	0	0	0	0	2	0	1	0	0	0	2	0
ENSG00000021355__SERPINB1	17	12	0	0	0	0	0	0	4	25.1	0	2	1	2	2	6	0	0	8	0	0	1	4	18	0	0	0	0	0	0	0	0	7	0	6	0	2	0	3	2	3	4	2	13	0	0	4	2	0
ENSG00000021461__CYP3A43	0	0	0	0	0	0	0	0	0	0	0	0	0	0	0	0	0	0	0	0	0	0	0	0	0	0	0	0	0	0	0	0	0	0	0	0	0	0	0	0	0	0	0	0	0	0	0	0	0
ENSG00000021488__SLC7A9	0	0	0	0	0	0	0	0	0	0	0	0	0	0	0	0	0	0	0	0	0	0	0	0	0	0	0	0	0	0	0	0	0	0	0	0	0	0	0	0	0	0	0	0	0	0	0	0	0
ENSG00000021574__SPAST	6	3	0	0	0	0	0	0	0	1	0	0	0	1	0	5	0	2	2	0	0	0	0	0	0	0	0	0	0	0	0	0	1	0	1	0	0	2	0	1	0	1	0	0	0	0	0	0	0
ENSG00000021645__NRXN3	2	1	0	0	0	0	0	0	0	1	0	0	0	0	0	0	0	0	0	0	0	0	0	0	0	0	0	0	0	0	0	0	1	0	0	0	0	0	0	0	0	0	0	0	0	0	0	1	0
ENSG00000021762__OSBPL5	1	0	0	0	0	0	0	0	0	0	0	0	0	0	0	0	0	0	0	0	0	0	0	0	0	0	0	0	0	0	0	0	0	0	0	0	0	0	0	0	0	0	0	0	0	0	0	0	0
ENSG00000021776__AQR	7	6	0	0	0	0	0	0	0	2	0	0	0	0	0	4	0	0	7	3	0	0	0	0	0	0	0	0	0	0	0	0	1	0	1	0	1	1	1	0	3	2	1	2	0	0	0	3	0
ENSG00000021826__CPS1	2	0	0	0	0	0	0	0	0	0	0	0	0	0	0	0	0	0	0	0	0	0	1	0	0	0	0	0	0	0	0	0	0	0	0	0	0	0	0	0	0	0	1	0	0	0	0	0	0
ENSG00000022267__FHL1	0	0	0	0	0	0	0	0	0	0	0	0	0	0	0	0	0	0	0	3	0	0	0	0	0	0	0	0	0	0	0	0	0	0	0	0	0	0	0	0	0	0	0	0	0	0	0	0	0
ENSG00000022277__RTFDC1	4	4	0	0	0	0	0	0	0	6	0	0	0	0	0	8	0	1	3	2	0	0	0	3	0	0	0	0	0	0	0	0	3	0	0	0	0	0	2	1	3	1	1	2	0	0	0	4	0
ENSG00000022277__RTFDC1-cluster	0	0	0	0	0	0	0	0	0	0	0	0	0	0	0	1	0	0	0	0	0	0	0	0	0	0	0	0	0	0	0	0	0	0	0	0	0	0	0	0	0	0	0	0	0	0	0	0	0
ENSG00000022556__NLRP2	0	0	0	0	0	0	0	0	0	0	0	0	0	0	0	0	0	0	0	0	0	0	0	0	0	0	0	0	0	0	0	0	0	0	0	0	0	0	0	0	0	0	0	0	0	0	0	0	0
ENSG00000022567__SLC45A4	0	0	0	0	0	0	0	0	0	0	0	0	0	0	0	0	0	0	0	0	0	0	0	0	0	0	0	0	0	0	0	0	0	0	0	0	0	0	0	0	0	0	0	0	0	0	0	0	0
ENSG00000022840__RNF10	15	3	0	0	0	0	0	0	0	7	0	0	0	1	0	3	0	0	5	4	0	0	0	1	0	0	0	0	0	0	0	0	1	0	2	0	2	1	1	7	1	0	2	1	0	0	1	0	0
ENSG00000022976__ZNF839	3	0	0	0	0	0	0	0	0	0	0	0	0	0	0	0	0	0	0	1	0	0	0	0	0	0	0	0	0	0	0	0	0	0	0	0	0	1	0	1	1	1	1	0	0	0	0	1	0
ENSG00000023041__ZDHHC6	10	1	0	0	0	0	0	0	1	4	0	0	0	0	0	0	0	0	1	0	0	0	0	2	0	0	0	0	0	0	0	0	1	0	1	0	0	0	0	1	1	4	0	2	0	0	0	0	0
ENSG00000023171__GRAMD1B	4	4	0	0	0	0	0	0	1	2	0	0	0	0	0	2	0	0	5	1	0	1	0	1	0	0	0	0	0	0	0	0	1	0	0	0	0	0	0	0	2	1	0	0	0	0	0	0	0
ENSG00000023191__RNH1	7	9	0	0	0	0	0	0	1	4	0	0	1	3	0	2	0	1	5	5	0	0	1	3	0	0	0	0	0	0	0	0	4	0	2	0	1	3	2	1	1	4	2	10	0	0	4	3	0
ENSG00000023228__NDUFS1	21.1	7	0	0	0	0	0	0	2	3	0	0	0	3	1	5	0	0	4	7	0	1	5	5	0	0	0	0	0	0	0	0	6	0	4	0	0	1	2	6	4	2	2	7	0	0	0	5	0
ENSG00000023287__RB1CC1	9	1	0	0	0	0	0	0	2	1	0	0	0	0	1	2	0	0	0	1	0	0	0	2	0	0	0	0	0	0	0	0	1	0	1	0	0	1	0	2	3	0	1	1	0	0	0	1	0
ENSG00000023318__ERP44	3	3	0	0	0	0	0	0	1	0	0	0	0	2	0	10	0	3	0	1	0	0	0	0	0	0	0	0	0	0	0	0	4	0	5	0	0	1	3	2	0	4	0	3	0	0	1	2	0
ENSG00000023330__ALAS1	6	4	0	0	0	0	0	0	0	1	0	0	0	0	0	2	0	0	1	2	0	0	0	3	0	0	0	0	0	0	0	0	3	0	4	0	1	2	1	0	0	2	0	2	0	0	1	1	0
ENSG00000023445__BIRC3	3	0	0	0	0	0	0	0	0	0	0	0	0	0	0	0	0	0	0	0	0	0	0	0	0	0	0	0	0	0	0	0	0	0	1	0	0	0	0	0	0	0	0	0	0	0	0	0	0
ENSG00000023516__AKAP11	9	2	0	0	0	0	0	0	0	3	0	0	0	0	1	3	0	0	2	1	0	1	1	5	0	0	0	0	0	0	0	0	0	0	2	0	0	1	4	1	1	1	1	3	0	0	1	0	0
ENSG00000023572__GLRX2	1	0	0	0	0	0	0	0	0	3	0	0	0	0	0	0	0	0	1	1	0	0	1	0	0	0	0	0	0	0	0	0	1	0	1	0	0	0	0	0	1	1	0	1	0	0	0	0	0
ENSG00000023608__SNAPC1	2	0	0	0	0	0	0	0	0	0	0	0	0	0	0	0	0	0	0	0	0	0	0	0	0	0	0	0	0	0	0	0	0	0	0	0	2	0	3	1	0	1	0	0	0	0	0	1	0
ENSG00000023697__DERA	2	0	0	0	0	0	0	0	0	2	0	0	0	0	0	1	0	0	0	2	0	0	0	0	0	0	0	0	0	0	0	0	1	0	0	0	0	2	0	0	0	0	0	1	0	0	0	0	0
ENSG00000023734__STRAP	7	2	0	0	0	0	0	0	0	11	0	0	0	0	0	1	0	2	1	2	0	0	0	1	0	0	0	0	0	0	0	0	1	0	2	0	1	2	4	1	2	4	3	3	0	0	2	1	0
ENSG00000023902__PLEKHO1	5	5	0	0	0	0	0	0	1	1	0	0	0	0	0	0	0	0	0	0	0	0	0	0	0	0	0	0	0	0	0	0	1	0	2	0	0	0	0	4	1	1	1	0	0	0	1	0	0
ENSG00000023909__GCLM	2	2	0	0	0	0	0	0	0	0	0	0	0	1	0	1	0	1	1	0	0	0	0	0	0	0	0	0	0	0	0	0	1	0	2	0	1	2	0	0	0	2	0	1	0	0	0	0	0
ENSG00000024048__UBR2	6	0	0	0	0	0	0	0	0	3	0	0	0	0	0	0	0	0	2	0	0	0	0	0	0	0	0	0	0	0	0	0	4	0	1	0	1	0	0	3	0	0	3	0	0	0	0	3	0
ENSG00000024422__EHD2	22.1	6	0	0	0	0	0	0	0	12	0	0	0	1	0	3	0	0	4	3	0	1	1	5	0	0	0	0	0	1	0	0	8	0	0	0	1	3	6	5	2	5	5	4	0	0	1	5	0
ENSG00000024526__DEPDC1	2	0	0	0	0	0	0	0	0	1	0	0	0	0	5	0	0	2	0	0	0	1	0	2	0	0	0	0	0	0	0	0	0	0	0	0	1	2	1	5	0	2	7	0	0	0	1	1	0
ENSG00000024862__CCDC28A	1	0	0	0	0	0	0	0	0	0	0	0	0	0	0	1	0	0	0	0	0	0	0	0	0	0	0	0	0	0	0	0	0	0	0	0	0	0	0	0	0	0	0	0	0	0	0	0	0
ENSG00000025039__RRAGD	0	1	0	0	0	0	0	0	0	0	0	0	0	0	0	1	0	0	0	0	0	0	1	0	0	0	0	0	0	0	0	0	2	0	1	0	0	3	0	0	0	0	1	0	0	0	0	0	0
ENSG00000025156__HSF2	2	0	0	0	0	0	0	0	3	3	0	0	0	0	0	3	0	0	0	0	0	0	0	0	0	0	0	0	0	0	0	0	1	0	1	0	0	0	2	1	0	1	1	0	0	0	0	1	0
ENSG00000025293__PHF20	11	11	0	0	0	0	0	0	1	4	0	0	0	5	0	1	0	2	5	3	0	1	0	2	0	0	0	0	0	0	0	0	3	0	7	0	1	2	0	5	3	6	0	4	0	0	3	17	0
ENSG00000025423__HSD17B6	2	1	0	0	0	0	0	0	0	0	0	0	0	0	0	0	0	0	0	0	0	0	0	0	0	0	0	0	0	0	0	0	0	0	0	0	0	0	1	0	0	0	0	0	0	0	0	0	0
ENSG00000025434__NR1H3	0	0	0	0	0	0	0	0	0	0	0	0	0	1	0	0	0	0	0	0	0	0	0	0	0	0	0	0	0	0	0	0	0	0	0	0	0	0	0	0	0	0	0	0	0	0	0	0	0
ENSG00000025708__TYMP	1	0	0	0	0	0	0	0	0	0	0	0	0	0	0	0	0	0	0	0	0	0	0	0	0	0	0	0	0	0	0	0	0	0	0	0	0	0	0	0	0	0	0	0	0	0	0	0	0
ENSG00000025708__TYMP-cluster	1	0	0	0	0	0	0	0	1	1	0	0	0	0	0	0	0	0	1	1	0	0	1	1	0	0	0	0	0	0	0	0	0	0	3	0	0	0	0	1	0	0	0	0	0	0	0	1	0
ENSG00000025770__NCAPH2	5	0	0	0	0	0	0	0	0	1	0	0	0	1	0	3	0	0	1	0	0	0	0	2	0	0	0	0	0	0	0	0	0	0	5	0	0	6	1	4	1	0	0	0	0	0	0	1	0
ENSG00000025772__TOMM34	24.1	13	0	0	0	0	0	0	2	8	0	0	1	1	0	17	0	0	21.1	3	0	0	0	6	0	0	0	0	0	1	0	0	5	0	12	0	0	11	4	11	8	7	5	5	1	0	7	5	0
ENSG00000025796__SEC63	13	4	0	0	0	0	0	0	2	9	0	0	0	1	1	6	0	0	4	4	0	0	1	0	0	0	0	0	0	0	0	0	4	0	5	0	0	3	1	6	3	1	1	7	0	0	2	2	0
ENSG00000025800__KPNA6	19	10	0	0	0	0	0	0	0	12	0	0	0	5	0	3	0	0	7	4	0	3	3	5	0	0	0	0	0	0	0	0	4	0	8	0	2	7	2	2	5	10	9	12	0	0	3	4	1
ENSG00000026025__VIM	445.4	126.9	0	0	0	0	1	0	9	179.9	0	4	1	27.1	33.1	108.4	3	20	140.4	49.3	0	14	51.3	48.3	0	1	0	0	0	8	0	0	267.6	0	109.4	2	67.6	96.1	50.3	125.9	36.2	172.6	27.1	86.9	2	1	32.1	109.4	1
ENSG00000026103__FAS	0	0	0	0	0	0	0	0	0	0	0	0	0	0	0	0	0	0	0	0	0	0	0	0	0	0	0	0	0	0	0	0	0	0	0	0	0	0	0	0	1	0	1	0	0	0	0	0	0
ENSG00000026297__RNASET2	3	0	0	0	0	0	0	0	1	0	0	0	0	0	0	3	0	0	0	2	0	0	0	0	0	0	0	0	0	0	0	0	7	0	2	0	1	0	1	1	0	0	0	0	0	0	0	0	0
ENSG00000026297__RNASET2-cluster	1	0	0	0	0	0	0	0	0	0	0	0	0	0	0	1	0	0	0	2	0	0	0	0	0	0	0	0	0	0	0	0	1	0	1	0	0	0	0	0	0	0	0	0	0	0	0	0	0
ENSG00000026508__CD44	0	0	0	0	0	0	0	0	0	0	0	1	0	0	0	1	1	0	0	0	0	0	0	0	0	0	0	0	0	0	0	0	0	0	0	0	0	0	0	0	0	0	0	3	0	0	0	0	0
ENSG00000026559__KCNG1	0	0	0	0	0	0	0	0	0	0	0	0	0	0	0	0	0	0	0	0	0	0	0	0	0	0	0	0	0	0	0	0	0	0	0	0	0	0	0	0	0	0	0	0	0	0	0	0	0
ENSG00000026652__AGPAT4	0	2	0	0	0	0	0	0	1	0	0	0	0	0	0	0	0	0	1	1	0	0	0	0	0	0	0	0	0	0	0	0	1	0	0	0	0	0	0	0	0	0	3	0	0	0	1	0	0
ENSG00000026751__SLAMF7	0	0	0	0	0	0	0	0	0	0	0	0	0	0	0	0	0	0	0	0	0	0	0	0	0	0	0	0	0	0	0	0	0	0	0	0	0	0	0	0	0	0	0	0	0	0	0	0	0
ENSG00000026950__BTN3A1	0	0	0	0	0	0	0	0	0	0	0	0	0	1	0	0	0	0	0	0	0	0	0	0	0	0	0	0	0	0	0	0	0	0	0	0	0	0	0	0	0	0	0	0	0	0	0	0	0
ENSG00000027001__MIPEP	4	2	0	0	0	0	0	0	0	0	0	0	0	0	0	0	0	0	0	0	0	0	0	0	0	0	0	0	0	0	0	0	0	0	0	0	0	1	1	0	0	3	2	0	0	0	0	0	0
ENSG00000027075__PRKCH	0	1	0	0	0	0	0	0	0	0	0	0	0	0	0	0	0	0	0	0	0	0	0	0	0	0	0	0	0	0	0	0	0	0	0	0	0	0	0	0	0	0	0	0	0	0	0	0	0
ENSG00000027644__INSRR	1	0	0	0	0	0	0	0	0	0	0	0	0	2	0	0	0	0	0	0	0	0	0	0	0	0	0	0	0	0	0	0	0	0	1	0	0	4	0	0	0	1	0	0	0	0	0	2	0
ENSG00000027697__IFNGR1	1	3	0	0	0	0	0	0	0	2	0	0	0	0	0	0	0	1	0	5	0	0	0	0	0	0	0	0	0	0	0	0	0	0	0	0	0	1	2	1	0	1	0	4	0	0	0	0	0
ENSG00000027847__B4GALT7	5	6	0	0	0	0	0	0	0	4	0	0	0	1	0	6	0	0	0	1	0	1	0	1	0	0	0	0	0	0	0	0	3	0	2	0	0	3	1	1	5	2	2	1	0	0	1	2	0
ENSG00000027869__SH2D2A	4	3	0	0	0	0	0	0	1	0	0	0	0	0	0	4	0	0	0	0	0	0	0	1	0	0	0	0	0	0	0	0	3	0	1	0	0	0	0	0	0	5	0	5	0	0	0	6	0
ENSG00000028116__VRK2	0	0	0	0	0	0	0	0	0	1	0	0	0	0	0	2	0	0	1	1	0	0	0	0	0	0	0	0	0	0	0	0	0	0	1	0	0	0	0	0	0	0	0	0	0	0	1	0	0
ENSG00000028137__TNFRSF1B	0	0	0	0	0	0	0	0	0	0	0	0	0	0	0	0	0	0	0	0	0	0	0	0	0	0	0	0	0	0	0	0	0	0	0	0	0	0	0	0	0	0	0	0	0	0	0	0	0
ENSG00000028203__VEZT	13	4	0	0	0	0	0	0	0	9	0	0	0	1	0	1	0	0	1	4	0	1	0	0	0	0	0	0	0	0	0	0	2	0	2	0	1	2	0	1	10	0	1	4	0	0	1	0	0
ENSG00000028310__BRD9	4	2	0	0	0	0	0	0	0	3	0	0	0	3	0	2	0	0	0	2	0	1	0	0	0	0	0	0	0	0	0	0	1	0	4	0	0	0	1	1	4	2	0	2	0	0	0	2	0
ENSG00000028528__SNX1	4	1	0	0	0	0	0	0	0	5	0	0	0	5	0	4	1	0	2	0	0	0	0	1	0	0	0	0	0	0	0	0	3	0	3	0	0	1	1	2	4	3	6	10	0	0	0	3	0
ENSG00000028839__TBPL1	1	0	0	0	0	0	0	0	0	1	0	0	0	0	0	0	0	0	0	0	0	0	0	0	0	0	0	0	0	0	0	0	0	0	0	0	0	0	0	0	1	2	1	0	0	0	0	0	0
ENSG00000029153__ARNTL2	2	4	0	0	0	0	0	0	0	2	0	0	0	0	0	0	0	0	1	1	0	0	0	0	0	0	0	0	0	0	0	0	0	0	2	0	0	0	0	0	0	1	1	2	0	0	0	0	0
ENSG00000029363__BCLAF1	19	13	0	0	0	0	0	0	1	2	0	0	0	1	2	9	0	1	8	4	0	0	1	2	0	0	0	0	0	0	0	0	7	0	7	0	2	5	4	0	5	4	2	8	0	0	4	9	0
ENSG00000029364__SLC39A9	4	4	0	0	0	0	0	0	0	0	0	0	0	0	0	2	0	0	1	0	0	0	0	0	0	0	0	0	0	0	0	0	2	0	0	0	1	2	2	1	5	0	0	2	0	0	0	2	0
ENSG00000029534__ANK1	1	0	0	0	0	0	0	0	0	1	0	0	0	0	0	1	0	0	1	0	0	0	2	0	0	0	0	0	0	1	0	0	0	0	0	0	0	0	0	0	0	0	0	0	0	0	0	1	0
ENSG00000029639__TFB1M	1	0	0	0	0	0	0	0	0	2	0	0	0	0	0	1	0	0	3	0	0	0	0	1	0	0	0	0	0	0	0	0	0	0	0	0	0	1	1	0	0	0	0	2	0	0	0	0	0
ENSG00000029725__RABEP1	10	3	0	0	0	0	0	0	1	7	0	0	0	1	2	2	0	0	2	7	0	0	0	1	0	0	0	0	0	0	0	0	2	0	2	0	0	0	4	1	4	4	0	3	0	0	2	3	0
ENSG00000029993__HMGB3	4	4	0	0	0	0	0	0	0	0	0	0	0	0	1	1	0	0	0	0	0	0	1	0	0	0	0	0	0	0	0	0	2	0	1	0	2	1	1	5	1	0	3	0	0	0	2	2	0
ENSG00000030066__NUP160	7	3	0	0	0	0	0	0	0	0	0	0	0	1	0	3	0	2	0	1	0	0	1	0	0	0	0	0	0	0	0	0	1	0	1	0	0	0	0	1	1	2	1	1	0	0	1	3	0
ENSG00000030110__BAK1	2	0	0	0	0	0	0	0	0	0	0	0	0	0	0	0	0	0	0	0	0	0	0	1	0	0	0	0	0	0	0	0	0	0	0	0	0	0	1	0	2	1	0	0	0	0	0	5	0
ENSG00000030304__MUSK	0	0	0	0	0	0	0	0	0	0	0	0	0	0	0	0	0	0	0	0	0	0	0	0	0	0	0	0	0	0	0	0	3	0	0	0	0	0	0	0	0	0	0	1	0	0	0	0	0
ENSG00000030419__IKZF2	1	0	0	0	0	0	0	0	0	1	0	0	0	0	0	1	0	0	1	1	0	0	0	0	0	0	0	0	0	0	0	0	3	0	3	0	0	0	0	0	0	0	1	1	0	0	0	0	0
ENSG00000030582__GRN	25.1	2	0	0	0	0	0	0	6	4	0	1	1	0	0	5	0	1	1	7	0	2	0	1	0	0	0	0	0	0	0	0	9	0	12	0	1	3	6	2	5	2	4	5	0	0	7	4	0
ENSG00000031003__FAM13B	12	1	0	0	0	0	0	0	0	1	0	0	0	4	0	1	0	0	0	3	0	1	0	1	0	0	0	0	0	0	0	0	1	0	1	0	2	1	1	5	2	3	2	4	0	0	1	1	0
ENSG00000031081__ARHGAP31	0	0	0	0	0	0	0	0	0	0	0	0	0	0	0	0	0	0	0	0	0	0	0	0	0	0	0	0	0	0	0	0	0	0	0	0	0	0	0	0	0	0	0	0	0	0	0	0	0
ENSG00000031691__CENPQ	2	1	0	0	0	0	0	0	0	0	0	0	0	0	0	0	0	0	3	0	0	0	0	0	0	0	0	0	0	0	0	0	0	0	0	0	0	0	0	0	0	1	0	0	0	0	0	0	0
ENSG00000031698__SARS	13	6	0	0	0	0	0	0	0	2	0	0	0	2	0	2	0	0	2	2	0	0	0	0	0	0	0	0	0	0	0	0	0	0	1	0	0	1	3	1	0	2	3	2	0	0	3	2	0
ENSG00000031823__RANBP3	8	5	0	0	0	0	0	0	1	3	0	0	0	0	0	5	0	2	2	0	0	0	1	0	0	0	0	0	0	0	0	0	1	0	3	0	1	4	0	2	3	1	1	2	0	0	3	1	0
ENSG00000032219__ARID4A	7	0	0	0	0	0	0	0	0	2	0	0	0	0	0	1	0	0	0	0	0	0	0	0	0	0	0	0	0	0	0	0	2	0	0	0	1	1	0	0	0	4	2	2	0	0	5	2	0
ENSG00000032389__TSSC1	11	4	0	0	0	0	0	0	1	6	0	1	0	1	1	1	0	0	2	1	0	0	0	0	0	0	0	0	0	0	0	0	3	0	3	0	0	1	1	0	2	1	1	8	0	0	2	1	0
ENSG00000032444__PNPLA6	4	1	0	0	0	0	0	0	0	2	0	0	0	0	0	0	0	0	1	3	0	1	1	1	0	0	0	0	0	0	0	0	4	0	0	0	0	2	0	0	2	1	1	0	0	0	0	2	0
ENSG00000032742__IFT88	3	0	0	0	0	0	0	0	0	1	0	0	0	2	1	2	0	0	0	4	0	1	0	0	0	0	0	0	0	0	0	0	4	0	1	0	0	4	1	1	1	6	1	2	0	0	3	0	0
ENSG00000033011__ALG1	1	2	0	0	0	0	0	0	1	1	0	0	0	0	0	4	0	0	1	1	0	0	0	0	0	0	0	0	0	0	0	0	1	0	1	0	2	0	1	0	1	2	0	1	0	0	0	0	0
ENSG00000033030__ZCCHC8	6	0	0	0	0	0	0	0	0	0	0	0	0	0	0	2	0	0	1	0	0	2	1	0	0	0	0	0	0	0	0	0	1	0	2	0	0	0	0	0	2	2	1	0	0	0	1	0	0
ENSG00000033050__ABCF2	5	2	0	0	0	0	0	0	0	4	0	0	0	0	0	2	0	0	3	0	0	0	0	3	0	0	0	0	0	0	0	0	5	0	1	0	0	1	1	2	1	3	0	2	0	0	0	2	0
ENSG00000033100__CHPF2	1	1	0	0	0	0	0	0	0	0	0	0	0	0	0	1	0	0	3	0	0	0	0	0	0	0	0	0	0	0	0	0	3	0	0	0	0	1	0	0	1	1	1	0	0	0	1	1	0
ENSG00000033122__LRRC7	1	0	0	0	0	0	0	0	0	0	0	0	0	0	0	0	0	0	0	0	0	0	0	0	0	0	0	0	0	0	0	0	0	0	0	0	0	0	0	0	0	0	0	0	0	0	0	0	0
ENSG00000033170__FUT8	1	0	0	0	0	0	0	0	0	0	0	0	0	0	0	0	0	0	0	0	0	0	0	1	0	0	0	0	0	0	0	0	0	0	0	0	0	0	0	2	0	0	0	0	0	0	0	0	0
ENSG00000033178__UBA6	12	5	1	0	0	0	0	0	2	5	0	0	0	1	1	4	0	3	2	2	0	1	1	0	0	0	0	0	0	0	0	0	2	0	0	0	0	1	0	0	4	2	2	2	0	0	1	1	0
ENSG00000033327__GAB2	3	2	0	0	0	0	0	0	0	1	0	0	0	0	0	4	0	0	0	3	0	0	1	0	1	0	0	0	0	0	0	0	1	0	1	0	0	2	3	3	0	3	0	3	0	0	0	3	0
ENSG00000033627__ATP6V0A1	9	2	0	0	0	0	0	0	0	4	0	0	0	0	0	1	0	0	9	3	0	0	0	1	0	0	0	0	0	0	0	0	5	0	2	0	0	1	3	7	2	3	1	0	0	0	1	3	0
ENSG00000033800__PIAS1	33.1	5	0	0	0	0	0	0	1	14	0	0	0	3	1	1	0	0	5	14	0	3	2	3	0	0	0	0	0	0	0	0	7	0	2	0	3	3	0	10	4	3	1	3	0	0	0	10	0
ENSG00000033867__SLC4A7	1	1	0	0	0	0	0	0	0	0	0	0	0	0	0	2	0	0	0	0	0	0	0	0	0	0	0	0	0	0	0	0	1	0	0	0	0	0	0	0	1	0	0	0	0	0	1	1	0
ENSG00000034053__APBA2	0	2	0	0	0	0	0	0	0	1	0	0	0	0	0	0	0	0	0	0	0	0	0	0	0	0	0	0	0	0	0	0	1	0	0	0	0	0	0	1	2	0	0	0	0	0	0	2	0
ENSG00000034152__MAP2K3	8	0	0	0	0	0	0	0	1	1	0	0	0	1	0	4	0	2	4	0	0	0	1	0	0	0	0	0	0	0	0	0	4	0	0	0	0	2	1	1	3	11	1	6	0	0	2	6	0
ENSG00000034510__TMSB10	103.3	103.3	1	0	0	0	0	0	8	77.7	0	7	0	9	6	22.1	1	2	23.1	13	0	2	16	21.1	0	0	0	0	0	1	0	0	37.2	0	43.2	0	10	21.1	25.1	35.2	16	19	11	55.4	0	1	18	29.1	0
ENSG00000034533__ASTE1	1	0	0	0	0	0	0	0	0	2	0	0	0	0	0	1	0	1	0	2	0	0	1	0	0	0	0	0	0	0	0	0	0	0	0	0	0	1	0	0	0	0	0	2	0	0	0	0	0
ENSG00000034677__RNF19A	3	2	0	0	0	0	0	0	0	1	0	0	0	0	0	1	0	2	0	0	0	0	0	0	0	0	0	0	0	0	0	0	0	0	0	0	1	3	0	4	1	0	0	2	0	0	1	0	0
ENSG00000034693__PEX3	1	1	0	0	0	0	0	0	0	1	0	0	0	1	0	0	0	0	1	0	0	1	0	0	0	0	0	0	0	0	0	0	1	0	0	0	0	0	0	0	1	0	0	1	0	0	0	0	0
ENSG00000034713__GABARAPL2	11	4	0	0	0	0	0	0	0	10	0	1	0	3	1	2	0	1	5	5	0	2	0	5	0	0	0	0	0	0	0	0	6	0	5	0	2	4	1	8	3	6	2	4	0	0	1	3	0
ENSG00000035115__SH3YL1	13	1	0	0	0	0	0	0	0	2	0	0	0	0	1	0	0	0	5	0	0	1	1	0	0	0	0	0	0	0	0	0	1	0	1	0	1	4	6	3	0	5	2	0	0	0	0	0	0
ENSG00000035141__FAM136A	9	2	0	0	0	0	0	0	1	2	0	0	0	2	0	3	1	1	3	1	0	0	0	0	0	0	0	0	0	0	0	0	1	0	4	0	0	2	4	1	2	0	2	4	0	0	1	2	0
ENSG00000035403__VCL	19	10	0	0	0	0	0	0	3	6	0	0	0	2	1	3	0	2	5	3	0	1	0	0	0	0	0	0	0	0	0	0	1	0	6	0	0	0	3	2	18	6	1	6	0	0	4	1	0
ENSG00000035499__DEPDC1B	2	0	0	0	0	0	0	0	0	0	0	0	0	0	0	0	0	0	0	1	0	0	0	1	0	0	0	0	0	0	0	0	0	0	0	0	0	1	0	3	0	0	1	0	0	0	0	0	0
ENSG00000035664__DAPK2	0	0	0	0	0	0	0	0	0	0	0	0	0	0	0	0	0	0	0	0	0	0	0	0	0	0	0	0	0	0	0	0	0	0	0	0	0	0	0	0	0	0	0	0	0	0	0	0	0
ENSG00000035681__NSMAF	2	0	0	0	0	0	0	0	0	1	0	0	0	0	0	0	0	0	0	0	0	0	0	0	0	0	0	0	0	0	0	0	0	0	1	0	1	0	0	0	0	0	0	0	0	0	0	1	0
ENSG00000035687__ADSS	31.1	2	0	0	0	0	0	0	2	16	0	0	0	3	1	9	0	3	10	7	0	0	2	2	0	0	0	0	0	0	0	0	17	0	7	0	4	3	5	9	2	11	4	18	0	0	6	11	0
ENSG00000035862__TIMP2	5	2	0	0	0	0	0	0	0	1	0	0	0	2	0	6	0	0	1	2	0	1	0	1	0	0	0	0	0	0	0	0	0	0	3	0	0	0	0	2	3	0	0	0	0	0	0	4	0
ENSG00000035862__TIMP2-cluster	0	0	0	0	0	0	0	0	0	0	0	0	0	0	0	0	0	0	0	0	0	0	0	0	0	0	0	0	0	0	0	0	0	0	0	0	0	0	0	0	0	0	0	0	0	0	0	0	0
ENSG00000035928__RFC1	26.1	10	0	0	0	0	0	0	1	6	0	0	0	1	0	2	0	0	6	7	0	0	1	0	0	0	0	0	0	0	0	0	5	0	10	0	0	4	1	1	2	5	3	1	0	0	4	4	0
ENSG00000036054__TBC1D23	6	1	0	0	0	0	0	0	0	1	0	0	0	1	0	0	0	0	0	1	0	0	0	0	0	0	0	0	0	0	0	0	0	0	0	0	0	1	0	0	3	3	1	3	0	0	2	0	0
ENSG00000036257__CUL3	9	2	0	0	0	0	0	0	1	7	0	0	0	3	0	4	0	0	6	7	0	2	0	1	0	0	0	0	0	0	0	0	5	0	9	0	1	1	3	1	6	0	2	7	0	0	5	1	0
ENSG00000036448__MYOM2	1	0	0	0	0	0	0	0	0	1	0	0	0	0	0	0	0	0	1	0	0	0	0	0	0	0	0	0	0	0	0	0	0	0	6	0	0	0	0	0	0	0	0	0	0	0	0	1	0
ENSG00000036530__CYP46A1	2	1	0	0	0	0	0	0	0	2	0	0	0	0	0	2	0	0	0	0	0	0	0	0	0	0	0	0	0	0	0	0	0	0	0	0	0	3	0	0	0	1	0	0	0	0	0	1	0
ENSG00000036549__ZZZ3	7	0	0	0	0	0	0	0	2	0	0	0	0	0	0	1	0	0	0	2	0	0	1	4	0	0	0	0	0	0	0	0	1	0	0	0	0	0	1	0	1	0	0	1	0	0	0	0	0
ENSG00000036672__USP2	1	1	0	0	0	0	0	0	0	0	0	0	0	0	0	0	0	0	1	0	0	0	0	0	0	0	0	0	0	0	0	0	0	0	0	0	0	0	0	0	2	0	0	0	0	0	0	0	0
ENSG00000037042__TUBG2	3	1	0	0	0	0	0	0	1	0	0	0	0	0	0	1	0	0	0	1	0	0	0	0	0	0	0	0	0	0	0	0	0	0	1	0	1	0	2	0	0	1	0	2	0	0	0	4	0
ENSG00000037241__RPL26L1	4	4	0	0	0	0	0	0	1	1	0	0	0	1	0	2	0	0	0	1	0	1	0	2	0	0	0	0	0	0	0	0	0	0	2	0	0	0	0	3	2	4	1	4	0	0	1	0	0
ENSG00000037280__FLT4	2	3	0	0	0	0	0	0	1	2	0	0	0	1	0	0	0	0	3	0	0	0	0	0	0	0	0	0	0	0	0	0	1	0	4	0	0	2	2	0	1	0	0	0	0	0	0	0	0
ENSG00000037474__NSUN2	3	9	0	0	0	0	0	0	1	8	0	0	0	3	0	7	0	0	6	3	0	0	1	1	0	0	0	0	0	0	0	0	3	0	4	0	2	4	3	1	3	9	0	8	0	0	2	1	0
ENSG00000037637__FBXO42	6	0	0	0	0	0	0	0	0	3	0	0	0	1	2	0	0	1	2	1	0	0	0	0	0	0	0	0	0	0	0	0	1	0	1	0	0	0	1	1	1	0	0	2	0	0	1	0	0
ENSG00000037749__MFAP3	0	0	0	0	0	0	0	0	0	0	0	0	0	0	1	0	0	0	0	0	0	0	1	0	0	0	0	0	0	0	0	0	0	0	0	0	0	0	0	1	0	0	0	0	0	0	0	0	0
ENSG00000037757__MRI1	3	0	0	0	0	0	0	0	1	0	0	0	0	0	0	0	0	0	0	2	0	0	0	0	0	0	0	0	0	0	0	0	0	0	0	0	0	0	0	0	0	0	0	0	0	0	0	1	0
ENSG00000037757__MRI1-cluster	2	0	0	0	0	0	0	0	0	0	0	0	0	0	0	0	0	0	0	1	0	0	0	0	0	0	0	0	0	0	0	0	0	0	0	0	0	0	0	0	0	0	0	0	0	0	0	1	0
ENSG00000037897__METTL1	1	4	0	0	0	0	0	0	0	4	0	0	0	0	0	0	0	0	2	0	0	0	0	0	0	0	0	0	0	0	0	0	1	0	1	0	0	0	2	0	0	0	0	1	0	0	0	0	0
ENSG00000037965__HOXC8	2	1	0	0	0	0	0	0	0	1	0	0	0	0	0	0	0	0	0	0	0	0	0	0	0	0	0	0	0	0	0	0	4	0	1	0	0	0	0	1	2	0	0	0	0	0	0	1	0
ENSG00000038002__AGA	0	0	0	0	0	0	0	0	0	0	0	0	0	0	1	0	0	0	0	0	0	0	0	0	0	0	0	0	0	0	0	0	0	0	1	0	0	0	0	0	1	0	0	0	0	0	0	0	0
ENSG00000038210__PI4K2B	2	2	0	0	0	0	0	0	0	0	0	0	0	0	0	1	0	0	0	0	0	0	0	0	0	0	0	0	0	0	0	0	1	0	0	0	0	2	0	0	1	0	0	0	0	0	0	0	0
ENSG00000038210__PI4K2B-cluster	0	0	0	0	0	0	0	0	0	0	0	0	0	0	0	0	0	0	0	0	0	0	0	0	0	0	0	0	0	0	0	0	0	0	0	0	0	0	0	0	0	0	0	0	0	0	0	0	0
ENSG00000038219__BOD1L1	11	2	0	0	0	0	0	0	1	3	0	0	0	2	0	1	0	0	1	4	0	0	3	0	0	0	0	0	0	0	0	0	5	0	4	0	0	2	2	2	3	4	2	6	0	0	3	3	0
ENSG00000038274__MAT2B	11	5	0	0	0	0	0	0	0	4	0	0	0	2	0	4	0	1	1	1	0	0	0	1	0	0	0	0	0	0	0	0	0	0	1	0	0	0	1	2	0	6	1	2	0	0	0	0	0
ENSG00000038295__TLL1	0	0	0	0	0	0	0	0	0	0	0	0	0	0	0	0	0	0	0	0	0	0	0	0	0	0	0	0	0	0	0	0	0	0	0	0	0	0	0	0	0	0	0	0	0	0	0	0	0
ENSG00000038358__EDC4	2	2	0	0	0	0	0	0	0	7	0	0	0	1	1	1	0	0	1	2	0	1	1	1	0	0	0	0	0	1	0	0	1	0	2	0	1	3	0	2	0	6	0	2	0	0	0	0	0
ENSG00000038382__TRIO	12	1	0	0	0	0	0	0	0	2	0	0	0	1	1	2	0	1	2	1	0	0	1	2	0	0	0	0	1	0	0	0	1	0	3	0	0	1	2	2	2	8	4	6	0	0	2	2	0
ENSG00000038427__VCAN	7	13	0	0	0	0	0	0	0	4	0	0	0	0	0	4	0	0	24.1	0	0	0	0	2	0	0	0	0	0	0	0	0	2	0	2	0	1	1	4	1	0	6	3	8	0	0	3	2	0
ENSG00000038532__CLEC16A	1	1	0	0	0	0	0	0	1	0	0	0	0	0	0	0	0	0	0	0	0	0	0	0	0	0	0	0	0	0	0	0	0	0	2	0	0	2	2	1	0	4	1	1	0	0	0	0	0
ENSG00000039068__CDH1	3	2	0	0	0	0	0	0	0	3	0	0	0	0	0	0	0	0	2	2	0	0	0	0	0	0	0	0	0	0	0	0	0	0	0	0	0	0	0	1	0	0	1	0	0	0	0	2	0
ENSG00000039123__SKIV2L2	17	3	0	0	0	0	0	0	0	11	0	0	0	1	0	3	0	0	1	2	0	0	1	3	0	0	0	0	0	0	0	0	3	0	1	0	2	3	1	0	5	10	0	5	0	0	1	3	0
ENSG00000039139__DNAH5	1	0	0	0	0	0	0	0	0	0	0	0	0	0	0	0	0	0	0	0	0	0	0	0	0	0	0	0	0	0	0	0	0	0	0	0	0	0	0	0	0	0	0	0	0	0	0	0	0
ENSG00000039319__ZFYVE16	26.1	9	0	0	0	0	0	0	5	10	0	0	0	5	5	8	0	1	6	0	0	3	1	3	1	0	1	0	0	0	0	0	9	0	5	0	1	6	6	10	7	7	8	8	0	0	4	3	1
ENSG00000039523__FAM65A	4	0	0	0	0	0	0	0	0	0	0	0	0	1	0	2	0	0	3	6	0	0	0	4	0	0	0	0	0	0	0	0	1	0	1	0	0	0	0	0	0	4	1	2	0	0	0	1	0
ENSG00000039537__C6	0	0	0	0	0	0	0	0	0	0	0	0	0	0	0	0	0	0	0	0	0	0	0	0	0	0	0	0	0	0	0	0	0	0	0	0	0	0	0	0	0	0	0	0	0	0	0	0	0
ENSG00000039560__RAI14	19	18	0	0	0	0	0	0	0	15	0	0	0	1	2	10	1	1	13	0	0	1	2	1	1	0	0	0	0	0	0	0	12	0	3	0	0	7	4	4	11	12	1	3	1	0	3	9	0
ENSG00000039650__PNKP	5	0	0	0	0	0	0	0	1	0	0	0	0	0	0	4	0	0	0	0	0	1	0	0	0	0	0	0	0	0	0	0	1	0	5	0	0	1	1	2	0	1	1	0	1	0	0	0	0
ENSG00000040199__PHLPP2	5	3	0	0	0	0	0	0	0	6	0	0	0	0	0	0	0	0	1	2	0	0	0	2	0	0	0	0	0	0	0	0	2	0	2	0	0	1	0	0	1	0	0	1	0	0	0	0	0
ENSG00000040275__SPDL1	9	1	0	0	0	0	0	0	0	0	0	0	0	0	2	0	0	0	1	0	0	0	1	1	0	0	0	0	0	0	0	0	0	0	5	0	1	6	0	7	1	4	2	0	0	0	0	0	0
ENSG00000040341__STAU2	7	1	0	0	0	0	0	0	0	0	0	0	0	0	0	1	0	0	3	1	0	2	0	0	0	0	0	0	0	0	0	0	2	0	4	0	0	0	2	0	2	0	0	0	0	0	1	0	0
ENSG00000040341__STAU2-cluster	1	1	0	0	0	0	0	0	0	0	0	0	0	0	0	0	0	0	0	0	0	0	0	0	0	0	0	0	0	0	0	0	0	0	0	0	0	0	0	0	0	0	0	0	0	0	0	0	0
ENSG00000040487__PQLC2	5	0	0	0	0	0	0	0	0	0	0	0	0	0	0	1	0	0	1	7	0	0	0	0	0	0	0	0	0	0	0	0	1	0	7	0	0	0	0	0	1	0	0	0	0	0	0	4	0
ENSG00000040531__CTNS	5	0	0	0	0	0	0	0	1	0	0	0	0	0	0	1	0	0	2	2	0	0	0	0	0	0	0	0	0	0	0	0	0	0	0	0	0	0	0	0	3	2	0	0	1	0	0	0	0
ENSG00000040608__RTN4R	2	0	0	0	0	0	0	0	0	1	0	0	0	1	0	1	0	0	0	0	0	0	0	1	0	0	0	0	0	0	0	0	2	0	0	0	0	3	1	1	2	2	2	3	0	0	2	3	0
ENSG00000040633__PHF23	6	1	0	0	0	0	0	0	1	1	0	0	0	0	0	2	0	0	4	1	0	1	0	0	0	0	0	0	0	0	0	0	2	0	0	0	0	1	0	3	4	2	0	6	0	0	1	3	0
ENSG00000040731__CDH10	0	0	0	0	0	0	0	0	0	0	0	0	0	0	0	0	0	0	0	0	0	0	0	0	0	0	0	0	0	0	0	0	0	0	0	0	0	0	0	0	0	0	0	0	0	0	0	0	0
ENSG00000040933__INPP4A	1	0	0	0	0	0	0	0	0	0	0	0	0	1	0	3	0	0	0	1	0	0	0	0	0	0	0	0	0	0	0	0	2	0	0	0	0	0	0	0	0	0	1	1	0	0	0	0	0
ENSG00000041353__RAB27B	8	0	0	0	0	0	0	0	0	0	0	0	0	0	0	0	0	0	0	37.2	0	0	0	2	0	0	0	0	0	0	0	0	0	0	0	0	0	0	0	0	0	0	1	0	0	0	0	0	0
ENSG00000041357__PSMA4	17	9	0	0	0	0	0	0	1	7	0	1	0	0	1	4	0	2	2	4	0	0	1	0	0	0	0	0	0	0	0	0	1	0	9	0	0	1	4	4	0	1	4	6	0	0	3	4	0
ENSG00000041515__MYO16	30.1	17	0	0	0	0	0	0	2	8	0	0	0	8	0	16	0	0	15	2	0	3	2	3	0	0	0	0	0	0	0	0	6	0	10	0	1	2	10	7	11	19	1	11	0	0	3	1	0
ENSG00000041802__LSG1	9	3	0	0	0	0	0	0	1	8	0	0	0	0	0	0	0	0	3	0	0	0	0	1	0	0	0	0	0	0	0	0	3	0	3	0	1	1	0	1	0	1	3	7	0	0	1	4	0
ENSG00000041880__PARP3	0	0	0	0	0	0	0	0	0	0	0	0	0	0	0	0	0	0	0	0	0	0	0	0	0	0	0	0	0	0	0	0	0	0	0	0	0	0	0	0	0	0	0	1	0	0	0	0	0
ENSG00000041982__TNC	0	0	0	0	0	0	0	0	0	0	0	0	0	0	0	0	0	0	1	0	0	0	0	0	0	0	0	0	0	0	0	0	0	0	0	0	0	0	0	0	0	0	0	0	0	0	0	0	0
ENSG00000041988__THAP3	0	0	0	0	0	0	0	0	0	0	0	0	0	0	0	0	0	0	2	0	0	0	0	1	0	0	0	0	0	0	0	0	0	0	0	0	0	0	0	0	0	0	0	0	0	0	0	0	0
ENSG00000042062__FAM65C	0	0	0	0	0	0	0	0	0	0	0	0	0	1	0	0	0	0	0	0	0	0	0	0	0	0	0	0	0	0	0	0	0	0	0	0	0	0	0	0	0	0	0	0	0	0	0	0	0
ENSG00000042088__TDP1	4	0	0	0	0	0	0	0	0	0	0	0	0	0	0	2	0	0	2	0	0	1	0	1	0	0	0	0	0	0	0	0	0	0	1	0	0	4	0	2	1	0	0	0	0	0	0	0	0
ENSG00000042286__AIFM2	1	0	0	0	0	0	0	0	1	0	0	0	0	0	0	0	0	0	3	4	0	0	0	0	0	0	0	0	0	0	0	0	0	0	3	0	0	0	0	0	0	0	1	0	0	0	0	0	0
ENSG00000042317__SPATA7	4	1	0	0	0	0	0	0	1	0	0	0	0	0	0	0	0	0	0	0	0	0	1	0	0	0	0	0	0	0	0	0	0	0	0	0	0	0	0	1	1	2	0	0	0	0	0	0	0
ENSG00000042429__MED17	1	2	0	0	0	0	0	0	0	1	0	0	0	0	0	0	0	0	0	0	0	0	0	0	0	0	0	0	0	0	0	0	0	0	0	0	0	0	0	0	2	2	0	1	0	0	0	1	0
ENSG00000042429__MED17-cluster	3	2	0	0	0	0	0	0	0	0	0	0	0	0	0	0	0	2	0	1	0	0	0	0	0	0	0	0	0	0	0	0	3	0	0	0	0	0	0	2	1	2	0	2	0	0	0	1	0
ENSG00000042445__RETSAT	3	9	0	0	0	0	0	0	0	2	0	0	0	1	0	3	0	0	4	6	0	0	0	0	0	0	0	0	0	0	0	0	1	0	2	0	0	2	3	4	0	1	2	2	0	0	1	1	0
ENSG00000042493__CAPG	11	2	0	0	0	0	0	0	0	2	0	0	0	2	0	1	0	0	3	2	0	0	3	0	0	0	0	0	0	0	0	0	3	0	0	0	0	1	1	3	1	4	2	8	0	0	3	3	1
ENSG00000042753__AP2S1	10	2	0	0	0	0	0	0	0	6	0	0	0	1	1	4	0	2	0	4	0	0	0	0	0	0	0	0	1	0	0	0	4	0	2	0	4	4	4	0	2	1	1	3	0	0	1	4	0
ENSG00000042781__USH2A	1	0	0	0	0	0	0	0	0	0	0	0	0	0	0	0	0	0	0	0	0	0	0	0	0	0	0	0	0	0	0	0	0	0	0	0	0	0	0	0	0	0	0	0	0	0	0	0	0
ENSG00000042813__ZPBP	0	0	0	0	0	0	0	0	0	0	0	0	0	0	0	0	0	0	0	0	0	0	1	0	0	0	0	0	0	0	0	0	0	0	0	0	0	0	0	0	0	0	0	0	0	0	0	0	0
ENSG00000043039__BARX2	0	0	0	0	0	0	0	0	0	0	0	0	0	0	0	0	0	0	0	0	0	0	0	0	0	0	0	0	0	0	0	0	0	0	0	0	0	0	0	0	0	0	0	0	0	0	0	0	0
ENSG00000043093__DCUN1D1	1	1	0	0	0	0	0	0	0	4	0	0	0	1	0	2	0	2	0	0	0	0	0	1	0	0	0	0	0	0	0	0	0	0	1	0	2	0	2	1	3	1	0	1	0	0	1	2	0
ENSG00000043143__JADE2	5	0	0	0	0	0	0	0	0	2	0	0	0	0	0	0	0	0	1	0	0	0	1	1	0	0	0	0	0	0	0	0	0	0	2	0	0	0	0	0	0	0	0	4	0	0	0	0	0
ENSG00000043355__ZIC2	5	7	0	0	0	0	0	0	0	0	0	0	0	2	0	2	1	1	1	1	0	0	0	0	1	0	0	0	0	0	0	0	8	0	4	0	1	2	3	0	0	22.1	3	3	0	0	0	1	0
ENSG00000043462__LCP2	0	0	0	0	0	0	0	0	0	0	0	0	0	0	0	0	0	0	0	0	0	0	0	0	0	0	0	0	0	0	0	0	0	0	0	0	0	0	0	0	0	0	0	0	0	0	0	0	0
ENSG00000043514__TRIT1	2	1	0	0	0	0	0	0	0	1	0	0	0	2	0	0	0	0	0	0	0	0	0	0	0	0	0	0	0	0	0	0	1	0	1	0	0	0	0	2	2	2	0	1	0	0	0	3	0
ENSG00000044090__CUL7	4	2	0	0	0	0	0	0	0	2	0	0	0	0	0	2	0	0	0	2	0	1	0	1	0	0	0	0	0	0	0	0	0	0	0	0	0	1	0	1	1	2	0	3	0	0	1	2	0
ENSG00000044115__CTNNA1	59.4	23.1	0	0	0	0	0	0	5	21.1	0	2	0	3	2	11	1	2	12	10	0	7	2	11	0	0	1	0	0	0	0	0	22.1	0	6	0	2	8	13	14	12	21.1	14	40.2	0	0	9	23.1	0
ENSG00000044446__PHKA2	1	0	0	0	0	0	0	0	0	0	0	0	0	0	0	0	0	0	0	0	0	0	0	0	0	0	0	0	0	0	0	0	0	0	0	0	0	0	0	0	0	0	0	0	0	0	0	0	0
ENSG00000044459__CNTLN	0	0	0	0	0	0	0	0	0	0	0	0	0	0	0	0	0	0	0	0	0	0	0	0	0	0	0	0	0	0	0	0	0	0	0	0	0	0	0	0	0	0	0	0	0	0	0	0	0
ENSG00000044524__EPHA3	0	0	0	0	0	0	0	0	0	0	0	0	0	0	0	0	0	0	0	0	0	0	0	0	0	0	0	0	0	0	0	0	0	0	0	0	0	0	0	0	0	0	0	0	0	0	0	0	0
ENSG00000044574__HSPA5	34.1	17	0	0	0	0	0	0	0	33.1	0	0	0	4	2	17	1	3	22.1	7	0	1	2	7	0	0	0	0	0	0	0	0	11	0	13	0	1	14	9	4	8	7	5	9	0	0	11	12	0
ENSG00000046604__DSG2	13	16	0	0	0	0	0	0	4	12	0	0	0	1	0	4	0	1	0	3	0	1	1	3	0	0	0	0	0	0	0	0	0	0	1	0	4	0	3	11	1	2	2	4	0	0	2	4	0
ENSG00000046647__GEMIN8	0	0	1	0	0	0	0	0	0	2	0	0	0	1	0	1	0	0	0	0	0	0	1	0	0	0	0	0	0	0	0	0	0	0	0	0	0	0	0	0	2	0	0	3	0	0	0	0	0
ENSG00000046651__OFD1	11	2	0	0	0	0	0	0	1	8	0	0	0	0	1	4	0	0	2	1	0	0	1	2	0	0	0	0	0	0	0	0	1	0	0	0	1	0	2	0	1	0	0	5	0	0	0	2	0
ENSG00000046653__GPM6B	1	0	0	0	0	0	0	0	0	0	0	0	0	0	0	0	0	0	0	0	0	0	0	1	0	0	0	0	0	0	0	0	0	0	0	0	0	0	0	0	0	0	0	0	0	0	0	0	0
ENSG00000047056__WDR37	3	1	0	0	0	0	0	0	0	2	0	0	0	1	0	1	0	0	0	0	0	2	0	0	0	0	0	0	0	0	0	0	2	0	3	0	1	3	0	1	1	0	1	1	0	0	0	1	0
ENSG00000047188__YTHDC2	11	2	0	0	0	0	0	0	1	5	0	0	0	0	0	1	0	0	0	1	0	0	1	0	0	0	0	0	0	0	0	0	1	0	1	0	0	4	1	0	0	1	1	3	0	0	1	1	0
ENSG00000047230__CTPS2	7	1	0	0	0	0	0	0	0	0	0	0	0	2	1	1	0	0	4	1	0	0	1	1	0	0	0	0	0	0	0	0	1	0	2	0	0	2	0	1	0	0	1	2	0	0	1	3	0
ENSG00000047249__ATP6V1H	3	6	0	0	0	0	0	0	0	3	0	0	0	0	0	1	0	1	3	3	0	0	0	2	0	0	0	0	0	0	0	0	1	0	1	0	0	3	2	1	1	2	1	3	0	0	0	1	0
ENSG00000047315__POLR2B	12	3	0	0	0	0	0	0	2	3	0	1	0	0	0	5	0	3	3	0	0	0	1	2	0	0	0	0	0	0	0	0	1	0	6	0	4	3	2	7	1	3	1	5	0	0	1	3	0
ENSG00000047346__FAM214A	29.1	8	0	0	0	0	0	1	2	3	0	0	0	1	1	1	0	4	0	30.1	0	1	0	2	0	0	0	0	0	0	0	0	9	0	10	0	0	3	1	2	2	7	2	18	0	0	2	6	0
ENSG00000047365__ARAP2	3	0	0	0	0	0	0	0	0	1	0	0	0	0	0	3	0	0	0	5	0	0	0	0	0	0	0	0	0	0	0	0	0	0	1	0	1	0	0	2	0	0	0	0	0	0	0	0	0
ENSG00000047410__TPR	25.1	1	0	0	0	0	0	0	0	10	0	0	0	3	1	7	0	0	4	3	0	0	1	2	0	0	0	0	0	0	0	0	4	0	5	0	1	10	2	5	5	7	8	8	0	0	3	1	0
ENSG00000047457__CP	0	0	0	0	0	0	0	0	0	0	0	0	0	0	0	0	0	0	0	0	0	0	0	0	0	0	0	0	0	0	0	0	0	0	0	0	0	0	0	0	0	0	0	0	0	0	0	1	0
ENSG00000047578__KIAA0556	0	0	0	0	0	0	0	0	0	0	0	0	0	0	0	0	0	0	0	0	0	0	0	0	0	0	0	0	0	0	0	0	0	0	1	0	0	0	0	0	0	2	1	0	0	0	0	0	0
ENSG00000047579__DTNBP1	3	0	0	0	0	0	0	0	0	1	0	0	0	0	0	1	0	0	0	0	0	0	0	0	0	0	0	0	0	0	0	0	0	0	2	0	0	1	1	0	1	2	0	0	0	0	0	0	0
ENSG00000047597__XK	2	0	0	0	0	0	0	0	0	0	0	0	0	0	0	0	0	0	0	0	0	0	0	0	0	0	0	0	0	0	0	0	1	0	0	0	0	1	1	0	0	0	0	0	0	0	0	0	0
ENSG00000047621__C12orf4	2	1	0	0	0	0	0	0	0	1	0	0	0	0	0	0	0	0	0	0	0	0	0	0	0	0	0	0	0	0	0	0	1	0	1	0	0	0	0	0	0	0	0	1	0	0	0	0	0
ENSG00000047634__SCML1	1	0	0	0	0	0	0	0	0	1	0	0	0	0	0	1	0	0	0	0	0	0	0	0	0	0	0	0	0	0	0	0	0	0	2	0	0	0	1	1	0	0	0	0	0	0	0	1	0
ENSG00000047644__WWC3	13	5	0	0	0	0	0	0	1	10	0	0	0	2	2	0	0	0	3	2	0	1	1	1	0	0	0	0	0	0	0	0	2	0	1	0	0	7	5	3	4	1	4	4	0	0	3	6	0
ENSG00000047648__ARHGAP6	9	2	0	0	0	0	0	0	0	1	0	0	0	0	0	0	0	1	0	0	0	0	0	3	0	0	0	0	0	0	0	0	5	0	0	0	1	2	0	1	2	1	1	0	0	0	0	0	0
ENSG00000047662__FAM184B	2	1	0	0	0	0	0	0	0	1	0	0	0	0	0	0	0	0	0	0	0	0	0	0	0	0	0	0	0	0	0	0	0	0	0	0	0	1	0	0	0	0	0	0	0	0	0	0	0
ENSG00000047849__MAP4	24.1	6	0	0	0	0	0	0	5	19	0	0	0	2	1	3	0	1	5	12	0	0	0	1	0	0	0	0	0	0	0	0	12	0	8	0	0	2	10	5	11	5	2	10	0	0	3	12	0
ENSG00000047932__GOPC	9	2	0	0	0	0	0	0	0	4	0	0	1	2	1	0	0	0	5	0	0	0	1	2	0	0	0	0	0	0	0	0	0	0	2	0	0	0	1	3	0	2	0	4	0	0	2	2	0
ENSG00000047932__GOPC-cluster	1	0	0	0	0	0	0	0	0	0	0	0	0	0	0	0	0	0	0	0	0	0	0	1	0	0	0	0	0	0	0	0	0	0	0	0	0	0	0	0	0	0	0	0	0	0	0	0	0
ENSG00000047936__ROS1	0	0	0	0	0	0	0	0	0	0	0	0	0	0	0	0	0	0	0	0	0	0	0	0	0	0	0	0	0	0	0	0	0	0	0	0	0	0	0	0	0	0	0	0	0	0	0	0	0
ENSG00000048028__USP28	4	2	0	0	0	0	0	0	0	0	0	0	0	0	0	0	0	0	1	1	0	0	0	0	0	0	0	0	0	0	0	0	1	0	1	0	0	0	1	0	0	0	2	2	0	0	3	0	0
ENSG00000048052__HDAC9	0	0	0	0	0	0	0	0	0	0	0	0	0	0	0	0	0	0	0	0	0	0	0	0	0	0	0	0	0	0	0	0	0	0	0	0	0	0	0	0	0	0	0	0	0	0	0	0	0
ENSG00000048140__TSPAN17	9	2	0	0	0	0	0	0	0	7	0	0	0	3	1	6	0	1	1	2	0	0	4	0	0	0	0	0	0	0	0	0	2	0	3	0	2	0	3	1	1	2	3	6	0	0	1	6	0
ENSG00000048162__NOP16	9	8	0	0	0	0	0	0	1	7	0	0	0	3	0	7	0	0	6	3	0	0	1	0	0	0	0	0	0	0	0	0	3	0	1	0	0	2	6	0	1	5	4	3	0	0	3	2	0
ENSG00000048342__CC2D2A	2	0	0	0	0	0	0	0	0	1	0	0	0	1	0	1	0	0	1	6	0	0	0	0	0	0	0	0	0	0	0	0	0	0	0	0	0	1	0	1	3	2	1	0	0	0	1	0	0
ENSG00000048392__RRM2B	4	1	0	0	0	0	0	0	0	0	0	0	0	1	0	2	0	0	0	0	0	0	0	0	0	0	0	0	0	0	0	0	0	0	0	0	0	0	0	0	0	0	0	0	0	0	0	0	0
ENSG00000048405__ZNF800	5	1	0	0	0	0	0	0	0	1	0	0	0	0	0	1	0	0	0	1	0	0	0	1	0	0	0	0	0	0	0	0	5	0	3	0	0	2	2	4	1	2	1	2	0	0	0	1	0
ENSG00000048471__SNX29	2	0	0	0	0	0	0	0	0	0	0	0	0	0	1	2	0	0	0	0	0	0	0	1	0	0	0	0	0	0	0	0	0	0	0	0	0	0	0	1	0	1	0	0	0	0	0	0	0
ENSG00000048540__LMO3	0	0	0	0	0	0	0	0	0	0	0	0	0	0	0	0	0	0	0	0	0	0	0	0	0	0	0	0	0	0	0	0	0	0	0	0	0	0	0	0	0	0	0	0	0	0	0	0	0
ENSG00000048544__MRPS10	7	2	0	0	0	0	0	0	1	7	0	0	0	4	1	5	0	0	7	0	0	0	2	4	0	0	0	0	0	0	0	0	1	0	1	0	0	1	1	2	1	0	1	1	0	0	1	2	0
ENSG00000048649__RSF1	13	1	0	0	0	0	0	0	1	2	0	0	0	5	0	3	0	3	1	2	0	2	2	0	0	0	0	0	0	0	0	0	4	0	5	0	0	3	2	5	5	5	1	3	0	0	3	9	0
ENSG00000048707__VPS13D	4	0	0	0	0	0	0	0	0	1	0	0	0	0	0	1	0	0	1	3	0	0	0	1	0	0	0	0	0	0	0	0	1	0	1	0	0	2	0	3	0	0	0	1	0	0	0	1	0
ENSG00000048740__CELF2	3	0	0	0	0	0	0	0	0	1	0	0	0	0	0	0	0	0	0	3	0	0	2	0	0	0	0	0	0	0	0	0	0	0	1	0	0	0	0	0	0	1	1	0	0	0	0	1	0
ENSG00000048828__FAM120A	29.1	4	0	0	0	0	0	0	0	10	0	0	0	6	1	4	1	5	9	5	0	1	1	4	1	0	0	0	0	0	0	0	3	0	6	0	2	6	2	3	5	9	9	7	0	0	4	6	0
ENSG00000048991__R3HDM1	3	1	0	0	0	0	0	0	0	0	0	0	0	0	0	0	0	0	0	0	0	0	0	0	0	0	0	0	0	0	0	0	2	0	2	0	0	1	0	2	0	0	2	1	0	0	0	1	0
ENSG00000049089__COL9A2	1	0	0	0	0	0	0	0	0	0	0	0	0	0	0	0	0	0	0	0	0	0	0	0	0	0	0	0	0	0	0	0	0	0	0	0	0	0	0	0	0	0	0	0	0	0	0	0	0
ENSG00000049130__KITLG	0	0	0	0	0	0	0	0	0	0	0	0	0	0	0	0	0	0	0	0	0	0	0	2	0	0	0	0	0	0	0	0	0	0	0	0	0	0	0	0	0	0	0	0	0	0	0	0	0
ENSG00000049167__ERCC8	2	0	0	0	0	0	0	0	0	2	0	1	0	0	0	0	0	0	0	1	0	0	0	0	0	0	0	0	0	1	0	0	4	0	2	0	0	0	0	1	1	1	0	0	0	0	0	2	0
ENSG00000049239__H6PD	24.1	7	0	0	0	0	0	0	3	8	0	0	0	2	0	3	0	0	5	0	0	1	3	4	0	0	0	0	0	0	0	0	11	0	13	0	1	1	2	3	3	16	5	13	0	0	3	13	0
ENSG00000049245__VAMP3	7	4	0	0	0	0	0	0	0	1	0	0	0	2	0	5	0	0	2	3	0	0	1	1	0	0	0	0	0	0	0	0	2	0	5	0	2	3	1	1	3	2	0	4	0	0	0	1	0
ENSG00000049246__PER3	4	2	0	0	0	0	0	0	0	0	0	0	0	0	0	0	0	0	1	0	0	0	0	0	0	0	0	0	0	0	0	0	0	0	1	0	0	3	0	0	0	0	1	2	0	0	0	0	0
ENSG00000049247__UTS2	0	0	0	0	0	0	0	0	0	0	0	0	0	0	0	0	0	0	0	0	0	0	0	0	0	0	0	0	0	0	0	0	0	0	0	0	0	1	0	0	0	0	0	0	0	0	0	0	0
ENSG00000049249__TNFRSF9	1	0	0	0	0	0	0	0	0	1	0	0	0	0	0	0	0	0	0	0	0	0	0	0	0	0	0	0	0	0	0	0	0	0	4	0	0	0	0	0	0	0	0	0	0	0	0	0	0
ENSG00000049323__LTBP1	3	6	0	0	0	0	0	0	1	1	0	0	0	0	0	6	0	0	2	0	0	2	1	1	0	0	0	0	0	0	0	0	0	0	0	0	0	2	0	0	1	3	1	1	0	0	0	6	0
ENSG00000049449__RCN1	4	6	0	0	0	0	0	0	0	7	0	0	0	0	0	1	0	1	1	3	0	0	0	1	0	0	0	0	0	0	0	0	3	0	4	0	1	1	0	1	0	6	1	6	0	0	2	5	0
ENSG00000049540__ELN	1	0	0	0	0	0	0	0	0	0	0	0	0	0	0	0	0	0	0	0	0	0	0	0	0	0	0	0	0	0	0	0	0	0	0	0	0	0	0	0	0	0	0	0	0	0	0	0	0
ENSG00000049541__RFC2	7	3	0	0	0	0	0	0	0	1	0	0	0	0	0	0	0	0	2	0	0	0	0	0	0	0	0	0	0	0	0	0	0	0	9	0	0	4	1	1	2	4	2	2	0	0	1	3	0
ENSG00000049618__ARID1B	17	8	0	0	0	0	0	0	2	3	0	0	1	3	0	3	1	1	5	1	0	0	2	0	0	0	0	0	0	0	0	0	2	0	1	0	0	2	3	8	2	6	3	3	0	0	0	2	0
ENSG00000049656__CLPTM1L	24.1	15	0	0	0	0	0	0	1	18	0	1	0	1	1	5	0	2	4	6	0	0	2	3	0	0	0	0	0	0	0	0	9	0	2	0	0	3	8	5	6	10	4	11	0	0	2	14	0
ENSG00000049759__NEDD4L	68.6	26.1	0	0	0	0	0	0	5	37.2	0	0	0	7	6	21.1	0	4	19	1	0	4	3	12	0	1	0	1	0	0	0	0	13	0	13	0	3	3	16	5	20	10	6	44.2	1	0	12	37.2	0
ENSG00000049769__PPP1R3F	1	0	0	0	0	0	0	0	0	2	0	0	0	0	0	0	0	0	2	0	0	0	0	0	0	0	0	0	0	0	0	0	0	0	2	0	0	0	0	0	3	0	0	0	0	0	1	0	0
ENSG00000049860__HEXB	12	1	0	0	0	0	0	0	3	6	0	0	0	0	0	3	0	0	1	2	0	0	0	4	0	0	0	0	0	0	0	0	1	0	7	0	2	4	2	1	1	3	1	2	0	0	1	4	0
ENSG00000049883__PTCD2	1	1	0	0	0	0	0	0	0	2	0	0	0	0	0	0	0	0	0	1	0	0	2	1	0	0	0	0	0	0	0	0	0	0	1	0	0	0	1	0	0	0	0	0	0	0	1	2	0
ENSG00000050030__KIAA2022	1	0	0	0	0	0	0	0	0	0	0	0	0	0	0	0	0	0	0	0	0	0	0	0	0	0	0	0	0	0	0	0	0	0	1	0	0	0	0	0	0	0	0	0	0	0	0	0	0
ENSG00000050130__JKAMP	8	8	0	0	0	0	0	0	0	7	0	0	0	0	0	4	0	1	5	0	0	0	0	2	0	0	0	0	0	0	0	0	4	0	5	0	0	3	1	4	4	7	3	0	1	0	1	0	0
ENSG00000050165__DKK3	8	2	0	0	0	0	0	0	0	3	0	0	0	0	0	2	1	1	3	0	0	0	0	2	0	0	0	0	0	0	0	0	2	0	1	0	0	0	0	2	0	1	0	2	0	0	0	2	0
ENSG00000050327__ARHGEF5	2	1	0	0	0	0	0	0	0	1	0	0	0	0	1	1	0	0	1	2	0	0	0	1	0	0	0	0	0	0	0	0	0	0	0	0	0	1	0	0	0	0	2	0	0	0	0	1	0
ENSG00000050344__NFE2L3	0	0	0	0	0	0	0	0	0	0	0	0	0	0	0	0	0	0	0	0	0	0	0	0	0	0	0	0	0	0	0	0	0	0	1	0	0	0	0	0	0	1	0	0	0	0	0	0	0
ENSG00000050393__MCUR1	10	2	0	0	0	0	0	0	0	3	0	0	0	3	0	1	0	0	9	1	0	0	2	3	0	0	0	0	0	0	0	0	2	0	2	0	1	2	1	2	2	0	4	3	0	0	4	1	0
ENSG00000050405__LIMA1	4	0	0	0	0	0	0	0	0	3	0	0	0	0	3	1	0	0	5	0	0	0	0	0	0	0	0	0	0	0	0	0	1	0	1	0	0	0	0	1	2	0	0	0	0	0	0	0	0
ENSG00000050426__LETMD1	4	3	0	0	0	0	0	0	1	2	0	0	0	0	0	4	0	0	2	2	0	0	0	0	0	0	0	0	0	0	0	0	1	0	4	0	0	0	3	3	3	0	2	1	1	0	2	0	0
ENSG00000050438__SLC4A8	0	0	0	0	0	0	0	0	0	0	0	0	0	0	0	0	0	0	0	0	0	0	0	0	0	0	0	0	0	0	0	0	0	0	0	0	0	0	1	0	0	0	0	0	0	0	0	0	0
ENSG00000050628__PTGER3	4	0	0	0	0	0	0	0	0	0	0	0	0	0	0	1	0	0	0	0	0	0	0	5	0	0	0	0	0	0	0	0	0	0	0	0	5	0	0	0	0	1	1	0	0	0	0	1	0
ENSG00000050748__MAPK9	9	6	0	0	0	0	0	0	0	2	0	0	0	4	1	1	0	1	1	1	0	1	1	2	0	0	0	0	0	0	0	0	4	0	3	0	0	2	1	3	0	1	1	2	1	0	0	1	0
ENSG00000050767__COL23A1	17	16	0	0	0	0	0	1	5	18	0	0	0	1	2	15	0	2	26.1	0	0	3	1	1	0	0	0	0	0	0	0	0	0	0	11	0	0	8	2	2	15	4	5	0	0	0	1	4	0
ENSG00000050820__BCAR1	2	0	0	0	0	0	0	0	0	4	0	0	0	0	0	0	0	0	1	5	0	0	2	0	0	0	0	0	0	0	0	0	2	0	0	0	0	1	0	1	1	3	0	2	0	0	0	1	0
ENSG00000051009__FAM160A2	0	1	0	0	0	0	0	0	0	0	0	0	0	1	0	1	0	0	0	1	0	0	0	1	0	0	0	0	0	0	0	0	3	0	1	0	0	3	0	1	2	1	0	0	0	0	0	1	0
ENSG00000051108__HERPUD1	6	1	0	0	0	0	0	0	1	0	0	0	0	3	0	1	0	0	0	1	0	1	0	5	0	0	0	0	0	0	0	0	0	0	2	0	0	0	0	1	0	0	1	1	0	0	0	0	0
ENSG00000051128__HOMER3	1	0	0	0	0	0	0	0	0	0	0	0	0	0	0	1	0	0	0	0	0	0	0	0	0	0	0	0	0	0	0	0	0	0	0	0	0	1	0	0	2	0	1	1	0	0	0	0	0
ENSG00000051180__RAD51	1	0	0	0	0	0	0	0	0	0	0	1	0	0	0	0	0	0	0	0	0	0	0	0	0	0	0	0	0	0	0	0	0	0	0	0	0	1	0	0	0	0	1	0	0	0	0	0	0
ENSG00000051341__POLQ	2	1	0	0	0	0	0	0	1	0	0	0	0	0	0	0	0	1	0	0	0	0	0	1	0	0	0	0	0	0	0	0	0	0	2	0	1	5	1	3	0	3	0	0	0	0	1	0	0
ENSG00000051382__PIK3CB	2	1	0	0	0	0	0	0	0	1	0	0	0	0	0	3	0	2	2	0	0	0	0	0	0	0	0	0	0	0	0	0	0	0	0	0	0	0	2	0	0	2	0	2	0	0	0	3	0
ENSG00000051523__CYBA	1	0	0	0	0	0	0	0	0	0	0	0	0	0	0	1	0	0	0	1	0	0	0	0	0	0	0	0	0	0	0	0	0	0	0	0	0	0	0	0	0	0	1	0	0	0	0	0	0
ENSG00000051596__THOC3	6	4	0	0	0	0	0	0	0	3	0	0	0	0	0	3	0	0	2	2	0	0	0	0	0	0	0	0	0	0	0	0	2	0	4	0	0	1	1	2	2	3	2	4	0	0	1	0	0
ENSG00000051620__HEBP2	6	6	0	0	0	0	0	0	1	3	0	0	0	0	0	3	0	0	2	0	0	0	1	3	0	0	0	0	0	0	0	0	2	0	3	0	1	0	0	2	0	2	3	3	0	0	0	0	0
ENSG00000051825__MPHOSPH9	1	1	0	0	0	0	0	0	0	0	0	0	0	0	0	0	0	0	0	0	0	0	0	0	0	0	0	0	0	0	0	0	0	0	0	0	0	3	0	1	0	0	0	0	0	0	0	1	0
ENSG00000052126__PLEKHA5	1	2	0	0	0	0	0	0	0	2	0	0	0	1	0	0	0	0	0	0	0	0	0	0	0	0	0	0	0	0	0	0	2	0	0	0	0	6	0	1	2	1	0	1	0	0	1	0	0
ENSG00000052344__PRSS8	3	1	0	0	0	0	0	0	0	0	0	0	0	0	0	3	0	0	2	3	0	0	0	1	0	0	0	0	0	0	0	0	0	0	0	0	0	0	0	0	0	0	0	0	0	0	0	1	1
ENSG00000052723__SIKE1	8	5	0	0	0	0	0	0	0	7	0	0	0	0	0	1	0	0	1	1	0	1	0	0	0	0	0	0	0	0	0	0	0	0	0	0	1	0	0	0	1	3	0	0	0	0	0	0	0
ENSG00000052749__RRP12	3	3	0	0	0	0	0	0	0	2	0	0	0	1	0	0	0	0	2	0	0	0	0	2	0	0	0	0	0	0	0	0	1	0	0	0	0	0	0	1	0	1	0	1	0	0	0	3	0
ENSG00000052795__FNIP2	5	1	0	0	0	0	0	0	0	1	0	0	0	0	0	2	0	0	0	1	0	0	0	2	0	0	0	0	0	0	0	0	0	0	0	0	0	1	0	1	0	1	0	0	0	0	0	0	0
ENSG00000052802__MSMO1	64.5	17	0	0	0	0	0	1	1	21.1	0	0	0	2	3	10	0	2	15	18	0	1	3	4	0	0	0	0	0	0	0	0	8	0	9	0	1	12	3	14	13	2	6	14	0	0	9	8	0
ENSG00000052841__TTC17	22.1	2	0	0	0	0	0	0	1	5	0	0	0	1	0	5	1	1	5	3	0	2	1	3	0	0	0	0	0	0	0	0	6	0	5	0	2	11	3	7	9	4	2	11	0	0	2	5	0
ENSG00000053108__FSTL4	0	0	0	0	0	0	0	0	0	0	0	0	0	0	0	0	0	0	0	0	0	0	0	0	0	0	0	0	0	0	0	0	0	0	0	0	0	1	0	0	0	0	0	0	0	0	0	0	0
ENSG00000053254__FOXN3	4	1	0	0	0	0	0	0	0	2	0	0	0	0	1	1	0	0	0	1	0	2	0	0	0	0	0	0	0	0	0	0	0	0	0	0	0	0	0	0	0	1	1	0	0	0	3	0	0
ENSG00000053371__AKR7A2	6	2	0	0	0	0	0	0	0	2	0	0	0	0	0	5	0	1	1	5	0	0	1	1	0	0	0	0	0	0	0	0	2	0	7	0	0	1	2	0	1	0	1	3	0	0	0	0	0
ENSG00000053372__MRTO4	11	7	0	0	0	0	0	0	3	8	0	0	0	0	0	0	0	0	4	0	0	1	0	0	0	0	0	0	0	0	0	0	0	0	0	0	0	0	1	1	2	4	1	3	0	0	1	4	0
ENSG00000053438__NNAT	0	0	0	0	0	0	0	0	0	0	0	0	0	0	0	0	0	0	0	0	0	0	0	0	0	0	0	0	0	0	0	0	0	0	0	0	0	0	0	0	0	0	0	0	0	0	0	0	0
ENSG00000053501__USE1	1	0	0	0	0	0	0	0	0	0	0	0	0	0	0	0	0	0	1	0	0	0	0	0	0	0	0	0	0	0	0	0	0	0	0	0	0	0	0	1	0	1	0	0	0	0	0	0	0
ENSG00000053524__MCF2L2	0	1	0	0	0	0	0	0	0	0	0	0	0	0	0	0	0	0	1	0	0	0	0	0	0	0	0	0	0	0	0	0	0	0	0	0	0	0	0	0	0	0	0	0	0	0	0	0	0
ENSG00000053747__LAMA3	5	1	0	0	0	0	0	0	0	2	0	0	0	0	1	0	0	0	0	4	0	0	0	0	0	0	0	0	0	0	0	0	1	0	0	0	0	0	0	0	1	0	0	1	0	0	0	1	0
ENSG00000053770__AP5M1	4	6	0	0	0	0	0	0	1	1	0	0	0	0	0	2	0	1	3	1	0	0	0	1	0	0	0	0	0	0	0	0	0	0	0	0	1	0	0	0	2	2	1	2	0	0	1	1	0
ENSG00000053900__ANAPC4	4	0	0	0	0	0	0	0	0	1	0	0	0	1	0	1	0	0	1	1	0	0	0	0	0	0	0	0	0	0	0	0	3	0	0	0	1	1	0	2	0	0	0	0	0	0	0	0	0
ENSG00000054116__TRAPPC3	9	4	0	0	0	0	0	0	1	3	0	0	0	0	0	4	0	0	1	4	0	1	0	1	0	0	0	0	0	0	0	0	1	0	5	0	0	1	2	2	2	0	2	2	0	0	0	1	0
ENSG00000054118__THRAP3	13	5	0	0	0	0	0	0	3	4	1	0	0	0	1	4	0	0	6	2	0	0	2	1	0	0	0	0	0	0	0	0	6	0	3	0	1	5	3	3	3	5	4	5	0	0	4	5	0
ENSG00000054148__PHPT1	14	7	1	0	0	0	0	0	1	7	0	0	0	1	0	4	0	0	4	2	0	0	1	2	0	0	0	0	0	0	0	0	4	0	6	0	0	7	5	5	6	2	4	4	0	0	4	0	0
ENSG00000054148__PHPT1-cluster	12	6	0	0	0	0	0	0	1	2	0	0	0	2	0	3	0	0	4	3	0	0	0	4	0	0	0	0	0	0	0	0	4	0	4	0	1	6	4	4	6	2	4	5	0	0	3	0	0
ENSG00000054219__LY75-cluster	0	0	0	0	0	0	0	0	0	0	0	0	0	0	0	0	0	0	0	0	0	0	0	0	0	0	0	0	0	0	0	0	0	0	0	0	0	1	0	0	0	0	0	0	0	0	0	0	0
ENSG00000054267__ARID4B	21.1	2	0	0	0	0	0	0	1	7	0	0	2	2	0	7	0	0	1	7	0	0	0	1	0	0	0	0	0	0	0	0	4	0	4	0	4	7	2	10	2	9	3	1	0	0	1	4	0
ENSG00000054267__ARID4B-cluster	15	1	0	0	0	0	0	0	0	3	0	0	0	0	0	2	0	0	4	3	0	0	0	1	0	0	0	0	0	0	0	0	5	0	1	0	0	1	0	0	1	1	1	1	0	0	0	0	0
ENSG00000054277__OPN3	5	0	0	0	0	0	0	0	0	0	0	0	0	0	0	0	0	0	0	0	0	0	0	0	0	0	0	0	0	0	0	0	0	0	0	0	0	1	0	0	0	1	0	1	0	0	0	0	0
ENSG00000054277__OPN3-cluster	0	0	0	0	0	0	0	0	0	0	0	0	0	0	0	0	0	0	0	0	0	0	0	0	0	0	0	0	0	0	0	0	0	0	0	0	0	0	0	0	0	0	0	0	0	0	0	0	0
ENSG00000054282__SDCCAG8	13	13	0	0	0	0	0	0	1	5	0	1	0	0	2	3	0	1	4	0	0	1	2	3	0	0	0	0	1	0	0	0	3	0	6	0	6	1	2	5	5	6	6	6	0	0	3	4	0
ENSG00000054356__PTPRN	0	0	0	0	0	0	0	0	0	0	0	0	0	0	0	0	0	0	0	0	0	0	0	0	0	0	0	0	0	0	0	0	0	0	0	0	0	0	0	0	0	0	0	0	0	0	0	0	0
ENSG00000054523__KIF1B	11	7	0	0	0	0	0	0	1	2	0	0	0	3	0	2	0	0	0	5	0	0	0	2	0	0	0	0	0	0	0	0	3	0	1	0	1	1	0	3	2	2	1	2	0	0	4	0	0
ENSG00000054598__FOXC1	3	0	0	0	0	0	0	0	0	0	0	0	0	0	0	0	0	1	0	7	0	0	0	0	0	0	0	0	0	0	0	0	0	0	0	0	0	0	0	1	0	0	0	0	0	0	0	0	0
ENSG00000054611__TBC1D22A	3	2	0	0	0	0	0	0	0	0	0	0	0	1	0	2	0	0	0	0	0	0	0	0	0	0	0	0	0	0	0	0	2	0	2	0	0	2	1	1	3	1	0	0	0	0	0	1	0
ENSG00000054654__SYNE2	16	0	0	0	0	0	0	0	0	1	0	0	0	0	1	0	0	0	0	0	0	0	0	0	0	0	0	0	0	0	0	0	0	0	3	0	0	12	1	3	0	0	0	0	0	0	2	0	0
ENSG00000054690__PLEKHH1	1	0	0	0	0	0	0	0	0	0	0	0	0	0	1	0	0	0	0	0	0	0	0	0	0	0	0	0	0	0	0	0	0	0	1	0	0	0	0	0	0	0	1	0	0	0	1	0	0
ENSG00000054793__ATP9A	21.1	3	0	0	0	0	0	0	1	9	0	0	0	3	1	1	0	1	1	4	0	0	1	1	0	0	0	0	0	0	0	0	1	0	2	0	1	6	5	6	0	3	0	5	0	0	2	6	0
ENSG00000054796__SPO11	0	0	0	0	0	0	0	0	0	0	0	0	0	0	0	0	0	0	0	0	0	0	0	0	0	0	0	0	0	0	0	0	0	0	0	0	0	0	0	0	0	0	0	0	0	0	0	0	0
ENSG00000054965__FAM168A	3	2	0	0	0	0	0	0	1	2	0	0	0	0	1	0	0	0	2	0	0	0	0	0	0	0	0	0	0	0	0	0	3	0	1	0	0	3	0	3	0	0	0	1	1	0	1	4	0
ENSG00000054967__RELT	0	0	0	0	0	0	0	0	0	0	0	0	0	0	0	0	0	0	0	0	0	0	0	0	0	0	0	0	0	0	0	0	0	0	4	0	0	0	0	0	0	0	0	0	0	0	1	0	0
ENSG00000054983__GALC	2	0	0	0	0	0	0	0	0	1	0	0	0	1	0	1	0	1	0	0	0	0	0	0	0	0	0	0	0	0	0	0	0	0	0	0	0	0	1	3	0	0	0	3	0	0	0	0	0
ENSG00000055044__NOP58	19	10	0	0	0	0	0	0	4	8	0	0	0	4	1	2	0	2	8	2	0	0	1	4	0	0	0	0	0	0	0	0	3	0	8	0	1	2	6	4	6	0	0	8	1	0	2	3	0
ENSG00000055070__SZRD1	9	5	0	0	0	0	0	0	2	6	0	0	0	2	0	6	0	2	9	7	0	0	0	1	0	0	0	0	0	0	0	0	4	0	4	0	2	9	2	5	2	4	2	5	0	0	0	5	0
ENSG00000055118__KCNH2	40.2	7	0	0	0	0	0	0	1	12	0	0	0	1	3	13	0	2	5	11	0	2	1	4	0	0	0	0	1	0	0	0	19	0	7	0	2	6	11	8	4	5	6	10	0	0	3	6	0
ENSG00000055130__CUL1	15	3	0	0	0	0	0	0	1	4	0	0	0	0	0	2	0	0	2	2	0	1	2	2	0	0	0	0	0	1	0	0	7	0	5	0	1	1	0	2	2	2	0	9	0	0	1	2	0
ENSG00000055147__FAM114A2	6	1	0	0	0	0	0	0	1	0	0	0	0	0	0	1	0	2	0	0	0	0	0	0	0	0	0	0	0	0	0	0	2	0	0	0	1	0	0	1	1	0	0	0	0	0	0	0	0
ENSG00000055163__CYFIP2	17	7	0	0	0	0	0	0	2	14	0	0	0	1	0	2	0	0	4	2	0	1	0	1	0	0	0	0	0	0	0	0	9	0	2	0	2	4	5	3	7	2	1	4	0	0	0	23.1	0
ENSG00000055208__TAB2	14	6	0	0	0	0	0	0	4	1	0	0	0	1	2	3	0	0	2	4	0	1	0	2	0	0	0	0	0	0	0	0	3	0	2	0	2	1	0	5	4	1	1	6	0	0	2	5	0
ENSG00000055211__GINM1	7	0	0	0	0	0	0	0	0	4	0	0	0	2	0	0	0	0	4	2	0	0	0	1	0	0	0	0	0	0	0	0	0	0	1	0	0	3	0	5	0	0	1	1	0	0	0	1	0
ENSG00000055332__EIF2AK2	18	1	0	0	0	0	0	0	2	3	0	0	0	0	1	3	0	0	4	3	0	0	0	6	0	0	0	0	0	0	0	0	4	0	6	0	2	9	0	7	3	1	3	3	0	0	1	5	0
ENSG00000055483__USP36	5	0	0	0	0	0	0	0	0	1	0	0	0	0	0	5	0	0	4	0	0	1	0	0	0	0	0	0	0	0	0	0	4	0	1	0	0	3	3	0	2	2	1	2	0	0	0	3	0
ENSG00000055609__KMT2C	16	1	0	0	0	0	0	0	0	2	0	0	0	0	0	3	0	0	3	4	0	1	1	1	0	0	0	0	0	0	0	0	5	0	2	0	0	3	1	1	6	2	1	4	0	0	0	3	0
ENSG00000055732__MCOLN3	9	3	0	0	0	0	0	0	5	0	0	0	0	2	2	5	0	0	1	0	0	4	1	0	0	0	0	0	0	0	0	0	2	0	5	0	2	5	1	6	2	1	2	1	0	0	1	0	0
ENSG00000055813__CCDC85A	0	0	0	0	0	0	0	0	0	0	0	0	0	0	0	0	0	0	0	2	0	0	0	0	0	0	0	0	0	0	0	0	0	0	0	0	0	0	0	0	0	0	0	0	0	0	0	0	0
ENSG00000055917__PUM2	12	4	0	0	0	0	0	0	0	4	0	0	0	0	0	0	1	0	0	0	0	0	0	3	0	0	0	0	0	0	0	0	2	0	0	0	2	2	0	2	2	0	4	2	0	0	1	0	0
ENSG00000055950__MRPL43	11	5	0	0	0	0	0	0	1	16	0	1	0	1	1	5	0	0	4	4	0	1	3	1	0	0	0	0	0	0	0	0	7	0	2	0	5	2	2	1	4	6	1	9	0	0	4	3	0
ENSG00000055955__ITIH4	0	0	0	0	0	0	0	0	0	0	0	0	0	1	0	3	0	0	0	0	0	0	0	0	0	0	0	0	0	0	0	0	0	0	0	0	0	0	0	0	0	0	0	0	0	0	0	0	0
ENSG00000056050__HPF1	6	0	0	0	0	0	0	0	0	1	0	0	0	0	0	0	0	0	0	0	0	0	0	0	0	0	0	0	0	0	0	0	1	0	0	0	0	0	0	0	0	0	2	1	0	0	0	0	0
ENSG00000056097__ZFR	13	7	0	0	0	0	0	0	2	7	0	0	0	4	0	2	0	0	7	0	0	3	4	4	0	0	0	0	0	0	0	0	3	0	4	0	0	1	8	7	11	8	2	6	0	0	5	4	0
ENSG00000056277__ZNF280C	0	0	0	0	0	0	0	0	0	0	0	0	0	0	0	0	0	0	0	0	0	0	0	1	0	0	0	0	0	0	0	0	0	0	0	0	0	0	0	1	0	0	0	0	0	0	0	0	0
ENSG00000056487__PHF21B	0	0	0	0	0	0	0	0	0	0	0	0	0	0	0	0	0	0	0	2	0	0	0	0	0	0	0	0	0	0	0	0	0	0	0	0	0	0	0	0	0	0	0	0	0	0	0	0	0
ENSG00000056558__TRAF1	0	0	0	0	0	0	0	0	0	0	0	0	0	0	0	0	0	0	0	0	0	0	0	0	0	0	0	0	0	0	0	0	0	0	0	0	0	0	0	0	0	0	0	0	0	0	0	0	0
ENSG00000056586__RC3H2	12	5	0	0	0	0	0	0	0	11	0	0	0	10	0	1	0	1	8	6	0	3	1	3	0	0	0	0	0	1	0	0	7	0	4	0	0	5	5	10	5	6	1	2	0	0	2	9	0
ENSG00000056736__IL17RB	1	0	0	0	0	0	0	0	0	0	0	0	0	0	0	0	0	0	0	0	0	0	0	0	0	0	0	0	0	0	0	0	0	0	2	0	0	1	0	0	0	0	0	0	0	0	0	0	0
ENSG00000056972__TRAF3IP2	5	1	0	0	0	0	0	0	0	0	0	0	0	1	0	1	0	0	2	1	0	0	0	0	0	0	0	0	0	0	0	0	2	0	0	0	0	1	0	0	0	0	0	0	0	0	0	0	0
ENSG00000056998__GYG2	1	1	0	0	0	0	0	0	0	1	0	0	0	0	0	0	0	0	1	0	0	0	0	0	0	0	0	0	0	0	0	0	1	0	0	0	0	0	0	1	2	0	0	0	0	0	0	0	0
ENSG00000057019__DCBLD2	1	0	0	0	0	0	0	0	0	0	0	0	0	0	0	0	0	0	0	0	0	0	0	0	0	0	0	0	0	0	0	0	0	0	0	0	0	0	0	0	0	0	0	0	0	0	0	0	0
ENSG00000057149__SERPINB3	1	0	0	0	0	0	0	0	0	0	0	0	0	0	0	0	0	0	0	0	0	0	0	0	0	0	0	0	0	0	0	0	0	0	0	0	0	0	0	0	0	0	0	0	0	0	0	0	0
ENSG00000057252__SOAT1	2	1	0	0	0	0	0	0	0	5	0	0	0	0	1	2	0	0	1	1	0	0	0	0	0	0	0	0	0	0	0	0	1	0	0	0	1	1	0	2	0	0	0	0	0	0	0	0	0
ENSG00000057294__PKP2	10	4	0	0	0	0	0	0	0	9	0	0	0	1	1	6	0	4	5	9	0	0	1	0	0	0	0	0	0	0	0	0	1	0	0	0	1	0	0	8	3	2	1	2	0	0	1	0	0
ENSG00000057593__F7	0	0	0	0	0	0	0	0	0	0	0	0	0	0	0	0	0	0	0	0	0	0	0	0	0	0	0	0	0	0	0	0	0	0	0	0	0	0	0	1	0	0	0	0	0	0	0	0	0
ENSG00000057608__GDI2	20	12	1	0	0	0	0	0	2	11	0	0	0	6	1	11	0	1	8	1	0	5	0	2	0	0	0	0	0	0	0	0	6	0	9	0	3	8	3	4	4	13	2	14	0	1	3	4	0
ENSG00000057657__PRDM1	0	1	0	0	0	0	0	0	0	0	0	0	0	0	0	0	0	0	0	0	0	0	0	4	0	0	0	0	0	0	0	0	0	0	0	0	1	0	0	0	0	1	0	0	0	0	0	0	0
ENSG00000057663__ATG5	7	3	0	0	0	0	0	0	0	5	0	0	0	0	0	2	0	0	2	1	0	0	2	0	0	0	0	0	0	0	0	0	2	0	1	0	0	1	3	1	0	1	0	6	0	0	3	1	0
ENSG00000057704__TMCC3	0	2	0	0	0	0	0	0	0	4	0	0	0	0	0	1	0	0	0	0	0	0	0	0	0	0	0	0	0	0	0	0	1	0	0	0	0	1	1	1	0	0	0	2	0	0	0	0	0
ENSG00000057757__PITHD1	6	8	0	0	0	0	0	0	0	5	0	1	0	1	0	1	0	3	4	4	0	0	0	1	0	0	0	0	0	0	0	0	1	0	0	0	1	7	1	1	1	3	2	4	0	0	1	3	0
ENSG00000057935__MTA3	7	0	1	0	0	0	0	0	1	2	0	0	0	0	1	0	0	1	0	1	0	1	0	0	0	0	0	0	0	0	0	0	1	0	0	0	0	1	0	0	1	0	0	1	0	0	0	1	0
ENSG00000058056__USP13	8	3	0	0	0	0	0	0	1	2	0	0	1	0	1	2	1	0	6	1	0	0	0	1	0	0	0	0	0	0	0	0	2	0	3	0	1	4	0	2	1	4	0	2	0	0	0	1	0
ENSG00000058063__ATP11B	3	3	0	0	0	0	0	0	1	3	0	0	0	1	0	0	0	0	4	1	0	0	0	4	0	0	0	0	0	0	0	0	0	0	0	0	0	1	0	3	1	1	1	3	1	0	0	0	0
ENSG00000058085__LAMC2	0	0	0	0	0	0	0	0	0	1	0	0	0	0	0	0	0	0	0	0	0	0	0	0	0	0	0	0	0	0	0	0	0	0	0	0	0	0	0	0	0	0	0	0	0	0	0	0	0
ENSG00000058091__CDK14	12	2	0	0	0	0	0	0	0	5	0	0	0	4	1	3	0	0	0	2	0	0	0	2	0	0	0	0	0	0	0	0	0	0	7	0	0	1	6	2	2	6	1	1	0	0	2	2	0
ENSG00000058262__SEC61A1	17	8	0	0	0	0	0	0	1	5	0	0	0	1	0	6	0	0	8	3	0	1	0	2	0	0	0	0	0	0	0	0	8	0	5	0	1	1	2	0	5	0	1	8	0	0	0	6	0
ENSG00000058272__PPP1R12A	25.1	11	0	0	0	0	0	0	5	9	0	0	0	2	1	8	0	2	1	1	0	0	1	2	1	0	0	0	0	0	0	0	6	0	7	0	0	2	2	1	5	1	1	3	0	0	6	1	0
ENSG00000058404__CAMK2B	56.4	4	1	0	0	0	0	0	1	37.2	0	0	0	3	0	55.4	0	1	6	9	0	2	0	5	0	0	0	0	0	0	0	0	30.1	0	31.1	0	5	15	4	40.2	47.3	24.1	6	18	0	0	6	4	0
ENSG00000058453__CROCC	0	0	0	0	0	0	0	0	0	0	0	0	0	0	0	0	0	0	0	0	0	0	0	0	0	0	0	0	0	0	0	0	0	0	0	0	0	0	0	0	0	0	0	0	0	0	0	0	0
ENSG00000058600__POLR3E	4	2	0	0	0	0	0	0	0	3	0	0	0	1	0	1	0	2	2	1	0	0	1	1	0	0	0	0	0	1	0	0	1	0	0	0	0	0	0	0	2	1	2	0	0	0	0	0	0
ENSG00000058668__ATP2B4	13	2	0	0	0	0	0	0	1	12	0	0	0	1	0	14	0	2	10	5	0	1	1	2	0	0	0	0	1	0	0	0	4	0	8	0	3	4	1	4	4	2	2	4	0	0	0	4	0
ENSG00000058673__ZC3H11A	0	0	0	0	0	0	0	0	0	0	0	0	0	0	0	0	0	0	0	0	0	0	0	0	0	0	0	0	0	0	0	0	0	0	0	0	0	0	0	0	0	0	0	0	0	0	0	0	0
ENSG00000058673__ZC3H11A-cluster	17	8	0	0	0	0	0	0	0	6	0	0	0	1	0	10	0	1	5	3	0	0	3	0	0	0	0	0	0	0	0	0	2	0	5	0	0	2	1	4	4	1	2	6	0	0	2	2	0
ENSG00000058729__RIOK2	8	1	0	0	0	0	0	0	0	3	0	0	0	0	0	6	0	1	4	0	0	2	0	0	0	0	0	0	0	0	0	0	2	0	0	0	0	1	1	3	1	4	0	6	0	0	1	2	0
ENSG00000058799__YIPF1	1	0	0	0	0	0	0	0	0	0	0	0	0	0	0	1	0	0	0	0	0	0	0	0	0	0	0	0	0	0	0	0	1	0	0	0	0	0	0	0	0	0	0	0	0	0	0	0	0
ENSG00000058804__NDC1	15	2	0	0	0	0	0	0	1	3	0	0	0	1	2	4	0	3	1	0	0	0	3	0	0	0	0	0	0	0	0	0	2	0	3	0	1	6	2	2	1	1	2	3	0	0	1	5	0
ENSG00000058866__DGKG	0	0	0	0	0	0	0	0	0	0	0	0	0	0	0	0	0	0	0	0	0	0	0	0	0	0	0	0	0	0	0	0	0	0	0	0	0	0	0	0	0	0	0	0	0	0	0	0	0
ENSG00000059122__FLYWCH1	4	1	0	0	0	0	0	0	0	1	0	0	0	0	0	0	0	0	1	1	0	0	0	0	0	0	0	0	0	0	0	0	0	0	0	0	0	0	0	0	0	2	0	0	0	0	0	0	0
ENSG00000059145__UNKL	9	5	0	0	0	0	0	0	2	6	0	0	0	1	1	4	0	0	1	5	0	0	1	0	0	0	0	0	0	0	0	0	1	0	2	0	0	3	3	6	1	3	1	2	0	0	0	1	0
ENSG00000059377__TBXAS1	6	4	0	0	0	0	0	0	0	1	0	0	0	0	0	2	0	0	2	1	0	0	0	1	0	0	0	0	0	0	0	0	1	0	1	0	0	1	2	2	3	8	0	3	0	0	3	1	0
ENSG00000059378__PARP12	12	7	0	0	0	0	0	0	3	6	0	0	0	3	3	3	0	0	1	0	0	0	0	6	0	0	0	0	0	1	0	0	2	0	5	0	0	0	3	0	13	1	0	3	0	0	1	2	0
ENSG00000059573__ALDH18A1	2	0	0	0	0	0	0	0	0	1	0	0	0	0	0	3	0	0	1	0	0	0	0	0	0	0	0	0	0	0	0	0	0	0	2	0	0	1	2	0	2	0	0	1	0	0	0	0	0
ENSG00000059588__TARBP1	9	2	0	0	0	0	0	0	0	3	0	0	0	0	0	10	0	0	2	0	0	1	0	0	0	0	0	0	0	0	0	0	2	0	3	0	0	0	0	0	3	6	0	1	0	0	0	1	0
ENSG00000059691__GATB	3	0	0	0	0	0	0	0	0	1	0	0	0	0	0	1	0	0	0	2	0	0	0	0	0	0	0	0	0	0	0	0	1	0	0	0	0	0	0	2	0	3	0	0	0	0	0	1	0
ENSG00000059728__MXD1	0	0	0	0	0	0	0	0	0	0	0	0	0	0	0	0	0	0	0	0	0	0	0	0	0	0	0	0	0	0	0	0	0	0	1	0	0	0	0	0	0	0	1	0	0	0	0	0	0
ENSG00000059728__MXD1-cluster	1	1	0	0	0	0	0	0	0	0	0	0	0	0	0	0	0	0	0	0	0	0	0	1	0	0	0	0	0	0	0	0	0	0	0	0	0	0	0	0	1	0	0	0	0	0	0	0	0
ENSG00000059758__CDK17	11	5	0	0	0	0	0	0	1	3	0	0	0	0	0	0	0	0	0	1	0	1	0	4	0	0	0	0	0	0	0	0	0	0	1	0	2	2	1	2	1	1	1	0	0	0	4	0	0
ENSG00000059769__DNAJC25	2	3	0	0	0	0	0	0	0	2	0	0	0	0	0	0	0	1	0	2	0	0	1	1	0	0	0	0	0	0	0	0	0	0	0	0	0	0	0	0	0	3	1	1	0	0	0	1	0
ENSG00000059769__DNAJC25-cluster	9	10	0	0	0	0	0	0	0	7	0	0	0	2	0	6	0	2	5	3	0	3	1	3	0	0	0	0	0	0	0	0	3	0	5	0	2	4	5	2	2	5	3	9	0	0	3	2	0
ENSG00000059804__SLC2A3	15	7	0	0	0	0	0	0	0	1	0	1	0	1	0	0	0	3	1	60.4	0	0	0	1	0	0	0	0	1	0	0	0	7	0	1	0	1	0	4	0	0	2	1	3	0	0	0	0	0
ENSG00000059915__PSD	0	0	0	0	0	0	0	0	0	0	0	0	0	0	0	0	0	0	0	0	0	0	0	0	0	0	0	0	0	0	0	0	0	0	0	0	0	0	0	0	0	0	0	0	0	0	0	0	0
ENSG00000060069__CTDP1	0	4	0	0	0	0	0	0	0	2	0	0	0	0	0	0	0	1	2	1	0	0	0	0	0	0	0	0	0	0	0	0	0	0	0	0	0	0	1	0	0	0	1	1	0	0	1	1	0
ENSG00000060138__YBX3	11	2	0	0	0	0	0	0	0	4	0	0	0	0	0	4	0	0	4	0	0	0	0	3	0	0	0	0	0	0	0	0	1	0	1	0	0	3	0	0	3	3	4	4	0	0	0	0	0
ENSG00000060237__WNK1	9	3	0	0	0	0	0	0	0	2	0	0	0	2	0	5	0	0	1	4	0	0	1	2	0	0	0	0	0	0	0	0	1	0	1	0	1	1	1	2	0	1	1	0	0	0	1	3	0
ENSG00000060303__RPS17P5	0	0	0	0	0	0	0	0	0	0	0	0	0	0	0	0	0	0	0	0	0	0	0	0	0	0	0	0	0	0	0	0	0	0	0	0	0	0	0	0	0	0	0	1	0	0	0	0	0
ENSG00000060339__CCAR1	32.1	9	0	0	0	0	0	0	1	16	0	0	0	3	3	9	0	2	8	2	0	1	2	4	0	0	0	0	0	0	0	0	7	0	4	0	3	7	9	15	3	5	3	7	0	0	7	11	0
ENSG00000060491__OGFR	0	0	0	0	0	0	0	0	0	1	0	0	0	0	0	0	0	0	1	1	0	0	0	0	0	0	0	0	0	0	0	0	1	0	2	0	0	1	1	0	0	1	1	10	0	0	0	6	0
ENSG00000060642__PIGV	1	0	0	0	0	0	0	0	0	0	0	0	0	0	0	3	0	0	0	0	0	0	0	1	0	0	0	0	0	0	0	0	0	0	0	0	0	1	0	0	0	4	0	1	0	0	0	0	0
ENSG00000060656__PTPRU	2	1	0	0	0	0	0	0	0	0	0	0	0	0	0	0	0	0	0	7	0	1	0	1	0	0	0	0	0	0	0	0	0	0	0	0	0	0	1	0	0	1	2	0	0	0	0	0	0
ENSG00000060688__SNRNP40	3	0	0	0	0	0	0	0	0	2	0	0	0	2	1	0	0	0	1	0	0	0	0	0	0	0	0	0	0	0	0	0	1	0	1	0	0	1	3	1	0	0	0	0	0	0	0	0	0
ENSG00000060709__RIMBP2	0	0	0	0	0	0	0	0	0	0	0	0	0	0	0	0	0	0	0	0	0	0	0	0	0	0	0	0	0	0	0	0	0	0	0	0	0	0	0	0	0	0	0	0	0	0	0	0	0
ENSG00000060718__COL11A1	0	0	0	0	0	0	0	0	0	0	0	0	0	0	0	0	0	0	0	0	0	0	0	0	0	0	0	0	0	0	0	0	0	0	0	0	0	0	0	0	0	0	0	0	0	0	0	0	0
ENSG00000060749__QSER1	6	3	0	0	0	0	0	0	2	1	0	0	0	0	1	2	0	0	0	0	0	0	0	0	0	0	0	0	0	0	0	0	0	0	5	0	0	1	0	2	2	0	2	1	0	0	0	0	0
ENSG00000060762__MPC1	2	3	0	0	0	0	0	0	1	0	0	0	0	0	0	1	0	0	1	1	0	0	0	1	0	0	0	0	0	0	0	0	0	0	0	0	1	0	0	0	0	1	1	0	0	0	0	1	0
ENSG00000060971__ACAA1	1	2	0	0	0	0	0	0	0	3	0	0	0	0	0	0	0	0	1	1	0	0	0	1	0	0	0	0	0	0	0	0	0	0	2	0	0	1	0	0	0	0	0	0	0	0	0	1	0
ENSG00000060982__BCAT1	0	0	0	0	0	0	0	0	0	0	0	0	0	0	0	1	0	0	0	3	0	0	0	0	0	0	0	0	0	0	0	0	0	0	0	0	0	0	0	0	0	0	0	0	0	0	0	0	0
ENSG00000061273__HDAC7	1	1	0	0	0	0	0	0	1	0	0	0	0	0	0	2	0	0	0	1	0	0	0	0	0	0	0	0	0	0	0	0	0	0	1	0	0	1	0	3	0	0	1	0	0	0	0	0	0
ENSG00000061337__LZTS1	10	0	0	0	0	0	0	0	0	1	0	0	0	0	0	3	0	0	2	0	0	1	1	1	0	0	0	0	0	0	0	0	0	0	2	0	0	0	0	4	0	0	0	0	0	0	0	4	0
ENSG00000061455__PRDM6	1	0	0	0	0	0	0	0	0	0	0	0	0	0	0	0	0	0	0	0	0	0	0	0	0	0	0	0	0	0	0	0	0	0	0	0	0	0	0	0	0	0	0	0	0	0	0	0	0
ENSG00000061656__SPAG4	0	0	0	0	0	0	0	0	0	0	0	0	0	0	0	0	0	0	0	0	0	0	0	0	0	0	0	0	0	0	0	0	0	0	0	0	0	0	0	0	0	0	0	0	0	0	0	0	0
ENSG00000061676__NCKAP1	17	18	0	0	0	0	0	0	1	6	0	0	0	2	6	5	0	6	6	2	0	1	1	5	0	0	0	0	0	0	0	0	6	0	3	0	3	0	2	4	4	0	6	7	0	0	1	4	0
ENSG00000061794__MRPS35	5	3	0	0	0	0	0	0	1	4	0	0	0	1	1	5	0	1	3	3	0	1	1	2	0	0	0	0	0	0	0	0	3	0	6	0	0	0	1	1	0	1	0	6	0	0	0	0	0
ENSG00000061936__SFSWAP	0	0	0	0	0	0	0	0	0	1	0	0	0	0	1	1	0	0	1	4	0	1	2	2	0	0	0	0	0	0	0	0	0	0	4	0	0	3	5	1	2	3	2	3	0	0	4	0	0
ENSG00000061938__TNK2	4	0	0	0	0	0	0	0	0	2	0	0	0	0	0	3	0	0	2	0	0	0	0	0	0	0	0	0	0	0	0	0	1	0	1	0	0	1	0	0	1	0	0	0	0	0	0	2	0
ENSG00000061987__MON2	5	1	0	0	0	0	0	0	0	1	0	0	0	0	0	1	1	1	1	0	0	0	0	1	0	0	0	0	0	0	0	0	0	0	0	0	0	1	2	1	0	1	0	0	0	0	0	0	0
ENSG00000062038__CDH3	0	0	0	0	0	0	0	0	0	0	0	0	0	0	0	0	0	0	0	0	0	0	0	0	0	0	0	0	0	0	0	0	0	0	0	0	0	0	0	0	0	0	0	0	0	0	0	2	0
ENSG00000062194__GPBP1	18	5	0	0	0	0	0	0	3	6	0	0	0	2	1	4	0	1	6	4	0	0	1	0	0	0	0	0	0	0	0	0	4	0	9	0	0	3	3	5	4	4	0	2	0	0	6	2	1
ENSG00000062282__DGAT2	0	0	0	0	0	0	0	0	0	0	0	0	0	0	0	0	0	0	0	0	0	0	0	0	0	0	0	0	0	0	0	0	0	0	0	0	0	1	0	0	0	0	0	0	0	0	0	0	0
ENSG00000062370__ZNF112	0	0	0	0	0	0	0	0	0	0	0	0	0	2	0	0	0	0	0	0	0	0	0	0	0	0	0	0	0	0	0	0	0	0	1	0	0	0	0	0	2	0	0	0	0	0	0	1	0
ENSG00000062485__CS	27.1	13	0	0	0	0	0	0	2	9	0	0	0	2	0	3	0	1	7	2	0	0	4	3	0	0	0	0	0	0	0	0	5	0	9	0	5	8	13	3	11	6	3	6	0	0	2	9	0
ENSG00000062485__CS-cluster	3	4	0	0	0	0	0	0	0	0	0	0	0	2	2	0	0	1	2	1	0	1	2	0	0	0	0	0	0	0	0	0	3	0	5	0	1	1	4	0	4	0	3	2	0	0	0	0	0
ENSG00000062524__LTK	1	0	0	0	0	0	0	0	1	0	0	0	0	0	0	0	0	0	0	4	0	1	0	0	0	0	0	0	0	0	0	0	1	0	0	0	0	0	0	0	0	0	1	0	0	0	0	0	0
ENSG00000062598__ELMO2	4	3	0	0	0	0	0	0	2	0	0	0	0	1	0	2	0	0	1	3	0	0	0	1	0	0	0	0	0	0	0	0	0	0	0	0	0	1	0	3	3	0	0	2	0	0	0	5	0
ENSG00000062650__WAPL	10	1	0	0	0	0	0	0	0	2	0	0	0	2	1	0	0	1	4	0	0	0	0	5	0	0	0	0	0	0	0	0	3	0	2	0	1	1	0	5	1	2	1	1	0	0	1	4	0
ENSG00000062716__VMP1	21.1	2	0	0	0	0	0	0	3	0	0	0	0	0	0	3	0	2	1	2	0	1	0	4	0	0	0	0	0	0	0	0	8	0	2	0	1	7	2	9	0	3	0	0	0	0	1	4	0
ENSG00000062725__APPBP2	29.1	16	0	0	0	0	0	0	3	9	0	0	0	1	0	7	0	2	4	6	0	1	0	5	0	0	0	0	1	0	0	0	3	0	9	0	2	3	2	5	7	3	6	10	0	0	1	5	0
ENSG00000062822__POLD1	0	1	0	0	0	0	0	0	0	0	0	0	0	0	0	1	0	0	1	0	0	0	0	0	0	0	0	0	0	0	0	0	0	0	0	0	0	1	0	0	0	1	0	1	0	0	0	2	0
ENSG00000062822__POLD1-cluster	1	0	0	0	0	0	0	0	0	0	0	0	0	0	0	1	0	0	1	0	0	0	0	1	0	0	0	0	0	0	0	0	0	0	0	0	0	1	0	0	0	2	0	1	0	0	0	0	0
ENSG00000063015__SEZ6	0	0	0	0	0	0	0	0	0	0	0	0	0	0	0	0	0	0	0	0	0	0	0	0	0	0	0	0	0	0	0	0	0	0	0	0	0	0	0	0	0	0	0	0	0	0	0	0	0
ENSG00000063046__EIF4B	59.4	28.1	0	0	0	0	0	0	4	32.1	0	0	0	6	1	18	1	2	13	2	0	1	1	4	0	0	0	0	0	0	0	0	13	0	18	0	1	11	22.1	17	18	9	8	28.1	0	0	10	5	0
ENSG00000063127__SLC6A16	0	0	0	0	0	0	0	0	0	0	0	0	0	0	0	0	0	0	0	0	0	0	0	0	0	0	0	0	0	0	0	0	0	0	0	0	0	0	0	0	0	0	0	0	0	0	0	0	0
ENSG00000063169__GLTSCR1	4	0	0	0	0	0	0	0	0	0	0	0	0	1	0	1	0	0	1	2	0	0	0	1	0	0	0	0	0	0	0	0	3	0	1	0	0	1	0	0	0	5	0	2	0	0	0	3	0
ENSG00000063176__SPHK2	0	0	0	0	0	0	0	0	0	0	0	0	0	0	0	0	0	0	0	2	0	0	0	0	0	0	0	0	0	0	0	0	0	0	0	0	0	0	0	0	0	0	0	0	0	0	2	0	0
ENSG00000063177__RPL18	66.5	56.4	0	0	0	0	0	0	2	41.2	0	5	0	8	0	15	0	2	15	5	0	1	3	13	0	0	0	0	0	0	0	0	18	0	19	0	1	12	14	14	22.1	38.2	12	50.3	1	0	13	10	0
ENSG00000063180__CA11	10	1	0	0	0	0	0	0	0	0	0	0	0	2	0	2	0	0	0	2	0	0	1	3	0	0	0	0	0	0	0	0	1	0	2	0	0	0	1	1	2	3	0	3	0	0	1	0	0
ENSG00000063241__ISOC2	3	1	0	0	0	0	0	0	0	3	0	0	0	0	0	3	0	0	0	1	0	0	0	0	0	0	0	0	0	0	0	0	3	0	2	0	0	0	2	1	1	0	0	2	0	0	3	0	0
ENSG00000063244__U2AF2	20	3	0	0	0	0	0	0	1	8	0	0	0	0	0	3	0	0	0	5	0	0	1	1	0	0	0	0	0	0	0	0	3	0	5	0	0	3	6	5	3	8	4	5	0	4	2	4	0
ENSG00000063245__EPN1	12	1	0	0	0	0	0	0	0	5	0	0	0	0	1	3	0	0	2	6	0	0	1	1	0	0	0	0	0	0	0	0	4	0	4	0	1	2	0	3	3	3	1	2	0	0	1	10	0
ENSG00000063322__MED29	4	5	0	0	0	0	0	0	1	2	0	0	0	1	0	1	0	0	0	1	0	1	0	0	0	0	0	0	0	0	0	0	2	0	0	0	0	1	0	1	0	2	1	1	0	0	1	2	0
ENSG00000063438__AHRR	8	1	0	0	0	0	0	0	0	4	0	0	0	2	0	1	0	0	4	0	0	0	1	0	1	0	0	0	0	0	0	0	9	0	4	0	0	4	1	1	3	12	1	8	0	0	0	0	0
ENSG00000063438__AHRR-cluster	2	0	0	0	0	0	0	0	0	0	0	0	0	0	0	0	0	0	0	0	0	0	0	0	0	0	0	0	0	0	0	0	0	0	0	0	0	0	0	0	0	0	0	0	0	0	0	0	0
ENSG00000063587__ZNF275	6	1	0	0	0	0	0	0	0	2	0	0	0	0	0	4	0	0	1	0	0	0	0	0	0	0	0	0	0	0	0	0	0	0	3	0	0	2	0	1	0	1	2	1	0	0	0	0	0
ENSG00000063601__MTMR1	4	0	0	0	0	0	0	0	0	0	0	0	0	0	0	2	0	0	0	0	0	0	0	1	0	0	0	0	0	0	0	0	2	0	0	0	1	0	0	0	1	0	0	1	0	0	0	1	0
ENSG00000063660__GPC1	2	2	0	0	0	0	0	0	0	0	0	0	0	0	0	0	0	0	6	5	0	0	0	0	0	0	0	0	1	0	0	0	0	0	0	0	0	5	1	1	0	0	0	1	0	0	0	2	0
ENSG00000063761__ADCK1	1	0	0	0	0	0	0	0	0	0	0	0	0	0	0	0	0	0	0	0	0	0	0	0	0	0	0	0	0	0	0	0	0	0	0	0	0	0	0	0	1	0	0	0	0	0	0	0	0
ENSG00000063854__HAGH	12	2	0	0	0	0	0	0	0	4	0	0	0	0	0	2	0	0	1	5	0	0	1	4	0	0	0	0	0	0	0	0	5	0	2	0	1	5	1	5	2	3	2	3	0	0	0	4	0
ENSG00000063978__RNF4	2	3	0	0	0	0	0	0	2	3	0	1	0	0	0	1	0	0	0	0	0	0	0	0	0	0	0	0	0	0	0	0	2	0	1	0	0	3	2	2	3	4	1	3	0	0	1	0	0
ENSG00000063978__RNF4-cluster	0	0	0	0	0	0	0	0	0	0	0	0	0	0	0	0	0	0	0	0	0	0	0	0	0	0	0	0	0	0	0	0	0	0	0	0	0	0	0	0	0	0	0	0	0	0	0	0	0
ENSG00000064012__CASP8	3	1	0	0	0	0	0	0	0	0	0	0	0	1	0	0	0	0	0	0	0	0	0	0	0	0	0	0	0	0	0	0	0	0	1	0	0	1	0	0	0	0	0	0	0	0	0	0	0
ENSG00000064042__LIMCH1	54.4	5	0	0	0	0	0	0	0	52.3	0	0	0	1	0	12	0	1	4	20	0	0	1	13	0	0	0	0	0	0	0	0	7	0	0	0	12	31.1	7	17	7	21.1	4	11	0	0	0	5	0
ENSG00000064102__INTS13	2	1	0	0	0	0	0	0	0	4	0	0	0	0	0	2	0	1	1	0	0	0	1	0	0	0	0	0	0	0	0	0	0	0	0	0	0	0	0	0	0	0	0	0	0	0	0	0	0
ENSG00000064115__TM7SF3	9	2	0	0	0	0	0	0	0	7	0	0	0	0	0	0	0	0	2	6	0	0	1	2	0	0	0	0	0	0	0	0	5	0	4	0	2	2	0	3	4	1	4	2	0	0	1	0	0
ENSG00000064195__DLX3	0	0	0	0	0	0	0	0	0	0	0	0	0	0	0	0	0	0	0	1	0	0	0	0	0	0	0	0	0	0	0	0	0	0	0	0	0	0	0	0	0	0	0	0	0	0	0	0	0
ENSG00000064199__SPA17	5	1	0	0	0	0	0	0	0	1	0	0	0	0	1	1	0	0	1	0	0	0	0	1	0	0	0	0	0	0	0	0	1	0	0	0	2	0	2	2	0	0	2	2	0	0	0	0	0
ENSG00000064205__WISP2	0	0	0	0	0	0	0	0	0	0	0	0	0	0	0	0	0	0	0	0	0	0	0	0	0	0	0	0	0	0	0	0	0	0	0	0	0	0	0	0	0	1	0	0	0	0	0	0	0
ENSG00000064218__DMRT3	0	0	0	0	0	0	0	0	0	0	0	0	0	0	0	0	0	0	0	0	0	0	0	0	0	0	0	0	0	0	0	0	0	0	0	0	0	0	0	0	0	0	0	0	0	0	0	0	0
ENSG00000064225__ST3GAL6	1	0	0	0	0	0	0	0	0	2	0	0	0	0	0	0	0	0	0	0	0	0	0	0	0	0	0	0	0	0	0	0	0	0	0	0	0	0	0	0	0	0	0	0	0	0	0	0	0
ENSG00000064270__ATP2C2	1	0	0	0	0	0	0	0	0	0	0	0	0	0	0	0	0	0	0	0	0	0	0	0	0	0	0	0	0	0	0	0	0	0	0	0	0	0	0	0	0	0	0	0	0	0	0	0	0
ENSG00000064309__CDON	2	0	0	0	0	0	0	0	0	0	0	0	0	0	0	0	0	0	0	0	0	0	0	0	0	0	0	0	0	0	0	0	0	0	0	0	0	0	0	0	0	0	0	0	0	0	0	0	0
ENSG00000064313__TAF2	5	2	0	0	0	0	0	0	0	12	0	0	0	1	0	0	0	0	4	3	0	0	0	0	0	0	0	0	0	0	0	0	0	0	1	0	0	3	1	1	1	0	0	2	0	0	1	0	0
ENSG00000064393__HIPK2	77.7	38.2	0	0	0	0	0	0	5	40.2	0	0	1	9	2	33.1	0	0	26.1	7	0	7	7	16	0	0	0	0	0	0	0	0	26.1	0	10	0	0	5	9	16	30.1	66.5	12	39.2	0	0	7	44.2	0
ENSG00000064419__TNPO3	11	2	0	0	0	0	0	0	1	3	0	0	0	0	0	0	0	0	3	1	0	0	0	0	0	0	0	0	0	0	0	0	0	0	1	0	0	0	0	2	0	4	0	1	0	0	1	0	0
ENSG00000064490__RFXANK	1	0	0	0	0	0	0	0	1	2	0	0	0	0	0	3	0	0	1	0	0	0	1	1	0	0	0	0	0	0	0	0	1	0	2	0	0	2	2	2	0	0	1	2	0	0	0	0	0
ENSG00000064545__TMEM161A	4	2	0	0	0	0	0	0	0	2	0	0	0	0	0	2	0	0	1	0	0	1	0	0	0	0	0	0	0	0	0	0	1	0	3	0	0	1	1	1	2	5	0	2	0	0	1	3	0
ENSG00000064547__LPAR2	2	1	0	0	0	0	0	0	0	4	0	0	0	0	0	3	0	1	0	0	0	0	0	0	0	0	0	0	0	0	0	0	0	0	4	0	0	0	1	1	0	0	0	1	0	0	0	0	0
ENSG00000064601__CTSA	5	1	1	0	0	0	0	0	2	0	0	0	0	0	0	2	0	1	5	5	0	0	0	0	0	0	0	0	0	0	0	0	5	0	4	0	0	1	3	4	4	3	2	3	0	0	0	3	0
ENSG00000064607__SUGP2	15	7	0	0	0	0	0	0	0	19	0	1	0	1	1	8	0	0	3	1	0	0	0	0	0	0	0	0	0	0	0	0	7	0	3	0	0	10	3	7	9	8	1	8	0	0	1	8	0
ENSG00000064651__SLC12A2	4	2	1	0	0	0	0	0	1	2	0	0	0	0	1	2	0	3	0	2	0	0	0	0	0	0	0	0	0	0	0	0	2	0	4	0	0	6	1	2	0	0	2	5	0	0	0	2	0
ENSG00000064652__SNX24	2	0	0	0	0	0	0	0	0	5	0	0	0	0	0	2	0	0	0	1	0	0	0	0	0	0	0	0	0	0	0	0	1	0	1	0	0	0	0	0	0	0	1	1	0	0	0	0	0
ENSG00000064655__EYA2	0	0	0	0	0	0	0	0	0	0	0	0	0	0	0	0	0	0	0	0	0	0	0	0	0	0	0	0	0	0	0	0	0	0	0	0	0	0	0	0	0	0	0	1	0	0	0	0	0
ENSG00000064666__CNN2	7	2	1	0	0	0	0	0	1	4	0	0	0	0	0	2	0	0	7	1	0	1	1	0	0	0	0	0	0	0	0	0	4	0	0	0	0	0	1	0	3	1	3	0	0	0	2	1	0
ENSG00000064687__ABCA7	2	0	0	0	0	0	0	0	1	0	0	0	0	0	0	0	0	0	3	0	0	0	0	1	0	0	0	0	0	0	0	0	0	0	0	0	0	1	1	0	0	0	0	1	0	0	0	0	0
ENSG00000064692__SNCAIP	3	0	0	0	0	0	0	0	1	1	0	0	0	0	0	0	0	0	0	2	0	0	0	0	0	0	0	0	0	0	0	0	0	0	0	0	0	0	1	0	0	0	0	2	0	0	0	0	0
ENSG00000064703__DDX20	3	5	0	0	0	0	0	0	0	2	0	0	0	1	0	5	0	0	2	1	0	0	0	3	0	0	0	0	0	0	0	0	0	0	2	0	0	0	0	1	2	7	0	5	0	0	1	1	0
ENSG00000064726__BTBD1	3	1	0	0	0	0	0	0	0	2	0	0	0	0	0	0	0	0	1	3	0	1	0	0	0	0	0	0	0	0	0	0	1	0	2	0	0	1	1	1	2	1	4	2	0	0	0	4	0
ENSG00000064763__FAR2	1	0	0	0	0	0	0	0	0	0	0	0	0	0	0	0	0	0	0	0	0	0	0	0	0	0	0	0	0	0	0	0	0	0	0	0	0	0	0	0	0	0	0	0	0	0	0	0	0
ENSG00000064932__SBNO2	2	0	0	0	0	0	0	0	0	4	0	0	0	0	0	0	0	0	0	0	0	0	0	0	0	0	0	0	0	0	0	0	4	0	0	0	0	2	0	0	0	3	0	0	0	0	1	1	0
ENSG00000064933__PMS1	7	2	0	0	0	0	0	0	0	2	0	0	0	1	0	0	0	0	2	0	0	0	3	0	0	0	0	0	0	0	0	0	2	0	3	0	2	0	2	1	0	0	0	2	0	0	1	1	0
ENSG00000064961__HMG20B	9	4	0	0	0	0	0	0	0	0	0	0	0	0	1	1	0	0	0	0	0	0	0	2	0	0	0	0	0	0	0	0	1	0	7	0	1	2	0	1	3	0	3	0	0	0	0	4	0
ENSG00000064989__CALCRL	0	0	0	0	0	0	0	0	0	0	0	0	0	0	0	0	0	0	0	0	0	0	0	0	0	0	0	0	0	0	0	0	0	0	0	0	0	0	0	0	0	0	0	0	0	0	0	0	0
ENSG00000064995__TAF11	2	6	0	0	0	0	0	0	0	5	0	0	0	1	0	1	0	0	2	1	0	0	1	0	0	0	0	0	0	0	0	0	1	0	0	0	0	3	2	0	2	1	2	6	0	0	0	4	0
ENSG00000064999__ANKS1A	3	1	0	0	0	0	0	0	0	0	0	0	0	0	0	0	0	0	1	1	0	3	0	0	0	0	0	0	0	0	0	0	0	0	1	0	0	0	1	1	1	0	2	0	0	0	2	2	0
ENSG00000065000__AP3D1	20	2	0	0	0	0	0	0	1	7	0	0	0	2	0	12	0	2	7	9	0	1	3	4	0	0	0	0	0	0	0	0	4	0	11	0	2	5	1	9	5	17	4	8	0	0	6	8	0
ENSG00000065029__ZNF76	1	0	0	0	0	0	0	0	0	0	0	0	0	0	0	0	0	0	0	0	0	0	0	0	0	0	0	0	0	0	0	0	0	0	0	0	0	0	0	1	3	0	0	1	0	0	1	0	0
ENSG00000065054__SLC9A3R2	10	4	0	0	0	0	0	0	0	3	0	0	0	2	0	4	0	0	1	0	0	1	0	1	0	0	0	0	0	0	0	0	3	0	0	0	0	3	3	1	2	12	0	7	0	0	2	0	0
ENSG00000065057__NTHL1	2	2	0	0	0	0	0	0	0	1	0	0	0	0	0	1	0	2	0	0	0	0	0	1	0	0	0	0	0	0	0	0	0	0	1	0	0	1	2	0	0	3	0	2	0	0	0	0	0
ENSG00000065060__UHRF1BP1	4	0	0	0	0	0	0	0	0	2	0	0	0	1	0	3	0	0	4	0	0	0	0	0	0	0	0	0	0	0	0	0	0	0	2	0	0	0	0	1	3	2	0	0	0	0	1	1	0
ENSG00000065135__GNAI3	23.1	10	0	0	0	0	0	0	3	8	0	0	0	4	0	7	0	1	3	5	0	0	0	8	0	0	0	0	0	0	0	0	6	0	2	0	0	3	7	9	4	3	2	5	0	1	3	4	0
ENSG00000065150__IPO5	17	7	0	0	0	0	0	0	1	6	0	0	0	0	0	5	0	1	3	0	0	1	1	3	0	0	0	0	0	0	0	0	4	0	8	0	1	1	4	0	5	7	1	8	0	0	2	4	0
ENSG00000065154__OAT	12	4	1	0	0	0	0	0	1	1	0	1	0	1	2	4	0	0	2	5	0	0	1	1	0	0	0	0	0	0	0	0	7	0	2	0	0	1	1	1	1	3	2	13	0	0	0	5	0
ENSG00000065183__WDR3	4	3	0	0	0	0	0	0	1	5	0	0	0	0	2	4	0	0	0	0	0	0	1	0	0	0	0	0	0	0	0	0	5	0	2	0	0	0	6	0	2	3	1	2	1	0	3	4	0
ENSG00000065243__PKN2	6	3	0	0	0	0	0	0	0	3	0	0	0	2	0	5	0	0	1	1	0	0	0	0	0	0	0	0	0	0	0	0	1	0	0	0	0	1	2	0	1	1	0	1	0	0	2	0	0
ENSG00000065268__WDR18	6	1	0	0	0	0	0	0	1	3	0	0	0	0	0	1	0	0	1	1	0	0	0	1	0	0	0	0	0	0	0	0	1	0	3	0	0	0	1	1	2	2	1	2	0	0	0	1	0
ENSG00000065308__TRAM2	3	0	0	0	0	0	0	0	0	0	0	1	0	0	0	0	0	0	0	1	0	0	0	0	0	0	0	0	0	0	0	0	3	0	0	0	0	0	2	0	1	1	0	0	0	0	0	0	0
ENSG00000065320__NTN1	2	0	0	0	0	0	0	0	0	0	0	0	0	0	0	0	0	0	0	0	0	0	0	0	0	0	0	0	0	0	0	0	0	0	0	0	0	1	0	0	0	0	0	0	0	0	0	0	0
ENSG00000065328__MCM10	2	1	0	0	0	0	0	0	0	0	0	0	0	0	0	0	0	0	0	0	0	0	0	0	0	0	0	0	0	0	0	0	0	0	6	0	0	1	1	0	0	0	0	0	0	0	1	0	0
ENSG00000065357__DGKA	1	0	0	0	0	0	0	0	0	1	0	0	0	0	0	1	0	0	0	1	0	0	0	0	0	0	0	0	0	0	0	0	0	0	0	0	0	0	2	0	2	2	0	0	0	0	0	0	0
ENSG00000065361__ERBB3	1	0	0	0	0	0	0	0	0	0	0	0	0	0	0	0	0	0	0	2	0	0	0	0	0	0	0	0	0	0	0	0	0	0	1	0	0	0	0	0	0	0	0	0	0	0	0	0	0
ENSG00000065361__ERBB3-cluster	1	1	0	0	0	0	0	0	0	0	0	0	0	0	0	0	0	0	1	0	0	0	0	0	0	0	0	0	0	0	0	0	0	0	1	0	0	1	1	1	0	2	0	1	0	0	0	1	0
ENSG00000065413__ANKRD44	0	0	0	0	0	0	0	0	0	0	0	0	0	0	0	0	0	0	0	0	0	0	0	0	0	0	0	0	0	0	0	0	0	0	0	0	0	0	0	0	0	0	0	0	0	0	0	0	0
ENSG00000065427__KARS	11	6	0	0	0	0	0	0	0	4	0	0	0	0	0	4	0	1	2	6	0	0	2	0	0	0	0	0	0	0	0	0	2	0	4	0	1	0	5	1	0	8	2	7	0	0	2	4	0
ENSG00000065457__ADAT1	4	2	0	0	0	0	0	0	0	1	0	0	0	0	0	2	0	0	0	0	0	0	1	1	0	0	0	0	0	0	0	0	3	0	3	0	0	3	0	0	0	5	0	1	0	0	0	0	0
ENSG00000065485__PDIA5	4	1	0	0	0	0	0	0	1	4	0	0	0	1	1	0	0	0	2	1	0	0	0	0	0	0	0	0	0	0	0	0	0	0	3	0	0	1	1	1	0	0	0	2	0	0	0	3	0
ENSG00000065485__PDIA5-cluster	0	0	0	0	0	0	0	0	0	0	0	0	0	0	0	1	0	0	0	0	0	0	0	0	0	0	0	0	0	0	0	0	0	0	0	0	0	1	0	0	0	0	0	0	0	0	0	0	0
ENSG00000065491__TBC1D22B	1	3	0	0	0	0	0	0	0	0	0	0	0	0	0	2	0	0	0	1	0	0	0	0	0	0	0	0	0	0	0	0	0	0	0	0	0	0	0	0	1	3	0	0	0	0	0	1	0
ENSG00000065518__NDUFB4	22.1	14	1	0	0	0	0	0	0	26.1	0	0	0	1	0	13	0	0	3	6	0	0	5	9	0	0	0	0	0	0	0	0	3	0	8	0	3	5	4	7	5	5	4	4	0	1	8	4	0
ENSG00000065526__SPEN	8	1	0	0	0	0	0	0	1	3	0	0	0	4	0	2	0	0	2	3	0	0	1	1	0	0	0	0	0	0	0	0	1	0	5	0	0	5	1	4	1	4	1	2	0	0	0	0	0
ENSG00000065534__MYLK	0	0	0	0	0	0	0	0	0	0	0	0	0	0	1	0	0	0	1	0	0	0	0	0	0	0	0	0	0	0	0	0	0	0	0	0	0	2	0	0	0	0	0	0	0	0	1	0	0
ENSG00000065548__ZC3H15	15	8	0	0	0	0	0	0	2	11	0	0	0	2	0	5	0	2	1	4	0	0	3	1	0	0	0	0	0	0	0	0	1	0	2	0	1	0	3	8	4	0	2	3	0	0	0	2	0
ENSG00000065559__MAP2K4	10	0	0	0	0	0	0	0	0	2	0	0	0	1	0	4	0	0	1	2	0	0	1	2	0	0	0	0	0	0	0	0	1	0	1	0	3	2	0	2	3	2	1	3	0	0	1	2	0
ENSG00000065600__TMEM206	1	0	0	0	0	0	0	0	0	0	0	0	0	0	0	0	0	0	0	0	0	0	0	0	0	0	0	0	0	0	0	0	1	0	0	0	0	1	0	0	0	0	0	0	0	0	0	0	0
ENSG00000065613__SLK	14	2	0	0	0	0	0	0	1	11	0	0	0	2	0	0	0	1	2	0	0	0	0	1	0	0	0	0	0	0	0	0	3	0	2	0	0	3	2	6	2	8	2	10	0	0	3	6	0
ENSG00000065615__CYB5R4	0	0	0	0	0	0	0	0	0	0	0	0	0	0	0	1	0	0	0	0	0	0	0	0	0	0	0	0	0	0	0	0	0	0	0	0	0	0	0	0	1	0	0	1	0	0	0	0	0
ENSG00000065621__GSTO2	0	0	0	0	0	0	0	0	0	1	0	0	0	0	0	0	0	0	0	0	0	0	0	0	0	0	0	0	0	0	0	0	0	0	0	0	0	0	0	0	0	0	0	1	0	0	0	0	0
ENSG00000065665__SEC61A2	3	0	0	0	0	0	0	0	0	1	0	0	0	0	1	2	0	1	3	0	0	0	0	0	0	0	0	0	0	0	1	0	1	0	3	0	1	3	0	1	0	1	0	1	0	0	0	1	0
ENSG00000065675__PRKCQ	0	0	0	0	0	0	0	0	0	2	0	0	0	0	0	0	0	0	0	0	0	0	0	0	0	0	0	0	0	0	0	0	0	0	1	0	1	0	0	2	0	1	1	0	0	0	0	0	0
ENSG00000065717__TLE2	7	2	0	0	0	0	0	0	0	1	0	0	0	1	0	2	0	0	0	0	0	2	1	2	0	0	0	0	0	0	0	0	5	0	7	0	0	5	1	4	2	3	2	3	0	0	1	2	0
ENSG00000065802__ASB1	7	2	0	0	0	0	0	0	0	1	0	0	0	3	0	2	0	0	1	5	0	0	1	0	0	0	0	0	0	0	0	0	10	0	0	0	0	4	1	1	5	0	0	7	0	0	2	1	0
ENSG00000065809__FAM107B	11	2	1	0	0	0	0	0	1	2	0	0	0	0	0	3	0	1	0	10	0	1	1	3	0	0	0	0	0	0	0	0	1	0	0	0	0	0	1	3	0	2	4	5	0	0	5	3	0
ENSG00000065833__ME1	0	0	0	0	0	0	0	0	0	0	0	0	0	0	0	0	0	0	0	0	0	0	0	0	0	0	0	0	0	0	0	0	0	0	0	0	0	0	0	0	0	0	0	0	0	0	0	0	0
ENSG00000065882__TBC1D1	0	3	0	0	0	0	0	0	0	0	0	0	0	0	0	1	0	0	0	0	0	0	0	0	0	0	0	0	0	0	0	0	0	0	0	0	0	2	0	1	0	3	1	0	0	0	0	1	0
ENSG00000065883__CDK13	6	2	0	0	0	0	0	0	0	1	0	0	0	0	0	4	0	0	0	1	0	1	2	1	0	0	0	0	0	0	0	0	5	0	0	0	0	2	1	0	1	1	0	2	0	0	1	7	0
ENSG00000065911__MTHFD2	20	5	0	0	0	0	0	0	0	7	0	1	1	3	0	4	1	0	1	0	0	0	0	2	0	0	0	0	0	0	0	0	2	0	14	0	0	4	3	1	3	0	3	7	0	0	1	5	0
ENSG00000065923__SLC9A7	3	0	0	0	0	0	0	0	0	0	0	0	0	0	0	0	0	0	0	0	0	0	0	0	0	0	0	0	0	0	0	0	0	0	0	0	0	0	0	0	0	0	0	0	0	0	0	1	0
ENSG00000065970__FOXJ2	3	0	0	0	0	0	0	0	0	2	0	0	0	1	0	1	0	0	0	0	0	0	0	0	0	0	0	0	0	0	0	0	0	0	0	0	2	0	1	0	2	2	1	1	0	0	0	0	0
ENSG00000065978__YBX1	96.1	35.2	0	0	0	0	0	0	5	42.2	0	0	0	3	0	25.1	0	6	24.1	27.1	0	0	6	15	0	0	0	0	0	0	0	0	21.1	0	23.1	0	6	21.1	23.1	28.1	20	29.1	12	38.2	2	0	14	14	0
ENSG00000065989__PDE4A	4	4	0	0	0	0	0	0	0	0	0	0	0	0	0	1	0	0	0	1	0	0	0	0	0	0	0	0	0	0	0	0	1	0	3	0	0	1	1	0	0	3	0	1	0	0	0	1	0
ENSG00000066027__PPP2R5A	2	5	0	0	0	0	0	0	0	0	0	0	0	1	0	4	0	0	1	2	0	0	0	2	0	0	0	0	0	0	0	0	1	0	1	0	1	0	1	2	2	1	1	1	1	0	1	0	0
ENSG00000066044__ELAVL1	26.1	11	0	0	0	0	0	0	0	13	0	0	0	0	0	5	0	1	6	3	0	1	2	2	0	0	0	0	0	0	0	0	2	0	10	0	0	7	5	7	9	4	4	19	0	0	5	12	1
ENSG00000066084__DIP2B	5	4	0	0	0	0	0	0	1	5	0	0	0	0	2	3	0	1	2	2	0	0	1	1	0	0	0	0	0	0	0	0	3	0	0	0	2	0	2	2	2	2	4	5	0	0	1	0	0
ENSG00000066117__SMARCD1	4	1	0	0	0	0	0	0	0	0	0	1	0	0	0	2	0	0	0	1	0	0	0	0	0	0	0	0	0	0	0	0	3	0	3	0	2	0	3	6	4	0	0	2	0	0	2	1	0
ENSG00000066135__KDM4A	3	0	0	0	0	0	0	0	0	3	0	0	0	2	0	1	0	0	1	0	0	0	0	1	0	0	0	0	0	0	0	0	1	0	2	0	0	0	0	1	0	2	0	0	0	0	0	0	0
ENSG00000066136__NFYC	21.1	7	0	0	0	0	0	0	2	5	0	0	0	2	0	7	0	1	4	1	0	2	2	1	0	0	0	0	0	0	0	0	3	0	7	0	1	1	0	5	5	2	3	4	0	0	4	3	0
ENSG00000066185__ZMYND12	0	0	0	0	0	0	0	0	0	0	0	0	0	0	0	0	0	0	0	0	0	0	0	0	0	0	0	0	0	0	0	0	0	0	0	0	0	0	0	0	0	0	0	0	0	0	0	1	0
ENSG00000066230__SLC9A3	0	0	0	0	0	0	0	0	0	0	0	0	0	0	0	0	0	0	1	1	0	0	0	0	0	0	0	0	0	0	0	0	0	0	0	0	0	0	0	0	0	0	0	0	0	0	1	0	0
ENSG00000066248__NGEF	0	0	0	0	0	0	0	0	0	0	0	0	0	0	0	0	0	0	0	0	0	0	0	0	0	0	0	0	0	0	0	0	0	0	0	0	0	0	0	0	0	0	0	0	0	0	0	0	0
ENSG00000066279__ASPM	12	0	0	0	0	0	0	0	0	0	0	0	0	0	5	0	0	0	0	1	0	0	0	0	0	0	0	0	0	0	0	0	0	0	1	0	1	4	0	29.1	0	0	4	0	0	0	0	0	0
ENSG00000066322__ELOVL1	15	4	0	0	0	0	0	0	3	6	0	1	0	2	0	2	0	0	9	6	0	1	0	1	0	0	0	0	0	0	0	0	9	0	5	0	1	5	1	5	4	6	1	4	0	0	2	3	0
ENSG00000066379__ZNRD1	1	0	0	0	0	0	0	0	0	0	0	0	0	2	0	0	0	0	0	2	0	0	0	0	0	0	0	0	0	0	0	0	0	0	2	0	0	1	1	3	1	0	0	5	0	0	1	0	0
ENSG00000066382__MPPED2	0	0	0	0	0	0	0	0	0	0	0	0	0	0	0	0	0	0	0	0	0	0	0	0	0	0	0	0	0	0	0	0	0	0	0	0	0	0	0	0	0	0	0	0	0	0	0	0	0
ENSG00000066405__CLDN18	5	1	0	0	0	0	0	0	0	10	0	0	0	0	0	2	0	1	0	2	0	3	0	0	0	0	0	0	0	0	0	0	0	0	5	0	0	0	3	1	2	2	1	1	0	0	0	11	0
ENSG00000066422__ZBTB11	7	1	0	0	0	0	0	0	0	7	0	0	0	0	0	0	0	3	1	1	0	1	0	1	0	0	0	0	0	0	0	0	5	0	0	0	1	0	0	1	0	3	1	7	0	0	0	0	0
ENSG00000066427__ATXN3	4	1	0	0	0	0	0	0	0	1	0	0	0	1	0	2	0	0	0	1	0	0	1	0	0	0	0	0	0	0	0	0	0	0	1	0	0	1	0	1	3	4	2	1	0	0	0	2	0
ENSG00000066427__ATXN3-cluster	1	0	0	0	0	0	0	0	0	0	0	0	0	0	0	0	0	0	0	0	0	0	0	0	0	0	0	0	0	0	0	0	0	0	0	0	0	0	0	0	0	0	0	0	0	0	0	0	0
ENSG00000066455__GOLGA5	1	0	0	0	0	0	0	0	0	1	0	0	0	0	0	0	0	0	0	2	0	0	0	2	0	0	0	0	0	0	0	0	0	0	0	0	0	0	1	0	1	1	0	0	0	0	2	2	0
ENSG00000066468__FGFR2	8	0	0	0	0	0	0	2	1	7	0	0	0	0	0	1	0	0	2	8	0	0	0	0	0	0	0	0	0	0	0	0	2	0	2	0	0	3	2	2	0	2	0	0	0	0	1	5	0
ENSG00000066557__LRRC40	2	2	0	0	0	0	0	0	1	3	0	0	0	0	0	0	0	0	0	0	0	0	1	0	0	0	0	0	0	0	0	0	0	0	0	0	0	1	0	0	0	3	0	0	0	0	0	0	0
ENSG00000066583__ISOC1	3	6	0	0	0	0	0	0	0	4	0	0	0	3	0	1	0	0	0	2	0	0	0	1	0	0	0	0	0	0	0	0	3	0	5	0	1	1	0	1	0	1	1	3	0	0	0	1	0
ENSG00000066629__EML1	34.1	11	0	0	0	0	0	0	1	16	0	0	0	6	4	10	0	0	14	1	0	3	4	4	0	0	0	0	0	0	0	0	17	0	4	0	1	7	6	9	8	18	4	14	0	0	0	6	0
ENSG00000066651__TRMT11	6	2	0	0	0	0	0	0	0	0	0	0	0	0	0	3	0	0	0	0	0	0	0	0	0	0	0	0	0	0	0	0	0	0	1	0	0	1	0	0	1	0	0	0	0	0	0	0	0
ENSG00000066654__THUMPD1	11	1	0	0	0	0	0	0	0	1	0	0	0	2	0	1	0	0	2	3	0	0	0	1	0	0	0	0	0	0	0	0	3	0	0	0	0	0	1	3	1	6	1	2	0	0	0	2	0
ENSG00000066697__MSANTD3	2	0	0	0	0	0	0	0	1	1	0	0	0	0	1	1	0	0	4	0	0	0	0	0	0	0	0	0	0	0	0	0	0	0	1	0	0	1	0	1	0	0	0	0	0	0	0	0	0
ENSG00000066697__MSANTD3-cluster	1	0	0	0	0	0	0	0	0	1	0	0	0	1	0	0	0	0	0	0	0	0	0	0	0	0	0	0	0	0	0	0	0	0	0	0	0	1	0	2	0	0	0	0	0	0	0	1	0
ENSG00000066735__KIF26A	8	4	0	0	0	0	0	0	0	4	0	0	0	4	0	1	0	0	4	7	0	0	1	0	0	0	0	0	0	0	0	0	4	0	2	0	0	0	2	0	2	5	2	3	0	0	0	1	0
ENSG00000066739__ATG2B	6	3	0	0	0	0	0	0	0	2	0	0	0	1	0	3	0	0	1	1	0	0	2	0	0	0	0	0	0	0	0	0	2	0	1	0	1	0	1	1	2	1	2	3	0	0	0	1	0
ENSG00000066777__ARFGEF1	7	4	0	0	0	0	0	0	0	5	0	0	0	1	0	3	0	1	1	1	0	1	0	0	0	0	0	0	0	0	0	0	2	0	0	0	0	2	1	6	1	5	1	0	0	0	0	2	0
ENSG00000066813__ACSM2B	0	0	0	0	0	0	0	0	0	0	0	0	0	0	0	0	0	0	0	0	0	0	0	0	0	0	0	0	0	0	0	0	0	0	0	0	0	0	0	0	0	0	0	0	0	0	0	0	0
ENSG00000066827__ZFAT	1	0	0	0	0	0	0	0	1	0	0	0	0	0	0	3	0	0	1	0	0	0	1	2	0	0	0	0	0	0	0	0	1	0	0	0	0	0	0	1	0	0	0	0	0	0	0	0	0
ENSG00000066855__MTFR1	0	1	0	0	0	0	0	0	0	1	0	0	0	0	0	1	0	0	0	0	0	0	0	0	0	0	0	0	0	0	0	0	0	0	0	0	0	3	0	2	1	0	4	0	0	0	0	0	0
ENSG00000066926__FECH	4	2	0	0	0	0	0	0	0	5	0	0	0	0	0	2	0	0	1	2	0	0	0	1	0	0	0	0	0	0	0	0	0	0	1	0	0	0	0	1	1	0	1	1	0	0	0	0	0
ENSG00000066933__MYO9A	6	3	0	0	0	0	0	0	1	5	0	0	0	1	0	5	0	1	1	1	0	0	0	2	0	0	0	0	0	0	0	0	6	0	0	0	0	1	3	7	4	3	1	4	0	0	1	6	0
ENSG00000067048__DDX3Y	9	1	0	0	0	0	0	0	0	8	0	0	0	1	1	2	0	0	5	0	0	2	0	0	0	0	0	0	0	0	0	0	1	0	4	0	0	1	0	0	2	0	1	1	0	0	1	0	0
ENSG00000067057__PFKP	25.1	4	0	0	0	0	0	0	0	17	0	0	1	1	1	3	1	1	18	34.1	0	0	0	9	0	0	0	0	0	0	0	0	5	0	0	0	2	3	4	5	13	5	0	5	0	0	0	3	0
ENSG00000067064__IDI1	26.1	16	0	0	0	0	0	0	4	21.1	0	0	0	0	4	13	0	1	8	13	0	0	5	2	0	0	0	0	0	0	0	0	6	0	20	0	3	11	5	10	12	1	1	4	0	0	4	10	0
ENSG00000067066__SP100	2	3	0	0	0	0	0	0	0	1	0	0	0	1	0	0	0	0	0	3	0	0	1	2	0	0	0	0	0	0	0	0	0	0	2	0	0	1	1	1	0	0	0	2	0	0	1	2	0
ENSG00000067082__KLF6	45.2	29.1	0	0	0	0	0	0	3	10	0	0	0	20	3	16	0	4	1	12	0	0	1	12	0	0	0	0	0	0	0	0	10	0	12	0	1	14	2	20	17	9	10	24.1	0	0	10	35.2	0
ENSG00000067113__PLPP1	14	1	0	0	0	0	0	0	0	2	0	0	0	0	0	0	0	3	0	16	0	0	1	1	0	0	0	0	0	0	0	0	9	0	0	0	1	3	0	0	1	3	0	2	1	0	2	1	0
ENSG00000067141__NEO1	11	0	0	0	0	0	0	0	3	3	0	0	0	0	0	2	0	0	4	7	0	0	0	4	0	0	0	0	0	0	0	0	1	0	0	0	0	2	0	2	1	2	4	0	0	0	2	0	0
ENSG00000067167__TRAM1	63.5	17	0	0	0	0	0	0	3	47.3	0	0	0	8	1	27.1	0	2	7	17	0	1	3	15	0	0	0	0	2	0	0	0	21.1	0	11	0	5	18	3	6	4	12	5	18	0	0	3	11	0
ENSG00000067177__PHKA1	2	6	0	0	0	0	0	0	1	8	0	0	0	3	1	2	0	2	3	0	0	1	0	0	0	0	0	0	0	0	0	0	2	0	2	0	0	2	2	2	2	2	1	1	0	0	0	3	0
ENSG00000067182__TNFRSF1A	1	1	0	0	0	0	0	0	0	1	0	0	0	0	0	0	0	0	0	0	0	0	0	0	0	0	0	0	0	0	0	0	0	0	1	0	0	0	0	1	0	1	0	2	0	0	0	0	0
ENSG00000067191__CACNB1	1	1	0	0	0	0	0	0	0	1	0	0	0	1	0	0	0	0	0	0	0	0	0	0	0	0	0	0	0	0	0	0	1	0	0	0	0	0	0	1	2	0	0	0	0	0	0	3	0
ENSG00000067208__EVI5	4	0	0	0	0	0	0	0	0	2	0	0	0	1	0	3	0	0	0	1	0	0	0	1	0	0	0	0	0	0	0	0	0	0	3	0	1	0	2	1	1	1	1	1	0	0	3	0	0
ENSG00000067221__STOML1	0	0	0	0	0	0	0	0	0	0	0	0	0	0	0	0	0	0	0	0	0	0	0	0	0	0	0	0	0	0	0	0	0	0	1	0	0	0	0	0	0	0	0	0	0	0	0	0	0
ENSG00000067225__PKM	99.2	37.2	0	0	0	0	0	0	0	42.2	0	1	1	3	4	21.1	1	10	21.1	17	0	2	2	13	0	0	0	0	0	0	0	0	17	0	30.1	0	7	26.1	22.1	32.1	17	26.1	11	25.1	0	1	9	34.1	0
ENSG00000067248__DHX29	19	12	0	0	0	0	0	0	1	14	0	0	0	1	0	3	1	1	2	3	0	0	2	3	0	0	0	0	0	1	0	0	6	0	6	0	1	4	6	2	1	2	2	6	0	0	0	3	1
ENSG00000067334__DNTTIP2	10	3	0	0	0	0	0	0	1	3	0	0	0	1	0	3	0	0	3	3	0	2	1	0	0	0	0	0	0	0	0	0	1	0	12	0	0	1	6	2	1	1	1	8	0	0	1	2	0
ENSG00000067365__METTL22	2	0	0	0	0	0	0	0	0	1	0	0	0	0	0	0	0	0	0	0	0	0	0	0	0	0	0	0	0	0	0	0	0	0	0	0	0	0	1	0	0	1	0	1	0	0	0	0	0
ENSG00000067369__TP53BP1	19	4	0	0	0	0	0	0	0	0	0	0	0	2	0	9	0	0	1	2	0	0	1	0	0	0	0	0	0	0	0	0	0	0	5	0	4	0	0	2	3	3	1	2	0	0	0	3	0
ENSG00000067445__TRO	3	0	0	0	0	0	0	0	0	0	0	0	0	0	1	1	0	0	1	1	0	0	1	0	0	0	0	0	0	0	0	0	1	0	0	0	0	0	1	1	0	1	0	3	0	0	1	2	0
ENSG00000067533__RRP15	18	8	0	0	0	0	0	0	3	9	0	0	0	1	0	6	0	0	9	0	0	1	2	1	0	0	0	0	2	2	0	0	5	0	2	0	0	4	10	0	6	16	1	13	0	0	0	2	0
ENSG00000067560__RHOA	56.4	24.1	0	0	0	0	0	0	5	31.1	0	0	0	4	3	18	0	2	15	18	0	0	2	4	0	0	0	0	0	0	0	0	15	0	17	0	1	16	15	19	11	10	4	21.1	0	0	8	17	0
ENSG00000067596__DHX8	1	4	0	0	0	0	0	0	1	1	0	0	0	0	0	0	0	0	0	2	0	0	0	0	0	0	0	0	0	0	0	0	1	0	1	0	0	0	0	1	0	2	0	3	0	0	0	0	0
ENSG00000067601__PMS2P4	0	0	0	0	0	0	0	0	0	0	0	0	0	0	0	0	0	0	0	0	0	0	0	0	0	0	0	0	0	0	0	0	0	0	0	0	0	0	0	0	0	0	0	0	0	0	0	0	0
ENSG00000067606__PRKCZ	1	0	0	0	0	0	0	0	0	0	0	0	0	0	0	0	0	0	1	0	0	0	0	0	0	0	0	0	0	0	0	0	1	0	0	0	0	0	0	0	2	1	1	0	0	0	0	0	0
ENSG00000067646__ZFY	4	0	0	0	0	0	0	0	0	3	0	0	0	0	0	3	0	0	0	0	0	0	0	0	0	0	0	0	0	0	0	0	1	0	1	0	1	4	2	0	0	1	0	3	0	0	3	1	0
ENSG00000067704__IARS2	18	10	0	0	0	0	0	0	0	12	0	0	1	0	0	7	0	3	4	3	0	3	5	5	0	0	0	0	0	0	0	0	10	0	2	0	1	2	2	7	4	3	3	12	1	0	2	7	0
ENSG00000067715__SYT1	0	0	0	0	0	0	0	0	0	0	0	0	0	0	0	0	0	0	0	0	0	0	0	0	0	0	0	0	0	0	0	0	0	0	0	0	0	0	0	0	0	0	0	0	0	0	0	0	0
ENSG00000067829__IDH3G	9	1	0	0	0	0	0	0	2	5	0	0	0	0	0	4	0	0	0	3	0	1	1	2	0	0	0	0	0	0	0	0	7	0	0	0	0	1	4	1	2	2	0	3	0	0	1	2	0
ENSG00000067836__ROGDI	1	0	0	0	0	0	0	0	0	0	0	0	0	2	0	1	0	0	0	0	0	0	0	1	0	0	0	0	0	0	0	0	1	0	0	0	0	0	0	0	0	0	0	1	0	0	0	0	0
ENSG00000067840__PDZD4	7	2	0	0	0	0	0	0	1	9	0	0	0	1	0	4	0	1	1	0	0	1	0	0	0	0	0	0	0	0	0	0	5	0	2	0	0	5	4	6	4	0	1	3	0	0	2	1	0
ENSG00000067842__ATP2B3	1	0	0	0	0	0	0	0	0	0	0	0	0	0	0	0	0	0	0	0	0	0	0	0	0	0	0	0	0	0	0	0	0	0	0	0	0	0	0	0	0	0	0	0	0	0	0	0	0
ENSG00000067900__ROCK1	44.2	14	0	0	0	0	0	0	1	22.1	0	0	0	7	3	6	0	1	20	12	0	1	4	0	0	0	0	0	0	0	0	0	25.1	0	5	0	3	20	8	10	6	15	6	6	0	0	4	9	0
ENSG00000067955__CBFB	10	6	0	0	0	0	0	0	1	2	0	0	0	2	1	2	0	2	5	0	0	0	0	4	0	0	0	0	0	0	0	0	3	0	7	0	1	6	0	2	1	2	2	2	0	0	0	0	0
ENSG00000067992__PDK3	0	0	0	0	0	0	0	0	0	0	0	0	0	0	0	0	0	0	0	0	0	0	0	0	0	0	0	0	0	0	0	0	0	0	0	0	0	0	0	0	0	0	0	0	0	0	0	0	0
ENSG00000068001__HYAL2	2	4	0	0	0	0	0	0	0	1	0	0	0	1	0	1	0	0	0	1	0	0	0	1	0	0	0	0	0	0	0	0	2	0	0	0	0	0	1	3	2	2	2	4	0	0	1	0	0
ENSG00000068024__HDAC4	3	0	0	0	0	0	0	0	0	0	0	0	0	0	0	1	0	0	2	0	0	1	0	0	0	0	0	0	0	0	0	0	0	0	0	0	0	1	1	0	1	0	0	2	0	0	1	1	0
ENSG00000068028__RASSF1	0	0	0	0	0	0	0	0	0	0	0	0	0	0	0	1	0	0	0	0	0	0	0	0	0	0	0	0	0	0	0	0	1	0	1	0	0	1	0	0	0	0	0	0	0	0	0	2	0
ENSG00000068078__FGFR3	0	0	0	0	0	0	0	1	1	0	0	0	0	0	0	0	0	0	0	13	0	0	0	2	0	0	0	0	0	0	0	0	0	0	0	0	0	0	0	0	0	2	0	1	0	0	0	0	0
ENSG00000068079__IFI35	0	0	0	0	0	0	0	0	0	0	0	0	0	0	0	0	0	0	0	0	0	0	0	1	0	0	0	0	0	0	0	0	0	0	0	0	0	0	0	0	0	0	0	1	0	0	0	0	0
ENSG00000068097__HEATR6	1	0	0	0	0	0	0	0	1	0	0	0	0	1	0	1	0	0	2	1	0	0	0	0	0	0	0	0	0	0	0	0	0	0	1	0	0	0	1	0	0	0	0	2	0	0	0	0	0
ENSG00000068120__COASY	3	0	0	0	0	0	0	0	0	1	0	0	0	0	0	0	0	0	1	3	0	0	0	1	0	0	0	0	0	0	0	0	2	0	0	0	0	0	2	1	3	0	0	0	0	0	1	4	0
ENSG00000068137__PLEKHH3	6	3	0	0	0	0	0	0	0	2	0	0	0	2	0	3	0	0	3	1	0	0	1	1	0	0	0	0	0	0	0	0	3	0	8	0	0	1	3	7	10	6	1	1	0	0	2	4	0
ENSG00000068305__MEF2A	14	6	0	0	0	0	0	0	4	2	0	0	0	2	0	4	0	0	6	4	0	0	2	4	0	0	0	0	0	1	0	0	5	0	10	0	0	3	1	6	11	2	0	8	0	0	3	3	0
ENSG00000068308__OTUD5	5	1	0	0	0	0	0	0	0	2	0	0	0	1	0	0	0	0	1	5	0	0	0	0	0	0	0	0	0	0	0	0	3	0	1	0	1	3	0	0	0	0	1	4	0	0	0	1	0
ENSG00000068323__TFE3	1	3	0	0	0	0	0	0	0	0	0	0	0	0	0	4	0	0	0	0	0	0	0	0	0	0	0	0	0	0	0	0	0	0	1	0	0	1	0	0	2	0	0	0	0	0	0	0	0
ENSG00000068354__TBC1D25	6	0	0	0	0	0	0	0	0	1	0	0	0	0	0	0	0	0	0	0	0	0	0	0	0	0	0	0	0	0	0	0	0	0	0	0	0	0	0	0	1	0	1	1	0	0	1	0	0
ENSG00000068366__ACSL4	0	0	0	0	0	0	0	0	0	1	0	0	0	0	0	1	0	1	1	1	0	0	1	0	0	0	0	0	0	0	0	0	0	0	0	0	0	0	0	1	0	0	0	1	0	0	0	1	0
ENSG00000068383__INPP5A	7	0	0	0	0	0	0	0	2	1	0	0	0	0	2	2	0	1	0	2	0	0	0	0	0	0	0	0	0	0	0	0	0	0	0	0	0	2	0	4	2	1	0	0	0	0	0	0	0
ENSG00000068394__GPKOW	1	1	0	0	0	0	0	0	0	2	0	1	0	0	0	1	0	1	0	0	0	0	0	0	0	0	0	0	0	0	0	0	0	0	1	0	0	0	0	0	2	0	0	0	0	0	0	0	0
ENSG00000068400__GRIPAP1	4	0	0	0	0	0	0	0	1	1	0	0	0	2	0	6	0	0	1	0	0	0	0	2	0	0	0	0	0	0	0	0	0	0	6	0	0	1	1	0	0	0	0	0	0	0	0	0	0
ENSG00000068438__FTSJ1	4	0	0	0	0	0	0	0	1	3	0	0	0	0	0	2	0	0	1	1	0	0	0	2	0	0	0	0	0	0	0	0	1	0	1	0	1	6	2	2	1	0	0	3	0	0	0	0	0
ENSG00000068489__PRR11	5	1	0	0	0	0	0	0	0	0	0	0	0	0	0	0	0	0	2	0	0	0	0	1	0	0	0	0	0	0	0	0	0	0	2	0	5	5	1	16	0	1	5	0	0	0	1	4	0
ENSG00000068615__REEP1	4	0	0	0	0	0	0	0	3	0	0	0	0	0	0	0	0	0	0	0	0	0	0	0	0	0	0	0	0	0	0	0	0	0	1	0	0	0	0	0	0	0	0	1	0	0	0	0	0
ENSG00000068650__ATP11A	80.8	16	0	0	0	0	0	0	1	36.2	0	0	0	17	3	17	0	5	18	6	0	5	11	34.1	0	0	0	0	1	0	0	0	34.1	0	12	0	6	18	14	29.1	34.1	78.8	9	20	0	0	6	32.1	0
ENSG00000068654__POLR1A	2	1	0	0	0	0	0	0	0	5	0	0	0	0	1	2	0	0	2	0	0	0	0	0	0	0	0	0	0	0	0	0	1	0	0	0	0	0	1	1	2	0	0	3	0	0	0	2	0
ENSG00000068697__LAPTM4A	41.2	19	0	0	0	0	0	0	3	26.1	0	0	0	5	3	9	0	2	8	16	0	3	4	2	0	0	0	0	0	0	0	0	7	0	7	0	3	12	6	14	7	11	4	14	0	0	8	15	1
ENSG00000068724__TTC7A	0	0	0	0	0	0	0	0	0	0	0	0	0	0	0	0	0	0	0	0	0	0	0	0	0	0	0	0	0	0	0	0	0	0	0	0	0	0	0	0	0	0	0	1	0	0	0	0	0
ENSG00000068745__IP6K2	31.1	13	0	0	0	0	0	0	3	9	0	0	0	5	1	11	0	1	8	6	0	0	1	4	0	0	0	0	1	0	0	0	4	0	2	0	2	4	1	5	9	5	7	2	0	0	2	9	0
ENSG00000068784__SRBD1	1	1	0	0	0	0	0	0	0	0	0	0	0	1	0	0	0	0	0	0	0	0	0	0	0	0	0	0	0	0	0	0	0	0	0	0	0	0	0	0	0	0	0	0	0	0	0	0	0
ENSG00000068796__KIF2A	12	2	0	0	0	0	0	0	1	2	0	0	0	1	0	2	0	0	2	0	0	1	0	1	0	0	0	0	0	0	0	0	1	0	1	0	2	4	3	1	0	1	1	1	0	0	0	1	0
ENSG00000068831__RASGRP2	0	0	0	0	0	0	0	0	0	0	0	0	0	0	0	0	0	0	0	0	0	0	0	0	0	0	0	0	0	0	0	0	0	0	0	0	0	2	0	0	0	0	0	0	0	0	0	0	0
ENSG00000068878__PSME4	7	3	0	0	0	0	0	0	0	4	0	1	0	3	0	2	0	2	4	6	0	1	0	1	0	0	0	0	0	0	0	0	3	0	0	0	1	2	1	4	2	0	1	2	0	0	6	5	1
ENSG00000068885__IFT80	0	1	0	0	0	0	0	0	0	1	0	0	0	0	0	0	0	0	0	0	0	0	0	0	0	0	0	0	0	0	0	0	0	0	0	0	0	1	0	0	0	1	2	2	0	0	0	0	0
ENSG00000068885__IFT80-cluster	1	1	0	0	0	0	0	0	0	0	0	0	0	0	0	0	0	0	0	0	0	0	0	0	0	0	0	0	0	0	0	0	0	0	0	0	0	1	0	2	0	0	0	0	0	0	0	0	0
ENSG00000068903__SIRT2	9	3	0	0	0	0	0	0	1	3	0	0	0	0	0	0	0	0	0	4	0	0	0	3	0	0	0	0	0	0	0	0	0	0	2	0	0	0	0	1	2	1	0	2	0	0	1	0	0
ENSG00000068912__ERLEC1	9	0	0	0	0	0	0	0	0	4	0	0	0	0	0	0	0	0	0	1	0	1	0	0	0	0	0	0	0	0	0	0	6	0	2	0	1	0	4	1	0	0	0	1	0	0	3	3	0
ENSG00000068971__PPP2R5B	1	3	0	0	0	0	0	0	0	0	0	0	0	0	0	0	0	0	2	4	0	0	0	0	0	0	0	0	0	0	0	0	0	0	0	0	0	0	0	0	1	0	0	1	0	0	0	0	0
ENSG00000068976__PYGM	0	0	0	0	0	0	0	0	0	0	0	0	0	0	0	0	0	0	0	0	0	0	0	0	0	0	0	0	0	0	0	0	0	0	0	0	0	0	0	0	0	0	0	0	0	0	0	0	0
ENSG00000069011__PITX1	254.8	96.1	0	1	0	0	0	0	8	131.1	0	1	1	22.1	10	66.5	0	26.1	132.1	34.1	0	3	24.1	56.4	0	0	0	0	0	1	0	0	100.2	0	19	0	11	43.2	57.4	32.1	65.5	228.2	52.3	70.6	2	1	20	87.9	1
ENSG00000069020__MAST4	1	0	0	0	0	0	0	0	0	0	0	0	0	0	0	0	0	0	0	0	0	0	0	0	0	0	0	0	0	0	0	0	0	0	0	0	0	0	0	0	0	0	0	0	0	0	0	0	0
ENSG00000069122__ADGRF5	1	0	0	0	0	0	0	0	0	1	0	0	0	0	0	1	1	0	0	0	0	0	0	0	0	0	0	0	0	0	0	0	1	0	0	0	1	0	0	6	0	0	0	0	0	0	0	1	0
ENSG00000069188__SDK2	2	0	0	0	0	0	0	0	0	0	0	0	0	0	0	0	0	0	0	0	0	0	0	0	0	0	0	0	0	0	0	0	0	0	0	0	0	0	0	0	0	0	0	0	0	0	0	0	0
ENSG00000069248__NUP133	9	2	0	0	0	0	0	0	3	0	0	0	0	0	0	2	0	0	0	0	0	0	0	3	0	0	0	0	0	0	0	0	1	0	3	0	0	0	0	2	0	0	1	2	0	0	1	0	0
ENSG00000069275__NUCKS1	111.5	34.1	0	0	0	0	0	0	5	24.1	0	0	0	13	4	31.1	0	7	24.1	19	0	3	11	11	0	0	0	0	1	0	0	0	20	0	31.1	0	10	28.1	27.1	77.7	14	23.1	30.1	66.5	0	0	23.1	16	0
ENSG00000069329__VPS35	25.1	13	0	0	0	0	0	0	0	13	0	0	0	4	2	5	0	0	4	5	0	1	2	8	0	0	0	0	0	0	0	0	3	0	4	0	1	5	9	6	1	12	5	5	0	0	5	3	0
ENSG00000069345__DNAJA2	21.1	4	0	0	0	0	0	0	0	6	0	0	0	1	1	2	0	1	3	1	0	1	0	4	0	0	0	0	0	0	0	0	2	0	4	0	1	3	2	4	0	4	0	4	0	0	3	0	0
ENSG00000069399__BCL3	0	0	0	0	0	0	0	0	0	0	0	0	0	0	0	0	0	0	0	0	0	0	0	1	0	0	0	0	0	0	0	0	0	0	0	0	0	0	0	0	0	0	0	0	0	0	0	3	0
ENSG00000069424__KCNAB2	1	0	0	0	0	0	0	1	0	0	0	0	0	0	0	0	0	0	1	0	0	0	0	1	0	0	0	0	0	0	0	0	1	0	2	0	0	0	0	0	4	0	0	0	0	0	0	0	0
ENSG00000069431__ABCC9	1	0	0	0	0	0	0	0	0	0	0	0	0	0	0	0	0	0	0	0	0	0	0	0	0	0	0	0	0	0	0	0	0	0	0	0	0	0	0	0	0	0	0	0	0	0	0	0	0
ENSG00000069482__GAL	541.2	206.1	2	0	0	0	0	0	19	252.6	0	4	5	28.1	9	165.3	3	9	126.9	8	0	2	33.1	233.5	1	0	0	0	0	2	0	0	141.4	0	339.7	0	17	84.9	89.0	78.8	74.7	171.5	47.3	122.8	5	0	55.4	97.1	1
ENSG00000069493__CLEC2D	1	0	0	0	0	0	0	0	0	2	0	1	0	0	0	0	0	0	0	0	0	0	0	0	0	0	0	0	0	0	0	0	0	0	2	1	1	0	0	0	0	1	0	1	0	0	0	0	0
ENSG00000069509__FUNDC1	2	3	0	0	0	0	0	0	1	0	0	0	0	0	0	0	0	0	0	1	0	0	1	1	0	0	0	0	0	0	0	0	1	0	1	0	0	0	1	0	1	0	4	2	0	0	1	2	0
ENSG00000069535__MAOB	1	0	0	0	0	0	0	0	0	0	0	0	0	0	0	0	0	0	0	0	0	0	0	0	0	0	0	0	0	0	0	0	0	0	0	0	0	0	0	0	0	0	0	0	0	0	0	0	0
ENSG00000069667__RORA	0	0	0	0	0	0	0	0	0	0	0	0	0	0	0	0	0	0	0	0	0	0	0	0	0	0	0	0	0	0	0	0	0	0	0	0	0	0	0	0	0	0	0	0	0	0	0	0	0
ENSG00000069696__DRD4	0	0	0	0	0	0	0	0	0	1	0	0	0	0	0	1	0	0	0	0	0	0	0	0	0	0	0	0	0	0	0	0	0	0	1	0	0	0	0	0	0	0	0	0	0	0	0	0	0
ENSG00000069702__TGFBR3	31.1	7	0	0	0	0	0	0	0	26.1	0	0	0	2	0	5	1	0	4	2	0	2	0	15	0	0	0	0	0	0	0	0	18	0	0	0	3	9	0	2	7	6	2	24.1	0	0	0	5	0
ENSG00000069764__PLA2G10	3	2	0	0	0	0	0	0	0	2	0	0	0	1	0	2	0	0	0	0	0	0	0	0	0	0	0	0	0	0	0	0	2	0	6	0	3	0	1	2	0	2	0	3	0	0	0	1	0
ENSG00000069812__HES2	0	0	0	0	0	0	0	0	0	0	0	0	0	0	0	0	0	0	0	0	0	0	0	0	0	0	0	0	0	0	0	0	0	0	0	0	0	0	0	0	0	0	0	0	0	0	0	0	0
ENSG00000069849__ATP1B3	42.2	40.2	0	0	0	0	1	0	2	32.1	0	1	0	2	1	6	1	1	8	2	0	2	4	3	0	0	0	0	0	0	0	0	12	0	11	0	1	8	6	3	3	6	4	8	0	0	7	9	0
ENSG00000069869__NEDD4	29.1	19	0	0	0	0	0	0	2	14	0	2	0	2	2	4	0	1	5	14	0	4	5	7	0	0	0	0	0	0	0	0	6	0	11	0	6	6	9	2	0	5	5	14	0	0	6	27.1	0
ENSG00000069943__PIGB	1	0	0	0	0	0	0	0	0	1	0	0	0	0	0	1	0	0	1	2	0	0	0	2	0	0	0	0	0	0	0	0	0	0	0	0	0	0	1	1	0	0	0	1	0	0	0	0	0
ENSG00000069956__MAPK6	14	8	0	0	0	0	0	0	2	6	0	0	0	1	1	3	0	1	3	5	0	0	0	0	0	0	0	0	0	0	0	0	0	0	2	0	0	0	3	1	3	3	1	2	0	0	0	3	0
ENSG00000069966__GNB5	7	2	0	0	0	0	0	0	0	1	0	0	0	4	0	1	0	0	0	0	0	1	0	0	0	0	0	0	0	0	0	0	1	0	0	0	0	1	0	1	1	0	0	1	1	0	0	3	0
ENSG00000069974__RAB27A	2	1	0	0	0	0	0	0	0	0	0	0	0	0	0	0	0	0	2	1	0	0	0	0	0	0	0	0	0	0	0	0	0	0	3	0	0	0	0	0	0	0	0	0	0	0	0	1	0
ENSG00000069974__RAB27A-cluster	0	0	0	0	0	0	0	0	0	0	0	0	0	0	0	0	0	0	0	0	0	0	0	0	0	0	0	0	0	0	0	0	0	0	0	0	0	0	0	0	0	0	0	0	0	0	0	0	0
ENSG00000069998__HDHD5	3	2	0	0	0	0	0	0	1	2	0	0	0	0	0	3	0	0	1	0	0	0	0	0	0	0	0	0	0	0	0	0	0	0	1	0	0	1	0	0	0	0	1	1	0	0	1	5	0
ENSG00000070010__UFD1L	4	1	0	0	0	0	0	0	1	5	0	0	0	0	0	3	0	0	0	2	0	0	0	0	0	0	0	0	0	0	0	0	2	0	0	0	1	1	0	0	1	1	0	3	0	0	1	1	0
ENSG00000070018__LRP6	2	1	0	0	0	0	0	0	0	0	0	0	0	1	0	0	0	0	2	0	0	0	0	1	0	0	0	0	0	0	0	0	0	0	0	0	1	0	3	0	0	2	1	1	0	0	1	0	0
ENSG00000070047__PHRF1	2	1	0	0	0	0	0	0	1	1	0	0	0	0	0	1	0	0	1	2	0	0	0	1	0	0	0	0	0	0	0	0	6	0	0	0	0	1	1	0	1	5	3	1	0	0	0	0	0
ENSG00000070061__IKBKAP	3	0	0	0	0	0	0	0	1	2	0	0	0	5	0	2	0	0	0	5	0	0	0	0	0	0	0	0	0	0	0	0	4	0	1	0	0	0	2	0	1	1	0	0	0	0	0	3	0
ENSG00000070081__NUCB2	6	3	0	0	0	0	0	0	0	5	0	0	0	2	1	0	0	0	0	2	0	0	1	0	0	0	0	0	0	0	0	0	3	0	2	0	2	3	1	0	2	1	0	4	0	0	0	5	0
ENSG00000070087__PFN2	14	6	0	0	0	0	0	0	1	9	0	0	0	1	2	1	0	1	3	0	1	2	2	1	0	0	0	0	0	0	0	0	2	0	3	0	1	3	2	1	1	7	2	2	0	0	4	6	0
ENSG00000070159__PTPN3	3	0	0	0	0	0	0	0	0	3	0	0	0	0	0	3	0	0	2	0	0	0	0	0	0	0	0	0	0	0	0	0	0	0	0	0	0	0	0	0	0	1	1	0	0	0	0	2	0
ENSG00000070182__SPTB	4	0	0	0	0	1	0	0	1	0	0	0	0	0	0	0	0	0	1	18	0	0	0	0	0	0	0	0	0	0	0	0	1	0	0	0	0	0	1	4	1	3	0	0	0	0	0	5	0
ENSG00000070214__SLC44A1	3	5	0	0	0	0	0	0	0	0	0	0	0	1	0	0	0	0	0	1	0	0	0	0	0	0	0	0	0	0	0	1	0	0	1	0	0	1	0	0	0	2	0	0	0	0	0	0	0
ENSG00000070269__TMEM260	1	0	0	0	0	0	0	0	0	0	0	0	0	0	0	0	0	0	0	2	0	0	0	0	0	0	0	0	0	0	0	0	0	0	0	0	0	0	1	0	1	1	0	1	0	0	0	0	0
ENSG00000070366__SMG6	4	0	0	0	0	0	0	0	0	1	0	0	0	0	0	0	0	0	0	4	0	0	0	1	0	0	0	0	0	0	0	0	0	0	1	0	0	2	1	3	1	1	1	2	0	0	0	0	0
ENSG00000070367__EXOC5	12	4	0	0	0	0	0	0	2	1	0	0	0	0	1	1	0	1	4	4	0	1	1	1	0	0	0	0	0	0	0	0	1	0	2	0	1	3	0	0	2	1	1	1	0	0	6	1	0
ENSG00000070371__CLTCL1	1	0	0	0	0	0	0	0	0	0	0	0	0	0	0	0	0	0	0	1	0	0	0	0	0	0	0	0	0	0	0	0	0	0	1	0	0	0	0	0	0	0	1	0	0	0	0	0	0
ENSG00000070388__FGF22	2	0	0	0	0	0	0	0	0	0	0	0	0	0	0	0	0	0	0	0	0	0	0	0	0	0	0	0	0	0	0	0	1	0	1	0	0	0	0	0	0	0	0	0	0	0	0	1	0
ENSG00000070404__FSTL3	2	1	0	0	0	0	0	0	0	0	0	0	0	0	0	0	0	0	0	9	0	0	0	0	0	0	0	0	0	0	0	0	1	0	0	0	0	1	0	0	0	0	0	1	0	0	0	1	0
ENSG00000070413__DGCR2	5	5	0	0	0	0	0	0	0	2	0	0	0	0	0	1	0	0	2	2	0	0	0	0	0	0	0	0	0	1	0	0	1	0	1	0	0	0	0	1	2	1	0	0	0	0	0	1	0
ENSG00000070423__RNF126	15	1	0	0	0	0	0	0	0	0	0	0	0	0	1	1	0	0	2	0	0	1	0	1	0	0	0	0	0	0	0	0	5	0	4	0	1	6	2	2	1	3	1	3	0	0	2	1	0
ENSG00000070444__MNT	3	2	0	0	0	0	0	0	2	2	0	0	0	2	0	0	0	0	1	0	0	0	0	1	0	0	0	0	0	0	0	0	0	0	2	0	1	0	0	0	0	1	1	0	0	0	0	1	0
ENSG00000070476__ZXDC	3	0	0	0	0	0	0	0	0	1	0	0	0	1	0	1	0	0	0	0	0	0	0	1	0	0	0	0	0	0	0	0	1	0	1	0	0	2	0	0	1	0	0	0	0	0	0	1	0
ENSG00000070495__JMJD6	2	1	0	0	0	0	0	0	0	0	0	0	0	0	0	0	0	0	0	0	0	0	0	0	0	0	0	0	0	0	0	0	0	0	0	0	0	0	0	0	1	0	0	0	0	0	0	1	0
ENSG00000070501__POLB	0	2	0	0	0	0	0	0	0	1	0	0	0	0	0	0	0	1	0	0	0	0	0	0	0	0	0	0	0	0	0	0	0	0	0	0	0	1	0	1	0	0	1	0	0	0	0	3	0
ENSG00000070526__ST6GALNAC1	0	0	0	0	0	0	0	0	0	0	0	0	0	0	0	0	0	0	0	0	0	0	0	1	0	0	0	0	0	0	0	0	0	0	0	0	0	0	0	0	0	0	0	0	0	0	0	0	0
ENSG00000070540__WIPI1	0	0	0	0	0	0	0	0	0	0	0	0	0	0	0	0	0	0	0	1	0	0	0	0	0	0	0	0	0	0	0	0	1	0	0	0	0	0	0	0	0	0	0	0	0	0	0	0	0
ENSG00000070610__GBA2	7	0	0	0	0	0	0	0	1	0	0	0	0	0	0	1	0	0	0	4	0	0	1	0	0	0	0	0	0	0	0	0	5	0	0	0	0	1	1	1	2	0	0	2	0	0	0	2	0
ENSG00000070614__NDST1	8	0	0	0	0	0	0	0	0	1	0	0	0	2	1	4	1	0	4	2	0	0	0	0	0	0	0	0	0	0	0	0	3	0	0	0	0	4	2	5	2	4	2	4	0	0	0	4	0
ENSG00000070669__ASNS	6	1	0	0	0	0	0	0	0	0	0	0	0	0	0	1	0	0	1	0	0	0	0	1	0	0	0	0	0	0	0	0	0	0	4	0	0	0	1	1	0	0	0	0	0	0	2	1	0
ENSG00000070718__AP3M2	5	2	0	0	0	0	0	0	0	0	0	0	0	2	0	0	0	0	1	0	0	0	1	0	0	0	0	0	0	0	0	0	0	0	0	0	0	0	0	0	0	0	1	0	0	0	0	1	0
ENSG00000070729__CNGB1	0	0	0	0	0	0	0	0	0	0	0	0	0	0	0	0	0	0	0	0	0	0	0	0	0	0	0	0	0	0	0	0	0	0	0	0	0	0	0	0	0	0	0	0	0	0	0	0	0
ENSG00000070731__ST6GALNAC2	0	0	0	0	0	0	0	0	0	0	0	0	0	0	0	0	0	0	0	0	0	0	0	0	0	0	0	0	0	0	0	0	0	0	0	0	0	0	0	0	0	0	0	0	0	0	0	0	0
ENSG00000070731__ST6GALNAC2-cluster	4	0	0	0	0	0	0	0	0	0	0	0	0	0	0	0	0	0	0	2	0	0	1	0	0	0	0	0	0	0	0	0	0	0	1	0	0	0	0	0	0	2	1	1	0	0	0	0	0
ENSG00000070756__PABPC1	110.5	46.3	0	0	0	0	0	0	7	63.5	0	1	0	3	5	35.2	1	9	27.1	23.1	0	1	10	18	0	0	0	0	0	1	0	0	34.1	0	36.2	0	7	14	28.1	25.1	29.1	42.2	17	60.4	2	0	10	21.1	0
ENSG00000070759__TESK2	0	1	0	0	0	0	0	0	0	0	0	0	0	0	0	0	0	0	0	0	0	0	0	0	0	0	0	0	0	0	0	0	0	0	0	0	0	0	0	0	0	0	0	0	0	0	0	0	0
ENSG00000070761__CFAP20	9	9	0	0	0	0	0	0	1	3	0	0	0	1	0	1	0	1	2	1	0	2	0	0	0	0	0	0	0	0	0	0	4	0	3	0	0	3	4	1	0	3	2	11	0	0	3	0	0
ENSG00000070770__CSNK2A2	4	2	0	0	0	0	0	0	0	6	0	0	0	1	0	2	0	1	2	0	0	0	1	3	0	0	0	0	0	0	0	0	3	0	2	0	1	2	1	2	1	4	2	5	0	0	0	0	0
ENSG00000070778__PTPN21	10	4	0	0	0	0	0	0	0	5	0	0	0	4	0	2	0	3	0	4	0	0	1	2	0	0	0	0	0	0	0	0	1	0	2	0	1	2	3	4	1	1	2	1	0	0	2	2	0
ENSG00000070785__EIF2B3	3	0	0	0	0	0	0	0	0	2	0	0	0	1	0	0	0	0	1	0	0	0	0	0	0	0	0	0	0	0	0	0	4	0	1	0	0	0	0	0	1	1	0	1	0	0	0	0	0
ENSG00000070808__CAMK2A	36.2	14	0	0	0	0	0	0	1	11	0	0	0	2	0	10	0	2	16	1	0	1	3	8	0	0	0	0	0	0	0	0	6	0	5	0	5	1	6	5	1	6	3	12	0	0	2	6	0
ENSG00000070814__TCOF1	7	5	0	0	0	0	0	0	2	5	0	0	0	1	0	6	0	0	2	1	0	0	1	2	0	0	0	0	0	0	0	0	1	0	4	0	0	7	1	2	0	5	0	7	0	0	2	3	0
ENSG00000070831__CDC42	53.3	27.1	0	0	0	0	0	0	4	26.1	0	1	0	13	3	17	0	4	14	10	0	9	4	13	0	0	0	0	0	0	0	0	23.1	0	5	0	8	16	13	11	11	13	9	29.1	1	0	9	14	0
ENSG00000070882__OSBPL3	7	3	0	0	0	0	0	0	0	5	0	0	3	1	0	12	0	0	1	5	0	0	1	1	0	0	0	0	0	0	0	0	3	0	1	0	0	2	0	0	1	4	1	4	0	0	1	1	0
ENSG00000070915__SLC12A3	0	0	0	0	0	0	0	0	0	0	0	0	0	0	0	0	0	0	0	0	0	0	0	0	0	0	0	0	0	0	0	0	0	0	0	0	0	0	0	0	0	0	0	0	0	0	0	0	0
ENSG00000070950__RAD18	0	1	0	0	0	0	0	0	2	1	0	0	0	0	0	0	0	0	0	1	0	0	0	1	0	0	0	0	0	0	0	0	0	0	0	0	0	3	0	1	0	0	2	2	0	0	0	0	0
ENSG00000070961__ATP2B1	29.1	7	0	0	0	0	0	0	0	9	0	0	0	3	1	7	0	0	8	12	0	0	0	8	0	0	0	0	0	0	0	0	1	0	1	0	2	5	0	6	5	4	2	4	0	0	4	2	0
ENSG00000071051__NCK2	2	2	0	0	0	0	0	0	1	3	0	0	0	1	0	1	0	0	2	1	0	1	0	0	0	0	0	0	0	0	0	0	1	0	2	0	1	0	3	1	2	0	2	2	0	0	4	0	0
ENSG00000071054__MAP4K4	10	7	0	0	0	0	0	0	0	10	0	1	0	4	0	4	0	0	0	0	0	2	1	1	0	0	0	0	0	1	0	0	8	0	3	0	1	1	5	6	6	0	2	1	0	0	2	7	0
ENSG00000071073__MGAT4A	8	2	0	0	0	0	0	0	0	2	0	0	0	0	0	0	0	0	0	0	0	0	0	0	0	0	0	0	0	0	0	0	2	0	0	0	0	1	0	1	1	0	0	0	0	0	0	2	0
ENSG00000071082__RPL31	117.7	73.7	6	0	0	0	0	0	8	122.8	0	1	2	5	8	37.2	2	12	18	15	0	8	10	54.4	0	0	0	0	1	0	0	1	41.2	0	25.1	0	21.1	21.1	25.1	19	32.1	21.1	17	61.5	0	0	9	22.1	0
ENSG00000071127__WDR1	31.1	15	0	0	0	0	0	0	2	8	0	0	0	4	4	8	0	3	16	8	0	0	2	4	0	0	0	0	0	0	0	0	5	0	9	0	3	2	6	5	20	10	4	3	0	0	5	8	0
ENSG00000071189__SNX13	6	2	0	0	0	0	0	0	0	2	0	0	0	0	0	0	0	0	0	5	0	0	1	1	0	0	0	0	0	0	0	0	0	0	0	0	0	0	1	1	0	4	0	0	0	0	0	2	0
ENSG00000071205__ARHGAP10	6	2	0	0	0	0	0	0	1	6	0	0	0	1	0	3	0	0	1	0	0	0	0	1	0	0	0	0	0	0	0	0	3	0	2	0	1	2	0	0	0	5	5	1	0	0	2	1	0
ENSG00000071242__RPS6KA2	0	0	0	0	0	0	0	0	0	0	0	0	0	0	0	0	0	0	0	0	0	0	0	0	0	0	0	0	0	0	0	0	0	0	0	0	0	0	0	0	0	0	0	0	0	0	0	0	0
ENSG00000071243__ING3	3	2	0	0	0	0	0	0	0	0	0	0	0	0	0	0	0	0	0	0	0	0	0	2	0	0	0	0	0	0	0	0	2	0	1	0	0	0	0	3	0	3	3	2	0	0	2	0	0
ENSG00000071246__VASH1	0	0	0	0	0	0	0	0	0	2	0	0	0	0	0	1	0	0	0	0	0	0	0	0	0	0	0	0	0	0	0	0	0	0	1	0	0	0	0	0	0	1	0	0	0	0	0	0	0
ENSG00000071282__LMCD1	6	1	0	0	0	0	0	0	0	1	0	0	0	0	0	1	0	0	0	2	0	0	1	0	0	0	0	0	0	0	0	0	1	0	0	0	0	2	1	2	1	0	0	4	0	0	0	2	1
ENSG00000071462__WBSCR22	7	5	0	0	0	0	0	0	0	2	0	0	0	0	0	5	0	1	3	3	0	0	0	0	0	0	0	0	0	0	0	0	4	0	2	0	0	5	3	3	2	7	1	7	1	0	2	4	0
ENSG00000071537__SEL1L	11	4	0	0	0	0	0	0	0	3	0	0	0	1	1	4	0	0	1	4	0	1	0	0	0	0	0	0	0	0	0	0	1	0	1	0	3	1	0	3	5	1	3	3	0	0	1	2	0
ENSG00000071539__TRIP13	9	1	0	0	0	0	0	0	0	1	0	0	0	0	1	1	0	1	0	0	0	0	3	1	0	0	0	0	0	0	0	0	0	0	4	0	1	6	3	7	0	2	0	4	0	0	5	0	0
ENSG00000071553__ATP6AP1	9	8	0	0	0	0	0	0	0	5	0	0	0	1	0	6	1	1	6	11	0	1	0	2	0	0	0	0	0	0	0	0	5	0	4	0	2	3	2	2	4	0	1	1	0	0	2	3	0
ENSG00000071564__TCF3	11	4	0	0	0	0	0	0	0	6	0	0	0	2	0	1	0	0	3	0	0	0	0	0	0	0	0	0	0	0	0	0	2	0	7	0	2	3	5	7	2	3	6	4	0	0	2	1	0
ENSG00000071575__TRIB2	2	2	0	0	0	0	0	0	0	0	0	0	0	0	0	0	0	0	3	0	0	0	0	0	0	0	0	0	0	0	0	0	0	0	0	0	0	0	0	0	0	0	1	0	0	0	1	0	0
ENSG00000071626__DAZAP1	14	4	0	0	0	0	0	0	0	7	0	0	0	2	0	5	0	0	4	0	0	0	1	3	0	0	0	0	0	0	0	0	3	0	2	0	1	4	1	7	4	9	3	9	0	0	3	2	0
ENSG00000071655__MBD3	12	3	0	0	0	0	0	0	0	1	0	0	0	2	0	1	0	1	2	1	0	0	0	2	0	0	0	0	0	0	0	0	4	0	5	0	1	2	0	6	0	5	2	2	0	0	2	1	0
ENSG00000071655__MBD3-cluster	10	5	2	0	0	0	0	0	0	8	0	0	0	1	0	6	0	0	5	6	0	0	2	3	0	0	0	0	0	0	0	0	0	0	7	0	2	2	3	6	5	1	1	5	0	0	0	2	0
ENSG00000071794__HLTF	4	1	0	0	0	0	0	0	0	1	0	0	0	0	1	0	0	0	1	0	0	0	0	0	0	0	0	0	0	0	0	0	1	0	1	0	0	2	1	2	1	0	4	0	0	0	2	0	0
ENSG00000071859__FAM50A	8	0	0	0	0	0	0	0	2	6	0	0	0	1	0	7	0	0	9	2	0	0	2	0	0	0	0	0	1	0	0	0	10	0	2	0	0	2	4	0	0	0	1	1	0	1	0	0	0
ENSG00000071889__FAM3A	5	1	0	0	0	0	0	0	0	2	0	0	0	1	0	0	0	0	0	0	0	0	0	0	0	0	0	0	0	0	0	0	0	0	3	0	0	0	1	2	0	0	0	0	0	0	0	0	0
ENSG00000071894__CPSF1	7	1	0	0	0	0	0	0	0	6	0	0	0	0	0	2	0	0	3	1	0	0	0	1	0	0	0	0	0	0	0	0	1	0	2	0	1	0	5	2	0	4	0	6	0	0	1	3	0
ENSG00000071967__CYBRD1	1	0	0	0	0	0	0	0	0	0	0	0	0	0	0	0	0	0	0	0	0	0	0	0	0	0	0	0	0	0	0	0	0	0	0	0	0	2	0	0	0	0	1	0	0	0	0	0	0
ENSG00000071991__CDH19	0	0	0	0	0	0	0	0	0	0	0	0	0	0	0	0	0	0	0	0	0	0	0	0	0	0	0	0	0	0	0	0	0	0	0	0	0	0	0	0	0	0	0	0	0	0	0	0	0
ENSG00000071994__PDCD2	5	3	0	0	0	0	0	0	1	2	0	0	0	1	1	6	0	2	3	2	0	0	0	1	0	0	0	0	0	0	0	0	4	0	3	0	2	0	4	0	1	2	3	7	0	0	2	1	0
ENSG00000072041__SLC6A15	1	0	0	0	0	0	0	0	0	0	0	0	0	0	0	0	0	0	0	0	0	0	0	0	0	0	0	0	0	0	0	0	0	0	0	0	0	0	0	0	0	0	0	0	0	0	0	0	0
ENSG00000072042__RDH11	17	5	0	0	0	0	0	0	2	10	0	0	0	3	1	10	0	1	15	3	0	0	0	2	0	0	0	0	0	0	0	0	7	0	5	0	0	8	0	8	4	5	1	4	0	0	2	4	0
ENSG00000072062__PRKACA	7	2	0	0	0	0	0	0	2	3	0	0	0	0	0	0	0	0	1	2	0	1	1	2	0	0	0	0	0	0	0	0	3	0	5	0	1	6	0	2	1	2	3	1	0	0	2	0	0
ENSG00000072071__ADGRL1	10	2	0	0	0	0	0	0	0	0	0	0	0	0	0	0	0	0	0	3	0	2	0	1	0	0	0	0	0	0	0	0	2	0	3	0	0	3	0	0	2	1	0	0	0	0	0	0	0
ENSG00000072110__ACTN1	4	1	0	0	0	0	0	0	2	1	0	0	0	0	2	0	0	0	0	1	0	0	0	0	0	0	0	0	0	0	0	0	0	0	3	0	0	5	1	0	0	2	0	0	0	0	0	2	0
ENSG00000072121__ZFYVE26	4	0	0	0	0	0	0	0	0	2	0	0	0	2	0	0	0	1	0	2	0	0	0	0	0	0	0	0	0	0	0	0	0	0	2	0	0	0	0	0	0	1	0	0	0	0	0	2	0
ENSG00000072133__RPS6KA6	5	4	0	0	0	0	0	0	1	1	0	0	0	1	2	3	0	0	0	2	0	1	0	0	0	0	0	0	0	0	0	0	1	0	0	0	0	0	2	0	2	0	1	1	0	0	6	1	0
ENSG00000072134__EPN2	4	1	0	0	0	0	0	0	0	0	0	0	0	2	0	0	0	0	3	0	0	1	0	0	0	0	0	0	0	0	0	0	0	0	0	0	0	0	1	1	3	1	1	2	0	0	0	0	0
ENSG00000072135__PTPN18	2	8	0	0	0	0	0	0	0	1	0	0	0	5	0	0	0	0	0	0	0	0	0	0	0	0	0	0	0	0	0	0	3	0	1	0	0	1	3	3	0	0	1	0	0	0	0	1	0
ENSG00000072163__LIMS2	6	3	0	0	0	0	0	0	0	4	0	0	0	0	0	2	0	0	1	1	0	0	0	1	0	0	0	0	0	0	0	0	3	0	5	0	5	3	4	5	6	0	0	2	0	0	0	1	0
ENSG00000072182__ASIC4	0	0	0	0	0	0	0	0	0	0	0	0	0	0	0	0	0	0	0	0	0	0	0	0	0	0	0	0	0	0	0	0	0	0	0	0	0	3	0	0	1	0	0	0	0	0	0	2	0
ENSG00000072195__SPEG	5	1	0	0	0	0	0	0	0	3	0	0	0	0	0	1	0	0	0	5	0	0	0	2	0	0	0	0	0	0	0	0	0	0	2	0	0	0	0	2	0	0	1	0	0	0	0	0	0
ENSG00000072201__LNX1	5	0	0	0	0	0	0	0	0	0	0	1	0	0	0	0	0	0	0	0	0	0	0	0	0	0	0	0	0	0	0	0	1	0	2	0	1	0	1	0	1	2	1	0	0	0	3	0	0
ENSG00000072210__ALDH3A2	17	3	1	0	0	0	0	0	1	9	0	0	0	4	0	2	0	1	1	9	0	0	0	4	0	0	0	0	0	0	0	0	2	0	4	0	1	2	3	3	0	2	1	5	0	0	1	6	0
ENSG00000072274__TFRC	7	0	0	0	0	0	0	0	0	1	0	0	0	2	0	0	0	0	0	4	0	0	0	1	0	0	0	0	0	0	0	0	0	0	1	0	0	0	1	1	0	1	0	1	0	0	0	1	0
ENSG00000072310__SREBF1	5	1	0	0	0	0	0	0	1	5	0	0	0	1	0	4	0	0	2	0	0	0	0	2	0	0	0	0	0	0	0	0	1	0	1	0	0	2	3	5	1	2	2	2	0	0	0	4	0
ENSG00000072364__AFF4	21.1	5	0	0	0	0	0	0	2	14	0	0	0	5	0	7	0	0	9	6	0	4	1	8	0	0	0	0	0	0	0	0	11	0	1	0	4	7	4	8	5	16	8	14	0	0	5	4	0
ENSG00000072401__UBE2D1	1	0	0	0	0	0	0	0	0	0	0	0	0	0	2	1	0	1	0	0	0	0	0	0	0	0	0	0	0	0	0	0	0	0	0	0	1	0	0	1	0	0	0	0	0	0	0	2	0
ENSG00000072415__MPP5	4	3	0	0	0	0	0	0	0	7	0	0	0	0	0	0	0	0	1	7	0	1	0	0	0	0	0	0	0	0	0	0	3	0	3	0	2	1	1	1	0	0	4	0	0	0	0	1	0
ENSG00000072422__RHOBTB1	4	0	0	0	0	0	0	0	0	2	0	0	0	0	0	0	0	0	0	0	0	0	0	0	0	0	0	0	0	0	0	0	0	0	1	0	0	0	0	0	0	1	0	1	0	0	0	2	0
ENSG00000072501__SMC1A	18	5	0	0	0	0	0	0	1	8	0	0	0	0	1	1	0	0	4	0	0	1	1	3	0	0	0	0	0	0	0	0	1	0	5	0	1	3	0	2	3	0	4	3	0	0	2	4	0
ENSG00000072506__HSD17B10	5	5	0	0	0	0	0	0	0	2	0	0	0	0	0	0	0	0	1	4	0	0	0	1	0	0	0	0	0	0	0	0	1	0	1	0	0	1	2	0	0	0	0	3	0	0	1	0	0
ENSG00000072518__MARK2	8	2	0	0	0	0	0	0	1	4	0	0	0	4	1	1	0	0	2	1	0	0	1	0	0	0	0	0	0	0	0	0	5	0	6	0	4	1	2	8	2	9	3	3	0	0	3	5	0
ENSG00000072571__HMMR	14	0	0	0	0	0	0	0	0	0	0	0	0	0	8	0	0	0	0	0	0	0	0	0	0	0	0	0	0	0	0	0	0	0	1	0	6	3	0	21.1	0	0	7	0	0	0	5	0	0
ENSG00000072609__CHFR	8	3	0	0	0	0	0	0	0	1	0	0	0	0	0	5	0	0	2	1	0	0	0	0	0	0	0	0	0	0	0	0	1	0	2	0	1	2	0	2	5	0	0	3	0	0	0	0	0
ENSG00000072657__TRHDE	2	0	0	0	0	0	0	0	0	0	0	0	0	0	0	0	0	0	0	7	0	0	0	1	0	0	0	0	0	0	0	0	1	0	0	0	1	0	0	0	1	0	0	0	0	0	0	0	0
ENSG00000072682__P4HA2	2	0	0	0	0	0	0	0	0	3	0	0	0	0	0	0	0	0	0	0	0	0	0	0	0	0	0	0	0	0	0	0	0	0	2	0	0	0	0	0	0	0	0	0	0	0	0	0	0
ENSG00000072736__NFATC3	6	0	0	0	0	0	0	0	1	2	0	0	0	1	0	3	0	0	0	2	0	1	0	3	0	0	0	0	0	0	0	0	2	0	8	0	0	0	0	2	0	2	1	1	0	0	1	0	0
ENSG00000072756__TRNT1	3	0	0	0	0	0	0	0	0	3	0	0	0	1	0	0	0	0	2	0	0	0	0	0	0	0	0	0	0	0	0	0	0	0	2	0	1	0	0	2	1	0	0	1	0	0	0	0	0
ENSG00000072778__ACADVL	20	2	0	0	0	0	0	0	1	7	0	0	1	1	0	5	0	1	5	20	0	0	0	3	0	0	0	0	0	0	0	0	2	0	9	0	2	5	1	7	4	16	0	4	0	0	0	0	0
ENSG00000072786__STK10	0	0	0	0	0	0	0	0	0	0	0	0	0	0	0	0	0	0	0	0	0	0	0	0	0	0	0	0	0	0	0	0	1	0	0	0	0	0	0	0	0	1	0	0	0	0	1	2	0
ENSG00000072803__FBXW11	20	10	0	0	0	0	0	0	1	12	0	1	0	4	0	4	0	1	4	1	0	2	3	4	0	0	0	0	0	0	0	0	6	0	1	0	0	3	3	8	1	6	4	9	0	0	6	5	1
ENSG00000072849__DERL2	14	2	0	0	0	0	0	0	0	7	0	0	1	1	2	1	0	0	2	2	1	0	0	2	0	0	0	0	0	0	0	0	6	0	4	0	0	2	2	0	1	2	0	1	0	0	2	2	0
ENSG00000072864__NDE1	0	0	0	0	0	0	0	0	0	0	0	0	0	0	0	0	0	0	0	0	0	0	1	0	0	0	0	0	0	0	0	0	0	0	0	0	0	1	0	0	0	0	0	0	1	0	0	0	0
ENSG00000072952__MRVI1	0	0	0	0	0	0	0	0	0	0	0	0	0	0	0	0	0	0	0	0	0	0	0	0	0	0	0	0	0	0	0	0	0	0	0	0	0	0	0	0	0	0	0	0	0	0	0	0	0
ENSG00000072954__TMEM38A	1	0	0	0	0	0	0	0	0	0	0	0	0	0	0	0	0	0	0	1	0	0	0	0	0	0	0	0	0	0	0	0	0	0	0	0	0	0	1	0	0	0	0	0	0	0	0	0	0
ENSG00000072958__AP1M1	4	0	0	0	0	0	0	0	0	4	0	0	0	0	0	1	0	0	1	0	0	0	0	0	0	0	0	0	0	0	0	0	0	0	2	0	2	2	1	1	0	2	5	0	0	0	0	0	0
ENSG00000073008__PVR	3	1	0	0	0	0	0	0	0	0	0	0	0	0	0	1	0	0	2	0	0	0	0	0	0	0	0	0	0	0	0	0	0	0	2	0	0	1	0	0	3	1	0	3	0	0	0	0	0
ENSG00000073050__XRCC1	6	1	0	0	0	0	0	0	0	5	0	0	0	0	0	4	0	0	1	1	0	0	0	0	0	0	0	0	0	0	0	0	0	0	2	0	0	1	1	2	0	1	0	2	0	0	0	1	0
ENSG00000073050__XRCC1-cluster	0	0	0	0	0	0	0	0	0	0	0	0	0	0	0	0	0	0	0	0	0	0	0	0	0	0	0	0	0	0	0	0	0	0	0	0	0	0	0	0	0	0	0	0	0	0	0	0	0
ENSG00000073060__SCARB1	8	7	0	0	0	0	0	0	0	9	0	0	0	2	0	10	0	2	8	1	0	1	0	3	0	0	0	0	0	0	0	0	5	0	4	0	0	6	2	3	3	3	0	8	0	0	2	5	0
ENSG00000073111__MCM2	3	2	0	0	0	0	0	0	0	2	0	0	0	0	0	2	0	0	2	0	0	0	0	2	0	0	0	0	0	0	0	0	1	0	10	0	0	5	3	0	0	4	0	3	0	0	1	1	0
ENSG00000073146__MOV10L1	0	0	0	0	0	0	0	0	0	0	0	0	0	0	0	0	0	0	0	0	0	0	0	0	0	0	0	0	0	0	0	0	0	0	0	0	0	0	0	0	0	0	0	0	0	0	0	0	0
ENSG00000073150__PANX2	0	0	0	0	0	0	0	0	0	1	0	0	0	0	0	0	0	0	2	0	0	0	0	0	0	0	0	0	0	0	0	0	2	0	0	0	0	0	0	0	0	0	0	0	0	0	0	0	0
ENSG00000073169__SELENOO	3	3	0	0	0	0	0	0	1	5	0	0	0	0	1	5	0	0	1	1	0	0	0	0	0	0	0	0	0	0	0	0	2	0	2	0	0	3	1	2	3	2	0	0	0	0	0	7	0
ENSG00000073331__ALPK1	2	0	0	0	0	0	0	0	0	0	0	0	0	0	0	0	0	0	0	1	0	0	0	0	0	0	0	0	0	0	0	0	0	0	0	0	0	0	0	1	0	1	1	0	0	0	0	0	0
ENSG00000073350__LLGL2	7	2	0	0	0	0	0	0	1	6	0	0	1	1	0	1	0	0	4	1	0	0	0	0	0	0	0	0	0	0	0	0	1	0	2	0	0	0	1	1	3	1	1	2	0	0	1	2	0
ENSG00000073417__PDE8A	3	0	0	0	0	0	0	0	1	0	0	0	0	0	0	0	0	1	0	1	0	1	0	0	0	0	0	0	0	0	0	0	1	0	0	0	0	0	0	0	1	1	0	0	2	0	0	1	0
ENSG00000073464__CLCN4	0	0	0	0	0	0	0	0	0	1	0	0	0	0	0	0	0	0	0	0	0	0	0	0	0	0	0	0	0	0	0	0	0	0	0	0	0	0	0	0	0	0	0	0	0	0	0	0	0
ENSG00000073536__NLE1	0	1	0	0	0	0	0	0	2	1	0	0	0	0	0	1	0	0	0	0	0	0	0	0	0	0	0	0	0	0	0	0	1	0	0	0	0	0	0	3	0	1	0	1	0	0	0	1	0
ENSG00000073578__SDHA	28.1	9	0	0	0	0	0	1	3	14	0	0	0	2	0	1	0	0	10	3	0	0	1	3	0	0	0	0	0	0	0	0	4	0	14	0	0	6	6	9	8	7	8	9	0	0	1	16	0
ENSG00000073584__SMARCE1	24.1	9	0	0	0	0	0	0	2	8	0	0	0	1	2	9	0	2	6	4	0	2	2	2	0	0	0	0	0	0	0	0	1	0	8	0	1	5	5	1	7	7	2	4	0	0	5	5	0
ENSG00000073584__SMARCE1-cluster	5	2	0	0	0	0	0	0	0	3	0	0	0	1	0	1	0	0	0	1	0	0	0	0	0	0	0	0	0	0	0	0	0	0	2	0	1	3	0	1	0	3	1	1	0	0	3	0	0
ENSG00000073614__KDM5A	11	2	0	0	0	0	0	0	2	5	0	0	0	1	1	1	0	0	6	2	0	0	1	1	0	0	0	0	0	0	0	0	1	0	1	0	0	0	0	0	1	4	1	2	0	0	2	0	0
ENSG00000073670__ADAM11	0	0	0	0	0	0	0	0	0	0	0	0	0	0	0	0	0	0	0	0	0	0	0	0	0	0	0	0	0	0	0	0	0	0	0	0	0	0	0	0	0	0	0	0	0	0	0	0	0
ENSG00000073711__PPP2R3A	5	4	1	0	0	0	0	0	0	2	0	0	0	1	0	2	0	0	4	6	0	0	0	1	0	0	0	0	0	0	0	0	6	0	2	0	0	1	0	0	3	1	1	2	0	0	0	2	0
ENSG00000073712__FERMT2	3	2	0	0	0	0	0	0	1	1	0	0	0	0	0	1	0	0	0	0	0	0	0	0	0	0	0	0	0	0	0	0	2	0	0	0	0	0	0	0	2	0	1	0	0	0	0	0	0
ENSG00000073734__ABCB11	0	0	0	0	0	0	0	0	0	0	0	0	0	0	0	0	0	0	0	0	0	0	0	0	0	0	0	0	0	0	0	0	0	0	0	0	0	0	0	0	0	0	0	1	0	0	0	0	0
ENSG00000073754__CD5L	1	0	0	0	0	0	0	0	0	0	0	0	0	0	0	0	0	0	0	0	0	0	0	0	0	0	0	0	0	0	0	0	0	0	0	0	0	0	0	0	0	0	0	0	0	0	0	0	0
ENSG00000073756__PTGS2	0	0	0	0	0	0	0	0	0	0	0	0	0	0	0	0	0	0	0	0	0	0	0	0	0	0	0	0	0	0	0	0	0	0	0	0	0	0	0	0	0	0	0	0	0	0	0	0	0
ENSG00000073792__IGF2BP2	25.1	6	0	0	0	0	0	0	1	12	0	0	0	0	1	16	0	4	0	3	0	1	2	3	0	0	0	0	0	0	0	0	11	0	7	0	4	2	3	3	1	7	1	1	0	0	3	6	0
ENSG00000073803__MAP3K13	5	2	0	0	0	0	0	0	1	7	0	0	0	3	0	4	0	0	0	4	0	1	0	4	0	0	0	0	0	0	0	0	0	0	1	0	1	2	2	0	4	1	2	5	0	0	1	3	0
ENSG00000073849__ST6GAL1	4	8	0	0	0	0	0	0	0	0	0	0	0	0	0	3	0	0	1	0	0	2	0	1	0	0	0	0	0	0	0	0	0	0	0	0	0	0	0	0	0	1	0	0	0	0	0	2	0
ENSG00000073905__VDAC1P1	0	0	0	0	0	0	0	0	0	0	0	0	0	0	0	1	0	0	0	0	0	0	0	0	0	0	0	0	0	0	0	0	0	0	0	0	0	0	0	0	0	0	0	0	0	0	0	0	0
ENSG00000073910__FRY	5	1	0	0	0	0	0	0	0	0	0	0	0	0	1	3	0	0	0	2	0	0	0	0	0	0	0	0	0	0	0	0	0	0	0	0	3	0	0	0	0	0	0	0	0	0	1	0	0
ENSG00000073921__PICALM	5	2	0	0	0	0	0	0	0	3	0	0	0	1	0	2	0	0	3	4	0	0	0	0	0	0	0	0	0	0	0	0	0	0	2	0	1	1	0	2	0	1	0	2	0	0	0	2	0
ENSG00000073969__NSF	2	0	0	0	0	0	0	0	1	0	0	0	0	0	0	1	0	0	2	0	0	0	0	1	0	0	0	0	0	0	0	0	1	0	2	0	0	0	0	1	0	1	2	1	0	0	0	0	0
ENSG00000074047__GLI2	2	1	0	0	0	0	0	0	1	7	0	0	0	1	0	1	0	0	0	0	0	0	0	0	0	0	0	0	0	0	0	0	4	0	0	0	0	1	3	3	2	0	3	5	0	0	0	6	0
ENSG00000074054__CLASP1	7	0	0	0	0	0	0	0	0	2	0	0	0	0	0	4	0	0	3	3	0	0	0	1	0	0	0	0	0	0	0	0	0	0	2	0	0	1	2	3	7	0	0	0	0	0	0	2	0
ENSG00000074071__MRPS34	16	13	0	0	0	0	0	0	1	18	0	0	0	1	0	8	1	0	9	1	0	0	0	1	0	0	0	0	0	0	0	0	5	0	4	0	0	6	11	3	1	9	5	5	0	0	3	4	0
ENSG00000074181__NOTCH3	2	0	0	0	0	0	0	0	0	0	0	0	0	0	0	1	0	0	1	0	0	0	0	0	0	0	0	0	0	0	0	0	1	0	0	0	0	3	0	0	1	3	0	0	0	0	0	0	0
ENSG00000074201__CLNS1A	13	16	0	0	0	0	0	0	1	13	0	0	0	3	1	7	0	3	2	5	0	0	2	2	0	0	0	0	0	0	0	0	9	0	3	0	2	3	4	3	1	4	3	7	0	0	8	3	0
ENSG00000074211__PPP2R2C	5	0	0	0	0	0	0	0	0	3	0	0	0	0	0	0	0	1	1	1	0	0	0	1	0	0	0	0	0	0	0	0	3	0	0	0	0	0	3	0	0	2	2	0	0	0	1	3	0
ENSG00000074219__TEAD2	2	0	0	0	0	0	0	0	0	0	0	0	0	0	0	0	0	0	0	0	0	0	0	0	0	0	0	0	0	0	0	0	0	0	0	0	0	0	0	0	0	0	1	0	0	0	0	0	0
ENSG00000074266__EED	8	1	0	0	0	0	0	0	0	1	0	0	0	0	0	0	0	0	2	1	0	0	0	1	0	0	0	0	0	0	0	0	0	0	3	0	0	1	0	1	0	0	0	1	0	0	0	0	0
ENSG00000074319__TSG101	5	5	0	0	0	0	0	0	0	9	0	0	0	0	1	3	0	0	0	0	0	1	3	5	0	0	0	0	0	0	0	0	2	0	2	0	0	1	1	2	1	2	0	3	0	0	2	6	0
ENSG00000074356__NCBP3	12	5	0	0	0	0	0	0	3	2	0	0	0	2	0	1	0	0	1	1	0	0	0	0	0	0	0	0	0	0	0	0	1	0	1	0	0	2	3	1	2	2	0	1	0	0	0	7	0
ENSG00000074410__CA12	1	0	0	0	0	0	0	0	0	2	0	0	0	0	0	6	0	0	1	0	0	0	0	0	0	0	1	0	0	0	0	0	0	0	0	0	0	0	0	0	0	0	0	0	0	0	0	0	0
ENSG00000074416__MGLL	0	0	0	0	0	0	0	0	0	0	0	0	0	0	0	0	0	0	0	0	0	0	0	0	0	0	0	0	0	0	0	0	0	0	7	0	0	0	0	0	0	0	0	0	0	0	0	0	0
ENSG00000074527__NTN4	3	0	0	0	0	0	0	0	0	0	0	0	0	0	0	0	0	0	0	7	0	0	0	1	0	0	0	0	0	0	0	0	0	0	0	0	0	1	0	0	0	0	0	0	0	0	0	0	0
ENSG00000074582__BCS1L	2	1	0	0	0	0	0	0	0	2	0	0	0	0	0	0	0	0	2	1	0	0	0	0	0	0	0	0	0	0	0	0	1	0	3	0	0	2	0	1	0	0	1	0	0	0	2	0	1
ENSG00000074590__NUAK1	1	0	0	0	0	0	0	0	0	1	0	0	0	0	0	0	0	0	1	1	0	1	0	0	0	0	0	0	0	0	0	0	2	0	0	0	0	0	0	0	0	0	0	0	0	0	0	0	0
ENSG00000074603__DPP8	9	10	0	0	0	0	0	0	0	5	0	0	0	4	0	3	0	1	2	4	0	0	3	0	0	0	0	0	0	0	0	0	3	0	0	0	0	6	0	2	2	1	0	2	1	0	3	5	0
ENSG00000074621__SLC24A1	1	0	0	0	0	0	0	0	0	0	0	0	0	0	0	0	0	0	0	0	0	0	0	0	0	0	0	0	0	0	0	0	0	0	0	0	0	0	0	0	0	0	0	0	0	0	0	0	0
ENSG00000074657__ZNF532	15	2	0	0	0	0	0	0	0	3	0	0	0	0	0	1	0	0	2	1	0	0	1	2	0	0	0	0	0	0	0	0	1	0	0	0	0	1	1	2	5	3	0	4	0	0	3	6	0
ENSG00000074695__LMAN1	20	11	0	0	0	0	0	0	0	13	0	0	0	1	1	2	0	2	12	6	0	0	0	1	1	0	0	0	0	0	0	0	4	0	6	0	0	7	5	2	0	5	0	4	0	0	2	4	0
ENSG00000074696__HACD3	20	6	0	0	0	0	0	0	1	13	0	0	0	6	1	3	0	0	2	12	0	0	4	2	0	0	0	0	0	0	0	0	1	0	1	0	1	7	3	1	6	3	1	15	0	0	7	5	0
ENSG00000074706__IPCEF1	2	0	0	0	0	0	0	0	0	1	0	0	0	0	0	0	0	0	0	0	0	0	0	0	0	0	0	0	0	0	0	0	0	0	0	0	0	0	0	0	0	0	0	0	0	0	0	0	0
ENSG00000074755__ZZEF1	1	1	0	0	0	0	0	0	0	0	0	0	0	0	0	0	0	0	0	1	0	0	0	0	0	0	0	0	0	0	0	0	0	0	0	0	0	1	0	4	0	1	0	0	0	0	0	0	0
ENSG00000074800__ENO1	65.5	21.1	0	0	0	0	0	0	3	20	0	1	0	6	1	25.1	0	1	27.1	9	0	1	5	15	0	0	0	0	0	1	0	0	21.1	0	24.1	0	6	21.1	18	16	14	24.1	8	38.2	0	0	9	5	1
ENSG00000074842__MYDGF	12	15	0	0	0	0	0	0	1	14	0	0	0	0	0	7	0	3	16	5	0	0	0	4	0	0	0	0	0	0	0	0	5	0	10	0	0	6	6	5	10	1	1	8	0	0	2	8	0
ENSG00000074855__ANO8	6	6	0	0	0	0	0	0	1	1	0	0	0	4	0	1	0	0	2	3	0	0	0	0	0	0	0	0	0	0	0	0	2	0	3	0	0	2	0	1	2	3	1	6	0	0	0	3	0
ENSG00000074935__TUBE1	2	0	0	0	0	0	0	0	0	0	0	0	0	0	0	0	0	0	0	0	0	0	1	0	0	0	0	0	0	0	0	0	2	0	2	0	0	0	0	0	0	0	0	0	0	0	0	0	0
ENSG00000074964__ARHGEF10L	1	2	0	0	0	0	0	0	0	0	0	0	0	0	0	0	0	0	0	0	0	0	0	0	0	0	0	0	0	0	0	0	1	0	0	0	0	0	0	1	0	0	0	0	0	0	0	0	0
ENSG00000074966__TXK	0	0	0	0	0	0	0	0	0	0	0	0	0	0	0	0	0	0	0	0	0	0	0	0	0	0	0	0	0	0	0	0	0	0	0	0	0	0	0	0	0	0	0	0	0	0	0	0	0
ENSG00000075035__WSCD2	12	0	0	0	0	0	0	0	0	6	0	0	0	0	0	8	0	0	6	0	0	0	0	0	0	0	0	0	0	0	0	0	5	0	2	0	0	4	0	5	1	2	2	2	0	0	0	1	0
ENSG00000075043__KCNQ2	2	2	0	0	0	0	0	0	0	0	0	0	0	0	0	0	0	0	0	0	0	0	0	1	0	0	0	0	0	0	0	0	1	0	6	0	0	1	0	0	0	3	0	4	0	0	0	1	0
ENSG00000075089__ACTR6	2	1	0	0	0	0	0	0	0	0	0	0	0	0	0	1	0	0	0	1	0	0	0	0	0	0	0	0	0	0	0	0	0	0	0	0	0	0	1	1	1	0	1	1	0	0	0	0	0
ENSG00000075131__TIPIN	0	1	0	0	0	0	0	0	0	0	0	0	0	0	0	0	1	0	1	1	0	1	0	0	0	0	0	0	0	0	0	0	0	0	1	0	0	0	1	1	0	0	0	0	0	0	0	0	0
ENSG00000075142__SRI	10	2	0	0	0	0	0	0	0	6	0	0	0	2	1	1	0	2	2	1	0	0	2	4	0	0	0	0	0	0	0	0	2	0	1	0	0	0	2	1	0	4	1	6	0	0	1	1	0
ENSG00000075151__EIF4G3	2	0	0	0	0	0	0	0	2	2	0	0	0	0	0	2	0	0	0	1	0	0	0	2	0	0	0	0	0	0	0	0	1	0	2	0	0	0	0	1	2	2	1	2	0	0	0	0	0
ENSG00000075188__NUP37	5	3	0	0	0	0	0	0	0	1	0	0	0	0	0	1	0	0	0	0	0	0	0	1	0	0	0	0	0	0	0	0	1	0	0	0	3	0	4	3	1	0	1	0	0	0	0	0	0
ENSG00000075213__SEMA3A	0	0	0	0	0	0	0	0	0	0	0	0	0	0	0	0	0	0	0	2	0	0	0	0	0	0	0	0	0	0	0	0	0	0	0	0	0	0	0	0	0	0	0	0	0	0	0	0	0
ENSG00000075218__GTSE1	7	0	0	0	0	0	0	0	0	1	0	0	0	0	0	1	0	0	0	0	0	0	0	0	0	0	0	0	0	0	0	0	0	0	1	0	0	5	0	6	0	0	0	0	0	0	2	1	0
ENSG00000075223__SEMA3C	133.1	29.1	1	1	0	0	0	0	6	38.2	0	0	1	12	5	25.1	1	7	32.1	60.4	0	10	2	32.1	0	1	0	0	0	0	0	0	35.2	0	12	0	18	12	12	19	29.1	22.1	7	31.1	1	0	7	32.1	0
ENSG00000075234__TTC38	0	0	0	0	0	0	0	0	0	1	0	0	0	0	0	0	0	0	0	0	0	0	0	0	0	0	0	0	0	0	0	0	0	0	1	0	0	0	0	0	0	1	0	0	0	0	0	0	0
ENSG00000075239__ACAT1	0	0	0	0	0	0	0	0	0	1	0	0	0	2	0	1	0	0	0	0	0	0	0	0	0	0	0	0	0	0	0	0	0	0	0	0	1	0	0	1	1	0	1	0	0	0	0	0	0
ENSG00000075240__GRAMD4	1	0	0	0	0	0	0	0	0	1	0	0	0	0	0	0	0	0	0	0	0	0	0	0	0	0	0	0	0	0	0	0	1	0	0	0	0	0	0	0	0	0	0	0	0	0	0	1	0
ENSG00000075275__CELSR1	52.3	19	0	0	0	0	0	0	1	25.1	0	0	0	9	2	15	0	1	16	1	0	1	6	8	0	0	0	0	0	0	0	0	15	0	5	0	3	9	6	11	12	4	6	17	0	0	2	8	0
ENSG00000075292__ZNF638	11	9	0	0	0	0	0	1	1	6	0	0	0	1	0	3	0	0	1	4	0	0	1	1	0	0	0	0	0	0	0	0	4	0	3	0	0	0	2	2	0	0	2	1	0	0	2	4	0
ENSG00000075303__SLC25A40	2	0	0	0	0	0	0	0	1	1	0	0	0	0	0	0	0	0	0	0	0	0	0	0	0	0	0	0	0	0	0	0	0	0	0	0	1	5	0	3	0	0	0	0	0	0	0	0	0
ENSG00000075336__TIMM21	8	2	0	0	0	0	0	0	0	2	0	0	0	0	0	3	0	1	4	3	0	0	0	2	0	0	0	0	0	0	0	0	1	0	4	0	0	1	2	1	2	0	2	2	0	0	0	0	0
ENSG00000075340__ADD2	0	0	0	0	0	0	0	0	0	0	0	0	0	0	0	0	0	0	0	0	0	0	0	0	0	0	0	0	0	0	0	0	0	0	0	0	0	0	0	0	0	0	0	0	0	0	0	0	0
ENSG00000075391__RASAL2	7	0	0	0	0	0	0	0	0	1	0	1	0	2	0	0	0	0	2	5	0	0	0	3	0	0	0	0	0	0	0	0	1	0	0	0	0	3	3	2	2	1	1	1	0	0	0	1	0
ENSG00000075399__VPS9D1	1	0	0	0	0	0	0	0	0	1	0	0	0	0	0	0	0	0	0	1	0	0	0	1	0	0	0	0	0	0	0	0	3	0	0	0	0	0	0	0	0	3	1	0	0	0	0	0	0
ENSG00000075407__ZNF37A	11	1	0	0	0	0	0	0	3	6	0	0	0	4	0	4	0	0	3	3	0	2	1	2	0	0	0	0	0	0	0	0	6	0	4	0	0	2	4	1	6	5	1	6	0	0	1	14	0
ENSG00000075407__ZNF37A-cluster	0	0	0	0	0	0	0	0	0	0	0	0	0	0	0	0	0	0	0	0	0	0	0	0	0	0	0	0	0	0	0	0	0	0	0	0	0	0	0	0	0	0	0	0	0	0	0	0	0
ENSG00000075413__MARK3	16	9	0	0	0	0	0	0	2	4	0	1	1	3	1	2	0	1	4	10	0	1	1	2	0	0	0	0	0	0	0	0	10	0	1	0	0	6	2	7	7	9	5	4	0	0	2	7	0
ENSG00000075415__SLC25A3	96.1	39.2	0	0	0	0	0	0	8	44.2	0	3	0	7	2	25.1	0	3	22.1	18	0	2	6	18	0	0	0	0	0	0	0	0	41.2	0	19	0	5	18	26.1	29.1	14	13	11	29.1	1	0	13	11	0
ENSG00000075420__FNDC3B	16	5	0	0	0	0	0	0	0	9	0	0	0	0	2	4	0	0	2	5	0	0	0	1	0	0	0	0	0	0	0	0	0	0	5	0	0	2	4	9	1	2	6	8	0	0	2	6	0
ENSG00000075426__FOSL2	9	13	0	0	0	0	0	0	2	2	0	0	0	3	1	1	0	2	6	9	0	0	1	4	0	0	0	0	0	0	0	0	11	0	6	0	2	2	0	5	7	6	4	10	0	0	3	3	0
ENSG00000075461__CACNG4	0	2	0	0	0	0	0	0	0	0	0	0	0	0	0	0	0	0	0	2	0	0	1	0	0	0	0	0	0	0	0	0	0	0	0	0	0	0	0	0	0	0	0	0	0	0	0	0	0
ENSG00000075539__FRYL	1	0	0	0	0	0	0	0	1	7	0	0	0	0	0	0	0	0	1	4	0	0	1	1	0	0	0	0	0	0	0	0	0	0	0	0	0	2	0	0	2	1	0	0	0	0	1	0	0
ENSG00000075568__TMEM131	8	1	0	0	0	0	0	0	0	1	0	1	0	1	0	3	0	1	4	1	0	0	0	1	0	0	0	0	0	0	0	0	3	0	0	0	1	0	0	1	3	0	1	0	0	0	1	0	0
ENSG00000075618__FSCN1	0	0	0	0	0	0	0	0	0	0	0	0	0	0	0	0	0	1	0	10	0	0	1	0	0	0	0	0	0	0	0	0	0	0	1	0	0	0	0	0	0	0	4	0	0	0	0	3	0
ENSG00000075624__ACTB	489.1	315.9	3	0	0	0	0	1	34.1	176.8	0	7	2	57.4	14	129.0	4	25.1	142.4	123.9	0	23.1	23.1	98.2	1	1	0	0	0	3	0	1	152.8	0	116.6	0	22.1	95.1	49.3	144.5	251.6	140.4	47.3	167.4	2	0	54.4	145.6	1
ENSG00000075643__MOCOS	1	0	0	0	0	0	0	0	0	0	0	0	0	0	0	0	0	0	0	0	0	0	0	0	0	0	0	0	0	0	0	0	0	0	0	0	0	0	0	0	0	0	0	0	0	0	0	0	0
ENSG00000075651__PLD1	1	0	0	0	0	0	0	0	0	0	0	0	0	0	0	0	0	0	0	0	0	0	0	0	0	0	0	0	0	0	0	0	1	0	0	0	0	1	0	0	0	0	0	0	0	0	0	0	0
ENSG00000075702__WDR62	2	0	0	0	0	0	0	0	0	0	0	0	0	0	0	0	0	0	2	0	0	0	0	0	0	0	0	0	0	0	0	0	0	0	2	0	0	2	0	1	1	0	0	1	0	0	0	0	0
ENSG00000075711__DLG1	3	0	0	0	0	0	0	0	3	0	0	0	0	0	1	0	0	0	0	2	0	0	1	1	0	0	0	0	0	0	0	0	2	0	0	0	0	0	0	0	3	3	1	0	0	0	1	1	0
ENSG00000075785__RAB7A	16	9	1	0	0	0	0	0	3	12	0	0	0	2	0	9	0	1	15	13	0	0	2	6	0	0	0	0	0	0	0	0	10	0	6	0	0	3	5	3	8	6	6	18	0	0	4	4	0
ENSG00000075790__BCAP29	8	0	0	0	0	0	0	0	1	3	0	1	0	1	0	1	0	0	0	6	0	0	1	2	0	0	0	0	0	0	0	0	0	0	2	0	1	1	0	2	0	1	1	0	0	0	1	1	0
ENSG00000075826__SEC31B	1	0	0	0	0	0	0	0	0	1	0	0	0	0	0	3	0	0	0	0	0	0	0	0	0	0	0	0	0	0	0	0	1	0	0	0	0	0	0	1	0	1	0	0	0	0	0	0	0
ENSG00000075826__SEC31B-cluster	13	4	0	0	0	0	0	0	3	6	0	2	0	1	0	3	0	0	2	1	0	0	1	2	0	0	0	0	0	0	0	0	3	0	4	0	3	3	2	2	0	1	2	9	0	0	1	5	0
ENSG00000075856__SART3	7	1	0	0	0	0	0	0	1	1	0	0	0	1	0	0	0	1	3	1	0	1	0	0	0	0	0	0	0	0	0	0	2	0	0	0	0	2	1	4	1	1	0	1	0	0	0	1	0
ENSG00000075886__TUBA3D	0	0	0	0	0	0	0	0	0	0	0	0	0	0	0	0	0	0	0	0	0	0	0	0	0	0	0	0	0	0	0	0	0	0	0	0	0	0	0	0	0	0	0	0	0	0	0	1	0
ENSG00000075914__EXOSC7	5	3	0	0	0	0	0	0	0	0	0	0	0	1	0	2	0	0	1	0	0	0	2	0	0	0	0	0	0	0	0	0	2	0	1	0	1	1	0	0	0	0	0	2	0	0	0	3	0
ENSG00000075945__KIFAP3	27.1	8	0	0	0	0	0	0	2	9	0	1	0	0	0	9	0	0	7	3	0	4	1	0	0	0	0	0	0	0	0	0	1	0	4	0	0	7	1	5	0	3	2	4	0	0	3	1	0
ENSG00000075975__MKRN2	10	3	0	0	0	0	0	0	0	3	0	0	0	1	0	0	0	0	4	0	0	0	1	2	0	0	0	0	0	0	0	0	1	0	0	0	0	3	0	1	4	2	2	2	0	0	2	0	0
ENSG00000076003__MCM6	14	6	1	0	0	0	0	0	2	7	0	0	0	2	0	0	0	2	4	1	0	0	0	1	0	0	0	0	0	0	0	0	1	0	12	0	2	4	9	2	2	0	0	17	0	0	10	0	0
ENSG00000076043__REXO2	6	3	0	0	0	0	0	0	0	6	0	0	0	0	0	2	0	1	0	1	0	0	0	4	0	0	0	0	0	0	0	0	1	0	0	0	1	3	4	4	2	1	0	4	0	0	3	0	0
ENSG00000076043__REXO2-cluster	0	0	0	0	0	0	0	0	0	0	0	0	0	0	0	0	0	0	0	0	0	0	0	0	0	0	0	0	0	0	0	0	0	0	0	0	0	0	0	1	0	0	0	1	0	0	0	0	0
ENSG00000076053__RBM7	0	1	0	0	0	0	0	0	2	0	0	0	0	3	0	2	0	1	0	2	0	1	1	0	0	0	0	0	0	0	0	0	0	0	0	0	1	2	0	0	1	0	2	0	0	0	1	2	0
ENSG00000076067__RBMS2	9	1	0	0	0	0	0	0	0	2	0	0	0	1	1	7	0	0	2	2	0	1	0	2	0	0	0	0	0	0	0	0	1	0	2	0	0	0	2	1	1	0	0	8	0	0	0	0	0
ENSG00000076108__BAZ2A	16	1	0	0	0	0	0	0	0	6	0	0	0	3	0	1	0	0	5	0	0	3	2	4	0	0	0	0	0	0	0	0	4	0	0	0	1	1	1	9	7	0	5	6	0	0	2	0	0
ENSG00000076201__PTPN23	13	9	0	0	0	0	0	0	0	5	0	0	0	0	0	2	0	0	5	0	0	1	0	3	1	0	0	0	0	0	0	0	1	0	0	0	0	1	1	3	3	1	3	0	0	0	2	8	0
ENSG00000076242__MLH1	3	1	0	0	0	0	0	0	0	4	0	0	0	1	0	1	0	0	1	1	0	0	0	3	0	0	0	0	0	0	0	0	3	0	5	0	0	5	0	0	1	1	0	1	0	0	1	2	0
ENSG00000076248__UNG	12	8	0	0	0	0	0	0	0	1	0	0	0	1	0	0	0	0	0	0	0	0	0	0	0	0	0	0	0	0	0	0	0	0	7	0	0	3	3	0	0	0	0	2	0	0	0	0	0
ENSG00000076321__KLHL20	12	4	0	0	0	0	0	0	1	6	0	0	0	4	0	9	0	0	2	2	0	1	0	2	0	0	0	0	0	0	0	0	4	0	1	0	0	0	0	2	10	6	1	5	0	0	4	0	0
ENSG00000076344__RGS11	1	0	0	0	0	0	0	0	0	0	0	0	0	0	0	1	0	0	0	0	0	0	0	0	0	0	0	0	0	0	0	0	1	0	2	0	0	0	0	0	1	0	0	0	0	0	0	0	0
ENSG00000076351__SLC46A1	7	0	0	0	0	0	0	0	0	3	0	0	0	1	0	0	0	0	11	4	0	1	0	3	0	0	0	0	0	0	0	0	1	0	2	0	1	1	1	0	2	1	0	3	0	0	0	0	0
ENSG00000076356__PLXNA2	4	0	0	0	0	0	0	0	0	2	0	0	0	5	0	2	0	0	1	5	0	0	0	1	0	0	0	0	0	0	0	0	1	0	3	0	0	0	1	3	0	0	0	0	0	0	0	0	0
ENSG00000076382__SPAG5	4	0	0	0	0	0	0	0	0	0	0	0	0	0	2	0	0	0	0	0	0	0	0	0	0	0	0	0	0	0	0	0	0	0	1	0	1	4	0	10	0	0	1	0	0	0	1	0	0
ENSG00000076513__ANKRD13A	11	1	0	0	0	0	0	0	1	7	0	0	0	1	0	2	0	0	1	3	0	0	1	5	0	0	0	0	0	0	0	0	1	0	4	0	0	0	1	4	0	2	0	2	0	0	1	1	0
ENSG00000076554__TPD52	25.1	35.2	0	0	0	0	0	0	3	18	0	0	0	2	3	14	0	1	30.1	0	0	2	5	1	0	0	0	0	0	0	0	0	33.1	0	2	0	1	6	3	2	21.1	10	0	4	0	0	4	3	0
ENSG00000076554__TPD52-cluster	1	8	0	0	0	0	0	0	1	4	0	0	0	3	0	1	0	0	0	0	0	0	0	2	0	0	0	0	0	0	0	0	6	0	3	0	0	2	3	1	1	2	0	0	0	0	1	2	0
ENSG00000076555__ACACB	1	0	0	0	0	0	0	0	0	0	0	0	0	0	0	0	0	0	0	0	0	0	0	0	0	0	0	0	0	0	0	0	0	0	0	0	0	0	0	0	0	0	0	0	0	0	0	0	0
ENSG00000076604__TRAF4	10	1	0	0	0	0	0	0	0	0	0	0	0	0	0	1	0	1	2	3	0	0	0	3	0	0	0	0	0	2	0	0	6	0	3	0	0	2	0	4	2	3	1	10	0	0	1	2	0
ENSG00000076641__PAG1	0	0	0	0	0	0	0	0	0	0	0	0	0	0	0	3	0	0	0	0	0	0	0	0	0	0	0	0	0	0	0	0	1	0	0	0	1	0	0	0	2	0	0	2	0	0	0	0	0
ENSG00000076650__GPATCH1	3	0	0	0	0	0	0	0	0	1	0	0	1	0	0	1	0	0	0	0	0	0	0	1	0	0	0	0	0	0	0	0	1	0	2	0	0	0	1	0	0	0	0	1	0	0	0	0	0
ENSG00000076662__ICAM3	1	0	0	0	0	0	0	0	0	0	0	0	0	0	0	0	0	0	0	0	0	0	0	0	0	0	0	0	0	0	0	0	0	0	0	0	0	0	0	0	0	0	0	0	0	0	0	0	0
ENSG00000076685__NT5C2	14	0	0	0	0	0	0	0	1	4	0	0	2	1	0	0	0	0	2	1	0	0	0	3	0	0	0	0	0	0	0	0	6	0	2	0	3	1	0	0	1	9	1	4	0	0	0	6	0
ENSG00000076706__MCAM	7	2	0	0	0	0	0	0	0	7	0	0	0	0	1	5	0	1	2	5	0	0	1	0	0	0	0	0	0	0	0	0	1	0	6	0	1	1	2	20	1	8	5	4	0	0	0	8	0
ENSG00000076716__GPC4	2	1	0	0	0	0	0	0	0	2	0	0	0	0	0	2	0	0	0	0	0	0	0	0	0	0	0	0	0	0	0	0	2	0	1	0	0	1	0	0	0	0	0	6	0	0	0	2	0
ENSG00000076770__MBNL3	0	0	0	0	0	0	0	0	0	0	0	0	0	0	0	0	0	0	0	0	0	0	0	0	0	0	0	0	0	0	0	0	0	0	0	0	0	1	0	0	0	0	0	0	0	0	0	0	0
ENSG00000076826__CAMSAP3	0	1	0	0	0	0	0	0	0	1	0	0	0	0	0	0	0	0	1	0	0	0	0	0	0	0	0	0	0	0	0	0	1	0	3	0	0	0	0	0	0	0	0	1	0	0	0	2	0
ENSG00000076864__RAP1GAP	0	0	0	0	0	0	0	0	0	0	0	0	0	0	0	0	0	0	1	0	0	0	0	0	0	0	0	0	0	0	0	0	0	0	0	0	0	0	0	0	0	0	0	0	0	0	0	0	0
ENSG00000076924__XAB2	0	0	0	0	0	0	0	0	0	1	0	0	0	0	0	0	0	0	0	2	0	0	0	0	0	0	0	0	0	0	0	0	2	0	0	0	0	0	0	1	0	0	0	0	0	0	1	0	0
ENSG00000076928__ARHGEF1	6	1	0	0	0	0	0	0	0	0	0	0	0	0	0	1	0	0	0	0	0	0	0	0	0	0	0	0	0	0	0	0	0	0	1	0	0	0	0	1	1	0	0	1	0	0	1	0	0
ENSG00000076944__STXBP2	1	4	0	0	0	0	0	0	0	2	0	0	0	1	0	1	0	0	3	1	0	0	0	0	0	0	0	0	0	0	0	0	2	0	3	0	0	2	0	0	1	2	0	1	0	0	0	1	0
ENSG00000076984__MAP2K7	5	2	0	0	0	0	0	0	0	4	0	0	0	1	0	5	0	0	1	4	0	0	0	0	0	0	0	0	0	0	0	0	2	0	1	0	0	2	2	3	3	0	2	3	0	0	0	1	0
ENSG00000077009__NMRK2	4	0	0	0	0	0	0	0	0	0	0	0	0	0	0	0	0	0	0	3	0	0	0	1	0	0	0	0	0	0	0	0	0	0	4	0	0	0	0	0	0	2	0	2	0	0	0	2	0
ENSG00000077044__DGKD	3	0	0	0	0	0	0	0	0	0	0	0	0	1	0	1	0	0	0	0	0	0	0	0	0	0	0	0	0	0	0	0	0	0	0	0	0	0	0	0	1	0	1	0	0	0	0	0	0
ENSG00000077063__CTTNBP2	1	0	0	0	0	0	0	0	0	0	0	0	0	0	0	0	0	0	0	0	0	0	0	0	0	0	0	0	0	0	0	0	0	0	0	0	0	0	0	0	0	0	0	0	0	0	0	0	0
ENSG00000077092__RARB	0	2	0	0	0	0	0	0	0	1	0	0	0	0	0	0	0	0	0	0	0	0	0	0	0	0	0	0	0	0	0	0	0	0	0	0	0	0	0	2	0	0	0	0	0	0	0	0	0
ENSG00000077097__TOP2B	13	7	0	0	0	0	0	0	5	6	0	0	0	2	1	3	0	1	3	1	0	2	3	1	1	0	0	0	0	0	0	0	8	0	7	0	1	3	3	4	2	4	3	8	0	0	0	2	0
ENSG00000077147__TM9SF3	21.1	6	0	0	0	0	0	0	2	11	0	0	0	3	1	8	0	2	6	7	0	1	2	3	1	0	0	0	0	0	0	0	13	0	1	0	1	5	1	6	6	11	1	5	0	0	1	7	0
ENSG00000077150__NFKB2	5	0	0	0	0	0	0	0	0	0	0	0	0	0	0	0	0	0	0	3	0	0	0	0	0	0	0	0	0	0	0	0	0	0	4	0	0	0	1	0	0	0	1	0	0	0	0	0	0
ENSG00000077152__UBE2T	15	2	0	0	0	0	0	0	1	5	0	0	0	0	0	1	0	1	0	2	0	0	0	1	0	0	0	0	0	0	0	0	1	0	3	0	1	14	1	6	0	0	2	2	0	0	3	0	0
ENSG00000077157__PPP1R12B	6	13	0	0	0	0	0	0	0	0	0	0	0	0	0	5	0	0	2	1	0	0	0	1	0	0	0	0	0	0	0	0	2	0	2	0	0	1	0	1	6	0	5	0	0	0	0	1	0
ENSG00000077232__DNAJC10	2	4	0	0	0	0	0	0	0	11	0	0	0	0	0	11	1	0	7	3	0	0	1	2	0	0	0	0	0	0	0	0	7	0	5	0	1	0	1	6	0	0	2	5	0	0	1	3	0
ENSG00000077235__GTF3C1	1	4	0	0	0	0	0	0	0	1	0	0	0	1	0	5	0	0	0	2	0	0	0	1	0	0	0	0	0	0	0	0	2	0	0	0	0	0	1	4	1	1	2	2	0	0	2	1	0
ENSG00000077238__IL4R	1	0	0	0	0	0	0	0	0	0	0	0	0	1	0	0	0	0	2	0	0	0	0	0	0	0	0	0	0	0	0	0	0	0	1	0	0	0	0	1	0	2	0	1	0	0	0	0	0
ENSG00000077254__USP33	6	2	0	0	0	0	0	0	0	4	0	0	0	0	0	2	0	0	1	0	0	0	0	1	0	0	0	0	0	0	0	0	2	0	2	0	0	1	1	3	0	2	2	0	0	0	0	1	0
ENSG00000077264__PAK3	1	0	0	0	0	0	0	0	0	0	0	0	0	0	1	0	0	0	0	0	0	0	0	0	0	0	0	0	0	0	0	0	0	0	0	0	0	0	0	0	0	0	0	0	0	0	0	0	0
ENSG00000077312__SNRPA	12	9	0	0	0	0	0	0	0	3	0	0	0	1	0	3	0	3	2	2	0	1	3	2	0	0	0	0	0	0	0	0	2	0	1	0	0	3	4	0	2	4	2	4	0	0	4	3	0
ENSG00000077327__SPAG6	0	0	0	0	0	0	0	0	0	0	0	0	0	0	0	0	0	0	0	0	0	0	0	0	0	0	0	0	0	0	0	0	0	0	0	0	0	0	0	0	0	0	1	0	0	0	0	0	0
ENSG00000077348__EXOSC5	1	0	0	0	0	0	0	0	0	0	0	0	0	0	0	1	0	1	1	0	0	1	1	0	0	0	0	0	0	0	0	0	0	0	1	0	0	2	1	0	0	0	0	0	0	0	0	2	0
ENSG00000077380__DYNC1I2	20	11	0	0	0	0	0	0	1	16	0	0	0	3	2	4	0	0	6	3	0	5	0	13	0	0	0	0	0	0	0	0	4	0	3	0	1	1	7	4	8	1	6	10	0	0	8	3	0
ENSG00000077454__LRCH4	3	0	0	0	0	0	0	0	0	0	0	0	0	0	0	1	0	0	1	5	0	0	0	1	0	0	0	0	0	0	0	0	2	0	3	0	0	0	2	0	1	0	1	0	0	0	1	2	0
ENSG00000077458__FAM76B	1	0	0	0	0	0	0	0	0	2	0	0	0	1	0	1	0	0	0	1	0	0	0	0	0	0	0	0	0	0	0	0	1	0	1	0	0	4	0	2	2	0	1	1	0	0	0	0	0
ENSG00000077463__SIRT6	3	1	0	0	0	0	0	0	0	1	0	0	0	1	0	0	0	0	1	1	0	0	0	1	0	0	0	0	0	0	0	0	0	0	0	0	0	0	0	0	2	1	0	0	0	0	0	0	0
ENSG00000077514__POLD3	6	1	0	0	0	0	0	0	0	1	0	0	0	0	0	1	0	0	0	2	0	1	1	0	0	0	0	0	0	0	0	0	0	0	4	0	0	0	0	0	0	1	0	0	0	0	0	0	0
ENSG00000077549__CAPZB	34.1	11	1	0	0	0	0	0	5	15	0	0	0	2	1	7	0	0	21.1	10	0	1	1	2	0	1	0	0	0	0	0	0	13	0	7	0	1	7	7	9	6	5	2	16	0	0	2	2	0
ENSG00000077585__GPR137B	1	1	0	0	0	0	0	0	1	1	0	0	0	0	0	0	0	0	0	0	0	0	0	0	0	0	0	0	0	0	0	0	0	0	0	0	0	0	2	0	0	1	1	0	0	0	0	0	0
ENSG00000077684__JADE1	2	0	0	0	0	0	0	0	0	0	0	0	0	0	0	0	0	0	0	4	0	0	0	0	0	0	0	0	0	0	0	0	0	0	0	0	0	0	4	0	0	0	0	0	0	0	0	0	0
ENSG00000077713__SLC25A43	3	0	0	0	0	0	0	0	1	4	0	0	0	0	0	0	0	0	1	0	0	0	0	0	0	0	0	0	0	0	0	0	1	0	0	0	0	0	0	3	1	0	0	0	0	0	2	2	0
ENSG00000077721__UBE2A	12	8	0	0	0	0	0	0	1	2	0	0	0	4	1	1	0	0	2	6	0	0	1	2	0	0	0	0	0	0	0	0	0	0	2	0	4	4	0	2	2	0	5	8	0	0	0	2	0
ENSG00000077782__FGFR1	1	0	0	0	0	0	0	0	0	0	0	0	0	0	0	0	0	0	1	0	1	0	0	0	0	0	0	0	0	0	0	0	0	0	0	0	0	0	0	0	0	0	0	0	0	0	0	1	0
ENSG00000077935__SMC1B	0	0	0	0	0	0	0	0	0	0	0	0	0	0	0	0	0	0	0	0	0	0	0	0	0	0	0	0	0	0	0	0	0	0	0	0	0	0	0	0	0	0	0	0	0	0	0	0	0
ENSG00000077942__FBLN1	2	0	0	0	0	0	0	0	0	0	0	0	0	0	0	0	0	0	0	0	0	0	0	0	0	0	0	0	0	0	0	0	0	0	0	0	1	1	0	0	0	0	0	0	0	0	0	1	0
ENSG00000077943__ITGA8	0	0	0	0	0	0	0	0	0	0	0	0	0	0	0	0	0	0	0	0	0	0	0	0	0	0	0	0	0	0	0	0	0	0	0	0	0	0	0	0	0	1	0	0	0	0	0	0	0
ENSG00000078018__MAP2	1	0	0	0	0	0	0	0	0	1	0	0	0	0	0	0	0	0	0	0	0	0	0	0	0	0	0	0	0	0	0	0	1	0	2	0	0	0	0	1	0	0	0	0	0	0	0	0	0
ENSG00000078043__PIAS2	7	7	0	0	0	0	0	0	2	6	0	0	0	1	2	1	0	1	2	1	0	0	0	0	0	0	0	0	0	0	0	0	2	0	3	0	3	0	2	0	3	0	0	1	0	0	2	1	0
ENSG00000078061__ARAF	4	7	0	0	0	0	0	0	0	1	0	0	0	0	0	1	0	1	4	0	0	0	0	1	0	0	0	0	0	0	0	0	1	0	1	0	0	4	0	2	1	2	1	0	0	0	0	1	0
ENSG00000078070__MCCC1	0	0	0	0	0	0	0	0	0	1	0	0	0	0	0	1	0	0	0	0	0	0	0	0	0	0	0	0	0	0	0	0	0	0	0	0	0	0	0	1	0	1	1	2	0	0	0	0	0
ENSG00000078081__LAMP3	0	0	0	0	0	0	0	0	0	0	0	0	0	0	0	0	0	0	0	0	0	0	0	0	0	0	0	0	0	0	0	0	0	0	0	0	0	0	0	0	0	0	0	0	0	0	0	0	0
ENSG00000078098__FAP	0	0	0	0	0	0	0	0	0	0	0	0	0	0	0	0	0	0	0	0	0	0	0	0	0	0	0	0	0	0	0	0	0	0	0	0	0	0	0	0	0	0	0	0	0	0	0	0	0
ENSG00000078114__NEBL	8	3	0	0	0	0	0	0	0	11	0	0	0	2	0	1	0	0	2	1	0	0	0	0	0	0	0	0	0	0	0	0	3	0	0	0	3	3	0	5	3	6	1	3	0	0	0	2	0
ENSG00000078124__ACER3	4	1	0	0	0	0	0	0	0	1	0	0	0	0	0	0	0	1	0	2	0	2	0	2	0	0	0	0	0	0	0	0	0	0	0	0	0	1	1	1	3	1	1	6	0	0	1	4	0
ENSG00000078140__UBE2K	20	8	1	0	0	0	0	0	1	14	0	0	0	1	0	6	0	1	2	3	0	2	0	2	0	0	0	0	0	0	0	0	4	0	2	0	1	8	5	0	2	5	7	4	0	0	6	9	0
ENSG00000078142__PIK3C3	8	0	0	0	0	0	0	0	5	4	0	0	0	1	1	4	0	0	0	1	0	0	0	0	0	0	0	0	0	0	0	0	0	0	0	0	1	1	1	1	2	4	1	0	1	0	0	1	0
ENSG00000078177__N4BP2	3	0	0	0	0	0	0	0	0	0	0	0	0	0	0	0	0	0	0	1	0	0	0	0	0	0	0	0	0	0	0	0	0	0	3	0	0	0	1	0	0	1	1	0	0	0	0	0	0
ENSG00000078237__TIGAR	1	2	0	0	0	0	0	0	0	1	0	0	0	1	0	1	0	0	0	0	0	0	1	0	0	0	0	0	0	0	0	0	0	0	0	0	0	0	0	0	0	0	0	0	0	0	0	0	0
ENSG00000078246__TULP3	3	1	0	0	0	0	0	0	0	2	0	0	0	1	0	0	0	0	0	0	0	0	0	0	0	0	0	0	0	0	0	0	2	0	3	0	0	1	0	0	1	0	0	0	0	0	1	0	0
ENSG00000078269__SYNJ2	15	8	0	0	0	0	0	0	0	2	0	0	0	4	1	1	0	1	7	1	0	0	1	1	0	0	0	0	0	0	0	0	2	0	3	0	2	6	3	1	7	1	2	14	0	0	5	7	0
ENSG00000078295__ADCY2	0	0	0	0	0	0	0	0	0	0	0	0	0	0	0	0	0	0	0	0	0	0	0	0	0	0	0	0	0	0	0	0	0	0	0	0	0	0	0	0	0	0	0	0	0	0	0	1	0
ENSG00000078304__PPP2R5C	11	11	0	0	0	0	0	0	4	17	0	0	0	1	3	8	0	2	2	3	0	1	1	2	0	0	0	0	0	0	0	0	3	0	1	0	6	3	5	8	3	4	3	6	1	0	2	4	0
ENSG00000078319__PMS2P1	2	1	0	0	0	0	0	0	0	1	0	0	0	0	0	0	0	0	1	0	0	0	0	0	0	0	0	0	0	0	0	0	0	0	0	0	0	1	0	1	1	0	1	1	0	0	0	0	0
ENSG00000078328__RBFOX1	12	1	0	0	0	0	0	0	1	10	0	0	0	0	4	5	0	1	4	7	0	1	1	1	0	0	0	0	0	0	0	0	6	0	6	0	2	1	1	5	2	14	2	2	0	0	3	1	0
ENSG00000078369__GNB1	61.5	20	0	0	0	0	0	0	6	29.1	0	0	0	7	2	9	0	5	10	9	0	2	3	9	0	0	0	0	0	0	0	0	15	0	6	0	2	5	7	11	9	16	7	17	0	0	6	20	0
ENSG00000078401__EDN1	38.2	4	0	0	0	0	0	0	1	12	0	0	0	5	0	11	0	3	8	2	0	1	2	3	0	0	0	0	0	0	0	0	5	0	2	0	4	12	2	14	4	6	18	13	0	0	6	8	0
ENSG00000078403__MLLT10	11	4	0	0	0	0	0	0	2	7	0	0	0	4	1	7	0	5	0	0	0	3	1	4	1	0	0	0	0	0	0	0	5	0	6	0	1	3	5	1	6	8	2	4	0	0	5	7	0
ENSG00000078487__ZCWPW1	1	0	0	0	0	0	0	0	0	0	0	0	0	1	0	0	0	0	0	0	0	0	0	0	0	0	0	0	0	0	0	0	0	0	0	0	0	0	0	0	0	0	0	0	0	0	0	0	0
ENSG00000078596__ITM2A	1	0	0	0	0	0	0	0	1	0	0	0	0	0	0	0	0	0	0	0	0	0	0	0	0	0	0	0	0	0	0	0	0	0	0	0	0	0	0	0	0	0	0	0	0	0	0	1	0
ENSG00000078618__NRDC	23.1	8	0	0	0	0	0	0	1	11	0	0	0	2	0	3	0	0	9	4	0	0	3	9	0	0	0	0	0	0	0	0	0	0	3	0	2	1	3	2	1	3	1	4	0	0	4	5	0
ENSG00000078668__VDAC3	26.1	7	0	0	0	0	0	0	1	8	0	0	0	2	8	14	0	2	3	3	0	1	1	5	0	0	0	0	0	0	0	0	4	0	10	0	3	7	3	15	3	3	3	10	0	0	5	8	0
ENSG00000078674__PCM1	14	2	0	0	0	0	0	0	0	10	0	0	0	0	3	6	0	1	3	3	0	2	0	4	0	0	0	0	0	0	0	0	3	0	6	0	3	3	4	6	2	2	7	7	0	0	6	5	0
ENSG00000078687__TNRC6C	2	0	0	0	0	0	0	0	0	2	0	0	0	1	2	0	0	0	0	1	0	0	0	0	0	0	0	0	0	0	0	0	1	0	0	0	0	0	0	0	4	1	1	1	0	0	0	2	0
ENSG00000078699__CBFA2T2	11	3	0	0	0	0	0	0	0	1	0	0	0	7	3	1	0	0	3	4	0	0	1	0	0	0	0	0	0	0	0	0	0	0	4	0	2	3	0	5	0	1	0	3	0	0	0	5	0
ENSG00000078725__BRINP1	3	3	0	0	0	0	0	0	0	0	0	0	0	0	0	1	0	0	2	0	0	1	0	0	0	0	0	0	0	0	0	0	0	0	7	0	0	0	0	0	4	0	0	2	0	0	1	2	0
ENSG00000078747__ITCH	4	2	0	0	0	0	0	0	0	1	0	0	0	1	0	0	0	0	0	0	0	1	0	0	0	0	0	0	0	0	0	0	2	0	0	0	0	3	1	0	1	2	1	3	0	0	1	1	0
ENSG00000078795__PKD2L2	2	0	0	0	0	0	0	0	0	0	0	0	0	0	0	0	0	0	0	0	0	0	0	0	0	0	0	0	0	0	0	0	0	0	0	0	0	0	0	0	0	0	0	0	0	0	0	0	0
ENSG00000078804__TP53INP2	3	0	0	0	0	0	0	0	0	0	0	0	0	0	0	0	0	0	1	1	0	0	0	0	0	0	0	0	0	0	0	0	0	0	4	0	0	0	0	0	0	0	0	0	0	0	1	1	0
ENSG00000078808__SDF4	11	7	0	0	0	0	0	0	2	5	0	0	0	1	0	1	0	0	12	7	0	0	0	2	0	0	0	0	0	0	0	0	3	0	2	0	0	4	4	1	1	10	2	4	0	0	1	3	0
ENSG00000078814__MYH7B	1	0	0	0	0	0	0	0	0	0	0	0	0	0	0	0	0	0	0	0	0	0	0	0	0	0	0	0	0	0	0	0	0	0	0	0	0	0	0	0	0	0	0	0	0	0	0	0	0
ENSG00000078900__TP73	4	0	0	0	0	0	0	0	0	0	0	0	0	1	0	0	0	0	0	1	0	0	1	1	0	0	0	0	0	0	0	0	0	0	4	0	0	0	0	0	0	0	0	1	0	0	1	0	0
ENSG00000078902__TOLLIP	5	1	0	0	0	0	0	0	0	1	0	0	0	1	0	3	0	0	0	3	0	1	0	0	0	0	0	0	0	0	0	0	0	0	0	0	0	1	0	2	1	3	3	3	0	0	1	2	0
ENSG00000078967__UBE2D4	1	0	0	0	0	0	0	0	0	0	0	0	0	0	0	2	0	0	0	0	0	0	0	0	0	0	0	0	0	0	0	0	0	0	1	0	0	1	0	0	2	1	0	0	0	0	0	0	0
ENSG00000079101__CLUL1	1	0	0	0	0	0	0	0	0	0	0	0	0	0	2	0	0	0	0	0	0	0	0	0	0	0	0	0	0	0	0	0	0	0	0	0	0	0	0	0	0	0	0	0	0	0	0	0	0
ENSG00000079102__RUNX1T1	41.2	3	0	0	0	0	0	0	0	7	0	0	1	2	2	15	0	0	13	7	0	1	2	1	0	0	0	0	0	0	0	0	17	0	11	0	2	4	10	2	0	6	3	29.1	1	0	4	5	0
ENSG00000079134__THOC1	6	0	0	0	0	0	0	0	0	3	0	0	0	1	0	2	0	0	2	0	0	0	0	0	0	0	0	0	0	0	0	0	0	0	2	0	0	2	2	5	0	3	1	1	0	0	0	6	0
ENSG00000079150__FKBP7	1	0	0	0	0	0	0	0	0	0	0	0	0	0	0	0	0	0	3	1	0	0	0	0	0	0	0	0	0	0	0	0	0	0	1	0	0	0	0	0	0	0	0	0	0	0	0	2	0
ENSG00000079156__OSBPL6	2	0	0	0	0	0	0	0	0	0	0	0	0	0	0	0	0	1	0	0	0	0	0	0	0	0	0	0	2	0	0	0	0	0	1	0	0	0	0	1	0	0	0	0	0	0	0	0	0
ENSG00000079215__SLC1A3	3	0	0	0	0	0	0	0	0	4	0	0	0	0	0	3	0	0	0	1	0	0	0	3	0	0	0	0	0	0	0	0	0	0	0	0	0	1	0	0	4	0	1	1	0	0	0	1	0
ENSG00000079246__XRCC5	32.1	14	0	0	0	0	0	0	2	7	0	0	0	1	2	6	0	0	8	4	0	1	2	8	0	0	0	0	0	0	0	0	5	0	18	0	0	14	10	7	4	0	9	13	0	0	4	4	0
ENSG00000079263__SP140	0	0	0	0	0	0	0	0	0	0	0	0	0	0	0	0	0	0	0	0	0	0	0	0	0	0	0	0	0	0	0	0	0	0	0	0	0	0	0	0	0	0	0	0	0	0	0	0	0
ENSG00000079277__MKNK1	7	1	0	0	0	0	0	0	0	5	0	0	0	0	0	2	0	0	4	0	0	0	1	0	0	0	0	0	0	0	0	0	1	0	0	0	1	2	3	0	1	4	3	1	0	0	1	0	0
ENSG00000079308__TNS1	0	0	0	0	0	0	0	0	0	0	0	0	0	0	0	0	0	0	0	0	0	0	0	0	0	0	0	0	0	0	0	0	0	0	0	0	0	0	0	1	0	0	0	0	0	0	0	0	0
ENSG00000079313__REXO1	16	7	0	0	0	0	0	0	3	6	0	0	0	0	0	12	0	0	9	1	0	1	0	1	0	0	0	0	0	0	0	0	8	0	11	0	2	5	4	8	1	17	7	4	0	0	3	4	0
ENSG00000079332__SAR1A	2	2	0	0	0	0	0	0	1	6	0	1	0	2	1	2	0	0	3	3	0	0	2	4	0	0	0	0	1	0	0	0	1	0	0	0	0	2	1	0	0	4	1	7	0	0	1	3	0
ENSG00000079335__CDC14A	0	0	0	0	0	0	0	0	0	0	0	0	0	0	0	0	0	0	0	1	0	0	0	0	0	0	0	0	0	0	0	0	0	0	0	0	0	0	0	0	0	0	0	1	0	0	0	1	0
ENSG00000079337__RAPGEF3	4	1	0	0	0	0	0	0	0	0	0	0	0	0	0	0	0	0	0	0	0	1	0	0	0	0	0	0	0	0	0	0	0	0	0	0	0	6	0	1	1	1	1	2	0	0	0	1	0
ENSG00000079385__CEACAM1	1	0	0	0	0	0	0	0	0	0	0	0	0	0	0	0	0	0	0	0	0	0	0	0	0	0	0	0	0	0	0	0	0	0	0	0	0	0	0	0	0	0	0	0	0	0	0	0	0
ENSG00000079387__SENP1	11	1	0	0	0	0	0	0	0	1	0	0	0	0	0	1	0	0	0	0	0	0	0	4	0	0	0	0	0	0	0	0	1	0	3	0	0	3	0	1	2	2	1	0	0	0	0	0	0
ENSG00000079393__DUSP13	1	0	0	0	0	0	0	0	0	0	0	0	0	0	0	0	0	0	0	0	0	0	0	0	0	0	0	0	0	0	0	0	0	0	0	0	0	0	0	0	0	0	0	0	0	0	0	0	0
ENSG00000079432__CIC	2	0	0	0	0	0	0	0	1	1	0	0	0	0	0	0	0	0	1	0	0	1	1	1	0	0	0	0	0	0	0	0	1	0	1	0	0	2	1	3	0	2	0	2	0	0	0	1	0
ENSG00000079459__FDFT1	35.2	12	0	0	0	0	0	0	2	11	0	0	0	1	1	16	0	1	9	12	0	1	1	1	1	0	0	0	0	0	0	0	5	0	10	0	5	6	13	13	10	6	1	12	0	0	4	16	0
ENSG00000079462__PAFAH1B3	14	2	0	0	0	0	0	0	4	7	0	0	0	0	0	4	0	0	4	1	0	2	0	2	0	0	0	0	0	0	0	0	1	0	2	0	1	8	3	2	9	5	1	5	0	0	0	5	0
ENSG00000079482__OPHN1	3	1	0	0	0	0	0	0	0	0	0	0	0	0	0	0	0	0	0	0	0	0	0	0	0	0	0	0	0	0	0	0	3	0	1	0	0	0	0	2	0	0	0	0	0	0	0	1	0
ENSG00000079616__KIF22	6	0	0	0	0	0	0	0	0	0	0	0	0	0	0	0	0	1	1	1	0	0	0	0	0	0	0	0	0	0	0	0	0	0	1	0	1	3	0	7	0	0	1	1	0	0	0	0	0
ENSG00000079691__CARMIL1	2	0	0	0	0	0	0	0	1	0	0	0	0	0	0	0	0	0	0	0	0	0	0	0	0	0	0	0	0	0	0	0	0	0	1	0	0	1	0	1	0	0	0	0	0	0	0	0	0
ENSG00000079739__PGM1	2	3	0	0	0	0	0	0	0	10	0	0	0	0	0	2	0	0	1	0	0	0	0	1	0	0	0	0	0	0	0	0	1	0	1	0	0	2	0	0	2	1	0	0	0	0	0	0	0
ENSG00000079785__DDX1	12	5	0	0	0	0	0	0	1	9	0	0	0	0	0	7	0	1	8	2	0	2	0	0	0	0	0	0	0	0	0	0	6	0	4	0	1	1	3	6	1	0	4	4	0	0	2	4	0
ENSG00000079805__DNM2	4	3	0	0	0	0	0	0	1	4	0	0	0	0	0	1	0	0	7	4	0	0	1	6	0	0	0	0	0	0	0	0	1	0	0	0	0	3	1	2	2	5	0	4	0	0	0	1	0
ENSG00000079819__EPB41L2	37.2	14	0	0	0	0	0	0	0	18	0	0	1	0	0	21.1	0	3	28.1	2	0	3	1	4	0	0	0	0	0	0	0	0	6	0	1	0	2	19	9	9	7	4	6	4	1	0	2	30.1	0
ENSG00000079841__RIMS1	0	0	0	0	0	0	0	0	0	0	0	0	0	0	0	0	0	0	0	0	0	0	0	0	0	0	0	0	0	0	0	0	0	0	0	0	0	0	0	0	0	0	0	0	0	0	0	0	0
ENSG00000079931__MOXD1	0	0	0	0	0	0	0	0	0	0	0	0	0	0	0	0	0	0	0	0	0	0	0	0	0	0	0	0	0	0	0	0	0	0	0	0	0	1	0	0	0	0	0	0	0	0	0	0	0
ENSG00000079950__STX7	8	0	0	0	0	0	0	0	1	3	0	0	0	0	0	5	0	1	3	2	0	0	0	1	0	0	0	0	0	0	0	0	1	0	6	0	5	1	2	5	2	0	2	6	0	0	0	8	0
ENSG00000079974__RABL2B	4	3	0	0	0	0	0	0	0	0	0	0	0	1	0	2	0	1	2	2	0	0	1	0	0	0	0	0	0	0	0	0	3	0	4	0	0	2	1	1	1	1	0	0	0	0	0	1	0
ENSG00000079999__KEAP1	6	2	0	0	0	0	0	0	0	3	0	0	0	0	0	1	0	3	2	2	0	0	0	0	0	0	0	0	0	0	0	0	0	0	2	0	0	0	1	1	0	1	0	3	0	0	0	4	0
ENSG00000080007__DDX43	0	0	0	0	0	0	0	0	0	0	0	0	0	0	0	0	0	0	0	0	0	0	0	0	0	0	0	0	0	0	0	0	0	0	0	0	0	0	0	0	0	0	0	0	0	0	0	0	0
ENSG00000080031__PTPRH	0	0	0	0	0	0	0	0	0	0	0	0	0	0	0	0	0	0	0	1	0	0	0	0	0	0	0	0	0	0	0	0	0	0	0	0	0	0	0	0	0	0	0	0	0	0	0	0	0
ENSG00000080189__SLC35C2	4	3	0	0	0	0	0	0	0	1	0	0	0	0	2	2	0	0	1	0	0	0	0	0	0	0	0	0	0	0	0	0	3	0	4	0	0	3	0	0	3	2	0	0	0	0	1	4	0
ENSG00000080200__CRYBG3	2	1	0	0	0	0	0	0	0	0	0	0	0	1	0	0	0	0	0	0	0	0	0	0	0	0	0	0	0	0	0	0	2	0	0	0	0	0	0	0	0	0	0	0	0	0	0	0	0
ENSG00000080224__EPHA6	0	0	0	0	0	0	0	0	0	0	0	0	0	0	0	0	0	0	0	0	0	0	0	0	0	0	0	0	0	0	0	0	0	0	0	0	0	0	0	0	0	0	0	0	0	0	0	0	0
ENSG00000080298__RFX3	2	1	0	0	0	0	0	0	0	2	0	0	0	1	0	0	0	0	0	1	0	0	0	0	0	0	0	0	0	0	0	0	1	0	0	0	1	0	0	2	1	1	0	0	0	0	0	2	0
ENSG00000080345__RIF1	22.1	3	0	0	0	0	0	0	1	9	0	0	0	0	2	3	0	0	5	8	0	2	1	1	0	0	0	0	0	0	0	0	2	0	11	0	1	6	3	1	3	0	0	1	0	0	0	3	0
ENSG00000080371__RAB21	3	5	0	0	0	0	0	0	2	4	0	0	0	0	2	1	0	0	3	3	0	0	0	2	1	0	0	0	0	1	0	0	2	0	2	0	1	2	4	2	1	0	5	1	0	0	1	1	1
ENSG00000080493__SLC4A4	1	0	0	0	0	0	0	0	0	0	0	0	0	0	0	0	0	0	0	2	0	0	0	0	0	0	0	0	0	0	0	0	0	0	0	0	0	0	0	0	0	0	0	0	0	0	0	0	0
ENSG00000080503__SMARCA2	8	3	0	0	0	0	0	0	0	2	0	0	0	0	0	1	0	1	0	0	0	0	0	1	0	0	0	0	0	0	0	0	0	0	0	0	0	0	0	0	0	0	3	0	0	0	3	3	0
ENSG00000080546__SESN1	3	0	0	0	0	0	0	0	0	2	0	0	0	0	0	0	0	0	0	1	0	0	1	0	0	0	0	0	0	0	0	0	0	0	0	0	0	1	0	0	2	0	0	0	1	0	0	0	0
ENSG00000080561__MID2	0	0	0	0	0	0	0	0	0	0	0	0	0	0	0	0	0	0	0	0	0	0	0	0	0	0	0	0	0	0	0	0	0	0	0	0	0	0	0	0	0	0	0	0	0	0	0	0	0
ENSG00000080573__COL5A3	1	1	0	0	0	0	0	0	0	1	0	0	0	0	0	0	0	0	0	0	0	0	0	0	0	0	0	0	0	0	0	0	0	0	0	0	0	0	0	1	0	0	0	0	0	0	0	1	0
ENSG00000080603__SRCAP	0	0	0	0	0	0	0	0	0	0	0	0	0	0	0	0	0	0	0	0	0	0	0	0	0	0	0	0	0	0	0	0	0	0	0	0	0	1	0	0	0	0	0	0	0	0	0	0	0
ENSG00000080603__SRCAP-cluster	2	2	0	0	0	0	0	0	0	0	0	0	0	0	0	1	0	1	3	0	0	0	0	1	0	0	0	0	0	0	0	0	0	0	1	0	0	0	0	1	0	1	0	1	0	0	0	2	0
ENSG00000080608__PUM3	2	1	0	0	0	0	0	0	0	2	0	0	0	0	0	2	0	0	4	0	0	0	0	0	0	0	0	0	0	0	0	0	1	0	0	0	0	0	1	1	0	3	0	0	0	0	1	2	0
ENSG00000080802__CNOT4	9	0	0	0	0	0	0	0	0	0	0	0	0	1	0	1	0	0	1	0	0	1	0	0	0	0	0	0	0	0	0	0	0	0	1	0	0	2	1	1	2	3	0	1	0	0	0	1	0
ENSG00000080815__PSEN1	11	1	0	0	0	0	0	0	1	3	0	0	0	1	0	2	0	0	0	0	0	0	0	2	0	0	0	0	0	0	0	0	3	0	1	0	0	1	0	0	0	3	0	0	0	0	0	4	0
ENSG00000080819__CPOX	1	0	0	0	0	0	0	0	0	1	0	0	0	0	0	0	0	0	1	1	0	0	1	0	0	0	0	0	0	0	0	0	2	0	1	0	0	1	0	1	0	0	0	3	0	0	0	0	0
ENSG00000080819__CPOX-cluster	0	0	0	0	0	0	0	0	0	0	0	0	0	0	0	0	0	0	0	0	0	0	0	0	0	0	0	0	0	0	0	0	0	0	0	0	0	0	0	0	0	0	0	0	0	0	0	0	0
ENSG00000080822__CLDND1	28.1	4	0	0	0	0	0	0	1	11	0	0	0	0	0	5	0	4	3	1	0	0	1	1	0	0	0	0	0	1	0	0	5	0	2	0	1	0	1	5	2	1	1	4	0	0	0	7	0
ENSG00000080823__MOK	2	1	0	0	0	0	0	0	0	3	0	0	0	0	0	0	0	0	0	0	0	0	0	1	0	0	0	0	0	0	0	0	1	0	0	0	0	5	0	0	1	1	0	1	0	0	0	1	0
ENSG00000080824__HSP90AA1	149.7	110.5	1	0	0	0	0	0	20	97.1	0	1	0	43.2	3	40.2	2	10	21.1	38.2	1	7	23.1	26.1	0	0	0	0	0	0	0	0	20	0	48.3	0	13	33.1	33.1	38.2	31.1	25.1	40.2	85.9	1	0	46.3	19	1
ENSG00000080839__RBL1	1	2	0	0	0	0	0	0	0	3	0	0	0	0	0	0	0	0	0	0	0	0	0	1	0	0	0	0	0	0	0	0	0	0	3	0	0	3	0	0	0	1	1	0	0	0	0	1	0
ENSG00000080845__DLGAP4	10	4	0	0	0	0	0	0	1	4	0	0	0	1	0	4	0	0	3	1	0	0	0	1	0	0	0	0	0	0	0	0	6	0	7	0	0	6	3	5	2	17	2	4	0	0	0	6	0
ENSG00000080854__IGSF9B	0	0	0	0	0	0	0	0	0	0	0	0	0	0	0	0	0	0	0	0	0	0	0	0	0	0	0	0	0	0	0	0	0	0	0	0	0	0	0	0	0	0	0	0	0	0	0	0	0
ENSG00000080947__CROCCP3	0	0	0	0	0	0	0	0	0	0	0	0	0	0	0	0	0	0	0	0	0	0	0	0	0	0	0	0	0	0	0	0	0	0	0	0	0	1	0	0	0	2	0	0	0	0	0	0	0
ENSG00000080986__NDC80	8	1	0	0	0	0	0	0	0	0	0	0	0	0	0	0	0	0	0	0	0	0	0	0	0	0	0	0	0	0	0	0	0	0	1	0	1	6	0	4	0	0	2	0	0	0	0	0	0
ENSG00000081014__AP4E1	1	2	0	0	0	0	0	0	0	1	0	0	0	0	0	3	0	0	0	0	0	0	0	0	0	0	0	0	0	0	0	0	0	0	1	0	1	1	1	2	0	2	0	1	0	0	0	0	0
ENSG00000081019__RSBN1	7	1	0	0	0	0	0	0	0	0	0	0	0	2	0	1	0	0	0	2	0	0	0	0	0	0	0	0	0	0	0	0	0	0	2	0	0	0	0	4	1	2	1	1	0	0	0	0	0
ENSG00000081026__MAGI3	6	1	0	0	0	0	0	0	0	4	0	0	0	3	0	3	0	0	3	0	0	0	0	0	0	0	0	0	0	0	0	0	1	0	0	0	2	0	1	0	0	2	0	0	0	0	0	2	0
ENSG00000081052__COL4A4	1	0	0	0	0	0	0	0	0	0	0	0	0	0	0	0	0	0	0	0	0	0	0	0	0	0	0	0	0	0	0	0	0	0	0	0	0	3	0	0	0	0	0	0	0	0	0	0	0
ENSG00000081059__TCF7	3	0	0	0	0	0	0	0	0	0	0	0	0	0	0	0	0	0	1	0	0	0	0	0	0	0	0	0	0	0	0	0	0	0	2	0	0	1	1	0	0	1	0	3	0	0	1	1	0
ENSG00000081087__OSTM1	3	1	0	0	0	0	0	0	0	1	0	0	0	0	0	0	0	1	0	3	0	0	1	0	0	0	0	0	0	0	0	0	0	0	0	0	0	0	0	2	0	3	0	1	0	0	0	3	0
ENSG00000081138__CDH7	0	0	0	0	0	0	0	0	0	0	0	0	0	0	0	0	0	0	0	0	0	0	0	0	0	0	0	0	0	0	0	0	0	0	0	0	0	0	0	0	0	0	0	0	0	0	0	0	0
ENSG00000081148__IMPG2	1	0	0	0	0	0	0	0	0	0	0	0	0	0	0	0	0	0	0	0	0	0	0	0	0	0	0	0	0	0	0	0	0	0	0	0	0	0	0	0	0	0	0	0	0	0	0	0	0
ENSG00000081154__PCNP	12	6	1	0	0	0	0	0	1	9	0	0	0	3	0	1	0	0	6	4	0	2	0	3	0	0	0	0	0	0	0	0	7	0	5	0	2	2	2	1	3	3	8	2	1	0	1	5	0
ENSG00000081177__EXD2	8	3	0	0	0	0	0	0	3	4	0	0	0	2	1	2	0	0	0	0	0	1	0	4	0	0	0	0	0	0	0	0	1	0	0	0	1	1	0	2	1	1	2	1	0	0	2	1	0
ENSG00000081181__ARG2	1	0	0	0	0	0	0	0	0	0	0	0	0	0	0	0	0	0	0	0	0	0	0	0	0	0	0	0	0	0	0	0	0	0	0	0	0	0	0	0	0	0	0	0	0	0	0	0	0
ENSG00000081189__MEF2C	6	8	0	0	0	0	0	0	0	2	0	0	0	1	1	2	0	0	2	0	0	0	0	3	0	0	0	0	0	0	0	0	3	0	1	0	0	0	1	3	0	5	1	3	0	0	1	1	0
ENSG00000081237__PTPRC	0	0	0	0	0	0	0	0	0	0	0	0	0	0	0	0	0	0	0	0	0	0	0	0	0	0	0	0	0	0	0	0	0	0	0	0	0	0	0	0	0	0	0	0	0	0	0	0	0
ENSG00000081307__UBA5	4	1	0	0	0	0	0	0	0	2	0	0	0	0	0	2	0	1	4	3	0	1	0	3	0	0	0	0	0	0	0	0	4	0	1	0	0	0	0	1	0	0	0	4	0	0	1	0	1
ENSG00000081320__STK17B	3	1	0	0	0	0	0	0	2	0	0	0	0	0	1	1	0	0	0	4	0	0	1	0	0	0	0	0	0	0	0	0	1	0	2	0	0	1	0	0	0	0	0	2	0	0	0	2	0
ENSG00000081377__CDC14B	0	0	0	0	0	0	0	0	1	0	0	0	0	0	0	1	0	0	0	0	0	1	0	0	0	0	0	0	0	0	1	0	0	0	0	0	0	1	0	1	0	0	0	0	0	0	0	1	0
ENSG00000081386__ZNF510	1	1	0	0	0	0	0	0	0	1	0	0	0	0	0	0	0	0	0	0	0	0	0	0	0	0	0	0	0	0	0	0	0	0	0	0	0	0	0	0	0	0	0	0	0	0	0	0	0
ENSG00000081479__LRP2	0	0	0	0	0	0	0	0	0	0	0	0	0	0	0	0	0	0	0	0	0	0	0	0	0	0	0	0	0	0	0	0	0	0	0	0	0	0	0	0	0	0	0	0	0	0	0	0	0
ENSG00000081665__ZNF506	6	6	0	0	0	0	0	0	0	3	0	0	0	1	0	0	0	0	0	1	0	1	0	1	0	0	0	0	0	0	0	0	0	0	0	0	0	0	0	0	0	0	0	1	0	0	0	3	0
ENSG00000081692__JMJD4	4	1	0	0	0	0	0	0	0	3	0	0	0	0	0	0	0	0	1	0	0	1	1	0	0	0	0	0	0	0	0	0	0	0	1	0	0	2	0	0	2	2	0	4	0	0	1	0	0
ENSG00000081721__DUSP12	7	1	0	0	0	0	0	0	1	1	0	0	0	0	1	5	0	0	1	0	0	1	0	0	0	0	0	0	0	0	0	0	2	0	0	0	1	1	1	4	1	0	0	2	0	0	0	1	0
ENSG00000081760__AACS	3	1	0	0	0	0	0	0	0	0	0	0	0	1	0	0	0	0	2	0	0	0	0	0	0	0	0	0	0	0	0	0	0	0	4	0	0	1	2	1	2	0	1	0	0	0	0	1	0
ENSG00000081791__KIAA0141	4	0	0	0	0	0	0	0	0	0	0	0	0	1	0	1	0	0	2	1	0	0	0	2	0	0	0	0	0	0	0	0	0	0	2	0	0	0	3	0	0	0	1	0	0	0	1	0	0
ENSG00000081800__SLC13A1	0	0	0	0	0	0	0	0	0	0	0	0	0	0	0	0	0	0	0	0	0	0	0	0	0	0	0	0	0	0	0	0	0	0	0	0	0	0	0	0	0	0	0	0	0	0	0	0	0
ENSG00000081803__CADPS2	0	1	0	0	0	0	0	0	0	1	0	0	0	1	4	0	0	1	0	0	0	0	0	0	0	0	0	0	0	0	0	0	1	0	0	0	0	0	0	0	0	5	1	0	0	0	0	0	0
ENSG00000081818__PCDHB4	2	0	0	0	0	0	0	0	0	0	0	0	0	0	0	0	0	0	0	0	0	0	0	0	0	0	0	0	0	0	0	0	0	0	0	0	0	0	0	0	0	0	0	0	0	0	0	0	0
ENSG00000081842__PCDHA6	0	0	0	0	0	0	0	0	0	0	0	0	0	0	0	0	0	0	0	0	0	0	0	0	0	0	0	0	0	0	0	0	0	0	0	0	0	0	0	0	0	0	0	0	0	0	0	2	0
ENSG00000081853__PCDHGA2	0	0	0	0	0	0	0	0	0	0	0	0	0	0	0	0	0	0	0	1	0	0	0	0	0	0	0	0	0	0	0	0	0	0	0	0	0	0	0	0	0	1	0	0	0	0	0	0	0
ENSG00000081870__HSPB11	6	2	0	0	0	0	0	0	0	3	0	0	0	2	0	0	0	2	2	0	0	1	1	1	0	0	0	0	0	0	0	0	4	0	4	0	1	8	1	0	1	1	0	3	0	0	1	1	0
ENSG00000081913__PHLPP1	6	11	0	0	0	0	0	0	0	5	0	0	0	1	2	5	0	0	0	1	0	0	0	1	0	0	0	0	0	1	0	0	2	0	2	0	0	1	1	0	0	2	1	0	0	0	2	0	0
ENSG00000081923__ATP8B1	0	0	0	0	0	0	0	0	0	0	0	0	0	0	0	0	0	0	0	0	0	0	0	0	0	0	0	0	0	0	0	0	0	0	0	0	0	0	0	0	0	0	0	0	0	0	0	0	0
ENSG00000082014__SMARCD3	0	0	0	0	0	0	0	0	0	0	0	0	0	1	0	0	0	0	0	0	0	0	0	0	0	0	0	0	0	0	0	0	0	0	0	0	0	0	0	0	0	0	0	0	0	0	0	0	0
ENSG00000082068__WDR70	2	4	0	0	0	0	0	0	0	2	0	0	0	3	1	5	0	0	1	1	0	0	0	0	0	0	0	0	0	0	0	0	3	0	3	0	0	0	0	2	1	2	0	1	0	0	0	1	0
ENSG00000082126__MPP4	0	0	0	0	0	0	0	0	0	0	0	0	0	0	0	0	0	0	0	0	0	0	0	0	0	0	0	0	0	0	0	0	1	0	0	0	0	1	0	0	0	0	0	0	0	0	0	0	0
ENSG00000082146__STRADB	6	1	0	0	0	0	0	0	0	2	0	0	0	0	0	2	0	0	1	8	0	0	1	1	0	0	0	0	0	0	0	0	4	0	7	0	2	2	0	1	0	0	4	0	0	0	1	0	0
ENSG00000082153__BZW1	18	6	0	0	0	0	0	0	0	4	0	0	0	2	1	3	0	2	6	5	0	0	0	4	0	0	0	0	0	0	0	0	5	0	4	0	1	6	2	5	9	1	0	16	1	0	5	4	0
ENSG00000082175__PGR	0	0	0	0	0	0	0	0	0	0	0	0	0	0	0	0	0	0	0	0	0	0	0	0	0	0	0	0	0	0	0	0	0	0	0	0	0	0	0	0	0	0	0	0	0	0	0	0	0
ENSG00000082196__C1QTNF3	1	0	0	0	0	0	0	0	0	0	0	0	0	0	0	0	0	0	0	0	0	0	0	0	0	0	0	0	0	0	0	0	0	0	0	0	0	0	0	2	0	0	0	0	0	0	0	0	0
ENSG00000082196__C1QTNF3-cluster	9	4	0	0	0	0	0	0	0	0	0	0	0	0	0	1	0	0	2	0	0	0	1	1	0	0	0	0	0	0	0	0	0	0	0	0	2	2	0	0	1	0	0	1	0	0	0	0	0
ENSG00000082212__ME2	14	7	0	0	0	0	0	0	0	5	0	0	0	0	0	1	0	0	3	0	0	1	3	1	0	0	0	0	0	0	0	0	3	0	5	0	1	5	0	1	2	5	2	4	0	0	1	3	0
ENSG00000082213__C5orf22	2	1	0	0	0	0	0	0	0	7	0	0	0	0	0	0	0	0	0	1	0	0	0	1	0	0	0	0	0	0	0	0	2	0	0	0	0	0	0	1	1	0	1	2	0	0	0	2	0
ENSG00000082258__CCNT2	10	2	0	0	0	0	0	0	3	7	0	0	0	1	1	2	0	1	3	3	0	0	2	2	0	0	0	0	0	0	0	0	1	0	1	0	0	1	0	3	0	0	1	2	0	0	0	3	0
ENSG00000082269__FAM135A	15	12	0	0	0	0	0	0	0	10	0	0	1	1	4	10	0	4	6	0	0	2	4	0	0	0	0	0	0	0	0	0	12	0	2	0	2	5	1	2	6	3	3	6	0	0	1	8	0
ENSG00000082438__COBLL1	4	1	0	0	0	0	0	0	0	0	0	0	0	0	0	1	0	0	1	4	0	0	0	1	0	0	0	0	0	0	0	0	2	0	1	0	0	0	0	3	2	0	0	1	0	0	0	3	0
ENSG00000082458__DLG3	5	3	0	0	0	0	0	0	2	3	0	0	0	0	0	1	0	0	0	0	0	0	1	0	0	0	0	0	0	0	0	0	2	0	1	0	1	0	0	0	0	0	1	0	0	0	0	0	0
ENSG00000082512__TRAF5	0	0	0	0	0	0	0	0	0	0	0	0	0	0	0	0	0	0	0	0	0	0	0	0	0	0	0	0	0	0	0	0	0	0	0	0	0	0	0	0	0	0	0	0	0	0	0	0	0
ENSG00000082515__MRPL22	7	2	0	0	0	0	0	0	1	6	0	0	0	1	0	3	0	3	2	2	0	0	1	1	0	0	0	0	0	0	0	0	5	0	1	0	0	1	2	4	2	1	1	2	0	0	2	2	0
ENSG00000082516__GEMIN5	12	1	0	0	0	0	0	0	1	2	0	0	0	1	0	2	0	0	4	2	0	1	0	0	0	0	0	0	0	0	0	0	0	0	1	0	0	0	4	2	1	4	1	6	0	0	1	4	0
ENSG00000082556__OPRK1	1	0	0	0	0	0	0	0	0	0	0	0	0	0	0	0	0	0	0	0	0	0	0	0	0	0	0	0	0	0	0	0	0	0	0	0	0	0	0	0	0	0	0	0	0	0	0	0	0
ENSG00000082641__NFE2L1	10	5	0	0	0	0	0	0	0	3	0	0	0	0	1	6	0	0	3	3	1	0	0	3	0	0	0	0	0	0	0	0	6	0	4	0	1	4	1	1	2	6	0	9	0	0	1	5	0
ENSG00000082684__SEMA5B	1	0	0	0	0	0	0	0	0	0	0	0	0	0	1	0	0	0	0	0	0	0	0	0	0	0	0	0	0	0	0	0	0	0	0	0	0	0	0	0	0	0	0	0	0	0	0	0	0
ENSG00000082701__GSK3B	20	6	0	0	0	0	0	0	2	2	0	0	0	1	0	2	0	0	2	3	0	0	1	2	0	0	0	0	0	0	0	0	9	0	6	0	0	1	1	2	0	3	0	0	0	0	1	2	0
ENSG00000082781__ITGB5	11	13	0	0	0	0	0	0	2	14	0	0	0	0	1	12	1	0	7	7	0	2	5	0	0	0	0	0	0	0	0	0	0	0	0	0	0	3	1	10	8	8	0	3	0	0	0	9	0
ENSG00000082805__ERC1	5	2	0	0	0	0	0	0	0	2	0	0	0	2	0	0	0	0	0	1	0	0	0	0	0	0	0	0	0	0	0	0	1	0	1	0	3	0	1	1	1	0	1	0	0	0	2	0	0
ENSG00000082898__XPO1	15	7	0	0	0	0	0	0	2	4	0	0	0	2	5	8	0	2	7	4	0	2	1	4	0	0	0	0	0	0	0	0	8	0	12	0	3	7	1	4	2	0	7	1	0	0	5	4	0
ENSG00000082996__RNF13	6	0	0	0	0	0	0	0	0	3	0	0	0	0	1	2	0	0	1	2	0	3	1	1	0	0	0	0	0	0	0	0	1	0	1	0	1	2	1	1	4	1	2	2	0	0	0	0	0
ENSG00000083067__TRPM3	0	0	0	0	0	0	0	0	0	0	0	0	0	0	0	0	0	0	0	0	0	0	0	0	0	0	0	0	0	0	0	0	0	0	0	0	0	0	0	0	0	0	0	0	0	0	0	0	0
ENSG00000083093__PALB2	1	0	0	0	0	0	0	0	0	1	0	0	0	0	0	1	0	0	1	0	0	1	0	0	0	0	0	0	0	0	0	0	0	0	0	0	0	0	0	0	1	1	0	1	0	0	0	0	0
ENSG00000083097__DOPEY1	0	0	0	0	0	0	0	0	0	0	0	0	0	0	0	0	0	0	1	0	0	0	0	0	0	0	0	0	0	0	0	0	0	0	2	0	0	0	0	0	2	0	0	0	0	0	0	0	0
ENSG00000083099__LYRM2	13	7	0	0	0	0	0	0	0	5	0	0	0	0	0	1	0	0	3	3	0	0	1	0	0	0	0	0	0	0	0	0	3	0	1	0	0	2	1	3	3	1	6	1	0	0	0	2	0
ENSG00000083123__BCKDHB	5	0	0	0	0	0	0	0	0	0	0	0	0	0	0	1	0	0	0	0	0	0	0	0	0	0	0	0	0	0	0	0	0	0	2	0	0	0	0	0	0	0	0	1	0	0	3	0	0
ENSG00000083168__KAT6A	19	2	0	0	0	0	0	0	0	7	0	0	1	1	1	1	0	0	2	2	0	0	1	1	0	0	0	0	0	0	0	0	3	0	1	0	3	8	1	5	0	1	3	9	0	0	0	6	0
ENSG00000083223__ZCCHC6	1	0	0	0	0	0	0	0	0	1	0	0	0	0	0	0	0	0	0	2	0	0	0	0	0	0	0	0	0	0	0	0	0	0	0	0	0	0	0	2	0	0	0	1	0	0	0	0	0
ENSG00000083290__ULK2	1	1	0	0	0	0	0	0	0	0	0	0	0	0	0	1	0	1	0	0	0	0	0	0	0	0	0	0	0	0	0	0	0	0	0	0	0	4	1	0	0	0	0	0	0	0	1	0	0
ENSG00000083312__TNPO1	20	9	0	0	0	0	0	0	0	8	0	0	0	3	0	3	0	3	4	10	0	2	2	3	0	0	0	0	0	0	0	0	6	0	5	0	0	12	7	6	7	10	5	8	0	0	5	7	0
ENSG00000083444__PLOD1	6	2	0	0	0	0	0	0	0	1	0	0	0	0	0	4	0	0	4	1	0	0	2	0	0	0	0	0	0	0	0	0	3	0	2	0	0	3	0	1	0	1	1	2	0	0	0	1	0
ENSG00000083454__P2RX5-cluster	9	3	0	0	0	0	0	0	0	6	0	0	0	0	0	6	0	0	0	4	0	0	0	0	0	0	0	0	0	0	0	0	6	0	1	0	1	2	1	1	2	3	2	7	0	0	2	4	0
ENSG00000083457__ITGAE	0	3	0	0	0	0	0	0	0	3	0	0	0	0	1	2	0	0	0	0	0	0	0	0	0	0	0	0	0	0	0	0	0	0	0	0	1	3	1	1	2	1	0	2	0	0	1	1	0
ENSG00000083520__DIS3	6	0	0	0	0	0	0	0	0	2	0	0	0	1	0	3	0	0	2	2	0	0	1	1	0	0	0	0	0	0	0	0	0	0	0	0	1	1	0	1	0	2	0	0	0	0	2	2	0
ENSG00000083535__PIBF1	2	1	0	0	0	0	0	0	0	1	0	0	0	0	0	0	0	0	0	0	0	0	0	0	0	0	0	0	0	0	0	0	0	0	0	0	0	1	1	0	0	0	0	2	0	0	0	0	0
ENSG00000083544__TDRD3	0	0	0	0	0	0	0	0	3	0	0	0	0	0	1	1	0	0	0	0	0	0	0	0	0	0	0	0	0	0	0	0	0	0	2	0	0	0	0	0	0	0	0	0	0	0	0	0	0
ENSG00000083635__NUFIP1	4	1	0	0	0	0	0	0	0	2	0	0	0	1	1	2	0	0	1	0	0	1	0	2	0	0	0	0	0	0	0	0	0	0	2	0	0	0	0	2	1	2	1	1	0	0	1	1	0
ENSG00000083642__PDS5B	12	2	0	0	0	0	0	0	1	1	0	0	0	1	0	1	0	0	2	1	0	0	1	1	0	0	0	0	0	0	0	0	2	0	1	0	1	4	2	1	2	1	3	2	0	0	0	0	0
ENSG00000083720__OXCT1	2	3	0	0	0	0	0	0	0	3	0	0	0	0	0	1	0	0	0	0	0	0	0	0	0	0	0	0	0	0	0	0	0	0	0	0	0	2	0	1	2	1	1	0	0	0	1	2	0
ENSG00000083750__RRAGB	0	0	0	0	0	0	0	0	0	1	0	0	0	0	0	0	0	0	0	0	0	0	0	1	0	0	0	0	0	0	0	0	0	0	0	0	0	0	0	0	0	0	0	0	0	0	1	0	0
ENSG00000083799__CYLD	1	0	0	0	0	0	0	0	1	0	0	0	0	0	0	0	0	0	0	3	0	0	0	0	0	0	0	0	0	0	0	0	0	0	0	0	0	0	0	0	1	0	1	0	0	0	1	0	0
ENSG00000083807__SLC27A5	3	1	0	0	0	0	0	0	0	4	0	0	0	0	0	0	0	0	0	0	0	0	0	0	0	0	0	0	0	0	0	0	0	0	0	0	0	0	0	1	1	0	1	1	0	0	0	0	0
ENSG00000083812__ZNF324	4	2	0	0	0	0	0	0	1	0	0	0	0	0	0	0	0	0	2	3	0	0	0	0	0	0	0	0	0	0	0	0	1	0	1	0	0	1	0	0	1	0	0	1	0	0	0	2	0
ENSG00000083814__ZNF671	0	0	0	0	0	0	0	0	0	0	0	0	0	0	0	0	0	0	0	0	0	0	0	0	0	0	0	0	0	0	0	0	0	0	0	0	0	0	0	0	0	0	0	0	0	0	0	0	0
ENSG00000083817__ZNF416	1	0	0	0	0	0	0	0	0	0	0	0	0	0	0	0	0	0	0	0	0	0	0	1	0	0	0	0	0	0	0	0	0	0	1	0	0	0	1	0	0	1	0	0	0	0	0	0	0
ENSG00000083828__ZNF586	0	0	0	0	0	0	0	0	0	0	0	0	0	0	0	0	0	1	0	0	0	0	0	0	0	0	0	0	0	0	0	0	0	0	0	0	1	1	0	0	0	0	0	0	0	0	0	0	0
ENSG00000083838__ZNF446	1	3	0	0	0	0	0	0	0	1	0	0	1	0	0	0	0	0	1	1	0	0	0	0	0	0	0	0	0	0	0	0	1	0	1	0	0	0	0	2	0	1	1	0	0	0	0	1	0
ENSG00000083838__ZNF446-cluster	0	0	0	0	0	0	0	0	0	0	0	0	0	0	0	0	0	0	0	0	0	0	0	0	0	0	0	0	0	0	0	0	0	0	0	0	0	0	0	0	1	0	0	0	0	0	0	0	0
ENSG00000083844__ZNF264	10	2	0	0	0	0	0	0	1	5	0	0	0	1	0	4	0	0	4	0	0	2	1	1	0	0	0	0	0	0	0	0	1	0	1	0	1	2	0	1	9	1	5	10	0	0	0	5	0
ENSG00000083845__RPS5	126.9	77.7	0	0	0	0	0	0	6	86.9	0	1	0	5	2	31.1	0	11	36.2	12	0	4	4	21.1	0	0	0	0	0	0	0	0	35.2	0	31.1	0	10	20	47.3	26.1	12	37.2	21.1	56.4	0	0	11	29.1	0
ENSG00000083857__FAT1	20	6	0	0	0	0	0	0	1	5	0	0	0	0	0	0	0	0	3	11	0	4	0	3	0	0	0	0	0	0	0	0	1	0	2	0	0	1	2	2	2	4	5	1	0	0	0	7	0
ENSG00000083896__YTHDC1	10	7	1	0	0	0	0	0	1	5	0	0	0	0	0	3	0	0	1	1	0	0	0	1	0	0	0	0	0	0	0	0	2	0	7	0	1	0	3	1	2	4	3	4	0	0	3	4	0
ENSG00000083937__CHMP2B	24.1	6	0	0	0	0	0	0	3	11	0	0	0	0	1	4	0	2	3	5	0	2	0	1	0	0	0	0	0	1	0	0	7	0	2	1	5	17	4	1	6	2	3	5	0	0	5	7	0
ENSG00000084070__SMAP2	2	4	0	0	0	0	0	0	1	0	0	0	0	0	0	1	0	0	0	0	0	2	0	0	0	0	0	0	0	0	0	0	2	0	1	0	0	0	0	1	1	0	0	0	0	0	0	1	0
ENSG00000084072__PPIE	0	1	0	0	0	0	0	0	0	1	0	0	0	1	0	3	0	0	1	2	0	0	0	0	0	0	0	0	0	0	0	0	0	0	0	0	0	0	1	1	1	1	1	0	0	0	0	0	0
ENSG00000084073__ZMPSTE24	6	2	0	0	0	0	0	0	0	8	0	0	0	0	1	0	0	0	1	2	0	0	2	2	0	0	0	0	0	0	0	0	5	0	1	0	0	3	2	0	1	2	3	1	0	0	0	3	0
ENSG00000084090__STARD7	28.1	8	0	0	0	0	0	0	0	12	1	0	0	1	1	9	0	1	6	5	0	2	2	5	0	0	0	0	0	0	0	0	2	0	5	0	0	4	1	6	6	1	2	11	0	0	1	1	0
ENSG00000084092__NOA1	9	2	0	0	0	0	0	0	0	2	0	0	0	1	0	0	0	0	2	1	0	1	0	3	0	0	0	0	0	0	0	0	2	0	3	0	0	1	1	0	3	3	0	1	0	0	1	1	0
ENSG00000084093__REST	21.1	4	0	0	1	0	0	0	0	9	0	0	1	2	0	3	0	0	7	1	0	0	0	1	0	0	0	0	0	0	0	0	10	0	3	0	0	0	2	5	1	3	1	9	0	0	4	1	0
ENSG00000084112__SSH1	31.1	17	0	0	0	0	1	0	2	12	0	0	0	2	0	13	0	3	3	5	0	1	0	1	0	0	0	0	0	0	0	0	8	0	7	0	0	5	1	7	7	3	2	6	0	0	0	1	0
ENSG00000084207__GSTP1	26.1	28.1	0	0	0	0	0	0	0	13	0	1	1	8	2	14	0	0	8	0	0	2	0	0	0	0	0	0	0	0	0	0	14	0	12	0	1	10	4	13	11	10	3	17	0	0	13	13	0
ENSG00000084234__APLP2	47.3	16	0	0	0	0	0	0	2	16	0	0	0	2	2	7	1	1	3	17	0	2	0	7	0	0	0	0	0	0	0	0	6	0	5	0	4	6	1	10	4	9	2	5	1	0	0	4	0
ENSG00000084444__FAM234B	2	0	0	0	0	0	0	0	0	1	0	0	0	0	0	0	0	0	0	0	0	0	0	0	0	0	0	0	0	0	0	0	0	0	0	0	0	0	0	0	0	0	0	0	0	0	0	0	0
ENSG00000084453__SLCO1A2	0	0	0	0	0	0	0	0	0	0	0	0	0	0	0	0	0	0	0	0	0	0	0	0	0	0	0	0	0	0	0	0	0	0	0	0	0	0	0	1	0	0	0	0	0	0	0	0	0
ENSG00000084463__WBP11	8	3	0	0	0	0	0	0	0	2	0	0	0	0	0	1	0	3	2	2	0	0	0	1	0	0	0	0	0	0	0	0	1	0	2	0	0	1	2	2	0	1	4	2	0	0	0	1	0
ENSG00000084623__EIF3I	27.1	13	0	0	0	0	0	0	2	10	0	0	0	1	0	15	0	2	12	9	0	1	0	2	0	0	0	0	0	0	0	0	7	0	6	0	3	1	2	6	8	2	2	5	0	0	2	1	0
ENSG00000084636__COL16A1	0	0	0	0	0	0	0	0	0	0	0	0	0	0	0	0	0	0	0	0	0	0	0	0	0	0	0	0	0	0	0	0	0	0	0	0	0	0	0	0	0	0	0	0	0	0	0	0	0
ENSG00000084652__TXLNA	5	0	0	0	0	0	0	0	2	4	0	0	0	1	0	1	0	1	0	1	0	0	0	0	0	0	0	0	0	0	0	0	1	0	2	0	0	3	0	2	3	1	2	2	0	0	0	2	0
ENSG00000084674__APOB	0	0	0	0	0	0	0	0	0	0	0	0	0	0	0	0	0	0	0	0	0	0	0	0	0	0	0	0	0	0	0	0	0	0	0	0	0	0	0	0	0	0	0	0	0	0	0	0	0
ENSG00000084676__NCOA1	4	0	0	0	0	0	0	0	0	0	0	0	0	1	0	1	0	0	0	0	0	0	0	2	0	0	0	0	0	0	0	0	1	0	1	0	0	0	4	3	1	0	1	0	0	0	0	0	0
ENSG00000084693__AGBL5	7	2	0	0	0	0	0	0	0	1	0	0	0	0	0	2	0	0	0	1	0	1	0	0	1	0	0	0	0	0	0	0	0	0	0	0	0	0	1	1	2	0	0	1	0	0	0	0	0
ENSG00000084710__EFR3B	16	11	0	0	0	0	0	0	3	12	0	0	0	1	0	12	0	0	12	0	0	0	1	4	0	0	0	0	0	0	0	0	7	0	5	0	0	2	6	8	6	3	1	10	0	0	1	7	0
ENSG00000084731__KIF3C	11	1	0	0	0	0	0	0	1	0	0	0	0	2	0	0	0	0	0	13	0	0	0	2	0	0	0	0	0	0	0	0	1	0	3	0	1	1	0	1	1	0	1	3	0	0	0	0	0
ENSG00000084733__RAB10	22.1	10	1	0	0	0	0	0	2	4	0	0	1	0	1	7	0	1	5	2	0	0	0	5	0	0	0	0	0	0	0	0	2	0	6	0	1	3	2	8	6	2	1	6	0	0	0	3	0
ENSG00000084734__GCKR	0	0	0	0	0	0	0	0	0	0	0	0	0	0	0	0	0	0	0	0	0	0	0	0	0	0	0	0	0	0	0	0	0	0	1	0	0	0	0	0	0	0	0	0	0	0	0	0	0
ENSG00000084754__HADHA	26.1	7	0	0	0	0	0	0	7	10	0	1	1	1	2	11	0	3	5	11	0	0	3	9	0	0	0	0	0	0	0	0	13	0	11	0	5	3	5	10	5	2	2	12	0	0	2	4	0
ENSG00000084764__MAPRE3	0	0	0	0	0	0	0	0	0	0	0	0	0	1	0	0	0	0	0	0	0	0	0	0	0	0	0	0	0	0	0	0	0	0	0	0	0	0	0	0	0	0	0	0	0	0	0	0	0
ENSG00000084774__CAD	7	0	0	0	0	0	0	0	0	4	0	0	0	0	0	0	0	0	1	0	0	0	0	0	0	0	0	0	0	0	0	0	3	0	3	0	0	3	0	0	2	0	0	2	0	0	1	2	0
ENSG00000085063__CD59	12	7	0	0	0	0	0	0	2	9	0	1	0	3	1	6	0	0	9	3	0	0	2	2	0	0	0	0	0	0	0	0	10	0	6	0	3	5	2	2	4	1	1	1	0	0	3	6	0
ENSG00000085117__CD82	0	0	0	0	0	0	0	0	0	0	0	0	0	0	0	0	0	0	0	0	0	0	0	0	0	0	0	0	0	0	0	0	0	0	0	0	0	0	0	0	0	0	0	0	0	0	0	0	0
ENSG00000085185__BCORL1	4	2	0	0	0	0	0	0	0	2	0	0	0	0	0	1	0	2	0	5	0	0	0	1	0	0	0	0	0	0	0	0	1	0	1	0	3	3	0	0	0	0	1	2	0	0	1	0	0
ENSG00000085224__ATRX	35.2	9	0	0	0	0	0	0	4	9	0	0	0	3	1	11	1	0	1	3	0	0	0	2	0	0	0	0	0	0	0	0	6	0	16	0	1	1	4	6	6	0	2	10	0	0	4	6	0
ENSG00000085231__AK6	11	9	0	0	0	0	0	0	1	7	0	0	0	3	1	1	0	0	6	2	0	0	0	1	0	0	0	0	0	0	0	0	1	0	2	0	1	1	0	5	1	5	0	5	0	0	3	1	0
ENSG00000085274__MYNN	4	0	0	0	0	0	0	0	2	4	0	0	0	0	0	2	0	0	1	0	0	0	0	2	0	0	0	0	0	0	0	0	1	0	1	0	0	0	0	0	0	0	1	1	0	0	0	2	0
ENSG00000085276__MECOM	0	0	0	0	0	0	0	0	0	0	0	0	0	0	0	0	0	0	0	0	0	0	0	0	0	0	0	0	0	0	0	0	0	0	0	0	0	0	0	0	0	0	0	1	0	0	0	0	0
ENSG00000085365__SCAMP1	21.1	7	2	0	0	0	0	0	2	14	0	0	0	5	0	2	0	0	9	6	0	2	0	4	0	0	0	0	0	0	0	0	5	0	5	0	1	1	3	4	3	5	5	5	0	0	3	5	0
ENSG00000085377__PREP	1	2	0	0	0	0	0	0	0	2	0	0	0	0	0	0	0	1	0	0	0	0	0	0	0	0	0	0	0	0	0	0	0	0	1	0	0	1	1	1	0	1	0	1	0	0	0	2	0
ENSG00000085382__HACE1	1	1	0	0	0	0	0	0	0	0	0	0	0	0	0	0	0	0	1	0	0	0	0	0	0	0	0	0	0	0	0	0	0	0	0	0	0	0	0	0	0	0	0	0	0	0	0	0	0
ENSG00000085415__SEH1L	13	3	0	0	0	0	0	0	1	2	0	0	1	1	0	7	0	2	1	1	0	0	0	2	0	0	0	0	0	0	0	0	2	0	3	0	0	8	1	3	4	1	3	2	0	0	3	2	0
ENSG00000085433__WDR47	2	1	0	0	0	0	0	0	0	0	0	0	0	1	0	0	0	0	0	0	0	0	0	1	0	0	0	0	0	0	0	0	0	0	0	0	0	0	0	0	0	4	0	1	0	0	0	0	0
ENSG00000085449__WDFY1	4	2	0	0	0	0	0	0	0	1	0	0	0	0	0	2	0	0	0	2	0	0	0	3	0	0	0	0	0	0	0	0	0	0	1	0	0	1	3	1	3	0	1	2	0	0	1	0	0
ENSG00000085465__OVGP1	1	0	0	0	0	0	0	0	0	0	0	0	0	0	0	1	0	0	0	0	0	1	0	0	0	0	0	0	0	0	0	0	0	0	0	0	0	0	0	0	0	1	1	0	0	0	0	0	0
ENSG00000085491__SLC25A24	5	4	0	0	0	0	0	0	0	3	0	0	0	0	0	4	0	0	1	4	0	0	1	1	0	0	0	0	0	0	0	0	2	0	1	0	1	1	1	3	2	1	1	3	0	0	3	1	0
ENSG00000085511__MAP3K4	4	0	0	0	0	0	0	0	0	0	0	0	0	0	0	1	0	0	0	0	0	0	0	0	0	0	0	0	0	0	0	0	0	0	1	0	0	0	0	0	1	0	1	0	0	0	0	0	0
ENSG00000085514__PILRA	0	0	0	0	0	0	0	0	0	0	0	0	0	0	0	0	0	0	2	0	0	0	0	0	0	0	0	0	0	0	0	0	0	0	1	0	0	0	0	0	0	0	0	0	0	0	0	1	0
ENSG00000085514__PILRA-cluster	5	1	0	0	0	0	0	0	0	1	0	0	0	0	0	1	0	0	0	10	0	2	0	0	0	0	0	0	0	0	0	0	3	0	7	0	0	2	2	4	3	5	0	1	0	0	0	1	0
ENSG00000085552__IGSF9	6	0	0	0	0	0	0	0	0	0	0	0	0	1	0	0	0	0	0	2	0	0	0	4	0	0	0	0	0	0	0	0	2	0	3	0	0	0	3	6	0	3	0	5	0	0	0	2	0
ENSG00000085563__ABCB1	0	0	0	0	0	0	0	0	0	0	0	0	0	0	0	0	0	0	0	0	0	0	0	0	0	0	0	0	0	0	0	0	0	0	1	0	0	0	0	0	0	0	0	0	0	0	0	0	0
ENSG00000085644__ZNF213	3	2	0	0	0	0	0	0	0	0	0	0	0	0	0	0	0	0	0	2	0	0	0	0	0	0	0	0	0	0	0	0	0	0	1	0	0	1	0	1	0	1	0	0	0	0	0	0	0
ENSG00000085662__AKR1B1	10	3	0	0	0	0	0	0	1	2	0	1	0	0	1	3	0	0	1	0	0	0	0	2	0	0	0	0	0	0	0	0	1	0	3	0	1	0	0	1	3	4	1	3	0	0	1	3	0
ENSG00000085719__CPNE3	25.1	4	0	0	0	0	0	0	1	5	0	0	0	0	1	0	1	0	4	3	0	4	2	2	0	0	0	0	0	0	0	0	1	0	2	0	1	2	2	1	2	3	3	5	0	0	0	5	0
ENSG00000085721__RRN3	6	1	0	0	0	0	0	0	0	8	0	1	0	2	0	1	0	0	0	1	0	1	0	0	0	0	0	0	0	0	0	0	0	0	0	0	0	0	1	2	0	2	4	0	0	0	0	0	0
ENSG00000085733__CTTN	9	10	0	0	0	0	0	0	0	4	0	0	0	1	1	8	0	0	5	5	0	1	0	0	0	0	0	0	0	0	0	0	4	0	4	0	1	0	3	3	4	7	2	4	0	0	0	3	0
ENSG00000085741__WNT11	1	0	0	0	0	0	0	0	0	0	0	0	0	0	0	0	0	0	0	0	0	0	0	0	0	0	0	0	0	0	0	0	0	0	0	0	0	0	0	0	0	0	0	0	0	0	0	0	0
ENSG00000085760__MTIF2	2	1	0	0	0	0	0	0	0	1	0	0	0	0	0	0	0	0	0	0	0	0	1	0	0	0	0	0	0	0	0	0	0	0	0	0	0	0	0	1	2	0	0	0	0	0	0	1	0
ENSG00000085788__DDHD2	7	1	0	0	0	0	0	0	3	3	0	0	0	0	1	3	1	1	4	1	0	0	1	0	0	0	0	0	0	0	0	0	5	0	0	0	0	3	1	1	1	2	0	0	0	0	1	2	0
ENSG00000085831__TTC39A	0	0	0	0	0	0	0	0	0	0	0	0	0	0	0	0	0	0	0	0	0	0	0	0	0	0	0	0	0	0	0	0	1	0	0	0	0	0	1	0	0	0	0	0	0	0	0	0	0
ENSG00000085832__EPS15	11	2	0	0	0	0	0	0	2	2	0	0	0	1	1	7	0	2	2	0	0	1	0	2	0	0	0	0	0	0	0	0	6	0	4	0	6	3	3	2	2	2	1	1	0	0	3	1	0
ENSG00000085840__ORC1	1	0	0	0	0	0	0	0	0	0	0	0	0	0	0	0	0	0	0	0	0	0	0	0	0	0	0	0	0	0	0	0	0	0	0	0	0	0	0	0	0	0	0	0	0	0	0	0	0
ENSG00000085871__MGST2	10	3	0	0	0	0	0	0	0	1	0	0	0	0	0	2	0	0	0	1	0	0	2	1	0	0	0	0	0	0	0	0	0	0	0	0	0	2	0	0	0	0	3	1	0	0	1	1	0
ENSG00000085872__CHERP	6	2	0	0	0	0	0	0	0	3	0	0	0	1	0	0	0	1	2	3	0	0	0	0	0	0	0	0	0	0	0	0	3	0	1	0	0	1	0	0	0	6	4	5	0	0	1	4	0
ENSG00000085872__CHERP-cluster	0	0	0	0	0	0	0	0	0	0	0	0	0	0	0	1	0	0	0	0	0	0	0	0	0	0	0	0	0	0	0	0	0	0	0	0	0	0	0	0	0	0	0	0	0	0	0	0	0
ENSG00000085978__ATG16L1	3	3	0	0	0	0	0	0	0	0	0	0	0	0	0	0	0	0	0	1	0	0	0	0	0	0	0	0	0	0	0	0	0	0	1	0	0	2	1	0	2	0	0	0	0	0	0	2	0
ENSG00000085982__USP40	3	0	0	0	0	0	0	0	1	1	0	0	0	0	1	0	0	0	0	0	0	0	0	1	0	0	0	0	0	0	0	0	0	0	0	0	2	0	0	3	1	0	0	0	0	0	0	2	0
ENSG00000085998__POMGNT1	2	1	0	0	0	0	0	0	0	0	0	0	0	1	0	2	0	0	2	0	0	0	0	2	0	0	0	0	0	0	0	0	2	0	1	0	1	1	2	0	2	0	0	3	0	0	0	0	0
ENSG00000085999__RAD54L	0	0	0	0	0	0	0	0	0	0	0	0	0	0	0	0	0	0	0	0	0	0	0	0	0	0	0	0	0	0	0	0	0	0	1	0	0	1	0	0	0	0	1	0	0	0	0	0	0
ENSG00000086015__MAST2	7	3	0	0	0	0	0	0	3	1	0	0	0	0	1	1	0	0	0	1	0	0	0	1	0	0	0	0	0	0	0	0	1	0	3	0	0	5	0	0	0	2	0	0	0	0	0	1	0
ENSG00000086061__DNAJA1	30.1	17	0	0	0	0	0	0	0	11	0	1	0	3	4	9	0	3	13	28.1	0	1	2	2	0	0	1	0	0	0	0	0	12	0	8	0	6	9	4	5	6	7	9	17	0	0	10	19	0
ENSG00000086062__B4GALT1	6	1	0	0	0	0	0	0	0	1	0	0	0	1	1	3	0	0	1	4	0	0	0	1	0	0	0	0	0	0	0	0	1	0	2	0	1	1	1	2	3	0	1	1	0	0	0	2	0
ENSG00000086065__CHMP5	13	7	0	0	0	0	0	0	0	13	0	0	0	0	0	3	0	0	3	2	0	1	0	0	0	0	0	0	0	0	0	0	2	0	2	0	0	2	0	4	3	0	1	8	1	0	0	1	0
ENSG00000086102__NFX1	7	5	0	0	0	0	0	0	0	1	0	0	0	1	0	2	0	0	2	3	0	0	0	0	0	0	0	0	0	0	0	0	1	0	3	0	0	2	2	0	0	0	1	2	0	0	0	1	0
ENSG00000086159__AQP6	0	0	0	0	0	0	0	0	0	1	0	0	0	0	0	1	0	0	0	0	0	0	0	0	0	0	0	0	0	0	0	0	0	0	0	0	0	0	0	0	0	0	0	0	0	0	0	0	0
ENSG00000086189__DIMT1	12	4	0	0	0	0	0	0	1	3	0	0	0	1	0	1	0	0	3	0	0	0	0	3	0	0	0	0	0	0	0	0	1	0	2	0	2	2	1	0	7	3	2	2	0	0	1	1	0
ENSG00000086200__IPO11	2	3	0	0	0	0	0	0	0	3	0	0	0	1	0	0	0	1	1	2	0	0	0	0	0	0	0	0	0	0	0	0	0	0	0	0	0	2	0	3	2	0	0	0	0	0	0	2	0
ENSG00000086232__EIF2AK1	49.3	11	0	0	0	0	0	0	5	17	0	0	0	3	1	7	0	1	9	5	0	1	1	3	0	0	0	0	0	0	0	0	6	0	11	0	1	8	4	7	10	7	6	16	0	0	4	7	2
ENSG00000086289__EPDR1	0	0	0	0	0	0	0	0	0	0	0	0	0	0	0	0	0	0	0	0	0	0	0	0	0	0	0	0	0	0	0	0	0	0	0	0	0	0	0	0	0	2	0	0	0	0	0	1	0
ENSG00000086300__SNX10	0	0	0	0	0	0	0	0	0	0	0	0	0	0	0	0	0	0	0	0	0	0	0	0	0	0	0	0	0	0	0	0	0	0	0	0	0	0	0	0	0	0	0	0	0	0	0	0	0
ENSG00000086475__SEPHS1	4	3	0	0	0	0	0	0	2	3	0	0	0	0	0	0	0	0	0	0	0	0	0	0	0	0	0	0	0	0	0	0	3	0	0	0	0	2	0	0	0	2	1	2	0	0	1	1	0
ENSG00000086504__MRPL28	3	1	0	0	0	0	0	0	0	3	0	0	0	0	0	1	0	0	2	1	0	0	0	1	0	0	0	0	0	0	0	0	3	0	0	0	0	1	1	0	0	1	4	0	0	0	0	1	0
ENSG00000086506__HBQ1	1	0	0	0	0	0	0	0	0	2	0	0	0	1	0	0	0	0	0	0	0	0	0	0	0	0	0	0	0	0	0	0	1	0	0	0	0	1	0	0	0	0	0	0	0	0	0	0	0
ENSG00000086544__ITPKC	0	1	0	0	0	0	0	0	0	2	0	0	0	0	0	0	0	0	0	0	0	0	0	0	0	0	0	0	0	0	0	0	0	0	0	0	0	0	0	2	1	0	1	1	0	0	0	2	0
ENSG00000086570__FAT2	0	0	0	0	0	0	0	0	0	0	0	0	0	0	0	0	0	0	0	0	0	0	0	0	0	0	0	0	0	0	0	0	0	0	0	0	0	0	0	0	0	0	0	0	0	0	0	0	0
ENSG00000086589__RBM22	11	7	0	0	0	0	0	0	2	2	0	0	0	0	0	2	0	1	1	4	0	0	0	1	0	0	0	0	0	2	0	0	0	0	1	0	1	2	1	3	1	0	0	2	0	0	1	2	0
ENSG00000086598__TMED2	19	11	0	0	0	0	0	0	0	7	0	0	0	1	2	3	0	4	10	4	0	3	0	6	0	0	0	0	0	0	0	0	6	0	0	0	2	6	5	5	1	3	2	10	0	0	1	4	0
ENSG00000086619__ERO1B	1	0	0	0	0	0	0	0	0	0	0	0	0	0	0	0	0	0	0	0	0	0	0	0	0	0	0	0	0	0	0	0	0	0	0	0	0	0	0	0	0	0	0	1	0	0	0	3	0
ENSG00000086666__ZFAND6	8	6	0	0	0	0	0	0	2	7	0	0	1	2	1	4	0	2	3	3	0	1	1	5	0	0	0	0	0	1	0	0	2	0	1	0	3	1	0	5	1	4	3	1	0	0	4	2	0
ENSG00000086712__TXLNG	3	4	0	0	0	0	0	0	0	2	0	0	0	1	0	2	1	0	3	0	0	1	0	2	0	0	0	0	0	0	0	0	0	0	0	0	0	0	6	0	2	1	0	1	0	0	1	2	0
ENSG00000086758__HUWE1	22.1	11	0	0	0	0	0	0	1	6	0	0	0	2	1	2	0	0	4	6	0	0	2	5	0	0	0	0	0	0	0	0	5	0	1	0	2	3	3	3	5	2	2	4	0	0	2	5	0
ENSG00000086827__ZW10	0	0	0	0	0	0	0	0	0	0	0	0	0	2	0	2	0	0	4	0	0	0	0	0	0	0	0	0	0	0	0	0	0	0	1	0	0	0	0	0	0	0	0	0	0	0	0	1	0
ENSG00000086848__ALG9	1	1	0	0	0	0	0	0	0	1	0	0	0	0	1	0	0	0	0	0	0	0	0	0	0	0	0	0	0	0	0	0	0	0	1	0	0	1	0	1	0	0	0	0	0	0	0	0	0
ENSG00000086848__ALG9-cluster	5	1	0	0	0	0	0	0	1	4	0	0	0	0	0	1	0	0	0	0	0	0	0	1	0	0	0	0	0	0	0	0	4	0	3	0	1	1	0	0	0	0	0	0	0	0	0	1	0
ENSG00000087008__ACOX3	2	2	0	0	0	0	0	0	0	3	0	0	0	0	0	0	0	0	4	0	0	0	0	0	0	0	0	0	0	0	0	0	0	0	0	0	0	0	2	0	2	4	4	0	0	0	1	0	0
ENSG00000087053__MTMR2	17	7	0	0	0	0	0	0	3	5	0	2	0	1	0	4	0	1	3	2	0	0	0	2	0	0	0	0	0	0	0	0	4	0	3	0	2	4	1	2	1	3	0	8	0	0	2	4	0
ENSG00000087074__PPP1R15A	9	2	0	0	0	0	0	0	0	0	0	0	0	1	0	2	0	0	0	1	0	0	0	1	0	0	0	0	0	0	0	0	1	0	0	0	0	1	2	3	3	1	0	1	0	0	1	3	0
ENSG00000087077__TRIP6	16	7	0	0	0	0	0	0	0	12	0	0	0	2	0	8	0	0	3	2	0	0	1	2	0	0	0	0	0	0	0	0	6	0	6	0	0	4	1	12	2	11	5	12	0	0	5	4	0
ENSG00000087086__FTL	15	3	0	0	0	0	0	0	1	9	0	0	0	1	0	15	0	1	2	2	0	0	0	1	0	0	0	0	0	0	0	0	5	0	2	0	0	1	4	2	2	4	2	8	0	0	1	6	0
ENSG00000087087__SRRT	7	2	0	0	0	0	0	0	0	2	0	0	0	0	1	1	0	0	0	1	0	0	0	0	0	0	0	0	0	0	0	0	5	0	5	0	0	3	3	5	2	1	0	1	0	0	1	4	0
ENSG00000087088__BAX	5	0	0	0	0	0	0	0	0	0	0	0	0	0	0	0	0	0	1	0	0	0	0	1	0	0	0	0	0	0	0	0	0	0	0	0	0	2	0	0	2	1	0	0	0	0	0	0	0
ENSG00000087095__NLK	3	2	0	0	0	0	0	0	0	3	0	1	0	1	0	6	0	0	2	3	0	0	2	0	0	0	0	0	0	0	0	0	5	0	0	0	1	2	8	5	1	4	2	16	0	0	0	6	0
ENSG00000087111__PIGS	10	2	0	0	0	0	0	0	1	5	0	0	0	4	0	0	0	1	4	2	0	0	0	0	0	0	0	0	0	0	0	0	6	0	5	0	2	4	1	0	3	2	1	0	0	0	0	2	0
ENSG00000087116__ADAMTS2	2	0	0	0	0	0	0	0	0	0	0	0	0	0	0	0	0	0	0	0	0	0	0	0	0	0	0	0	0	0	0	0	0	0	0	0	0	0	0	0	0	0	0	0	0	0	0	0	0
ENSG00000087152__ATXN7L3	5	3	1	0	0	0	0	0	1	3	0	0	0	2	0	1	0	0	2	0	0	0	0	0	0	0	0	0	0	0	0	0	1	0	1	0	0	1	1	2	3	4	2	1	0	0	0	2	0
ENSG00000087157__PGS1	12	2	0	0	0	0	0	0	0	7	0	0	0	2	0	1	0	0	5	1	0	1	1	2	0	0	0	0	0	0	0	0	2	0	4	0	1	1	3	1	3	10	0	0	0	0	2	4	0
ENSG00000087191__PSMC5	7	12	0	0	0	0	0	0	1	7	0	0	0	2	0	4	0	1	4	2	0	0	1	0	0	0	0	0	0	0	0	0	1	0	9	0	0	3	5	0	1	3	3	1	0	0	1	6	0
ENSG00000087206__UIMC1	2	0	0	0	0	0	0	0	0	4	0	0	0	1	0	0	0	1	2	0	0	0	0	1	0	0	0	0	0	0	0	0	2	0	0	0	0	1	2	0	1	5	0	3	0	0	1	0	2
ENSG00000087245__MMP2	0	0	0	0	0	0	0	0	0	0	0	0	0	0	0	0	0	0	0	0	0	0	0	0	0	0	0	0	0	0	0	0	0	0	0	0	1	0	1	0	0	0	0	0	0	0	0	0	0
ENSG00000087253__LPCAT2	0	0	0	0	0	0	0	0	0	0	0	0	0	0	0	0	0	0	1	0	0	0	0	0	0	0	0	0	0	0	0	0	0	1	0	0	0	0	0	0	0	0	0	0	0	0	0	0	0
ENSG00000087263__OGFOD1	21.1	5	0	0	0	0	0	0	1	6	0	0	0	6	0	0	0	1	1	1	0	2	0	5	0	0	0	0	0	0	0	0	6	0	8	0	1	3	1	2	1	2	2	2	0	0	2	1	0
ENSG00000087266__SH3BP2	3	0	0	0	0	0	0	0	2	0	0	0	0	0	0	3	0	0	0	0	0	0	0	0	0	0	0	0	0	0	0	0	1	0	0	0	0	5	0	1	1	2	0	0	0	0	0	3	0
ENSG00000087269__NOP14	0	1	1	0	0	0	0	0	0	0	0	0	0	1	0	3	0	0	2	0	0	0	0	0	0	0	0	0	0	0	0	0	0	0	1	0	0	0	0	0	2	4	0	0	0	0	1	1	0
ENSG00000087274__ADD1	24.1	6	0	0	0	0	0	0	2	6	0	0	0	2	1	2	0	1	5	2	0	0	0	0	0	0	0	0	0	0	0	0	3	0	5	0	0	8	3	1	4	9	2	3	0	0	2	8	0
ENSG00000087299__L2HGDH	1	0	0	0	0	0	0	0	0	0	0	0	0	0	0	1	0	0	0	0	0	0	1	0	0	0	0	0	0	0	0	0	1	0	0	0	1	0	0	0	0	2	2	0	0	0	0	0	0
ENSG00000087301__TXNDC16	5	0	0	0	0	0	0	0	0	3	0	0	0	0	0	0	0	0	0	0	0	1	0	0	0	0	0	0	0	0	0	0	0	0	1	0	0	1	0	0	0	0	0	0	0	0	0	0	0
ENSG00000087302__C14orf166	10	8	0	0	0	0	0	0	2	11	0	0	0	2	1	4	0	1	3	2	0	0	2	0	0	0	0	0	0	0	0	0	7	0	2	0	0	2	5	1	2	5	1	6	0	0	2	1	0
ENSG00000087338__GMCL1	4	2	0	0	0	0	0	0	0	0	0	0	0	1	0	1	0	0	0	6	0	0	0	0	0	0	0	0	0	0	0	0	1	0	0	0	0	1	0	0	0	0	1	2	0	0	1	0	0
ENSG00000087365__SF3B2	23.1	8	0	0	0	0	0	0	2	8	0	0	0	1	2	4	0	1	4	3	0	0	0	3	0	0	0	0	0	1	0	0	6	0	6	0	1	4	2	8	9	6	1	2	0	0	0	7	0
ENSG00000087448__KLHL42	7	0	0	0	0	0	0	0	0	2	0	0	0	0	0	2	0	0	1	2	0	0	0	0	0	0	0	0	0	0	0	0	5	0	8	0	0	8	1	2	2	2	0	3	0	0	0	0	0
ENSG00000087460__GNAS	541.2	171.5	1	0	0	0	0	0	57.4	160.1	0	2	2	24.1	16	102.3	2	14	83.9	75.7	0	26.1	23.1	41.2	0	0	0	0	1	1	0	0	68.6	0	115.6	0	19	66.5	58.4	66.5	71.6	63.5	41.2	92.0	1	0	28.1	79.8	1
ENSG00000087470__DNM1L	8	3	0	0	0	0	0	0	2	7	0	0	0	1	1	2	0	0	0	1	0	0	0	4	0	0	0	0	0	0	0	0	3	0	4	0	0	2	2	3	0	3	0	1	0	0	3	0	0
ENSG00000087494__PTHLH	1	0	0	0	0	0	0	0	0	0	0	0	0	0	0	0	0	0	0	0	0	0	0	0	0	0	0	0	0	0	0	0	2	0	0	0	0	0	1	0	0	0	0	0	0	0	0	0	0
ENSG00000087495__PHACTR3	0	0	0	0	0	0	0	0	0	0	0	0	0	0	0	0	0	0	0	0	0	0	0	0	0	0	0	0	0	0	0	0	0	0	0	0	0	0	0	0	0	0	0	0	0	0	0	0	0
ENSG00000087502__ERGIC2	10	6	0	1	0	0	0	0	0	7	0	0	0	1	4	5	0	0	6	2	0	0	1	2	0	0	0	0	0	0	0	0	1	0	4	0	0	4	1	3	1	1	0	1	0	0	0	0	0
ENSG00000087510__TFAP2C	2	3	0	0	0	0	0	0	0	0	0	0	0	0	1	1	0	0	0	7	0	0	0	0	0	0	0	0	0	0	0	0	0	0	0	0	0	0	1	0	0	0	0	0	0	0	0	0	0
ENSG00000087586__AURKA	12	0	0	0	0	0	0	0	0	0	0	0	0	0	2	0	0	0	1	1	0	0	0	5	0	0	0	0	0	0	0	0	0	0	4	0	5	1	1	23.1	0	0	10	1	0	0	3	1	0
ENSG00000087589__CASS4	1	0	0	0	0	0	0	0	0	0	0	0	0	0	0	0	0	0	0	0	0	0	0	0	0	0	0	0	0	0	0	0	0	0	0	0	0	0	0	0	0	0	0	0	0	0	0	0	0
ENSG00000087842__PIR	2	0	0	0	0	0	0	0	0	0	0	0	0	0	0	1	0	0	0	0	0	0	1	0	0	0	0	0	0	0	0	0	1	0	0	0	0	0	0	0	0	0	0	2	0	0	1	0	0
ENSG00000087884__AAMDC	1	3	0	0	0	0	0	0	0	2	0	0	0	0	0	0	0	1	0	0	0	0	0	0	0	0	0	0	0	0	0	0	0	0	0	0	0	0	0	0	1	3	1	1	0	0	0	1	0
ENSG00000087903__RFX2	22.1	10	0	0	0	0	0	0	0	4	0	1	0	2	0	3	0	0	2	0	0	6	0	0	0	0	0	0	0	0	0	0	4	0	4	0	0	0	1	3	7	1	4	2	0	0	0	2	0
ENSG00000087995__METTL2A	0	4	0	0	0	0	0	0	0	3	0	0	0	0	0	0	0	1	3	0	0	0	0	0	0	0	0	0	0	0	0	0	0	0	1	0	1	1	0	0	0	3	1	0	0	0	1	0	0
ENSG00000088002__SULT2B1	0	0	0	0	0	0	0	0	0	0	0	0	0	0	0	0	0	0	0	0	0	0	0	0	0	0	0	0	0	0	0	0	0	0	0	0	0	0	0	0	0	0	0	0	0	0	0	0	0
ENSG00000088035__ALG6	3	2	0	0	0	0	0	0	0	0	0	0	0	0	1	0	0	0	0	1	0	0	1	0	0	0	0	0	0	0	0	0	1	0	1	0	1	0	1	1	0	0	0	2	0	0	0	0	0
ENSG00000088038__CNOT3	8	3	0	0	0	0	0	0	1	0	0	0	0	0	0	2	0	1	1	2	0	1	1	1	0	0	0	0	0	0	0	0	1	0	0	0	0	2	0	4	1	1	0	0	0	0	1	3	0
ENSG00000088053__GP6	0	0	0	0	0	0	0	0	0	0	0	0	0	0	0	0	0	0	0	0	0	0	0	0	0	0	0	0	0	0	0	0	0	0	0	0	0	0	0	0	0	0	0	0	0	0	0	0	0
ENSG00000088179__PTPN4	8	1	0	0	0	0	0	0	0	1	0	0	0	1	1	1	0	0	2	1	0	0	1	1	0	0	0	0	0	0	0	0	2	0	1	0	0	4	0	2	2	0	1	0	0	1	1	1	0
ENSG00000088205__DDX18	50.3	37.2	0	0	0	0	0	0	2	23.1	0	1	0	14	0	12	0	3	10	3	0	5	0	15	0	0	0	0	0	0	0	0	5	0	21.1	0	3	8	7	6	19	0	5	15	0	0	3	15	0
ENSG00000088247__KHSRP	17	9	0	0	0	0	0	0	1	13	0	0	0	0	1	6	0	4	7	2	0	1	1	3	0	0	0	0	0	0	0	0	3	0	6	0	0	7	2	5	6	5	5	12	0	0	4	9	1
ENSG00000088256__GNA11	19	0	0	0	0	0	0	0	2	1	0	0	0	4	0	3	0	0	5	0	0	0	1	2	0	0	0	0	0	0	0	0	1	0	3	0	0	10	3	3	7	10	3	6	0	0	3	8	0
ENSG00000088280__ASAP3	0	0	0	0	0	0	0	0	0	0	0	0	0	0	0	0	0	0	0	0	0	0	0	0	0	0	0	0	0	0	0	0	0	0	1	0	0	0	0	1	0	0	0	0	0	0	0	0	0
ENSG00000088298__EDEM2	1	4	0	0	0	0	0	0	0	0	0	0	0	0	0	0	0	0	0	0	0	0	1	0	0	0	0	0	0	0	0	0	1	0	2	0	1	0	0	0	0	0	1	0	0	0	0	1	0
ENSG00000088305__DNMT3B	0	0	0	0	0	0	0	0	0	0	0	0	0	0	1	0	0	0	2	0	0	0	0	0	0	0	0	0	0	0	0	0	0	0	2	0	0	0	0	0	1	0	0	0	0	0	0	0	0
ENSG00000088320__REM1	0	0	0	0	0	0	0	0	0	0	0	0	0	0	0	0	0	0	0	0	0	0	0	0	0	0	0	0	0	0	0	0	0	0	0	0	0	0	0	0	0	0	0	0	0	0	0	0	0
ENSG00000088325__TPX2	7	0	0	0	0	0	0	0	0	0	0	0	0	0	5	0	0	0	0	0	0	0	1	0	0	0	0	0	0	0	0	0	0	0	0	0	5	4	1	16	0	0	7	2	0	0	5	0	0
ENSG00000088340__FER1L4	0	0	0	0	0	0	0	0	0	1	0	0	0	0	0	0	0	0	0	0	0	0	0	0	0	0	0	0	0	0	0	0	0	0	0	0	0	0	0	0	0	0	0	0	0	0	0	0	0
ENSG00000088356__PDRG1	1	1	0	0	0	0	0	0	0	1	0	0	0	0	0	0	0	0	1	1	0	0	0	0	0	0	0	0	0	0	0	0	1	0	2	0	2	2	0	0	0	2	1	1	0	0	0	1	0
ENSG00000088367__EPB41L1	8	1	0	0	0	0	0	0	2	7	0	0	0	0	1	1	0	0	1	2	0	0	1	4	0	0	0	0	0	0	0	0	3	0	0	0	0	1	0	6	1	2	2	2	0	0	0	2	0
ENSG00000088387__DOCK9	3	0	0	0	0	0	0	0	0	0	0	0	0	0	0	1	0	0	1	0	0	0	0	0	0	0	0	0	0	0	0	0	0	0	2	0	0	0	0	0	0	1	3	0	0	0	0	0	0
ENSG00000088448__ANKRD10	4	1	0	0	0	0	0	0	0	2	0	0	0	0	0	5	0	0	0	2	0	0	0	2	0	0	0	0	0	0	0	0	0	0	3	0	0	1	1	0	0	2	0	1	0	0	0	1	0
ENSG00000088451__TGDS	2	0	0	0	0	0	0	0	0	0	0	0	0	0	0	0	0	0	1	1	0	0	0	0	0	0	0	0	0	0	0	0	0	0	0	0	0	0	0	0	0	2	0	0	0	0	0	0	0
ENSG00000088538__DOCK3	0	0	0	0	0	0	0	0	0	0	0	0	0	0	0	0	0	0	0	1	0	0	0	0	0	0	0	0	0	0	0	0	0	0	0	0	0	0	0	0	0	0	0	0	0	0	0	0	0
ENSG00000088543__C3orf18	2	0	0	0	0	0	0	0	0	1	0	0	0	0	0	0	0	0	0	2	0	0	0	0	0	0	0	0	0	0	0	0	0	0	0	0	0	0	0	0	1	0	0	0	0	0	0	0	0
ENSG00000088682__COQ9	7	5	0	0	0	0	0	0	0	6	0	0	0	1	0	0	0	0	2	1	0	0	1	1	0	0	0	0	0	0	0	0	3	0	3	0	0	1	0	3	1	4	0	2	0	0	0	9	0
ENSG00000088727__KIF9	9	3	0	0	0	0	0	0	0	6	0	0	0	1	0	1	0	3	0	0	0	0	2	2	0	0	0	0	0	0	0	0	2	0	5	0	0	0	0	1	0	1	0	2	0	0	0	4	0
ENSG00000088756__ARHGAP28	2	2	0	0	0	0	0	0	0	2	0	0	0	0	0	0	0	0	0	0	0	0	0	0	0	0	0	0	0	0	0	0	0	0	3	0	0	0	0	0	0	0	0	0	0	0	0	0	0
ENSG00000088766__CRLS1	15	8	0	0	0	0	0	0	0	25.1	0	0	0	1	0	4	0	5	4	6	0	0	2	7	0	0	0	0	0	0	0	0	9	0	3	0	2	2	2	3	2	3	2	7	0	0	4	5	0
ENSG00000088808__PPP1R13B	1	0	0	0	0	0	0	0	0	0	0	0	0	0	0	0	0	0	0	0	0	0	0	0	0	0	0	0	0	0	0	0	0	0	1	0	0	0	0	0	0	0	1	0	0	0	0	0	0
ENSG00000088812__ATRN	9	1	0	0	0	0	0	0	0	4	0	0	0	2	0	1	0	2	2	7	0	0	2	0	0	0	0	0	0	0	0	0	4	0	2	0	0	1	1	4	1	3	0	1	0	0	1	4	0
ENSG00000088826__SMOX	0	0	0	0	0	0	0	0	0	0	0	0	0	0	0	0	0	0	0	0	0	0	0	0	0	0	0	0	0	0	0	0	0	0	0	0	0	1	0	0	0	0	0	0	0	0	0	0	0
ENSG00000088832__FKBP1A	53.3	37.2	0	0	0	0	0	0	7	17	0	0	0	6	0	18	0	4	17	8	0	0	3	5	0	0	0	0	0	0	0	0	14	0	9	0	5	12	6	9	16	16	6	18	0	0	3	16	0
ENSG00000088832__FKBP1A-cluster	2	0	0	0	0	0	0	0	0	0	0	0	0	0	0	0	0	0	0	0	0	0	0	0	0	0	0	0	0	0	0	0	0	0	0	0	0	0	0	0	0	0	0	0	0	0	0	0	0
ENSG00000088833__NSFL1C	21.1	7	0	0	0	0	0	0	0	11	0	0	0	2	0	3	0	0	3	2	1	0	0	4	0	0	0	0	0	0	0	0	2	0	2	0	1	2	1	5	2	3	0	2	0	0	1	2	0
ENSG00000088836__SLC4A11	0	1	0	0	0	0	0	0	0	1	0	0	0	0	0	0	0	0	0	0	0	0	0	0	0	0	0	0	0	0	0	0	1	0	0	0	0	0	0	0	0	1	0	0	0	0	0	0	0
ENSG00000088854__C20orf194	11	1	0	0	0	0	0	0	6	2	0	0	0	0	1	6	0	0	3	1	0	2	0	1	0	0	0	0	0	0	0	0	2	0	1	0	2	0	0	4	1	0	2	0	0	0	1	5	0
ENSG00000088876__ZNF343	1	1	0	0	0	0	0	0	0	2	0	0	0	0	0	3	0	0	0	0	0	0	0	0	0	0	0	0	0	0	0	0	0	0	1	0	1	0	0	1	0	0	0	1	0	0	0	2	0
ENSG00000088876__ZNF343-cluster	0	0	0	0	0	0	0	0	0	0	0	0	0	0	0	0	0	0	0	0	0	0	0	0	0	0	0	0	0	0	0	0	0	0	0	0	0	0	0	0	0	0	0	0	0	0	0	0	0
ENSG00000088881__EBF4	7	1	0	0	0	0	0	0	0	2	0	0	0	0	0	2	0	0	0	1	0	0	0	0	0	0	0	0	0	0	0	0	2	0	3	0	0	1	2	3	3	4	0	2	0	0	3	1	0
ENSG00000088882__CPXM1	3	1	0	0	0	0	0	0	0	2	0	0	0	0	0	1	0	0	0	1	0	0	1	0	0	0	0	0	0	0	0	0	3	0	11	0	0	6	0	1	4	6	4	0	0	0	0	3	0
ENSG00000088888__MAVS	15	3	0	0	0	0	0	0	4	9	0	0	1	4	0	4	0	0	2	11	0	0	0	1	0	0	0	0	0	0	0	0	5	0	5	0	3	7	0	1	1	6	4	2	0	0	1	9	0
ENSG00000088899__LZTS3	1	0	0	0	0	0	0	0	0	0	0	0	0	0	0	0	0	0	0	1	0	0	0	0	0	0	0	0	0	0	0	0	0	0	0	0	0	0	0	2	0	0	0	2	0	0	0	1	0
ENSG00000088930__XRN2	18	14	0	0	0	0	0	0	4	15	0	0	1	2	0	4	3	2	7	2	0	1	0	2	0	0	0	0	0	0	0	0	7	0	4	0	0	3	3	2	2	5	2	5	0	0	1	3	0
ENSG00000088970__KIZ	0	0	0	0	0	0	0	0	0	0	0	0	0	0	0	0	0	0	0	0	0	0	0	0	0	0	0	0	0	0	0	0	0	0	0	0	0	0	0	0	0	1	0	0	0	0	0	0	0
ENSG00000088986__DYNLL1	69.6	21.1	1	0	0	0	0	0	8	38.2	0	0	0	1	9	9	0	13	11	10	0	2	8	14	0	0	0	0	0	2	0	1	7	0	8	0	14	10	9	24.1	14	11	17	42.2	0	2	21.1	10	0
ENSG00000088992__TESC	1	0	0	0	0	0	0	0	0	1	0	0	0	0	0	0	0	0	0	2	0	0	0	2	0	0	0	0	0	0	0	0	0	0	0	0	0	0	0	0	0	0	0	0	0	0	0	0	0
ENSG00000089006__SNX5	29.1	8	0	0	0	0	0	0	0	11	0	0	0	0	0	12	0	2	5	1	1	2	2	2	0	0	0	0	0	0	0	0	9	0	10	0	4	6	1	13	2	5	2	7	0	0	2	7	0
ENSG00000089009__RPL6	67.6	55.4	0	0	0	0	0	0	2	56.4	0	1	1	4	2	34.1	0	3	12	5	0	2	4	7	1	0	0	0	0	0	0	0	23.1	0	13	0	0	22.1	20	11	22.1	18	13	31.1	0	0	10	11	0
ENSG00000089022__MAPKAPK5	6	1	0	0	0	0	0	0	1	5	0	0	0	0	0	2	0	1	1	3	0	0	0	1	0	0	0	0	0	0	0	0	3	0	0	0	0	0	2	1	4	4	0	4	0	0	0	0	0
ENSG00000089041__P2RX7	1	0	0	0	0	0	0	0	0	0	0	0	0	0	0	0	0	0	0	0	0	0	0	0	0	0	0	0	0	0	0	0	0	0	0	0	0	0	0	0	0	0	0	0	0	0	0	0	0
ENSG00000089048__ESF1	5	1	0	0	0	0	0	0	0	4	0	0	0	4	0	4	0	1	2	0	0	0	0	0	0	0	0	0	0	0	0	0	1	0	1	0	0	2	3	1	1	5	3	1	0	0	1	8	0
ENSG00000089050__RBBP9	5	0	0	0	0	0	0	0	0	2	0	0	1	2	0	1	0	0	2	0	0	0	1	0	0	0	0	0	0	0	0	0	0	0	2	0	0	0	0	2	0	0	1	1	0	0	0	1	0
ENSG00000089053__ANAPC5	17	4	0	0	0	0	0	0	2	6	0	0	0	0	0	3	0	1	8	4	0	0	0	3	1	0	0	0	0	0	0	0	2	0	4	0	0	2	3	5	2	1	1	3	0	0	4	0	0
ENSG00000089057__SLC23A2	2	4	0	0	0	0	0	0	0	4	0	0	0	0	0	2	0	0	0	0	0	0	0	0	0	0	0	0	0	0	0	0	3	0	1	0	0	2	1	0	1	2	1	2	0	0	1	2	0
ENSG00000089060__SLC8B1	1	0	0	0	0	0	0	0	0	0	0	0	0	0	0	0	0	0	0	0	0	0	0	0	0	0	0	0	0	0	0	0	0	0	0	0	0	0	0	0	0	0	0	0	0	0	0	0	0
ENSG00000089063__TMEM230	8	3	0	0	0	0	0	0	0	10	0	0	0	1	0	5	0	0	2	2	0	1	2	1	0	0	0	0	0	0	0	0	1	0	3	0	1	1	2	4	3	1	1	1	0	0	1	2	0
ENSG00000089091__DZANK1	2	1	0	0	0	0	0	0	0	1	0	0	0	0	0	1	0	0	0	0	0	0	0	0	0	0	0	0	0	0	0	0	0	0	0	0	0	0	1	1	0	1	0	0	0	0	0	0	0
ENSG00000089094__KDM2B	1	1	0	0	0	0	0	0	0	1	1	0	0	1	0	3	0	1	0	0	0	0	2	1	0	0	0	0	0	0	0	0	3	0	0	0	0	0	2	0	2	1	0	1	0	0	0	0	1
ENSG00000089101__CFAP61	0	0	0	0	0	0	0	0	0	0	0	0	0	0	0	0	0	0	0	0	0	0	0	0	0	0	0	0	0	0	0	0	0	0	0	0	0	0	0	0	0	1	0	0	0	0	0	0	0
ENSG00000089116__LHX5	1	0	0	0	0	0	0	0	0	0	0	0	0	0	0	0	0	0	0	0	0	0	0	0	0	0	0	0	0	0	0	0	0	0	0	0	0	0	0	0	0	0	0	0	0	0	0	0	0
ENSG00000089123__TASP1	2	0	0	0	0	0	0	0	0	0	0	0	0	1	0	0	0	0	0	0	0	0	0	0	0	0	0	0	0	0	0	0	2	0	1	0	0	0	0	0	1	0	0	3	0	0	0	0	0
ENSG00000089127__OAS1	0	0	0	0	0	0	0	0	0	0	0	0	0	0	0	0	0	0	0	0	0	0	0	0	0	0	0	0	0	0	0	0	0	0	0	0	0	0	0	0	0	0	0	0	0	0	0	0	0
ENSG00000089154__GCN1	6	1	0	0	0	0	0	0	0	3	0	0	0	0	2	7	0	0	0	3	0	1	0	1	0	0	0	0	0	0	0	0	2	0	1	0	0	1	2	0	3	2	0	2	0	0	0	4	0
ENSG00000089157__RPLP0	71.6	59.4	0	0	0	0	0	0	0	92.0	0	2	0	15	1	46.3	0	7	40.2	3	0	0	3	17	0	0	1	0	1	0	0	0	25.1	0	39.2	0	4	27.1	30.1	14	28.1	34.1	15	83.9	0	1	24.1	11	0
ENSG00000089159__PXN	1	0	0	0	0	0	0	0	0	0	0	0	0	0	0	0	0	0	0	0	0	1	0	1	0	0	0	0	0	0	0	0	1	0	0	0	0	1	0	0	0	0	2	0	0	0	0	0	0
ENSG00000089163__SIRT4	0	0	0	0	0	0	0	0	0	0	0	0	0	0	0	0	0	0	0	0	0	0	0	0	0	0	0	0	0	0	0	0	0	0	0	0	0	0	0	0	0	0	0	0	0	0	0	0	0
ENSG00000089177__KIF16B	3	0	0	0	0	0	0	0	0	1	0	0	0	0	0	2	0	0	0	0	0	0	0	1	0	0	0	0	0	0	0	0	0	0	1	0	0	1	0	1	1	0	0	3	0	0	0	0	0
ENSG00000089195__TRMT6	2	2	0	0	0	0	0	0	0	0	0	0	0	3	0	1	0	1	1	0	0	0	0	0	0	0	0	0	0	0	0	0	1	0	1	0	0	3	0	1	2	1	3	4	0	0	0	2	0
ENSG00000089220__PEBP1	33.1	32.1	1	0	0	0	0	0	6	24.1	0	0	0	9	0	12	0	1	22.1	8	0	2	2	11	0	0	0	0	1	0	0	0	5	0	13	0	2	10	4	7	6	10	2	26.1	0	0	7	9	0
ENSG00000089225__TBX5	0	0	0	0	0	0	0	0	0	0	0	0	0	0	0	0	0	0	0	0	0	0	0	0	0	0	0	0	0	0	0	0	0	0	0	0	0	0	0	0	0	0	0	0	0	0	1	0	0
ENSG00000089234__BRAP	2	1	0	0	0	0	0	0	0	0	0	0	0	2	0	3	0	0	0	0	0	0	0	0	0	0	0	0	0	0	0	0	3	0	1	0	0	1	1	0	2	1	1	0	0	0	0	0	0
ENSG00000089248__ERP29	12	3	0	0	0	0	0	0	0	4	0	0	0	1	0	3	0	0	2	1	0	1	0	0	0	0	0	0	0	0	0	0	5	0	4	0	1	1	5	1	2	3	0	2	0	0	1	0	0
ENSG00000089250__NOS1	1	0	0	0	0	0	0	0	0	0	0	0	0	0	0	0	0	0	0	0	0	0	0	0	0	0	0	0	0	0	0	0	0	0	0	0	0	0	0	0	0	0	0	0	0	0	0	0	0
ENSG00000089280__FUS	37.2	14	0	0	0	0	0	0	5	8	0	0	0	8	3	16	0	2	10	3	0	1	3	5	0	0	0	0	0	0	0	0	9	1	32.1	0	1	13	9	15	6	21.1	10	22.1	0	0	1	8	1
ENSG00000089289__IGBP1	17	14	0	0	0	0	0	0	1	11	0	0	0	1	1	2	0	1	7	4	0	0	0	3	0	0	0	0	0	0	0	0	2	0	7	0	2	3	2	1	4	0	3	10	0	0	2	1	0
ENSG00000089335__ZNF302	1	3	0	0	0	0	0	0	0	5	0	0	0	1	0	2	0	1	1	0	0	0	0	0	0	0	0	0	0	0	0	0	1	0	0	0	0	0	1	2	1	1	1	0	0	0	0	1	0
ENSG00000089351__GRAMD1A	10	1	0	0	0	0	0	0	2	6	0	0	0	2	1	3	1	1	4	7	0	0	1	2	0	0	0	0	0	0	0	0	4	0	0	0	0	1	3	1	4	3	1	1	0	0	0	2	0
ENSG00000089356__FXYD3	0	0	0	0	0	0	0	0	0	0	0	0	0	0	0	0	0	0	0	0	0	0	0	1	0	0	0	0	0	0	0	0	0	0	0	0	0	0	0	0	0	3	0	0	0	0	0	1	0
ENSG00000089486__CDIP1	5	1	0	0	0	0	0	0	1	0	0	1	0	0	0	0	0	1	4	0	0	0	0	1	0	0	0	0	0	0	0	0	1	0	1	0	1	2	0	2	3	2	0	2	0	0	0	0	0
ENSG00000089505__CMTM1-cluster	6	2	0	0	0	0	0	0	0	4	0	1	0	2	1	1	0	0	2	0	0	1	0	0	0	0	0	0	0	0	0	0	2	0	2	0	1	2	0	4	0	1	1	2	0	0	1	1	0
ENSG00000089597__GANAB	10	4	0	0	0	0	0	0	0	3	0	0	0	1	1	3	0	0	9	5	0	0	0	2	0	0	0	0	0	0	0	0	3	0	6	0	3	5	3	6	5	3	1	3	0	0	2	3	0
ENSG00000089639__GMIP	1	0	0	0	0	0	0	0	0	0	0	0	0	0	0	0	0	0	0	0	0	0	0	0	0	0	0	0	0	0	0	0	0	0	0	0	0	1	0	0	0	0	0	0	0	0	1	0	0
ENSG00000089682__RBM41	0	2	0	0	0	0	0	0	0	0	0	0	0	1	0	1	0	0	0	0	0	0	0	0	0	0	0	0	0	0	0	0	1	0	1	0	0	0	0	0	0	0	0	0	0	0	1	0	0
ENSG00000089685__BIRC5	13	3	0	0	0	0	0	0	0	2	0	0	0	0	0	2	0	0	0	0	0	0	0	1	0	0	0	0	0	0	0	0	0	0	0	0	1	4	2	7	0	1	10	3	0	0	1	2	0
ENSG00000089693__MLF2	28.1	7	0	0	0	0	0	0	2	3	0	0	1	1	0	12	1	0	8	8	0	0	2	2	0	0	0	0	0	0	0	0	10	1	6	0	6	3	2	9	5	9	6	16	1	0	3	5	0
ENSG00000089723__OTUB2	0	0	0	0	0	0	0	0	0	0	0	0	0	0	0	0	0	0	0	0	0	0	0	0	0	0	0	0	0	0	0	0	0	0	0	0	0	0	0	0	0	0	0	0	0	0	0	0	0
ENSG00000089737__DDX24	22.1	9	0	0	0	0	0	0	0	7	0	0	0	0	1	2	0	2	4	2	0	1	0	2	0	0	0	0	0	0	0	0	2	0	5	0	1	4	6	3	3	5	3	9	0	0	1	5	0
ENSG00000089775__ZBTB25	2	0	0	0	0	0	0	0	0	0	0	0	0	0	0	0	0	1	1	2	0	0	0	2	0	0	0	0	0	0	0	0	0	0	2	0	0	0	0	0	1	0	1	0	0	0	0	0	0
ENSG00000089818__NECAP1	2	1	0	0	0	0	0	0	0	2	0	0	0	1	0	0	0	0	5	0	0	0	0	0	0	0	0	0	0	0	0	0	1	0	0	0	1	1	1	1	1	3	1	2	0	0	0	0	0
ENSG00000089818__NECAP1-cluster	0	0	0	0	0	0	0	0	0	0	0	0	0	0	0	0	0	0	0	0	0	0	0	0	0	0	0	0	0	0	0	0	0	0	0	0	0	0	0	0	0	0	0	0	0	0	0	0	0
ENSG00000089820__ARHGAP4-cluster	6	2	0	0	0	0	0	0	2	1	0	0	0	0	0	1	1	0	1	0	0	0	0	0	0	0	0	0	0	0	0	0	1	0	0	0	1	0	0	2	0	0	0	0	0	0	0	1	0
ENSG00000089847__ANKRD24	3	0	0	0	0	0	0	0	0	0	0	0	0	0	0	0	0	0	7	0	0	0	0	2	0	0	0	0	0	0	0	0	0	0	2	0	0	1	0	1	0	0	0	1	0	0	0	0	0
ENSG00000089876__DHX32	7	4	0	0	0	0	0	0	1	2	0	0	0	1	1	1	0	0	1	2	0	0	0	1	1	0	0	0	0	0	0	0	0	0	3	0	1	4	1	0	1	1	0	2	0	0	0	2	0
ENSG00000089902__RCOR1	7	2	0	0	0	0	0	0	0	6	0	0	0	0	1	0	0	0	1	3	0	0	0	1	0	0	0	0	0	0	0	0	0	0	0	0	0	0	0	2	2	2	0	3	0	0	1	0	0
ENSG00000089916__GPATCH2L	10	3	0	0	0	0	0	0	0	4	0	0	0	0	1	6	1	2	2	0	0	0	0	1	0	0	0	0	0	0	0	0	3	0	4	0	0	1	1	5	4	2	4	3	0	0	0	3	0
ENSG00000090006__LTBP4	4	1	0	0	0	0	0	0	0	2	0	0	0	0	0	2	0	0	1	0	0	0	0	0	0	0	0	0	0	0	0	0	0	0	2	0	0	1	0	1	1	0	0	1	0	0	1	6	0
ENSG00000090013__BLVRB	1	0	0	0	0	0	0	0	0	1	0	0	0	0	0	1	0	0	0	1	0	0	0	0	0	0	0	0	0	0	0	0	1	0	0	0	0	0	0	0	1	0	0	1	0	0	1	0	0
ENSG00000090020__SLC9A1	0	0	0	0	0	0	0	0	0	0	0	0	0	0	0	3	0	0	1	1	0	0	0	0	0	0	0	0	0	0	0	0	0	0	0	0	0	0	0	0	0	0	0	0	0	0	0	1	0
ENSG00000090054__SPTLC1	1	2	0	0	0	0	0	0	3	0	0	0	0	0	1	1	0	0	0	1	0	0	0	0	0	0	0	0	0	0	0	0	1	0	1	0	0	0	0	0	0	0	0	1	0	0	3	1	0
ENSG00000090060__PAPOLA	34.1	15	0	0	0	0	0	0	1	8	0	0	0	2	0	8	0	5	4	3	0	2	3	2	0	0	0	0	0	0	0	0	5	0	10	0	8	3	4	11	6	3	3	12	0	1	9	5	0
ENSG00000090061__CCNK	9	6	0	0	0	0	0	0	1	1	0	0	0	0	3	6	0	0	2	0	0	0	0	0	0	0	0	0	0	0	0	0	0	0	1	0	0	1	2	5	5	5	4	6	0	0	1	0	0
ENSG00000090097__PCBP4	0	0	0	0	0	0	0	0	0	0	0	0	0	1	1	0	0	0	2	5	0	0	1	0	0	0	0	0	0	0	0	0	0	0	3	0	0	0	1	0	1	1	0	2	0	0	0	1	0
ENSG00000090097__PCBP4-cluster	0	0	0	0	0	0	0	0	0	0	0	0	0	0	0	0	0	0	0	0	0	0	0	0	0	0	0	0	0	0	0	0	0	0	0	0	0	0	0	0	0	0	0	0	0	0	0	0	0
ENSG00000090238__YPEL3	4	0	0	0	0	0	0	0	0	3	0	0	0	1	0	1	0	0	0	1	0	0	0	0	0	0	0	0	0	1	0	0	1	0	2	0	0	2	0	1	1	0	0	0	0	0	0	0	0
ENSG00000090263__MRPS33	5	4	0	0	0	0	0	0	0	4	0	0	0	0	0	1	0	0	2	2	0	0	0	3	0	0	0	0	0	0	0	0	2	0	1	0	2	1	1	1	3	0	0	1	0	0	1	1	0
ENSG00000090266__NDUFB2	18	17	0	0	0	0	0	0	1	12	0	0	0	4	1	8	0	4	5	3	0	1	3	10	0	0	0	0	0	0	0	0	5	0	6	0	1	5	5	6	3	6	3	7	0	0	2	5	0
ENSG00000090266__NDUFB2-cluster	0	0	0	0	0	0	0	0	0	0	0	0	0	0	0	0	0	0	0	0	0	0	0	0	0	0	0	0	0	0	0	0	1	0	1	0	0	0	0	0	0	0	0	0	0	0	1	0	0
ENSG00000090273__NUDC	22.1	10	0	0	0	0	0	0	1	11	0	0	0	3	0	6	0	1	7	7	0	0	0	5	0	0	0	0	0	0	0	0	10	0	13	0	0	5	4	5	9	3	5	11	0	0	6	4	0
ENSG00000090316__MAEA	7	1	0	0	0	0	0	0	0	5	0	0	0	0	0	0	0	0	1	3	0	1	0	2	0	0	0	0	0	0	0	0	0	0	2	0	0	2	1	3	3	2	0	6	0	0	0	0	0
ENSG00000090339__ICAM1	0	1	0	0	0	0	0	0	0	0	0	0	0	0	0	0	0	0	0	0	0	0	0	0	0	0	0	0	0	0	0	0	0	0	2	0	0	0	0	0	0	0	0	0	0	0	0	0	0
ENSG00000090372__STRN4	26.1	6	0	0	0	0	0	0	1	6	0	0	0	2	0	6	0	1	4	4	0	0	0	11	0	0	0	0	1	0	0	0	8	0	11	0	3	4	3	7	4	10	3	11	0	0	1	4	0
ENSG00000090432__MUL1	2	0	0	0	0	0	0	0	0	0	0	0	0	0	0	0	0	0	0	0	0	0	0	0	0	0	0	0	0	0	0	0	0	0	2	0	0	0	1	0	0	1	1	0	0	0	0	0	0
ENSG00000090447__TFAP4	4	0	0	0	0	0	0	0	0	0	0	0	0	1	0	0	0	0	0	0	0	0	0	0	1	0	0	0	0	0	0	0	0	0	1	0	0	0	0	0	0	1	1	2	0	0	0	0	0
ENSG00000090470__PDCD7	5	0	0	0	0	0	0	0	1	1	0	0	0	1	0	1	0	0	1	0	0	0	0	1	0	0	0	0	0	0	0	0	0	0	0	0	0	1	0	1	0	0	1	0	0	0	1	3	0
ENSG00000090487__SPG21	2	1	0	0	0	0	0	0	2	1	0	0	0	1	0	5	0	0	3	1	0	0	0	1	0	0	0	0	0	0	0	0	2	0	5	0	0	1	1	2	2	4	1	4	0	0	1	1	0
ENSG00000090520__DNAJB11	5	4	0	0	0	0	0	0	0	3	0	0	0	0	0	5	0	0	1	1	0	1	0	0	0	0	0	0	0	0	0	0	1	0	3	0	4	4	0	0	1	0	0	2	0	0	1	2	0
ENSG00000090530__P3H2	6	0	0	0	0	0	0	0	1	0	0	0	0	0	0	4	1	0	17	0	0	0	2	0	0	0	0	0	0	0	0	0	2	0	0	0	0	1	2	1	0	6	1	2	0	0	1	5	0
ENSG00000090534__THPO	0	0	0	0	0	0	0	0	0	0	0	0	0	0	0	0	0	0	0	0	0	0	0	0	0	0	0	0	0	0	0	0	1	0	0	0	0	1	0	0	0	0	0	0	0	0	0	3	0
ENSG00000090539__CHRD	8	2	0	0	0	0	0	0	0	9	0	0	0	0	0	9	0	0	3	0	0	1	0	3	0	0	0	0	0	1	0	0	6	0	0	0	0	0	0	3	3	15	0	3	0	0	0	5	0
ENSG00000090565__RAB11FIP3	1	0	0	0	0	0	0	0	0	5	0	0	0	1	0	1	0	0	0	0	0	0	0	1	0	0	0	0	0	0	0	0	4	0	1	0	0	3	2	1	0	1	1	1	0	0	2	3	0
ENSG00000090581__GNPTG	11	6	0	0	0	0	0	0	4	0	0	0	0	0	0	0	0	0	4	9	0	1	0	1	0	0	0	0	0	0	0	0	4	0	9	0	0	2	1	6	4	3	0	6	0	0	0	4	0
ENSG00000090612__ZNF268	3	0	0	0	0	0	0	0	0	0	0	0	0	0	0	0	0	1	1	0	0	1	1	0	0	0	0	0	0	0	0	0	0	0	0	0	1	3	0	2	2	0	1	5	0	0	1	1	0
ENSG00000090612__ZNF268-cluster	0	0	0	0	0	0	0	0	0	0	0	0	0	0	0	2	0	0	0	0	0	0	0	0	0	0	0	0	0	0	0	0	0	0	0	0	0	0	0	0	0	0	0	1	0	0	0	0	0
ENSG00000090615__GOLGA3	11	5	0	0	0	0	0	0	0	1	0	0	0	0	0	2	0	0	4	3	0	0	0	0	0	0	0	0	0	0	0	0	1	0	0	0	0	0	4	3	3	1	2	6	0	0	6	1	0
ENSG00000090615__GOLGA3-cluster	0	0	0	0	0	0	0	0	0	1	0	0	0	0	0	0	0	0	0	0	0	0	0	0	0	0	0	0	0	0	0	0	0	0	0	0	0	0	0	0	0	0	0	0	0	0	0	0	0
ENSG00000090621__PABPC4	15	10	0	0	0	0	0	0	1	13	0	0	1	4	2	6	0	2	2	6	0	0	3	3	0	0	0	0	0	0	0	0	11	0	1	0	1	2	8	1	1	8	2	12	1	0	3	1	0
ENSG00000090661__CERS4	4	3	0	0	0	0	0	0	1	2	0	0	0	0	0	0	0	0	1	1	0	0	1	1	0	0	0	0	0	0	0	0	0	0	2	0	0	1	0	0	3	0	0	1	0	0	0	0	0
ENSG00000090674__MCOLN1	1	0	0	0	0	0	0	0	1	0	0	0	0	0	0	0	0	0	0	0	0	0	0	0	0	0	0	0	0	0	0	0	1	0	0	0	0	0	0	2	0	0	0	0	0	0	0	1	0
ENSG00000090674__MCOLN1-cluster	1	1	0	0	0	0	0	0	0	0	0	0	0	0	0	0	0	0	0	1	0	0	0	0	0	0	0	0	0	0	0	0	0	0	1	0	0	1	0	1	1	0	0	1	0	0	0	0	0
ENSG00000090686__USP48	8	4	0	0	0	0	0	0	1	4	0	0	0	2	1	4	0	0	3	1	0	0	1	0	0	0	0	0	0	0	0	0	2	0	1	0	0	3	1	1	0	10	4	4	0	0	2	0	0
ENSG00000090776__EFNB1	1	0	0	0	0	0	0	0	0	0	0	0	0	0	0	0	0	0	0	0	0	0	0	0	0	0	0	0	0	0	0	0	1	0	0	0	0	0	0	0	1	0	0	2	0	0	0	0	0
ENSG00000090857__PDPR	3	4	0	0	0	0	0	0	0	2	0	0	0	1	0	1	0	0	0	2	0	0	0	0	0	0	0	0	0	0	0	0	2	0	0	0	0	2	0	2	1	1	0	3	0	0	0	3	0
ENSG00000090861__AARS	9	6	0	0	0	0	0	0	0	1	0	0	0	0	0	0	0	0	1	1	0	0	0	1	0	0	0	0	0	2	0	0	5	0	3	0	1	1	0	1	0	0	2	4	0	0	0	0	0
ENSG00000090863__GLG1	10	2	0	0	0	0	0	0	0	3	0	0	0	1	0	7	0	0	1	2	0	0	0	0	0	0	0	0	0	0	0	0	2	0	1	0	1	1	1	0	2	9	5	5	0	0	0	3	0
ENSG00000090889__KIF4A	4	0	0	0	0	0	0	0	0	0	0	0	0	1	1	0	0	0	1	1	0	0	0	1	0	0	0	0	0	0	0	0	0	0	3	0	0	3	0	2	0	0	4	1	0	0	1	1	0
ENSG00000090905__TNRC6A	17	3	0	0	0	0	0	0	1	11	0	0	0	0	0	2	0	0	6	4	0	0	0	4	0	0	0	0	0	0	0	0	8	0	1	0	0	2	2	5	2	5	8	1	0	0	0	1	0
ENSG00000090924__PLEKHG2	1	0	0	0	0	0	0	0	1	2	0	0	0	0	0	0	0	0	1	0	0	0	0	0	0	0	0	0	0	0	0	0	0	0	0	0	0	0	0	0	1	2	0	0	0	0	0	1	0
ENSG00000090932__DLL3	1	0	0	0	0	0	0	0	0	3	0	0	0	0	0	0	0	0	0	0	0	0	0	0	0	0	0	0	0	0	0	0	0	0	0	0	0	0	2	1	2	0	0	0	0	0	0	0	0
ENSG00000090971__NAT14	5	0	0	0	0	0	0	0	0	3	0	0	0	0	0	0	0	0	0	1	0	1	0	0	0	0	0	0	0	0	0	0	11	0	5	0	1	1	3	2	3	2	1	5	0	0	0	1	0
ENSG00000090989__EXOC1	7	2	0	0	0	0	0	0	0	3	0	0	0	0	1	0	0	0	1	3	0	2	0	1	0	0	0	0	0	0	0	0	2	0	0	0	1	1	1	1	1	2	1	4	0	0	3	1	0
ENSG00000091009__RBM27	4	5	0	0	0	0	0	0	0	2	0	0	0	4	0	4	0	1	0	3	0	0	1	3	0	0	0	0	0	0	0	0	5	0	2	0	2	1	2	5	1	3	3	3	0	0	0	0	0
ENSG00000091010__POU4F3-cluster	14	0	0	0	0	0	0	0	0	2	0	0	0	4	0	0	0	0	0	3	0	0	0	0	0	0	0	0	0	0	0	0	0	0	0	0	0	0	1	1	1	0	2	7	0	0	2	2	0
ENSG00000091039__OSBPL8	8	5	0	0	0	0	0	0	0	3	0	0	0	0	1	6	0	0	2	1	0	1	1	0	0	0	0	0	0	0	0	0	2	0	3	0	2	1	1	1	3	2	1	5	0	0	0	1	0
ENSG00000091073__DTX2	0	1	0	0	0	0	0	0	0	0	0	0	0	0	0	0	0	0	0	1	0	0	0	0	0	0	0	0	0	0	0	0	2	0	0	0	0	0	0	1	0	1	0	0	0	0	0	0	0
ENSG00000091127__PUS7	3	0	0	0	0	0	0	0	0	0	0	0	0	0	1	1	0	0	0	0	0	0	1	0	0	0	0	0	0	0	0	0	0	0	0	0	0	0	0	2	0	3	1	2	0	0	0	1	0
ENSG00000091129__NRCAM	2	0	0	0	0	0	0	0	2	0	0	0	0	0	0	0	0	0	1	0	0	0	0	0	0	0	0	0	0	0	0	0	0	0	0	0	0	2	0	0	1	0	0	0	0	0	0	2	0
ENSG00000091136__LAMB1	0	2	0	0	0	0	0	0	0	0	0	0	0	0	0	1	0	0	0	0	0	0	0	1	0	0	0	0	0	0	0	0	0	0	1	0	0	0	1	0	0	0	0	0	0	0	0	0	0
ENSG00000091140__DLD	14	6	0	0	0	0	0	0	0	1	0	0	0	2	1	4	0	2	1	1	0	0	1	3	0	0	0	0	0	0	0	0	6	0	7	0	2	0	2	3	1	6	1	2	0	0	1	0	0
ENSG00000091157__WDR7	2	0	0	0	0	0	0	0	0	2	0	0	0	0	0	0	0	0	1	0	0	1	1	0	0	0	0	0	0	0	0	0	1	0	0	0	0	0	1	0	0	0	0	0	0	0	0	0	0
ENSG00000091164__TXNL1	22.1	8	0	0	0	0	0	0	4	16	0	0	0	3	0	2	0	2	2	3	0	2	4	3	0	0	0	0	0	0	0	0	3	0	9	0	4	1	6	0	4	3	4	9	0	0	2	4	0
ENSG00000091262__ABCC6	0	0	0	0	0	0	0	0	0	0	0	0	0	0	0	0	0	0	0	0	0	0	0	0	0	0	0	0	0	0	0	0	0	0	0	0	0	0	0	0	0	0	0	0	0	0	0	0	0
ENSG00000091317__CMTM6	17	7	0	0	0	0	0	0	1	3	0	0	0	1	0	6	0	6	2	0	0	0	2	8	0	0	0	0	0	1	0	0	2	0	5	0	1	2	2	3	1	3	6	3	0	0	6	4	0
ENSG00000091409__ITGA6	17	4	0	0	0	0	0	0	2	2	0	0	0	0	1	0	0	0	1	0	0	0	3	2	0	0	0	0	0	0	0	0	0	0	0	0	1	0	0	1	3	1	0	2	0	0	1	0	0
ENSG00000091428__RAPGEF4	0	2	0	0	0	0	0	0	0	0	0	0	0	0	0	1	0	0	2	0	0	0	0	0	0	0	0	0	0	0	0	0	0	0	0	0	0	0	0	1	0	0	0	0	0	0	0	0	0
ENSG00000091436__MAP3K20	83.9	19	0	0	0	0	0	0	8	67.6	0	0	0	9	2	21.1	0	4	45.2	27.1	0	0	10	10	0	0	0	0	1	0	0	0	41.2	0	8	0	9	41.2	18	25.1	29.1	3	8	21.1	1	0	12	21.1	0
ENSG00000091483__FH	9	11	0	0	0	0	0	0	1	4	0	0	1	1	1	0	0	0	4	4	0	0	0	2	0	0	0	0	0	0	0	0	4	0	4	0	1	3	2	3	5	1	0	3	0	0	1	3	0
ENSG00000091490__SEL1L3	6	0	0	0	0	0	0	0	2	0	0	0	0	0	0	1	0	0	0	1	0	0	0	1	0	0	0	0	0	0	0	0	1	0	1	0	0	4	1	1	0	1	0	1	0	0	0	0	0
ENSG00000091513__TF	0	0	0	0	0	0	0	0	0	0	0	0	0	0	0	0	0	0	0	0	0	0	0	0	0	0	0	0	0	0	0	0	0	0	0	0	0	0	0	0	0	0	0	0	0	0	0	0	0
ENSG00000091527__CDV3	19	7	0	0	0	0	0	0	2	11	0	0	1	2	0	1	0	0	9	8	0	1	2	2	0	0	0	0	0	0	0	0	1	0	10	0	1	1	2	2	6	14	2	13	0	0	2	7	0
ENSG00000091536__MYO15A	0	0	0	0	0	0	0	0	0	0	0	0	0	0	0	0	0	0	0	0	0	0	0	0	0	0	0	0	0	0	0	0	0	0	0	0	0	0	0	0	0	0	0	0	0	0	0	0	0
ENSG00000091542__ALKBH5	22.1	8	0	0	0	0	0	0	0	5	0	0	0	1	0	3	0	0	7	1	0	0	1	3	0	0	0	0	0	0	0	0	3	0	5	0	0	3	0	2	3	3	1	8	0	0	0	5	0
ENSG00000091583__APOH	0	0	0	0	0	0	0	0	0	0	0	0	0	0	0	0	0	0	0	0	0	0	0	0	0	0	0	0	0	0	0	0	0	0	0	0	0	0	0	0	0	0	0	0	0	0	0	0	0
ENSG00000091592__NLRP1	1	0	0	0	0	0	0	0	0	1	0	0	0	0	0	0	0	0	0	9	0	0	0	0	0	0	0	0	0	0	0	0	0	0	0	0	0	0	0	1	0	0	0	0	0	1	0	3	0
ENSG00000091640__SPAG7	9	6	0	0	0	0	0	0	2	7	0	0	0	1	0	4	0	2	5	0	0	2	1	0	0	0	0	0	0	0	0	0	8	0	6	0	1	5	2	4	8	1	3	6	0	0	3	6	0
ENSG00000091651__ORC6	3	0	0	0	0	0	0	0	0	0	0	0	0	0	0	0	0	0	1	0	0	0	0	1	0	0	0	0	0	0	0	0	0	0	4	0	0	1	1	1	0	1	0	1	0	0	0	0	0
ENSG00000091656__ZFHX4	10	3	0	0	0	0	0	0	0	0	0	0	0	0	0	0	0	1	0	9	0	0	0	2	0	0	0	0	0	0	0	0	1	0	7	0	1	0	0	0	0	2	0	0	0	0	0	1	0
ENSG00000091732__ZC3HC1	2	0	0	0	0	0	0	0	0	1	0	0	0	0	0	2	0	0	0	2	0	0	0	0	0	0	0	0	0	0	0	0	1	0	1	0	2	0	0	1	2	2	0	1	0	0	0	1	0
ENSG00000091831__ESR1	0	0	0	0	0	0	0	0	0	0	0	0	0	0	0	0	0	0	0	0	0	0	0	0	0	0	0	0	0	0	0	0	0	0	0	0	0	0	0	0	0	0	0	0	0	0	0	0	0
ENSG00000091844__RGS17	1	1	0	0	0	0	0	0	0	0	0	0	0	0	1	0	0	0	0	0	0	0	0	0	0	0	0	0	0	0	0	0	2	0	0	0	0	1	1	0	0	0	0	1	0	0	0	1	0
ENSG00000091879__ANGPT2	0	0	0	0	0	0	0	0	0	0	0	0	0	0	0	0	0	0	0	0	0	0	0	0	0	0	0	0	0	0	0	0	0	0	0	0	0	0	0	0	0	0	0	0	0	0	0	0	0
ENSG00000091947__TMEM101	9	5	0	0	0	0	0	0	4	1	0	0	0	0	0	2	1	0	2	1	0	0	0	0	0	0	0	0	0	0	0	0	2	0	2	0	0	2	4	1	4	2	1	3	0	0	1	3	0
ENSG00000091972__CD200	9	2	0	0	0	0	0	0	1	8	0	0	0	0	0	5	0	1	5	4	0	1	2	0	1	0	0	0	0	0	0	0	6	0	3	0	0	4	0	1	0	1	1	1	0	0	0	3	0
ENSG00000091986__CCDC80	51.3	21.1	0	0	0	0	0	0	2	11	0	1	0	1	1	16	0	4	33.1	7	0	2	8	0	0	0	0	0	0	1	0	0	15	0	8	0	2	12	5	14	11	7	6	13	0	0	13	23.1	0
ENSG00000092010__PSME1	13	6	1	0	0	0	0	0	1	7	0	0	0	3	0	4	0	1	0	4	0	0	2	6	0	0	0	0	0	0	0	0	2	0	4	0	4	3	2	3	4	0	2	6	0	0	0	3	0
ENSG00000092020__PPP2R3C	1	5	0	0	0	0	0	0	1	3	0	0	0	1	0	0	0	2	0	0	0	0	0	0	0	0	0	0	0	0	0	0	0	0	0	0	0	3	0	1	0	0	0	1	0	0	0	0	0
ENSG00000092036__HAUS4	3	0	0	0	0	0	0	0	0	0	0	0	0	0	0	0	0	0	0	0	0	0	0	0	0	0	0	0	0	0	0	0	1	0	0	0	0	0	0	0	0	0	0	1	0	0	0	0	0
ENSG00000092036__HAUS4-cluster	3	2	0	0	0	0	0	0	1	5	0	0	0	0	0	0	0	0	1	0	0	0	0	0	0	0	0	0	0	0	0	0	0	0	0	0	1	0	0	3	0	2	2	1	0	0	0	2	0
ENSG00000092051__JPH4	0	0	0	0	0	0	0	0	1	0	0	0	0	2	0	0	0	0	0	0	0	0	0	0	0	0	0	0	0	0	0	0	2	0	1	0	0	0	0	0	3	0	0	0	0	0	0	3	0
ENSG00000092051__JPH4-cluster	0	0	0	0	0	0	0	0	0	0	0	0	0	0	0	0	0	0	0	1	0	0	0	0	0	0	0	0	0	0	0	0	0	0	0	0	0	0	0	0	0	0	0	0	0	0	0	0	0
ENSG00000092094__OSGEP	4	2	0	0	0	0	0	0	0	1	0	1	0	0	0	3	0	0	1	0	0	1	0	1	0	0	0	0	0	0	0	0	0	0	2	0	0	3	0	3	0	0	0	0	0	0	0	1	0
ENSG00000092096__SLC22A17	3	0	0	0	0	0	0	0	0	0	0	0	0	0	0	0	0	0	0	0	0	0	0	0	0	0	0	0	0	0	0	0	0	0	0	0	0	0	0	0	1	0	0	0	0	0	0	1	0
ENSG00000092098__RNF31	0	0	0	0	0	0	0	0	0	0	0	0	0	0	0	0	0	0	0	0	0	0	0	0	0	0	0	0	0	0	0	0	0	0	0	0	0	0	0	1	0	0	0	0	0	0	0	0	0
ENSG00000092098__RNF31-cluster	9	1	0	0	0	0	0	0	1	2	0	0	0	2	0	1	0	0	3	6	0	1	0	2	0	0	0	0	0	0	0	0	1	0	0	0	0	0	0	8	1	0	0	4	0	0	0	0	0
ENSG00000092108__SCFD1	7	5	0	0	0	0	0	0	1	4	0	0	0	2	0	2	0	2	5	2	0	0	0	2	0	0	0	0	0	0	0	0	3	0	4	0	0	2	3	1	4	3	0	1	0	0	0	4	0
ENSG00000092140__G2E3	4	0	0	0	0	0	0	0	0	0	0	0	0	0	1	1	0	0	0	0	0	1	0	1	0	0	0	0	0	0	0	0	0	0	0	0	2	0	0	4	0	1	0	1	0	0	0	0	0
ENSG00000092148__HECTD1	6	2	0	0	0	0	0	0	0	5	0	0	0	3	0	3	0	0	7	6	0	0	2	0	0	0	0	0	0	0	0	0	3	0	4	0	0	3	8	2	2	5	1	12	0	0	3	1	0
ENSG00000092199__HNRNPC	65.5	29.1	0	0	0	0	0	0	6	24.1	0	2	0	2	3	20	0	1	6	6	0	3	4	5	1	0	0	0	0	0	0	0	22.1	0	10	0	3	6	8	8	9	17	7	36.2	2	0	10	18	0
ENSG00000092200__RPGRIP1	1	0	0	0	0	0	0	0	0	0	0	0	0	0	0	0	0	0	0	0	0	0	0	0	0	0	0	0	0	0	0	0	0	0	0	0	0	0	0	0	0	0	0	0	0	0	0	0	0
ENSG00000092201__SUPT16H	14	7	0	0	0	0	0	0	0	3	0	0	0	2	0	1	0	0	4	2	0	0	0	0	0	0	0	0	0	0	0	0	0	0	13	0	0	4	3	2	1	1	4	11	0	0	2	3	0
ENSG00000092203__TOX4	6	3	0	0	0	0	0	0	0	2	0	0	0	0	0	2	0	0	3	0	0	0	0	0	0	0	0	0	0	0	0	0	3	0	2	0	0	2	1	1	2	4	0	1	0	0	0	1	0
ENSG00000092208__GEMIN2	1	1	0	0	0	0	0	0	0	1	0	0	0	1	0	0	0	0	0	0	0	1	0	0	0	0	0	0	0	0	0	0	0	0	0	0	0	0	0	0	0	1	1	0	0	0	0	0	0
ENSG00000092330__TINF2	3	4	0	0	0	0	0	0	0	2	0	0	0	1	0	1	0	0	4	1	0	0	0	1	0	0	0	0	0	0	0	0	0	0	1	0	2	0	1	9	0	3	0	1	0	0	0	2	0
ENSG00000092421__SEMA6A	2	0	0	0	0	0	0	0	0	0	0	0	0	0	0	1	0	0	0	0	0	1	0	0	0	0	0	0	0	0	0	0	0	0	0	0	0	0	0	0	0	0	0	1	0	0	0	0	0
ENSG00000092439__TRPM7	4	0	0	0	0	0	0	0	1	1	0	0	0	0	0	2	0	0	1	1	0	0	0	0	0	0	0	0	0	0	0	0	3	0	1	0	0	2	0	0	1	3	1	0	0	0	0	0	0
ENSG00000092445__TYRO3	20	3	0	0	0	0	0	0	0	19	0	0	0	0	0	11	0	2	11	5	0	2	1	2	0	0	0	0	0	0	0	0	1	0	0	0	0	3	0	6	4	4	7	10	0	0	1	8	0
ENSG00000092470__WDR76	6	3	0	0	0	0	0	0	0	0	0	0	0	0	0	0	0	0	1	1	0	0	0	0	0	0	0	0	0	0	0	0	1	0	3	0	0	6	1	0	0	0	0	1	0	0	0	0	0
ENSG00000092529__CAPN3	0	0	0	0	0	0	0	0	0	0	0	0	0	0	0	0	0	0	0	0	0	0	0	0	0	0	0	0	0	0	0	0	0	0	0	0	0	0	0	0	0	0	0	0	0	0	0	0	0
ENSG00000092531__SNAP23	9	0	0	0	0	0	0	0	0	2	0	0	0	0	0	1	0	2	0	9	0	1	0	2	0	0	0	0	0	0	0	0	0	0	3	0	0	0	0	2	2	0	0	0	0	0	0	0	0
ENSG00000092621__PHGDH	7	2	0	0	0	0	0	0	0	2	0	0	0	0	0	0	0	0	0	0	0	1	0	0	0	0	0	0	0	0	0	0	0	0	3	0	0	8	0	2	0	1	0	1	0	0	0	1	0
ENSG00000092758__COL9A3	8	7	0	0	0	0	0	0	8	0	0	0	0	0	0	6	0	0	0	0	0	1	5	0	0	0	0	0	0	0	0	0	7	0	8	0	0	8	3	1	4	2	3	0	0	0	2	24.1	0
ENSG00000092820__EZR	32.1	17	0	0	0	0	0	0	4	19	0	0	2	1	1	11	1	1	13	17	0	0	0	5	1	0	0	0	1	0	0	0	5	0	1	0	2	9	7	15	9	4	2	9	0	0	5	7	0
ENSG00000092841__MYL6	141.4	109.4	0	0	0	0	0	0	23.1	65.5	0	1	1	25.1	3	34.1	0	8	44.2	28.1	0	6	2	33.1	0	0	0	0	0	1	0	0	32.1	0	23.1	0	8	29.1	30.1	26.1	67.6	30.1	18	46.3	1	0	19	15	0
ENSG00000092841__MYL6-cluster	3	3	0	0	0	0	0	0	0	3	0	0	0	0	0	0	0	0	5	1	0	0	0	0	0	0	0	0	0	0	0	0	2	0	2	0	0	1	1	1	3	2	1	1	0	0	0	0	0
ENSG00000092847__AGO1	7	0	0	0	0	0	0	0	0	2	0	0	0	0	0	2	0	0	1	3	0	0	0	0	0	0	0	0	0	0	0	0	2	0	2	0	0	0	0	0	3	1	1	2	0	0	1	2	0
ENSG00000092853__CLSPN	2	0	0	0	0	0	0	0	0	1	0	0	0	0	0	0	0	0	0	0	0	0	0	0	0	0	0	0	0	0	0	0	0	0	5	0	0	4	0	0	0	0	0	0	0	0	0	0	0
ENSG00000092871__RFFL	4	3	0	0	0	0	0	0	0	1	0	0	0	0	0	0	0	0	1	0	0	0	1	1	0	0	0	0	0	0	0	0	1	0	2	0	0	0	0	1	1	3	1	0	0	0	0	0	0
ENSG00000092871__RFFL-cluster	1	0	0	0	0	0	0	0	0	0	0	0	0	0	0	0	0	0	0	0	0	0	0	2	0	0	0	0	0	0	0	0	0	0	0	0	0	0	0	0	0	0	0	0	0	0	0	0	0
ENSG00000092929__UNC13D	15	5	0	0	0	0	0	0	1	0	0	0	0	1	1	1	0	0	1	4	0	0	0	0	0	0	0	0	0	0	0	0	6	0	0	0	0	0	1	4	8	5	0	2	0	0	0	15	0
ENSG00000092931__MFSD11	1	1	0	0	0	0	0	0	3	1	0	1	0	0	0	0	0	0	1	0	0	1	0	0	0	0	0	0	0	0	0	0	0	0	1	0	0	0	0	1	1	1	0	0	0	0	0	0	0
ENSG00000092931__MFSD11-cluster	2	0	0	0	0	0	0	0	0	1	0	0	0	0	0	0	0	0	0	0	0	0	0	0	0	0	0	0	0	0	0	0	0	0	0	0	0	0	0	1	0	1	0	1	0	0	0	0	0
ENSG00000092964__DPYSL2	18	2	0	0	0	0	0	0	1	3	0	0	0	0	0	5	0	0	3	3	0	0	2	7	0	0	0	0	0	1	0	0	2	0	6	0	0	9	2	13	0	3	0	1	0	0	1	2	0
ENSG00000092969__TGFB2	0	0	0	0	0	0	0	0	0	0	0	0	0	0	0	0	0	0	0	0	0	0	0	0	0	0	0	0	0	0	0	0	0	0	0	0	0	0	0	0	0	0	0	0	0	0	0	0	0
ENSG00000092978__GPATCH2	6	1	0	0	0	0	0	0	0	1	0	0	0	0	0	2	0	0	2	1	0	0	0	2	0	0	0	0	0	1	0	0	2	0	2	0	0	0	1	0	0	0	0	1	0	0	0	2	0
ENSG00000093000__NUP50	10	5	0	0	0	0	0	0	0	2	0	0	0	3	1	6	0	0	0	49.3	0	1	1	1	0	0	0	0	0	0	0	0	1	0	0	0	1	2	3	6	1	0	1	3	0	0	0	4	0
ENSG00000093009__CDC45	2	0	0	0	0	0	0	0	0	0	0	0	0	0	0	0	0	0	0	0	0	0	0	0	0	0	0	0	0	0	0	0	0	0	4	0	0	1	1	1	0	1	0	1	0	0	0	0	0
ENSG00000093010__COMT	9	7	0	0	0	0	1	0	5	11	0	0	0	1	0	5	0	0	8	12	0	0	0	1	0	0	0	0	0	0	0	0	5	0	11	0	0	5	5	7	3	6	1	10	0	0	1	4	0
ENSG00000093144__ECHDC1	12	4	0	0	0	0	0	0	1	2	0	0	0	0	0	3	0	1	10	3	0	1	0	2	0	0	0	0	0	0	0	0	2	0	5	0	0	1	4	1	1	2	0	0	0	0	0	4	0
ENSG00000093167__LRRFIP2	11	6	0	0	0	0	0	0	0	5	0	0	0	0	1	5	0	0	3	1	0	0	0	0	0	0	0	0	0	0	0	0	1	0	4	0	1	2	3	3	1	3	2	4	0	0	4	5	0
ENSG00000093183__SEC22C	17	4	1	0	0	0	0	0	2	7	0	0	0	1	1	4	0	1	6	0	0	0	2	3	0	0	0	0	0	0	0	0	5	0	3	0	3	4	6	5	1	4	2	3	0	0	4	8	0
ENSG00000093217__XYLB	1	0	0	0	0	0	0	0	0	2	0	0	0	0	0	0	0	0	0	0	0	0	0	0	0	0	0	0	0	0	0	0	0	0	0	0	0	0	0	0	0	0	0	0	0	0	0	0	0
ENSG00000094631__HDAC6	8	3	0	0	0	0	0	0	0	4	0	0	0	0	0	1	0	0	2	3	0	0	1	0	1	0	0	0	0	0	0	0	5	0	2	0	0	2	3	0	2	1	1	5	0	0	2	5	0
ENSG00000094804__CDC6	9	1	0	0	0	0	0	0	0	1	0	0	0	0	0	0	0	0	1	0	0	0	0	0	0	0	0	0	0	0	0	0	0	0	12	0	0	5	3	0	0	0	3	2	0	0	0	1	0
ENSG00000094841__UPRT	0	0	0	0	0	0	0	0	0	1	0	0	0	0	0	0	0	0	0	0	0	0	0	0	0	0	0	0	0	0	0	0	0	0	0	0	0	0	0	0	0	0	0	0	0	0	1	0	0
ENSG00000094880__CDC23	13	5	0	0	0	0	0	0	0	3	0	0	0	1	0	4	0	2	1	4	0	1	0	0	0	0	0	0	0	0	0	0	1	0	8	0	0	1	1	2	2	1	0	10	1	0	0	1	0
ENSG00000094914__AAAS	11	2	0	0	0	0	0	0	0	2	0	0	0	4	0	2	0	0	1	0	0	0	0	5	0	0	0	0	0	0	0	0	1	0	5	0	0	3	3	2	2	2	0	0	0	0	3	1	0
ENSG00000094916__CBX5	32.1	8	0	0	0	0	0	0	1	18	0	0	0	5	2	9	0	2	9	5	0	1	2	6	0	0	0	0	0	0	0	0	2	0	19	0	1	24.1	6	30.1	3	4	11	6	0	0	2	8	1
ENSG00000094975__SUCO	60.4	12	0	0	0	0	0	0	0	27.1	0	0	0	4	1	37.2	0	2	28.1	31.1	0	1	4	1	0	0	0	0	0	0	0	0	40.2	0	12	0	5	19	0	18	2	18	4	17	0	0	4	18	0
ENSG00000095002__MSH2	8	3	1	0	0	0	0	0	0	1	0	0	0	0	0	2	0	0	1	0	0	0	1	0	0	0	0	0	0	0	0	0	1	0	7	0	0	2	0	0	0	1	0	2	0	0	0	0	0
ENSG00000095015__MAP3K1	10	1	0	0	0	0	0	0	0	3	0	0	0	0	0	6	0	1	2	1	0	0	0	0	0	0	0	0	0	0	0	0	0	0	0	0	0	2	0	1	4	2	3	6	0	0	1	6	0
ENSG00000095059__DHPS	10	0	0	0	0	0	0	0	2	3	0	0	0	1	0	1	0	1	5	3	0	0	2	1	0	0	0	0	0	0	0	0	2	0	1	0	0	2	3	0	3	4	1	7	0	0	2	3	0
ENSG00000095066__HOOK2	3	0	0	0	0	0	0	0	0	4	0	0	0	0	0	2	0	0	0	1	0	0	1	0	0	0	0	0	0	0	0	0	5	0	2	0	0	0	0	1	3	2	0	3	0	0	1	3	0
ENSG00000095139__ARCN1	32.1	6	0	0	0	0	0	0	1	13	0	1	0	2	1	7	0	2	9	5	0	0	1	4	0	0	0	0	0	0	0	0	7	0	3	0	0	3	4	3	7	7	5	7	0	0	2	5	0
ENSG00000095209__TMEM38B	1	1	0	0	0	0	0	0	0	1	0	0	0	0	0	0	0	0	0	0	0	0	2	0	0	0	0	0	0	0	0	0	0	0	0	0	0	2	0	1	0	2	0	0	0	0	1	0	0
ENSG00000095261__PSMD5	7	0	0	0	0	0	0	0	0	0	0	0	0	2	0	0	0	0	1	0	0	0	0	1	0	0	0	0	0	0	0	0	2	0	0	0	0	0	1	0	0	1	1	1	0	0	1	2	0
ENSG00000095303__PTGS1	1	0	0	0	0	0	0	0	0	0	0	0	0	0	0	0	0	0	0	2	0	0	0	0	0	0	0	0	0	0	0	0	2	0	3	0	0	0	0	0	0	0	0	0	0	0	0	1	0
ENSG00000095319__NUP188	6	3	0	0	0	0	0	0	0	3	0	0	0	4	0	0	0	0	3	1	0	0	0	0	0	0	0	0	0	0	0	0	0	0	1	0	0	0	2	0	1	2	1	5	0	0	1	0	0
ENSG00000095319__NUP188-cluster	0	0	0	0	0	0	0	0	0	0	0	0	0	0	0	0	0	0	0	0	0	0	0	0	0	0	0	0	0	0	0	0	0	0	0	0	0	0	0	0	0	0	0	0	0	0	0	0	0
ENSG00000095321__CRAT	2	0	0	0	0	0	0	0	0	0	0	0	0	0	0	3	0	0	0	0	0	0	0	0	0	0	0	0	0	0	0	0	0	0	1	0	1	1	0	1	0	0	0	0	0	0	0	3	0
ENSG00000095370__SH2D3C	0	0	0	0	0	0	0	0	0	0	0	0	0	0	0	0	0	0	0	0	0	0	0	0	0	0	0	0	0	0	0	0	0	0	0	0	0	0	0	0	0	0	0	0	0	0	0	1	0
ENSG00000095380__NANS	2	3	0	0	0	0	0	0	0	2	0	0	0	0	0	3	0	0	3	2	0	0	0	0	0	0	0	0	0	0	0	0	1	0	0	0	1	2	1	4	1	0	0	4	0	0	0	0	0
ENSG00000095383__TBC1D2	0	0	0	0	0	0	0	0	0	1	0	0	0	0	0	0	0	0	0	1	0	0	0	0	0	0	0	0	0	0	0	0	0	0	0	0	0	0	0	0	0	0	0	0	0	0	0	0	0
ENSG00000095397__WHRN	0	0	0	0	0	0	0	0	0	1	0	0	0	1	0	0	0	0	0	0	0	0	0	0	0	0	0	0	0	0	0	0	0	0	0	0	0	0	0	0	0	0	0	0	0	0	1	0	0
ENSG00000095485__CWF19L1	1	2	0	0	0	0	0	0	0	0	0	0	0	1	0	1	0	0	0	0	0	0	0	0	0	0	0	0	0	0	0	0	0	0	4	0	0	0	1	1	0	1	0	1	0	0	0	1	0
ENSG00000095539__SEMA4G	14	2	0	0	0	0	0	0	0	10	0	0	0	0	0	1	0	0	2	7	0	1	0	0	0	0	0	0	0	0	0	0	9	0	3	0	0	3	0	0	5	1	0	2	0	0	0	4	0
ENSG00000095564__BTAF1	4	0	0	0	0	0	0	0	1	0	0	0	0	0	0	0	0	0	0	0	0	0	0	0	0	0	0	0	0	0	0	0	1	0	2	0	0	1	0	0	0	1	0	0	0	0	0	1	0
ENSG00000095574__IKZF5	0	0	0	0	0	0	0	0	0	0	0	0	0	0	0	0	0	0	0	0	0	0	0	0	0	0	0	0	0	0	0	0	1	0	0	0	0	0	0	0	0	0	0	0	0	0	0	0	0
ENSG00000095585__BLNK	0	0	0	0	0	0	0	0	0	0	0	0	0	0	0	0	0	0	0	0	0	0	0	0	0	0	0	0	0	0	0	0	0	0	0	0	0	0	0	0	0	0	0	0	0	0	0	0	0
ENSG00000095637__SORBS1	2	0	0	0	0	0	0	0	0	0	0	0	0	0	0	0	0	0	3	0	0	0	0	2	0	0	0	0	0	0	0	0	0	0	1	0	0	0	0	0	0	1	0	0	0	0	0	0	0
ENSG00000095739__BAMBI	3	2	0	0	0	0	0	0	0	1	0	0	0	0	0	0	0	0	3	0	0	0	0	1	0	0	0	0	0	0	0	0	0	0	0	0	0	0	0	2	0	0	0	1	0	0	0	0	0
ENSG00000095752__IL11	0	0	0	0	0	0	0	0	0	0	0	0	0	0	0	0	0	0	0	0	0	0	0	0	0	0	0	0	0	0	0	0	0	0	0	0	0	0	0	0	0	0	0	0	0	0	0	0	0
ENSG00000095777__MYO3A	0	0	0	0	0	0	0	0	0	0	0	0	0	0	0	0	0	0	0	0	0	0	0	0	0	0	0	0	0	0	0	0	0	0	0	0	0	0	0	0	0	0	0	0	0	0	0	0	0
ENSG00000095787__WAC	32.1	4	0	0	0	0	0	0	0	10	0	0	1	4	0	9	0	0	7	7	0	2	0	3	0	0	0	0	0	0	0	0	8	0	6	0	3	15	2	4	6	12	7	15	0	0	5	17	0
ENSG00000095794__CREM	1	3	0	0	0	0	0	0	1	2	0	0	0	0	0	0	0	0	0	0	0	0	0	1	0	0	0	0	0	0	0	0	0	0	0	0	0	0	1	0	0	0	0	0	0	0	0	1	0
ENSG00000095906__NUBP2	10	0	0	0	0	0	0	0	0	1	0	0	0	0	0	2	0	0	2	2	0	0	0	1	0	0	0	0	0	0	0	0	5	0	4	0	0	3	2	1	0	2	3	4	0	0	0	0	0
ENSG00000095951__HIVEP1	2	0	0	0	0	0	0	0	0	0	0	0	0	7	0	0	0	1	0	1	0	0	0	0	0	0	0	0	0	0	0	0	0	0	1	0	1	2	1	2	1	0	1	2	0	0	0	0	0
ENSG00000096060__FKBP5	5	1	0	0	0	0	0	0	0	1	0	0	0	1	0	1	0	0	0	0	0	0	1	0	0	0	0	0	0	0	0	0	1	0	13	0	1	1	1	0	0	0	1	0	0	0	0	0	0
ENSG00000096063__SRPK1	9	11	0	0	0	0	0	0	3	11	0	0	0	3	0	5	0	2	4	0	0	0	1	1	0	0	0	0	0	0	0	0	4	0	5	0	3	1	3	7	8	2	5	8	0	0	5	8	0
ENSG00000096070__BRPF3	2	1	0	0	0	0	0	0	1	0	0	0	0	0	0	0	0	0	1	2	0	0	1	0	0	0	0	0	0	0	0	0	0	0	1	0	0	0	0	1	0	0	0	0	0	0	0	0	0
ENSG00000096080__MRPS18A	2	3	0	0	0	0	0	0	0	0	0	0	0	2	0	1	0	1	2	0	0	0	0	0	0	0	0	0	0	0	0	0	0	0	0	0	0	2	0	0	1	2	0	1	0	0	3	1	0
ENSG00000096092__TMEM14A	13	15	0	0	0	0	0	0	0	5	0	0	0	3	0	5	0	1	0	0	0	0	0	1	0	0	0	0	0	0	0	0	3	0	0	0	2	1	1	3	2	1	0	6	0	0	1	2	0
ENSG00000096093__EFHC1	1	0	0	0	0	0	0	0	0	0	0	0	0	1	0	0	0	0	0	0	0	0	0	0	0	0	0	0	0	0	0	0	0	0	0	0	0	1	0	1	0	0	1	1	0	0	0	1	0
ENSG00000096384__HSP90AB1	205.0	74.7	0	0	1	0	0	0	18	74.7	0	2	1	25.1	0	41.2	3	8	63.5	17	0	12	7	29.1	0	0	0	0	0	0	0	0	50.3	0	55.4	0	4	20	51.3	20	50.3	48.3	20	90.0	0	2	36.2	43.2	0
ENSG00000096401__CDC5L	7	4	0	0	0	0	0	0	0	5	0	0	0	0	1	3	0	0	6	0	0	0	1	1	0	0	0	0	0	0	0	0	1	0	2	0	0	1	0	1	1	0	1	3	0	0	5	1	0
ENSG00000096433__ITPR3	6	0	0	0	0	0	0	0	2	4	0	0	0	1	0	0	0	1	1	0	0	0	0	0	0	0	0	0	0	0	0	0	1	0	3	0	1	2	1	7	0	3	1	4	0	0	0	1	0
ENSG00000096654__ZNF184	2	0	0	0	0	0	0	0	0	0	0	0	0	0	0	0	0	0	0	0	0	0	0	0	0	0	0	0	0	0	0	0	0	0	0	0	0	3	2	0	0	0	0	0	0	0	0	1	0
ENSG00000096696__DSP	0	0	0	0	0	0	0	0	0	0	0	0	0	0	0	0	0	0	0	0	0	0	0	0	0	0	0	0	0	0	0	0	0	0	0	0	0	0	0	0	0	0	0	0	0	0	0	0	0
ENSG00000096717__SIRT1	4	3	0	0	0	0	0	0	0	0	0	0	0	0	0	0	0	0	2	0	0	1	1	0	0	0	0	0	0	0	0	0	0	0	2	0	0	1	0	0	0	1	1	0	0	0	1	2	0
ENSG00000096746__HNRNPH3	29.1	10	1	0	0	0	0	0	10	11	0	0	0	7	2	7	0	2	4	8	0	4	7	1	0	0	0	0	1	0	0	0	10	0	6	0	3	6	12	9	3	13	3	24.1	0	0	4	10	0
ENSG00000096872__IFT74	5	3	0	0	0	0	0	0	0	1	0	0	0	0	0	0	0	0	0	1	0	1	0	0	0	0	0	0	0	0	0	0	1	0	1	0	0	1	0	2	1	1	1	2	0	0	0	0	0
ENSG00000096968__JAK2	0	0	0	0	0	0	0	0	0	0	0	0	0	1	0	0	0	0	0	0	0	0	0	0	0	0	0	0	0	0	0	0	0	0	0	0	0	0	0	0	0	0	0	0	0	0	0	0	0
ENSG00000097007__ABL1	4	3	0	0	0	0	0	0	0	0	0	0	0	0	0	0	0	0	1	0	0	1	0	0	0	0	0	0	0	0	0	1	0	0	1	0	0	2	0	0	4	0	0	1	0	0	0	0	0
ENSG00000097021__ACOT7	11	1	0	0	0	0	0	0	0	4	0	0	0	2	0	1	1	0	1	2	0	0	0	0	0	0	0	0	0	0	0	0	0	0	0	0	0	1	0	4	2	1	1	7	0	0	1	2	0
ENSG00000097033__SH3GLB1	19	9	0	0	0	0	0	0	3	8	0	0	0	3	0	8	0	1	2	5	0	0	1	1	0	0	0	0	0	0	0	0	0	0	2	0	3	3	5	5	1	3	1	5	0	0	3	7	0
ENSG00000097046__CDC7	3	5	0	0	0	0	0	0	0	1	0	0	0	0	0	0	0	1	0	0	0	0	0	0	0	0	0	0	0	0	0	0	0	0	1	0	0	3	0	1	0	1	1	1	0	0	0	0	0
ENSG00000097096__SYDE2	4	0	0	0	0	0	0	0	0	3	0	0	0	1	0	0	0	0	0	0	0	0	0	0	0	0	0	0	0	0	0	0	3	0	0	0	1	4	0	1	0	0	0	1	0	0	0	1	0
ENSG00000099139__PCSK5	0	0	0	0	0	0	0	0	0	0	0	0	0	0	0	0	0	0	0	0	0	0	0	0	0	0	0	0	0	0	0	0	0	0	0	0	0	0	0	0	0	0	0	0	0	0	0	0	0
ENSG00000099194__SCD	27.1	17	0	0	0	0	0	0	2	5	0	0	0	0	3	7	0	0	21.1	4	0	2	3	7	0	0	0	0	0	0	0	0	3	0	18	0	2	5	9	12	12	1	6	9	1	0	2	17	0
ENSG00000099203__TMED1	6	1	0	0	0	0	0	0	0	3	0	0	0	0	0	1	0	0	2	1	0	0	0	0	0	0	0	0	0	0	0	0	2	0	1	0	0	1	2	0	0	1	1	1	0	0	1	0	0
ENSG00000099204__ABLIM1	4	0	0	0	0	0	0	0	0	0	0	0	0	0	0	0	0	0	0	0	0	0	0	0	0	0	0	0	0	0	0	0	0	0	0	0	0	0	1	1	0	1	0	0	0	0	0	0	0
ENSG00000099219__ERMP1	0	0	0	0	0	0	0	0	0	2	0	0	0	0	0	0	0	0	0	1	0	0	0	0	0	0	0	0	0	0	0	0	0	0	0	0	1	0	0	2	1	0	1	0	0	0	0	1	0
ENSG00000099246__RAB18	22.1	11	0	0	0	0	0	0	1	11	0	0	0	5	1	8	0	6	6	1	0	2	2	2	0	0	0	0	0	0	0	0	10	0	6	0	2	5	5	7	6	11	5	11	0	0	3	9	0
ENSG00000099250__NRP1	1	1	0	0	0	0	0	0	0	1	0	0	0	0	0	6	0	0	2	0	0	0	2	0	0	0	0	0	0	0	0	0	0	0	0	0	1	0	1	0	0	1	0	0	0	0	0	4	0
ENSG00000099251__HSD17B7P2	0	1	0	0	0	0	0	0	1	4	0	0	0	0	0	1	0	0	0	1	0	0	0	0	0	0	0	0	0	0	0	0	0	0	1	0	0	0	0	0	0	0	0	0	0	0	0	0	0
ENSG00000099256__PRTFDC1	0	0	0	0	0	0	0	0	0	0	0	0	0	0	1	0	0	0	0	0	0	0	0	0	0	0	0	0	0	0	0	0	0	0	1	0	0	0	0	0	0	0	0	0	0	0	0	0	0
ENSG00000099260__PALMD	2	0	0	0	0	0	0	0	0	0	0	0	0	0	0	0	0	0	0	18	0	0	0	0	0	0	0	0	0	0	0	0	6	0	0	0	0	0	0	0	0	0	0	0	0	0	0	0	0
ENSG00000099282__TSPAN15	2	0	0	0	0	0	0	0	0	0	0	0	0	0	0	0	0	0	2	1	0	0	0	0	0	0	0	0	0	0	0	0	0	0	0	0	0	0	0	0	0	0	0	0	0	0	0	1	0
ENSG00000099284__H2AFY2	0	0	0	0	0	0	0	0	0	0	0	0	0	0	0	0	0	0	0	0	0	0	0	0	0	0	0	0	0	0	0	0	0	0	1	0	0	1	0	0	0	0	0	0	0	0	0	0	0
ENSG00000099290__WASHC2A	0	0	0	0	0	0	0	0	1	0	0	0	0	0	0	0	0	0	1	0	0	0	0	0	0	0	0	0	0	0	0	0	0	0	0	0	0	0	0	0	0	0	0	0	0	0	0	0	0
ENSG00000099308__MAST3	0	0	0	0	0	0	0	0	0	0	0	0	0	0	0	0	0	0	0	0	0	0	0	0	0	0	0	0	0	0	0	0	0	0	0	0	0	0	0	0	0	0	0	0	0	0	0	0	0
ENSG00000099326__MZF1	5	3	0	0	0	0	0	0	0	0	0	0	0	0	0	1	0	0	0	2	0	0	0	0	0	0	0	0	0	0	0	0	2	0	2	0	0	2	0	3	0	1	0	0	0	0	0	0	0
ENSG00000099330__OCEL1	1	1	0	0	0	0	0	0	0	0	0	0	0	1	0	0	0	0	0	0	0	0	0	0	0	0	0	0	0	0	0	0	0	0	0	0	1	0	1	0	0	0	0	0	0	0	0	0	0
ENSG00000099331__MYO9B	5	1	0	0	0	0	0	0	1	2	0	0	0	2	0	2	0	0	1	1	0	0	0	0	0	0	0	0	0	0	0	0	2	0	3	0	0	2	0	3	3	0	0	1	0	0	3	2	0
ENSG00000099337__KCNK6	0	0	0	0	0	0	0	0	0	0	0	0	0	0	0	0	0	0	0	0	0	0	0	0	0	0	0	0	0	0	0	0	1	0	0	0	0	0	0	0	0	0	1	0	0	0	0	0	0
ENSG00000099338__CATSPERG	0	0	0	0	0	0	0	0	0	0	0	0	0	0	0	1	0	0	1	0	0	0	0	0	0	0	0	0	0	0	0	0	0	0	0	0	0	0	0	0	0	0	0	0	0	0	0	0	0
ENSG00000099341__PSMD8	20	19	1	0	0	0	0	0	1	19	0	0	0	5	0	6	0	0	6	11	0	1	0	2	0	0	0	0	1	1	0	0	10	0	7	0	0	1	10	4	4	8	3	8	0	0	4	9	0
ENSG00000099364__FBXL19	1	0	0	0	0	0	0	0	0	0	0	0	0	0	0	1	0	0	1	0	0	0	0	0	0	0	0	0	0	0	0	0	0	0	1	0	0	0	0	0	0	0	0	0	0	0	0	1	0
ENSG00000099365__STX1B	0	0	0	0	0	0	0	0	0	0	0	0	0	0	0	0	0	0	0	0	0	0	0	0	0	0	0	0	0	0	0	0	0	0	0	0	0	0	0	0	0	0	0	0	0	0	0	0	0
ENSG00000099377__HSD3B7	4	1	0	0	0	0	0	0	0	0	0	0	0	0	0	0	1	0	2	2	0	0	0	1	0	0	0	0	0	0	0	0	1	0	2	0	0	1	0	0	0	1	0	1	0	0	0	1	0
ENSG00000099381__SETD1A	5	3	0	0	0	0	0	0	0	2	0	0	0	2	0	0	0	1	0	1	0	2	0	0	0	0	0	0	0	0	0	0	0	0	2	0	1	2	1	0	0	2	1	1	0	0	1	0	0
ENSG00000099385__BCL7C	0	0	0	0	0	0	0	0	1	0	0	0	0	0	0	0	0	1	0	2	0	0	1	0	0	0	0	0	0	0	0	0	0	0	2	0	0	0	0	0	1	0	1	4	0	0	1	2	0
ENSG00000099622__CIRBP	54.4	28.1	1	0	0	0	0	0	2	25.1	0	0	1	7	1	21.1	0	0	15	7	0	1	4	5	0	0	0	0	0	0	0	0	21.1	0	25.1	0	7	19	5	8	12	13	6	20	1	0	8	21.1	1
ENSG00000099624__ATP5D	13	8	0	0	0	0	0	0	0	6	0	0	0	1	0	3	0	0	8	5	0	1	0	0	0	0	0	0	0	0	0	0	5	0	0	0	0	4	7	3	1	2	0	8	0	0	4	6	0
ENSG00000099625__CBARP	0	0	0	0	0	0	0	0	0	0	0	0	0	0	0	1	0	0	0	0	0	0	0	0	0	0	0	0	0	0	0	0	0	0	0	0	1	2	0	0	0	1	1	0	0	0	0	0	0
ENSG00000099715__PCDH11Y	9	0	0	0	0	0	0	0	0	1	0	0	0	5	0	0	0	1	6	1	0	2	0	0	0	0	0	0	0	0	0	0	0	0	1	0	0	4	1	1	3	1	4	6	0	0	1	9	0
ENSG00000099725__PRKY	3	0	0	0	0	0	0	0	0	6	0	0	0	0	0	0	0	0	0	0	0	0	0	0	0	0	0	0	0	0	0	0	2	0	0	0	0	0	0	0	1	0	0	0	0	0	0	0	0
ENSG00000099769__IGFALS	0	0	0	0	0	0	0	0	0	0	0	0	0	0	0	0	0	0	0	0	0	0	0	0	0	0	0	0	0	0	0	0	0	0	0	0	0	0	0	0	0	0	0	0	0	0	0	0	0
ENSG00000099783__HNRNPM	18	12	0	0	0	0	0	0	0	13	0	0	0	2	0	8	0	2	2	5	0	0	1	1	0	0	0	0	0	0	0	0	6	0	8	0	0	3	9	9	8	7	4	13	0	0	1	11	0
ENSG00000099785__MARCH2	4	0	0	0	0	0	0	0	0	0	0	0	0	0	0	0	0	0	0	1	0	0	0	1	0	0	0	0	0	0	0	0	1	0	0	0	0	0	1	3	3	0	1	0	0	0	2	0	0
ENSG00000099795__NDUFB7	12	13	0	0	0	0	0	0	0	6	0	0	0	3	0	7	0	1	5	5	0	0	2	2	0	0	0	0	0	0	0	0	3	0	4	0	1	4	1	1	6	2	2	8	0	0	2	2	0
ENSG00000099797__TECR	11	4	0	0	0	0	0	0	1	5	0	0	0	1	0	2	0	2	8	4	0	1	1	1	0	0	0	0	0	0	0	0	5	0	5	0	1	5	9	6	6	3	2	6	0	0	2	6	0
ENSG00000099800__TIMM13	8	6	0	0	0	0	0	0	0	7	0	1	1	3	0	4	0	0	4	1	0	0	1	0	0	0	0	0	0	0	0	0	4	0	0	0	1	2	4	2	5	0	0	13	0	0	1	7	0
ENSG00000099804__CDC34	9	3	0	0	0	0	0	0	2	1	0	0	0	3	0	4	0	1	11	12	0	0	0	0	0	0	0	0	0	0	0	0	1	0	0	0	1	6	1	4	5	2	2	14	0	0	2	3	0
ENSG00000099810__MTAP	4	1	0	0	0	0	0	0	0	1	0	0	0	0	0	3	0	0	0	0	0	0	0	1	0	0	0	0	0	0	0	0	0	0	0	0	0	1	1	0	1	1	1	1	0	0	0	0	1
ENSG00000099810__MTAP-cluster	0	0	0	0	0	0	0	0	0	0	0	0	0	0	0	0	0	0	0	0	0	0	0	0	0	0	0	0	0	0	0	0	0	0	1	0	0	0	0	0	0	1	0	0	0	0	1	0	0
ENSG00000099812__MISP	9	0	1	0	0	0	0	0	0	1	0	0	0	0	0	3	0	0	0	1	0	0	0	0	0	0	0	0	0	0	0	0	5	0	1	0	0	0	4	5	1	6	5	7	1	0	0	4	0
ENSG00000099814__CEP170B	6	1	0	0	0	0	0	0	0	1	0	0	0	0	0	1	0	0	1	0	0	0	0	1	0	0	0	0	0	0	0	0	1	0	3	0	0	0	1	0	2	2	0	0	0	0	2	2	0
ENSG00000099817__POLR2E	19	9	0	0	0	0	0	0	0	9	0	0	0	0	0	2	0	0	4	4	0	1	2	2	0	0	0	0	0	0	0	0	7	0	5	0	0	4	9	6	5	2	0	11	1	0	2	5	0
ENSG00000099821__POLRMT	23.1	23.1	0	0	0	0	0	0	3	21.1	0	1	0	4	0	14	0	1	15	0	0	1	2	3	0	0	0	0	0	0	0	0	3	0	10	0	0	14	16	5	12	21.1	12	21.1	0	0	5	9	0
ENSG00000099822__HCN2	2	1	0	0	0	0	0	0	0	0	0	0	0	0	0	0	0	0	0	0	0	0	0	0	0	0	0	0	0	0	0	0	0	0	1	0	0	0	0	0	4	1	1	3	0	0	0	0	0
ENSG00000099840__IZUMO4	0	0	0	0	0	0	0	0	0	0	0	0	0	0	0	0	0	0	0	0	0	0	0	0	0	0	0	0	0	0	0	0	0	0	0	0	0	0	0	0	0	0	0	0	0	0	0	0	0
ENSG00000099849__RASSF7	0	0	0	0	0	0	0	0	1	1	0	0	0	0	0	2	0	1	3	5	0	2	0	0	0	0	0	0	0	0	0	0	1	0	4	0	0	1	3	3	2	5	0	5	0	0	1	7	0
ENSG00000099860__GADD45B	0	0	0	0	0	0	0	0	0	0	0	0	0	0	0	0	0	0	0	0	0	0	0	0	0	0	0	0	0	0	0	0	0	0	0	0	0	0	0	0	0	0	0	0	0	0	0	1	0
ENSG00000099864__PALM	11	4	0	0	0	0	0	0	0	1	0	0	0	0	0	2	0	1	5	12	0	1	0	1	0	0	0	0	0	0	0	0	3	0	7	0	2	3	4	2	2	3	2	4	0	0	1	1	0
ENSG00000099866__MADCAM1	0	0	0	0	0	0	0	0	0	0	0	0	0	0	0	0	0	0	0	0	0	0	0	0	0	0	0	0	0	0	0	0	0	0	0	0	0	0	0	0	0	0	0	0	0	0	0	0	0
ENSG00000099869__IGF2-AS	2	2	0	0	0	0	0	0	0	1	0	0	0	0	0	0	0	1	0	0	0	0	0	1	0	0	0	0	0	0	0	0	1	0	0	0	0	3	0	1	0	3	1	3	0	0	1	1	0
ENSG00000099875__MKNK2	6	2	0	0	0	0	0	0	0	1	0	0	0	2	1	0	0	0	3	1	0	0	0	0	0	0	0	0	0	0	0	0	1	0	1	0	0	0	0	2	1	3	4	1	0	0	2	2	0
ENSG00000099889__ARVCF	0	2	0	0	0	0	0	0	1	0	0	0	0	0	0	0	0	0	2	0	0	0	0	0	0	0	0	0	0	0	0	0	1	0	1	0	0	0	0	0	1	2	0	0	0	0	0	3	0
ENSG00000099899__TRMT2A	3	0	0	0	0	0	0	0	0	0	0	0	0	0	0	0	0	0	1	1	0	0	0	0	0	0	0	0	0	0	0	0	0	0	2	0	0	0	3	0	1	0	0	0	0	0	1	0	0
ENSG00000099901__RANBP1	36.2	14	0	0	0	0	0	0	0	10	0	0	0	2	2	7	0	3	4	3	0	0	1	5	0	0	0	0	1	0	0	0	7	0	11	0	2	7	9	3	3	9	7	16	0	0	4	16	0
ENSG00000099904__ZDHHC8	3	0	0	0	0	0	0	0	0	0	0	0	0	1	0	0	0	0	1	1	1	1	0	0	0	0	0	0	0	0	0	0	1	0	1	0	0	1	0	0	0	3	0	1	0	0	0	3	0
ENSG00000099910__KLHL22	3	2	0	0	0	0	0	0	0	2	0	0	0	0	0	1	0	0	2	0	0	0	0	1	0	0	0	0	0	1	0	0	0	0	4	0	0	1	0	0	0	0	0	0	0	0	0	0	0
ENSG00000099917__MED15	4	2	0	0	0	0	0	0	0	1	0	0	0	0	0	1	0	0	0	2	0	1	0	0	0	0	0	0	0	0	0	0	1	0	2	0	0	0	2	0	1	4	1	3	0	0	2	0	0
ENSG00000099937__SERPIND1	0	0	0	0	0	0	0	0	0	0	0	0	0	0	0	0	0	0	0	0	0	0	0	0	0	0	0	0	0	0	0	0	0	0	0	0	0	0	0	0	0	0	0	0	0	0	0	0	0
ENSG00000099940__SNAP29	9	6	0	0	0	0	0	0	0	4	0	0	0	2	3	4	0	0	0	2	0	0	0	1	0	0	0	0	0	0	0	0	5	0	2	0	1	0	0	2	4	2	1	1	0	0	1	1	0
ENSG00000099942__CRKL	6	4	0	0	0	0	0	0	0	2	0	0	0	0	0	0	0	0	3	0	0	0	0	1	0	0	0	0	0	0	0	0	1	0	4	0	1	1	1	2	3	2	1	5	0	0	1	2	0
ENSG00000099949__LZTR1	2	0	0	0	0	0	0	0	0	3	0	0	0	2	0	3	0	0	2	1	0	1	0	1	0	0	0	0	0	0	0	0	3	0	1	0	1	1	1	1	5	2	2	0	0	0	0	1	0
ENSG00000099953__MMP11	0	0	0	0	0	0	0	0	0	0	0	0	0	0	0	0	0	0	0	0	0	0	0	0	0	0	0	0	0	0	0	0	1	0	0	0	0	0	0	0	1	0	0	0	0	0	0	0	0
ENSG00000099954__CECR2	0	0	0	0	0	0	0	0	0	0	0	0	0	0	0	0	0	0	0	0	0	0	0	0	0	0	0	0	0	0	0	0	0	0	0	0	1	0	0	0	0	0	0	1	0	0	0	0	0
ENSG00000099956__SMARCB1	2	0	0	0	0	0	0	0	0	0	0	0	0	0	1	2	0	1	1	1	0	0	0	2	0	0	0	0	1	0	0	0	2	0	4	0	0	3	2	5	2	1	1	2	0	0	1	0	0
ENSG00000099958__DERL3	0	0	0	0	0	0	0	0	0	0	0	0	0	0	0	0	0	0	0	0	0	0	0	0	0	0	0	0	0	0	0	0	0	0	1	0	0	0	0	0	0	0	0	0	0	0	0	0	0
ENSG00000099968__BCL2L13	13	9	0	0	0	0	0	0	0	4	0	0	0	0	0	0	0	1	1	1	0	0	0	2	0	0	0	0	0	0	0	0	3	0	2	0	0	1	0	0	1	0	1	1	0	0	0	3	0
ENSG00000099974__DDTL	2	0	0	0	0	0	0	0	0	0	0	0	0	0	0	0	0	0	0	0	0	0	0	0	0	0	0	0	0	0	0	0	0	0	0	0	0	0	0	0	0	1	0	0	0	0	0	0	0
ENSG00000099977__DDT	7	3	0	0	0	0	0	0	0	6	0	0	0	0	1	2	0	0	1	4	0	0	0	1	0	0	0	0	0	0	0	0	4	0	2	0	0	7	3	6	1	3	2	8	0	0	0	0	0
ENSG00000099991__CABIN1	4	0	0	0	0	0	0	0	1	3	0	0	0	0	0	1	0	0	1	0	0	0	0	0	0	0	0	0	0	0	0	0	2	0	1	0	0	0	2	0	0	0	3	1	0	0	0	1	0
ENSG00000099992__TBC1D10A	0	0	0	0	0	0	0	0	0	0	0	0	0	0	0	0	0	0	0	0	0	0	0	0	0	0	0	0	0	0	0	0	0	0	0	0	0	0	0	0	0	0	0	0	0	0	1	0	0
ENSG00000099992__TBC1D10A-cluster	1	0	0	0	0	0	0	0	0	0	0	0	0	0	0	1	0	0	1	0	0	0	1	1	0	0	0	0	0	0	0	0	1	0	1	0	1	0	0	4	0	1	2	1	0	0	0	0	0
ENSG00000099994__SUSD2	1	0	0	0	0	0	0	0	0	0	0	0	0	0	0	1	1	0	0	0	0	0	0	0	0	0	0	0	0	0	0	0	0	0	5	0	0	0	0	0	0	0	0	0	0	0	0	0	0
ENSG00000099995__SF3A1	13	5	0	0	0	0	0	0	2	6	0	0	0	0	1	0	0	0	1	4	0	3	0	1	0	0	0	0	0	0	0	0	1	0	3	0	0	1	1	2	2	6	2	5	0	0	2	3	0
ENSG00000099998__GGT5	0	0	0	0	0	0	0	0	0	1	0	0	0	0	0	0	0	0	1	0	0	0	0	0	0	0	0	0	0	0	0	0	0	0	0	0	0	0	0	0	0	0	0	0	0	0	0	0	0
ENSG00000099999__RNF215	1	0	0	0	0	0	0	0	0	0	0	0	0	0	0	0	0	0	0	2	0	0	0	0	0	0	0	0	0	0	0	0	0	0	1	0	0	0	0	0	0	0	1	0	0	0	0	0	0
ENSG00000100003__SEC14L2	1	0	0	0	0	0	0	0	0	0	0	0	0	0	0	0	0	0	0	0	0	0	0	0	0	0	0	0	0	0	0	0	0	0	0	0	0	0	0	0	1	0	0	1	0	0	0	4	0
ENSG00000100003__SEC14L2-cluster	1	1	0	0	0	0	0	0	0	2	0	0	1	1	0	0	0	0	3	0	0	0	0	0	0	0	0	0	0	0	0	0	0	0	1	0	0	1	2	0	0	0	0	0	0	0	0	2	0
ENSG00000100012__SEC14L3	0	0	0	0	0	0	0	0	0	0	0	0	0	0	0	0	0	0	0	0	0	0	0	0	0	0	0	0	0	0	0	0	0	0	0	0	0	0	0	0	0	1	0	0	0	0	0	0	0
ENSG00000100014__SPECC1L	4	1	0	0	0	0	0	0	0	0	0	0	0	0	0	2	0	0	0	0	0	0	0	0	0	0	0	0	0	0	0	0	0	0	2	0	0	1	0	2	0	1	1	1	0	0	0	3	0
ENSG00000100014__SPECC1L-cluster	4	1	0	0	0	0	0	0	0	1	0	0	0	0	0	1	0	0	0	4	0	0	1	0	0	0	0	0	0	0	0	0	0	0	0	0	0	2	1	0	1	0	0	0	0	0	0	0	0
ENSG00000100023__PPIL2	2	1	0	0	0	0	0	0	0	1	0	0	0	1	0	1	0	0	4	0	0	0	0	0	0	0	0	0	0	0	0	0	1	0	2	0	2	1	1	1	3	1	1	0	0	0	0	0	0
ENSG00000100027__YPEL1	3	1	0	0	0	0	0	0	0	0	0	0	0	0	1	0	0	0	0	1	0	0	0	0	0	0	0	0	0	0	0	0	0	0	0	0	0	1	0	1	0	0	0	0	0	0	0	0	0
ENSG00000100028__SNRPD3	6	2	0	0	0	0	0	0	1	6	0	0	0	1	0	3	0	0	1	3	0	0	1	0	0	0	0	0	0	0	0	0	2	0	3	0	0	5	4	5	1	1	2	7	0	0	1	4	0
ENSG00000100028__SNRPD3-cluster	0	0	0	0	0	0	0	0	0	0	0	0	0	0	0	0	0	0	0	0	0	0	0	0	0	0	0	0	0	0	0	0	0	0	0	0	0	0	0	0	0	0	0	0	0	0	0	0	0
ENSG00000100029__PES1	3	3	0	0	0	0	0	0	0	2	0	0	0	1	0	0	0	1	1	2	0	0	0	2	0	0	0	0	0	0	0	0	4	0	1	0	0	0	1	1	0	2	1	2	0	0	0	0	0
ENSG00000100030__MAPK1	28.1	12	0	0	0	0	0	0	2	23.1	0	0	0	2	0	8	0	2	8	7	0	2	0	4	0	0	0	0	0	0	0	0	1	0	4	0	1	2	3	9	9	6	3	11	0	0	4	3	0
ENSG00000100031__GGT1	0	0	0	0	0	0	0	0	0	0	0	0	0	0	0	0	0	0	0	0	0	0	0	0	0	0	0	0	0	0	0	0	0	0	0	0	0	0	0	0	0	0	0	0	0	0	0	1	0
ENSG00000100034__PPM1F	2	2	0	0	0	0	0	0	0	1	0	0	0	0	0	1	0	0	1	0	0	0	0	0	0	0	0	0	0	0	0	0	0	0	0	0	0	0	0	0	1	1	2	1	0	0	0	0	0
ENSG00000100036__SLC35E4	1	0	0	0	0	0	0	0	0	1	0	0	0	0	0	0	0	0	0	1	0	0	0	0	0	0	0	0	0	0	0	0	0	0	0	0	0	0	0	0	1	0	0	0	0	0	0	0	0
ENSG00000100038__TOP3B	0	0	0	0	0	0	0	0	0	0	0	0	0	0	0	1	0	0	0	0	0	0	0	0	0	0	0	0	0	0	0	0	0	0	0	0	0	0	0	0	0	0	0	0	0	0	0	0	0
ENSG00000100053__CRYBB3	0	0	0	0	0	0	0	0	0	0	0	0	0	0	0	0	0	0	0	0	0	0	0	0	0	0	0	0	0	0	0	0	0	0	0	0	0	0	0	0	0	0	0	0	0	0	0	0	0
ENSG00000100056__DGCR14	1	1	0	0	0	0	0	0	0	3	0	0	0	1	0	0	0	0	0	0	0	0	0	1	0	0	0	0	0	0	0	0	1	0	4	0	0	1	0	2	1	1	0	0	0	0	1	2	0
ENSG00000100058__CRYBB2P1	1	0	0	0	0	0	0	0	1	0	0	0	0	1	0	0	0	0	0	0	0	0	0	0	0	0	0	0	0	0	0	0	1	0	0	0	0	0	0	0	3	0	0	3	0	0	0	1	0
ENSG00000100060__MFNG	0	0	0	0	0	0	0	0	0	0	0	0	0	0	0	0	0	0	0	0	0	0	0	0	0	0	0	0	0	0	0	0	0	0	0	0	0	0	0	0	0	0	0	0	0	0	0	0	0
ENSG00000100065__CARD10	8	2	0	0	0	0	0	0	0	1	0	0	0	0	0	4	0	0	1	0	0	0	0	0	0	0	0	0	0	0	0	0	0	0	6	0	1	0	0	1	2	0	0	2	0	0	2	1	0
ENSG00000100068__LRP5L	1	0	0	0	0	0	0	0	0	0	0	0	0	0	0	0	0	0	0	0	0	0	0	0	0	0	0	0	0	0	0	0	0	0	0	0	0	0	0	0	0	0	0	0	0	0	0	0	0
ENSG00000100075__SLC25A1	23.1	6	0	0	0	0	0	0	0	4	0	1	0	1	0	4	0	1	4	1	0	0	0	2	0	0	0	0	1	0	0	0	3	0	5	0	1	6	1	4	3	1	1	8	0	0	0	4	0
ENSG00000100077__GRK3	0	0	0	0	0	0	0	0	0	1	0	0	0	0	0	0	0	0	1	0	0	0	0	0	0	0	0	0	0	0	0	0	0	0	0	0	1	0	0	0	1	0	0	1	0	0	0	0	0
ENSG00000100079__LGALS2	0	0	0	0	0	0	0	0	0	0	0	0	0	0	0	0	0	0	0	0	0	0	0	0	0	0	0	0	0	0	0	0	0	0	0	0	0	0	0	0	0	0	0	0	0	0	0	0	0
ENSG00000100083__GGA1	2	1	1	0	0	0	0	0	0	0	0	0	0	1	0	2	0	0	2	1	0	0	1	0	0	0	0	0	0	0	0	0	2	0	0	0	0	0	0	1	3	2	1	3	0	0	1	1	0
ENSG00000100084__HIRA	1	0	0	0	0	0	0	0	0	1	0	0	0	0	0	2	0	0	0	0	0	0	0	0	0	0	0	0	0	0	0	0	0	0	0	0	0	0	0	0	0	0	0	0	0	0	0	0	0
ENSG00000100084__HIRA-cluster	0	0	0	0	0	0	0	0	0	0	0	0	0	0	0	0	1	0	0	0	0	0	0	0	0	0	0	0	0	0	0	0	1	0	0	0	0	0	0	0	0	1	0	1	0	0	0	0	0
ENSG00000100092__SH3BP1	2	0	0	0	0	0	0	0	0	0	0	0	0	0	0	1	0	0	0	0	0	0	0	0	0	0	0	0	0	0	0	0	0	0	0	0	0	1	0	0	1	0	0	0	0	0	0	0	0
ENSG00000100092__SH3BP1-cluster	5	4	0	0	0	0	0	0	0	1	0	0	0	0	0	1	0	0	0	1	0	0	0	2	0	0	0	0	0	0	0	0	0	0	2	0	0	3	0	1	1	1	1	1	0	0	0	0	0
ENSG00000100097__LGALS1	4	0	0	0	0	0	0	0	0	0	0	0	0	0	0	1	0	1	0	0	0	0	0	0	0	0	0	0	0	0	0	0	0	0	5	0	0	0	0	0	0	0	0	2	0	0	0	14	0
ENSG00000100099__HPS4	2	0	0	0	0	0	0	0	1	2	0	0	0	3	0	0	1	0	0	1	0	0	1	0	0	0	0	0	0	0	0	0	0	0	0	0	1	0	1	1	1	0	0	1	0	0	0	3	0
ENSG00000100100__PIK3IP1	1	0	0	0	0	0	0	0	0	0	0	0	0	0	0	0	0	0	0	0	0	0	0	0	0	0	0	0	0	0	0	0	0	0	0	0	0	0	0	0	0	0	0	0	0	0	0	0	0
ENSG00000100101__RP1-37E16.12-cluster	4	2	0	0	0	0	0	0	2	5	0	0	0	0	0	1	0	0	1	0	0	0	0	0	0	0	0	0	0	0	0	0	0	0	0	0	0	1	2	0	2	0	0	1	0	0	0	0	0
ENSG00000100104__SRRD	2	2	0	0	0	0	0	0	0	0	0	0	0	0	0	1	0	0	2	1	0	0	0	0	0	0	0	0	0	0	0	0	1	0	0	0	0	3	2	0	0	1	1	1	0	0	0	0	0
ENSG00000100105__PATZ1	2	0	0	0	0	0	0	0	0	0	0	0	0	0	0	2	0	0	1	1	0	1	0	1	0	0	0	0	0	0	0	0	1	0	0	0	0	1	0	0	0	1	1	6	0	0	1	4	0
ENSG00000100106__TRIOBP	12	1	0	0	0	0	0	0	0	1	0	0	0	0	0	1	0	0	1	0	0	0	0	0	0	0	0	0	0	0	0	0	0	0	1	0	1	8	0	6	2	0	2	1	0	0	2	1	0
ENSG00000100109__TFIP11	3	1	0	0	0	0	0	0	0	0	0	0	0	0	0	1	0	0	3	0	0	0	0	1	0	0	0	0	0	0	0	0	0	0	0	0	0	2	1	1	0	0	0	0	0	0	0	0	0
ENSG00000100116__GCAT	0	0	0	0	0	0	0	0	0	0	0	0	0	0	0	0	0	0	0	0	0	0	0	0	0	0	0	0	0	0	0	0	0	0	0	0	0	0	0	0	0	0	0	0	0	0	0	0	0
ENSG00000100124__ANKRD54	0	0	0	0	0	0	0	0	0	2	0	0	0	0	0	0	0	0	2	0	0	1	0	1	0	0	0	0	0	0	0	0	2	0	0	0	0	0	0	0	2	0	1	2	0	0	0	0	0
ENSG00000100129__EIF3L	38.2	20	0	0	0	0	0	0	6	28.1	0	1	1	1	3	19	0	1	12	5	0	0	1	12	0	0	0	0	0	0	0	0	4	0	13	0	6	8	10	11	15	5	6	26.1	0	0	6	6	0
ENSG00000100138__SNU13	24.1	9	1	0	0	0	0	0	0	20	0	0	0	2	2	7	0	1	5	7	0	3	1	8	0	0	0	0	0	0	0	0	6	0	15	0	2	3	7	6	5	4	0	12	0	0	5	2	0
ENSG00000100139__MICALL1	3	0	0	0	0	0	0	0	1	0	0	0	0	2	0	1	0	0	0	2	0	0	0	2	0	0	0	0	0	0	0	0	0	0	2	0	0	1	0	0	1	1	0	3	0	0	1	0	0
ENSG00000100142__POLR2F	11	11	0	0	0	0	0	0	5	8	0	0	0	1	0	6	0	0	9	1	0	1	1	4	0	0	0	0	1	0	0	0	3	0	5	0	1	0	3	2	2	2	4	10	0	0	1	5	0
ENSG00000100146__SOX10	0	0	0	0	0	0	0	0	0	0	0	0	0	0	0	0	0	0	0	0	0	0	0	0	0	0	0	0	0	0	0	0	0	0	0	0	0	0	0	0	0	0	0	0	0	0	0	0	0
ENSG00000100147__CCDC134	0	0	0	0	0	0	0	0	0	0	0	0	0	0	0	0	0	0	0	0	0	0	0	0	0	0	0	0	0	0	0	0	0	0	0	0	0	0	0	0	1	0	0	0	0	0	0	0	0
ENSG00000100150__DEPDC5	2	0	0	0	0	0	0	0	0	0	0	0	0	0	0	0	0	0	0	0	0	0	0	0	0	0	0	0	0	0	0	0	0	0	0	0	0	1	0	0	0	0	0	0	0	0	0	0	0
ENSG00000100151__PICK1	3	0	0	0	0	0	0	0	0	4	0	0	0	1	0	0	0	0	1	0	0	0	0	2	0	0	0	0	0	0	0	0	1	0	0	0	0	0	0	2	1	0	1	0	0	0	0	2	0
ENSG00000100154__TTC28	2	0	0	0	0	0	0	0	1	0	0	0	0	0	1	0	0	0	0	1	0	0	0	0	0	0	0	0	0	0	0	0	0	0	0	0	0	0	0	0	0	0	0	0	0	0	0	0	0
ENSG00000100162__CENPM	6	0	0	0	0	0	0	0	0	0	0	0	0	0	0	0	0	0	0	0	0	0	0	0	0	0	0	0	0	0	0	0	0	0	2	0	0	2	0	2	0	0	1	1	0	0	1	1	0
ENSG00000100167__SEPT3	3	1	0	0	0	0	0	0	0	0	0	0	0	2	0	4	0	2	4	0	0	0	0	1	0	0	0	0	0	0	0	0	2	0	0	0	0	0	0	0	0	0	1	2	0	0	0	4	0
ENSG00000100191__SLC5A4	0	0	0	0	0	0	0	0	0	0	0	0	0	0	0	0	0	0	0	0	0	0	0	0	0	0	0	0	0	0	0	0	0	0	0	0	0	0	0	0	0	0	0	0	0	0	0	0	0
ENSG00000100196__KDELR3	1	1	0	0	0	0	0	0	0	1	0	0	0	0	0	0	0	0	2	2	0	0	0	1	0	0	0	0	0	0	0	0	0	0	0	0	0	2	0	1	0	1	0	0	0	0	0	2	1
ENSG00000100197__CYP2D6	0	0	0	0	0	0	0	0	0	0	0	0	0	0	0	0	0	0	0	0	0	0	0	0	0	0	0	0	0	0	0	0	0	0	0	0	0	0	0	1	0	0	0	0	0	0	0	0	0
ENSG00000100201__DDX17	37.2	9	0	0	0	0	0	0	3	20	0	1	0	10	0	10	0	2	5	12	0	4	9	6	1	0	1	0	0	0	0	0	20	0	12	1	6	13	4	13	13	2	10	11	0	0	7	13	0
ENSG00000100206__DMC1	0	0	0	0	0	0	0	0	0	0	0	0	0	0	0	0	0	0	0	0	0	0	0	0	0	0	0	0	0	0	0	0	0	0	0	0	0	0	0	0	0	0	0	0	0	0	0	0	0
ENSG00000100207__TCF20	6	4	0	0	0	0	0	0	0	4	0	0	0	3	0	0	0	0	0	0	0	0	0	0	0	0	0	0	0	0	0	0	7	0	2	0	0	1	2	3	4	0	0	2	0	0	0	0	0
ENSG00000100209__HSCB	1	0	0	0	0	0	0	0	0	0	0	0	0	1	0	1	0	0	0	1	0	1	0	0	0	0	0	0	0	0	0	0	0	0	0	0	0	1	0	1	0	0	0	1	0	0	0	0	0
ENSG00000100211__CBY1	10	2	0	0	0	0	0	0	0	2	0	0	0	0	0	1	0	0	1	0	0	2	0	1	0	0	0	0	0	0	0	0	7	0	2	0	0	3	1	0	1	2	0	4	0	0	2	0	0
ENSG00000100216__TOMM22	14	10	0	0	0	0	0	0	3	4	0	0	0	2	1	2	0	2	2	1	0	0	0	3	0	0	0	0	0	0	0	0	8	0	5	0	0	3	4	6	6	4	2	4	0	0	3	2	0
ENSG00000100218__RSPH14	0	1	0	0	0	0	0	0	0	0	0	0	0	0	0	0	0	0	0	0	0	0	0	0	0	0	0	0	0	0	0	0	0	0	0	0	0	0	0	0	0	0	0	0	0	0	0	0	0
ENSG00000100219__XBP1	11	3	0	0	0	0	0	0	0	3	0	0	0	1	0	3	1	0	3	2	0	0	0	4	0	0	0	0	0	0	0	0	5	0	4	0	1	0	1	3	4	1	0	0	0	0	0	1	0
ENSG00000100220__RTCB	5	8	0	0	0	0	0	0	1	5	0	0	0	0	1	5	0	0	4	1	0	1	1	3	0	0	0	0	0	0	0	0	7	0	4	0	0	1	2	3	3	1	2	10	0	0	1	5	0
ENSG00000100221__JOSD1	12	4	0	0	0	0	0	0	0	5	0	0	0	0	1	2	0	0	4	1	0	1	0	1	0	0	0	0	0	0	0	0	5	0	5	0	1	0	1	2	1	1	1	7	0	0	0	3	0
ENSG00000100225__FBXO7	29.1	9	0	0	0	0	0	0	2	14	0	0	0	3	1	14	0	3	9	3	0	0	0	4	0	0	0	0	0	1	0	0	8	0	9	0	3	2	7	12	3	1	0	13	0	0	10	7	0
ENSG00000100226__GTPBP1	11	4	0	0	0	0	0	0	2	4	0	0	0	0	0	0	0	0	3	4	0	1	0	0	0	0	0	0	0	0	0	0	3	0	2	0	0	2	1	0	2	0	1	3	0	0	0	1	0
ENSG00000100227__POLDIP3	11	5	0	0	0	0	0	0	0	0	0	0	0	1	0	1	0	0	2	1	0	1	0	0	0	0	0	0	0	1	0	0	1	0	0	0	0	3	1	2	1	1	5	2	0	0	5	2	0
ENSG00000100234__TIMP3	0	0	0	0	0	0	0	0	0	0	0	0	0	0	1	0	0	0	0	0	0	0	0	0	0	0	0	0	0	0	0	0	0	0	0	0	0	0	0	0	0	0	0	0	0	0	0	0	0
ENSG00000100239__PPP6R2	14	2	0	0	0	0	0	0	0	2	0	0	0	0	0	3	0	0	6	4	0	0	0	2	0	0	0	0	0	0	0	0	2	0	1	0	2	1	0	4	1	1	0	2	0	0	5	6	0
ENSG00000100241__SBF1	2	0	0	0	0	0	0	0	1	0	0	0	0	0	0	0	0	0	1	0	0	1	0	0	0	0	0	0	0	0	0	0	0	0	0	0	0	0	0	1	1	0	2	2	0	0	1	0	0
ENSG00000100242__SUN2	4	0	0	0	0	0	0	0	0	2	0	0	0	0	1	2	0	0	1	2	0	0	0	0	0	0	0	0	0	0	0	0	1	0	0	0	2	2	0	3	0	0	2	1	0	0	1	0	0
ENSG00000100243__CYB5R3	24.1	5	0	0	0	0	0	0	2	10	0	0	0	3	0	3	0	0	6	6	0	2	1	4	0	0	0	0	0	0	0	0	5	1	2	0	4	5	9	3	7	4	3	6	0	0	1	3	0
ENSG00000100246__DNAL4	2	1	0	0	0	0	0	0	0	0	0	0	0	0	0	0	0	0	0	0	0	1	0	1	0	0	0	0	0	0	0	0	1	0	2	0	0	1	0	0	0	0	2	0	0	0	0	0	0
ENSG00000100249__C22orf31	0	0	0	0	0	0	0	0	0	0	0	0	0	0	0	0	0	0	0	0	0	0	0	0	0	0	0	0	0	0	0	0	0	0	0	0	0	0	0	0	0	0	0	0	0	0	0	0	0
[truncated: 21,906 more rows]
[truncated: 336 more columns]
