# Supplementary material for: EWSR1-WT1 Target Genes and Therapeutic Options Identified in a Novel DSRCT In Vitro Model
Source: Cancers (Basel). 2021 Dec 2;13(23):6072. doi: 10.3390/cancers13236072 (PMC8657306; doi:10.3390/cancers13236072)
Supplement: Supplementary file 1 [file cancers-13-06072-s001.zip › Table S6_RNAseq_EWS-WT1_KD_shR3-NT_rpkm.csv]

shRNA_3_8hr_rpkm	shRNA_3_24hr_rpkm	shRNA_3_32hr_rpkm	shRNA_NT_8hr_rpkm	shRNA_NT_24hr_rpkm	shRNA_NT_32hr_rpkm
3_prime_EWSR1__chr22	36.1281678318445	32.366466475975	26.9387549802318	30.986830200706	24.6146430243246	25.8159040329021
3_prime_EWSR1__chr22-5_prime_EWSR1__chr22	0.30423720279448	0.382525495802452	0.11480441374753	0.590801166753531	0.540929022606844	0
3_prime_WT1__chr11	18.6751893036108	9.06192474332853	7.43701548175823	24.7715373900852	23.4317524729851	23.9452220927104
3_prime_WT1__chr11-5_prime_EWSR1__chr22	0.486779524471167	0.0637542493004087	0	0.196933722251177	0.135232255651711	0.29802663896211
5_prime_EWSR1__chr22	47.8503848161501	35.8513433293493	31.4285840599167	45.0698361734385	39.0251757809209	44.56108856321
5_prime_EWSR1__chr22-3_prime_WT1__chr11	0	0	0	0	0	0.149013319481055
5_prime_WT1__chr11	1.05211712781953	1.28610877551257	1.42264835479648	1.13506468156298	1.09121128479767	1.41712955126076
A1BG-AS1__chr19	1.73931296817837	2.0614073110254	2.39400019295459	1.7995349502802	2.24964623975433	2.26941559659526
A1BG__chr19	4.39034520379858	4.49226672071651	4.65948015209818	3.2748279630269	4.04019704032733	4.0319274718662
A1CF__chr10	2.01464702604894	1.89712979896438	2.30354623141785	3.71417330314458	2.79136152172957	2.98213998542346
A2M-AS1__chr12	4.41769088989244	4.3958409334985	5.18978856666917	8.94744537168589	6.69986289416011	6.43002679952498
A2ML1__chr12	1.98317584043809	1.21605327369298	1.35001486536447	2.13344865772108	1.82813975232869	1.77988131602371
A2MP1__chr12	1.20689138298637	1.05378924463485	1.51807489252932	2.19719442181065	1.62055182392546	1.90884830740195
A2M__chr12	9.03173781808308	9.06890259828803	11.0176980563848	8.52581480422029	8.6665158505735	9.86748468732515
A4GALT__chr22	4.44375102888357	5.93416640266334	8.74047923280718	5.31110038529427	6.84230028595769	6.61491107958861
A4GNT__chr3	1.47488159190108	1.18595841426916	1.32665754330573	1.99820011303336	1.82952318807275	1.93196524693589
AA06__chr17	0.383290964150525	0.80320314079255	1.26556046650821	0.775329615162114	1.38426718383641	1.40799986911233
AAAS__chr12	26.3026442998789	20.7123896809746	20.7242722064484	19.1832363013154	14.2311332175303	19.7826641081163
AACSP1__chr5	24.3668878935395	23.6592604055186	24.8567354535937	34.463401393956	29.2796443429392	31.4773548720302
AACS__chr12	5.74032458102792	8.05759005833257	8.13154952120121	5.63257576369793	6.52063287209508	5.95785509156061
AADACL2__chr3	1.65763791555796	1.44029533303249	1.06794803486074	2.09364754552746	1.57246808897338	2.12876170687222
AADACL3__chr1	3.07765243389432	3.9482646371583	4.09307618714979	5.32056318443224	4.80469894247382	5.03696638759056
AADACL4__chr1	0.770708556794122	1.41317208708949	1.5632013271513	1.62136693430355	2.22675025138979	1.32120739248561
AADAC__chr3	1.81295912279764	1.78084495252538	1.46088794650799	2.50598467172509	3.02194984696561	2.45118123292859
AADAT__chr4	1.45953331365424	1.71382390592496	2.01786087025229	2.03612202492946	2.32098370948966	2.92726744224571
AAED1__chr9	5.04178630138699	5.54159599930441	5.08272993439512	6.39914613326326	4.284368781817	4.1762465654723
AAGAB__chr15	33.2817870660159	30.6550282705799	27.3319843674614	25.4163803080975	20.2037069096279	22.5242550517896
AAK1__chr2	5.83977643922696	6.44520808448722	8.94187616824376	9.21435558614047	10.6758963509513	8.45624512299124
AAMDC__chr11	21.7996735860611	24.5980961867719	24.4072375683725	20.7400672055865	21.6957260543591	25.0799976685634
AAMP__chr2	44.4550591222976	45.4832144399257	43.0198357501831	39.2448299053759	33.545695345976	36.4686144960565
AANAT__chr17	1.10052486493957	0.849652061119202	1.12017633594687	2.0152665532605	2.12406684269703	1.59581136997798
AAR2__chr20	13.6242012085646	12.9626732958216	14.0966055161286	12.5528356725651	11.4036589724357	11.1127665124008
AARD__chr8	1.08899222476771	1.39061282031093	1.63731126988927	2.47819281356347	2.19336432544721	1.91683800227308
AARS2__chr6	8.54954670633945	7.93610347244887	8.8062919371284	8.71116069491572	8.07902942798523	9.32108711574877
AARSD1__chr17	0	0.0926660600296638	0.125150160335244	0	0.147418883341255	0
AARS__chr16	17.2506562535473	16.1990737449775	19.617396108419	22.3269584067828	19.4107517027567	17.4476219540968
AASDHPPT__chr11	48.0497402948519	43.9630801768078	42.7663459652466	36.508640870771	37.5933406886689	42.1000309660463
AASDH__chr4	12.7616276339966	12.4976870133072	11.8945848136074	12.3634285921111	14.2568681154069	14.6263073651707
AASS__chr7	18.9509585862821	20.1482894735643	23.4672296125146	24.5039669671312	25.1194775129132	25.2905557490748
AATF__chr17	13.3395225006033	11.992787258089	11.5177674730453	11.708089386043	10.1125839107875	11.0739113409052
AATK-AS1__chr17	0.884075257646624	0.72493776841905	1.52298969595586	1.05744576066646	1.66584269438305	1.50613588862722
AATK__chr17	1.68737551521971	1.6137312311289	1.64525216053598	1.28283645613088	1.8624952388287	1.84429289884425
ABAT__chr16	4.35793706760082	4.93055727609079	4.20769371166132	5.52924203361576	7.8097309711437	8.98138450470045
ABCA10__chr17	2.22531057137384	2.09145159375065	2.62188701934792	2.96745210110077	3.19454629973042	2.71316042376431
ABCA11P__chr4	8.6879116920236	9.53962423673133	10.5549895674099	8.7157179499994	8.62123442247472	9.53905074654805
ABCA12__chr2	1.63466847696488	1.76734994849683	2.62343383657259	1.94973448659251	2.27968321365134	1.85010650324333
ABCA13__chr7	1.48537472314132	1.44173473426646	1.83063978780997	2.30094775795037	1.97602507388561	1.99162531255846
ABCA17P__chr16	0.868215560887932	0.576138281430566	0.805405518561745	1.26449714644038	0.868316504779119	0.992240890718084
ABCA1__chr9	1.03219217779022	1.10566978980049	1.33278437112134	1.53971115293045	1.40332941564275	1.34863267725936
ABCA2__chr9	1.17209100719871	1.47824953788106	2.09541944235979	1.68599619525383	2.0421517797583	1.92246672576629
ABCA3__chr16	5.12851775143339	6.63787481448065	7.68409950789132	6.46484650118422	9.85391285923675	8.1491659091202
ABCA4__chr1	0.874553043965148	0.734794737699626	0.762768308288674	1.24168380809217	0.944333717432287	1.23251694757212
ABCA5__chr17	4.90965652667596	4.1898163623477	3.93082316950615	5.39429879401249	5.24044732061519	4.92017648992549
ABCA6__chr17	1.68798897895344	1.68497641075119	1.6031731629224	2.17789870905706	2.25598327141561	2.09484516608794
ABCA7__chr19	1.66632466497778	2.11740259876084	2.8847430985359	2.68220000444065	2.6297896765482	2.80010461952747
ABCA8__chr17	1.24696040047755	1.16259051346699	1.52527572971276	1.89819756598477	1.36218666686336	1.46218349265016
ABCA9__chr17	2.39934702519306	2.09162205906704	2.48984335808918	3.51001744706356	3.19950131668086	3.16124471138831
ABCB10__chr1	20.581214390593	14.2829287192388	11.0206304152991	19.9478085587755	14.9559187129024	15.5751647881361
ABCB11__chr2	1.03882784214646	0.902621060259794	1.33854823440801	2.09111385276078	1.68934735355042	1.62881517234133
ABCB1__chr7	2.56469717845715	2.20351883778019	2.37109221227775	3.02974957309503	2.50799546835628	2.35532117198717
ABCB4__chr7	1.0302853481088	0.841378290070135	0.914776205159602	1.44659980239286	1.21224133552331	0.834860480160294
ABCB5__chr7	2.91766536322625	2.69546194515778	2.9966349296049	3.84576681116954	3.74773588104123	3.48619714949878
ABCB6__chr2	10.7189268024397	10.0764042358236	8.37312401879417	10.2454817634791	8.68300620746909	8.21854824269896
ABCB7__chrX	12.8200582309623	14.1592574114508	13.7864577043516	11.4955415700864	12.5982879675533	14.0285731193839
ABCB8__chr7	4.9983213568278	5.60342731667776	5.60706809003153	5.82544954094778	6.18747285914404	5.37513463546262
ABCB9__chr12	0.822053109768413	1.21885513574577	1.37542886722761	1.45579351141579	1.41333736470052	1.44341222031101
ABCC10__chr6	4.24800760737461	5.15984081104292	6.1943322036582	4.84616341668044	5.31216753425879	5.4460755661596
ABCC11__chr16	0.998105039544465	0.968320918900496	1.32520283183662	1.29614134733966	1.43776699508198	1.67481555917346
ABCC12__chr16	0.761032063946168	0.552037948531536	0.79525859051589	1.26944000296602	0.793647065110099	0.931870864563074
ABCC13__chr21	1.93067621015944	1.63137792478016	2.36972604289511	2.68759771069501	2.6299005705041	2.64370269976625
ABCC1__chr16	2.72217090762425	3.23895564386365	4.40484026055886	3.77799755304427	5.27065357938879	2.89258490955036
ABCC2__chr10	1.1372234611637	1.2668068422863	1.44550117643949	1.76283383089289	1.55638145890716	1.67101302585484
ABCC3__chr17	0.424703886187351	0.769717403362791	1.03954194678013	0.947332563177705	1.05869432362686	1.16658229738989
ABCC4__chr13	3.27282541516658	2.96248262185222	3.99184665878983	4.60682004629583	3.52929502337374	3.09456368432172
ABCC5-AS1__chr3	2.83610951757566	3.6469591760827	4.3781344225753	5.4240220111553	6.44645286475317	4.41988659477706
ABCC5__chr3	3.10586202514387	3.25423551138578	4.36263247390854	4.49848604127054	4.02340749330387	3.58245501572475
ABCC6P1__chr16	1.513396473301	1.49241841815148	1.97359453040743	2.48508171823907	2.20111023280949	2.28915852897012
ABCC6P2__chr16	0.0859427126538078	0.0900483747180914	0.40538281690512	0.13907748746552	0.286509016211252	0.841883160909916
ABCC6__chr16	1.4208582376498	1.57965074024186	1.64737171241999	2.17645111935347	1.71149557063663	2.84214352664401
ABCC8__chr11	0.873234147945088	1.00390386580273	0.995413992030607	1.49162476490826	0.970372972585528	1.02470789756755
ABCC9__chr12	12.9697167736407	11.0694355919778	13.8761951682846	17.4902905892999	16.6236568822536	17.9145527008162
ABCD1__chrX	1.45742372596158	1.3188140846029	1.99985913985899	2.22448270915184	2.31889823245993	2.02794392325878
ABCD2__chr12	2.21738944290501	2.09694409958362	2.22056752436355	2.61302453370091	2.88104599968138	2.06073362765802
ABCD3__chr1	14.5868242742603	17.7697659002709	17.7870224911117	12.0087823304172	11.3076958075691	13.4934856164473
ABCD4__chr14	4.54056782508134	4.25563628831443	6.19929375242488	4.86753690072966	6.08885785837364	4.87952935328392
ABCE1__chr4	50.1427982383494	35.7368904554285	29.7641072678782	36.0951646671198	29.9713463083742	33.6801234914446
ABCF1__chr6	21.9567003908426	20.1184948351247	19.2985923367516	23.3396658500607	21.0658443527386	18.9202924993143
ABCF2__chr7	20.9807815385656	19.4222647842664	18.6250248698393	18.2859689935887	15.9076023210542	17.8979221755414
ABCF3__chr3	9.48027997909524	11.3592222047007	10.2053287191692	9.98719031084835	10.613098351378	10.2866888496371
ABCG1__chr21	0.872846043879335	0.633145648224748	1.29847750721344	1.35816360173225	1.41760709372828	1.3565350463103
ABCG2__chr4	2.42014103123094	3.20306046307266	5.63567825492899	3.33925717026279	3.34046601777306	2.76066124640431
ABCG4__chr11	0.800826856254768	0.85522025130895	1.14775356695202	1.39563255455149	1.48888967877738	1.62175974125168
ABCG5__chr2	1.08300929436466	0.995798300006383	1.20934544085666	2.07449253370292	1.00699645508902	0.947233233170529
ABCG8__chr2	1.4541584002126	1.04749326707169	1.71477839802136	2.16935952442484	1.99465052212195	1.72494880653947
ABHD10__chr3	34.9678036782275	36.456910695255	28.2724240825621	31.2348649089705	31.5958719641444	35.637075871625
ABHD11-AS1__chr7	2.80638090628031	3.7423877996047	2.76782129579999	3.30287165201135	2.83505777047612	4.37355654661378
ABHD11__chr7	11.948224691565	12.557655165232	14.681049273169	14.203098756297	10.3268267952216	13.3208876505792
ABHD12B__chr14	4.03056840424993	3.81562328758983	4.76961974604788	5.09212704252026	5.89332897959228	4.63231411518678
ABHD12__chr20	22.6829221712338	23.109272220643	23.9550653015465	20.9927287430636	18.1796764298795	18.7111570234974
ABHD13__chr13	11.265495216598	10.0848067803625	10.8981942537484	13.1808958143227	13.1050866148151	13.0499032614913
ABHD14A-ACY1__chr3	0	0.0336256589137177	0	0	0	0
ABHD14A__chr3	2.51480886406937	2.86407229561584	2.52714118312173	3.00797239736748	2.00479085197954	2.14215014528022
ABHD14B__chr3	5.23472450527167	4.70125558134927	4.58559210994846	5.0826810740779	4.68132962006128	4.94472711100593
ABHD15__chr17	2.3381947667851	2.81073246841242	2.87267523228851	2.93318025396451	3.02127470178085	2.086275250405
ABHD16A__chr6	32.6367966546916	40.0311453441015	36.7768735486192	25.8564059790214	29.9435130419856	30.1659657542584
ABHD16B__chr20	3.90354992893311	2.65493215994949	3.42410463062414	2.71518075135275	2.73965177459853	2.13834532738712
ABHD1__chr2	1.00366912262096	0.613442948594998	1.144098968618	1.89489492200445	1.20826070341735	0.972939199360841
ABHD2__chr15	6.35213224024329	6.53711038956967	7.05919137876975	8.5356603489934	8.88441032429802	6.73557144790296
ABHD3__chr18	38.5396475898844	50.1914784651553	57.6237301033792	30.7323006021494	28.6381863150512	30.5861878626093
ABHD4__chr14	5.27215502457842	6.48691884773634	8.50994561363846	8.41429854610553	7.30985165684924	6.04108051950224
ABHD5__chr3	14.0085338898652	12.2037051832499	10.5594358167038	12.8227367659815	12.1481961000558	11.8293222834308
ABHD6__chr3	1.57058339494236	1.83140849364205	2.03130207504997	1.68074159290139	1.54824605762783	2.01620852753301
ABHD8__chr19	2.78823593969165	3.37791010613144	2.63036365626799	2.8670541902916	2.64655011060628	2.24053439792517
ABI1__chr10	18.5802292759679	18.3236678511863	16.6040693411577	18.4771544629964	20.0403567032029	19.250994955391
ABI2__chr2	21.2731652739807	20.2166787457999	25.2870430588743	28.9786910246339	32.33905404799	26.5882009181914
ABI3BP__chr3	1.61971891461125	1.76780859861382	2.02461199931869	2.79586473471059	2.47485827224183	2.33039907351694
ABI3__chr17	1.14969183861872	0.240923001607591	0.921906014977804	1.34886111130943	1.37340269084166	1.23180590029214
ABL1__chr9	5.24459111093412	5.03631894055111	7.2052979339454	5.32297843406947	6.24671172550163	6.01041171463335
ABL2__chr1	11.9215430803617	12.8888003008013	16.8494040077221	16.7260695160026	18.352415015199	14.6094950750794
ABLIM1__chr10	4.69799523047191	7.34153759355091	9.87720490515193	6.68032859461545	7.93239155689971	6.6472680340072
ABLIM2__chr4	2.03075512372088	2.28538100087992	2.44793094826316	2.4140000976401	2.66062637304046	2.77826646333652
ABLIM3__chr5	1.18651811138017	1.21394877080384	1.84361297598695	2.34928964373967	2.07858709076959	2.15366807233459
ABO__chr9	1.80317131542756	2.73347348828991	2.67828707986041	1.67629587035995	2.43008782224071	3.05355162871015
ABP1__chr7	0.41409387089721	0.510442348281895	0.643419452548207	0.748947302396389	1.00151990774886	0.745663127907602
ABRACL__chr6	32.4328338828077	25.7122090338912	24.5719352537461	23.2233163032048	15.9471999589282	23.6347776771249
ABRA__chr8	2.78184960465199	2.61401675288323	3.08255682776387	4.14446875564886	3.45931568339827	4.32549548566198
ABR__chr17	8.29737825803126	15.6623391409943	20.5506532666033	9.37066814603502	14.8327869341304	12.595227368724
ABT1__chr6	17.8031125730574	16.7966843920318	15.8578029580657	15.7738175589535	13.1890240507626	15.5194807579563
ABTB1__chr3	0.83762455046661	0.814951072669924	1.89082982327545	1.93641811456418	1.72863256978588	1.28207133280161
ABTB2__chr11	3.10420885778107	5.24806320460681	6.56858586787189	4.06275870091351	6.8440714750561	4.84596160914001
ACAA1__chr3	3.71540928337603	4.24390147995713	6.89515998483664	4.78042318777882	7.88516405576793	5.18339624821488
ACAA2__chr18	57.1227258333256	59.3924616682305	58.7900174308982	51.61405940688	42.0166061798526	43.6921770083341
ACACA__chr17	4.59426624511807	5.46560504795079	7.11319840487624	6.13535541226467	6.06849281457254	4.63591206285551
ACACB__chr12	0.785043851958661	0.733437767459814	0.845511487120289	1.28099023719989	0.952339828533176	1.11347443327958
ACAD10__chr12	2.26943711457253	2.59402128420166	3.16970287411442	2.86171550861483	3.71733131907706	2.99542395663056
ACAD11__chr3	0.476434098335874	0.730963149137795	0.690239064757242	0.330425708475129	0.472707828760175	0.333363130830101
ACAD8__chr11	8.49993631677163	11.5576193352007	11.8852670651828	8.94748602452228	8.71184287087198	9.49858862876527
ACAD9__chr3	10.7894883764601	12.5252118524458	10.7382965549333	11.486022442602	9.62107416518131	10.197914063438
ACADL__chr2	1.75170560585386	1.17260914347013	1.79023276135693	2.12603378679799	2.05470840254499	2.26409681738508
ACADM__chr1	15.7040596493839	14.5127678270439	14.9678384882105	13.306332584539	12.8437182280555	13.4718931772937
ACADSB__chr10	11.7564779305662	11.1827009861604	13.7333236875406	15.7163168799242	15.3135988422804	15.234308619661
ACADS__chr12	2.87343907154101	3.30847168139121	3.27672172086879	1.6351528573009	3.05272606167588	2.78385028610171
ACADVL__chr17	32.1245739328659	38.3027497765448	38.5317963463659	30.3929209143549	23.5591626479851	32.0906636835186
ACAN__chr15	2.25996928695831	1.84972251865038	2.15792897820769	3.35707745088369	3.76323673720329	2.83458391652267
ACAP1__chr17	1.7797275104183	1.43636055736099	1.95122126132166	2.52978101706057	2.19151086233998	1.6197099943593
ACAP2__chr3	14.871375017731	15.1386428201165	14.4682609567824	13.7987760342824	13.3389803120936	14.138967127182
ACAP3__chr1	3.37773262420517	4.90417302310836	5.28045677823691	3.98240278937749	4.70077758873909	4.37231785947584
ACAT1__chr11	13.8366966415383	16.2207922264786	15.7815946204666	12.5263061916522	12.1305727926162	14.2347299597466
ACAT2__chr6	124.503224528202	105.153643237148	90.2980869668073	92.7229608932625	80.5325419874612	95.521358641702
ACBD3__chr1	26.328055724616	28.8705220733449	30.1711011779823	25.6019350645597	26.3613954831841	26.4620630312705
ACBD4__chr17	4.33054399931448	4.60652090320872	5.35035020716451	4.55338086129889	5.52068095687982	6.48703215226414
ACBD5__chr10	12.2037041045958	13.4588984582165	14.8078326541742	11.1894160369987	11.4858698860696	10.5789680887441
ACBD6__chr1	64.1445925103632	58.8470564663255	46.2681581266985	48.1420490971165	50.1708337624112	51.3380247842675
ACBD7__chr10	23.9314029702593	22.0324406296018	25.1453650739255	32.5401749125759	28.0164038827937	29.5244232581759
ACCSL__chr11	0.829436212634895	0.834297700768707	1.06416305000437	1.50331085687921	1.40098847185524	1.58438371313008
ACCS__chr11	1.31286859858472	1.29136744509855	1.06159959872221	1.43082625149468	1.25049641950063	1.31231457050687
ACD__chr16	4.36297817289485	4.32596205551378	3.28722936380079	4.1225297968846	3.38406029542299	3.04767376224487
ACE2__chrX	1.1389481216356	1.12103331157837	1.36749443488266	2.0665194904406	1.45740944831679	1.3312307327434
ACER1__chr19	0.834288490295648	1.04897302322427	0.629640294776216	0.990068987551621	1.60696464668395	1.08967692490717
ACER2__chr9	4.87545972287864	6.5806520446538	6.64805125095039	5.82256806515901	6.50610047309666	5.89170927269392
ACER3__chr11	10.4317803959544	10.2777996257366	11.1985205770101	11.5079505726586	12.3763035242869	10.3509706915558
ACE__chr17	0.580051864241143	0.838711763913861	0.667594779656752	0.976220548814223	1.04421474812093	0.86652168621014
ACHE__chr7	1.15039050347676	0.968582450546384	1.22091121979986	1.52919500735215	1.55229462935792	1.3583253295032
ACIN1__chr14	16.5551227701876	16.876851044473	17.7964626655495	19.3158269403991	15.7779694094028	15.2216355589188
ACLY__chr17	45.3370363817424	51.9403628485758	60.5067990757464	49.7727287524369	43.6063845814394	40.2288354509558
ACMSD__chr2	0.917540770332557	1.06257082167348	1.23004729015211	1.01592793224813	0.965944683226507	1.41917447124814
ACN9__chr7	5.61486824001468	4.5826269531134	4.37695312247747	6.12130074020171	4.79453844709806	4.81271770057803
ACO1__chr9	12.3263377764309	14.5050295410288	15.7940507565249	13.0774144504144	14.0574858074488	13.4859350497004
ACO2__chr22	11.843086473406	13.6566731919324	14.7718618631291	13.5619453525638	14.8025158415428	13.9615596541692
ACOT11__chr1	0.928151044019533	0.860280278034262	1.43126652515988	1.64640982228177	1.70577500528706	1.70475783507221
ACOT12__chr5	0.971615817307719	0.668083450752786	0.601520131910711	0.835297724119263	1.11343923066528	0.855116354307452
ACOT13__chr6	8.89809057979761	8.72869185327406	9.21672914552606	9.06961081552498	9.7187611521357	11.2514036997294
ACOT1__chr14	0.113662715863442	0.0793950800752287	0.107227036501429	0.18393560608765	0.294715376575958	0.231963448756313
ACOT2__chr14	2.812834147075	1.66823155605082	1.9776599838759	1.58886779836318	1.73979570070888	2.40448880104625
ACOT4__chr14	0.669880079547478	0.740875068322792	0.526625751135459	0.722692558719915	0.537620588217811	0.455698224712707
ACOT6__chr14	0.665329866946178	0.443618036881571	0.684718173444513	1.0766754198623	0.940979910101368	0.888747432292575
ACOT7__chr1	2.93973473753933	2.68187387727667	2.98845308588947	5.00331405969254	4.0834396229692	3.47552931734239
ACOT8__chr20	13.2861446250096	13.7583511659336	14.0945095892252	11.2939900186529	12.6959764226967	11.9641110373489
ACOT9__chrX	33.0943050199847	28.8594966712693	24.8973427404282	25.139273207623	22.2671585611251	22.6127498581406
ACOX1__chr17	10.9516189964839	14.0702912181769	14.2167048786171	11.0579749512099	12.9198449437858	13.5133707293445
ACOX2__chr3	0.942559320189438	0.850422430427138	1.45728494214808	1.77952158660702	1.1637887749717	1.73122187004668
ACOX3__chr4	3.57678592496968	5.57739456189606	5.77594820202822	5.41363448097115	6.82707791326065	5.82244298110624
ACOXL__chr2	1.0688383536067	1.30654881460478	1.22438835238897	0.988375017571779	1.01805964104174	1.15296796754476
ACP1__chr2	64.2958919041299	51.7665594160628	46.0616225708443	46.5214195572166	42.1526390100805	48.9739220010565
ACP2__chr11	8.96202612882963	12.0534519564511	13.1763033004809	7.42105973168733	9.23097007786227	9.8828816537823
ACP5__chr19	0.904172204232355	0.736840525761465	1.29526168509872	1.57156795412332	1.26524399894281	1.06613822413523
ACP6__chr1	6.96164336427412	8.94242770715303	10.3248193881855	8.17849066554668	9.22376221166785	7.33591424287923
ACPL2__chr3	7.5176831546582	5.91760984412699	5.83202101821884	8.79995466315231	7.90869102510006	7.05582039562224
ACPP__chr3	1.79570665530301	1.73163800659245	2.51856117910486	2.64875599267057	2.7018196806884	2.74365082878412
ACPT__chr19	0.896133145197289	0.985890453099103	1.69078665313004	1.30515721668674	1.69289274379903	1.15216484134836
ACRBP__chr12	0.513480511045535	0.470759224792047	0.938538192556285	0.882877974227323	0.820237837549935	1.17890284399569
ACRC__chrX	0.991559670655778	0.71925821836876	0.935416721227133	1.23430725321954	1.52565377733049	1.19079901183545
ACRV1__chr11	1.70310902327698	0.865197615611992	1.5093031493526	1.83737993618571	0.74555526864811	1.39028542348737
ACR__chr22	3.09768788299834	2.73563687907208	2.2960882749506	4.43996028348108	4.17990608378016	4.38911959198744
ACSBG1__chr15	0.60969379317531	0.574938119943565	0.901103447918155	0.85508964237318	1.26469711364326	1.26915151862622
ACSBG2__chr19	0.580136947022843	0.724745774958808	0.863032813283596	0.974919417085034	0.768646850972321	1.2021609932465
ACSF2__chr17	0.863467005713822	1.21571295783484	1.09458753683898	1.57197649690518	1.31933907952889	1.42074783540696
ACSF3__chr16	3.70037676848941	4.04309957702544	4.06134875893416	3.23873490214311	4.73600895325443	4.09028515376299
ACSL1__chr4	2.35374312669017	2.3828692237215	2.89561576754748	2.41920672917023	2.4918646166873	2.27843157073751
ACSL3__chr2	61.8898247621662	68.8656566792217	60.050732636328	46.0171763049233	44.4030076517438	49.8639819643092
ACSL4__chrX	10.8574935974861	12.5674015343668	14.9082712172148	10.5605340594334	9.61432609780942	9.99547490539963
ACSL5__chr10	1.21145687335206	1.23548186857707	1.47810301745559	2.06500717518489	1.57956444084823	1.62185986162019
ACSL6__chr5	3.87641521000749	4.26376069117752	5.7749697892603	5.52084303514758	5.11652740106286	6.01379784587712
ACSM1__chr16	0.737008727699805	0.710439793560756	1.08463472290544	1.24037712658203	1.21211081858365	1.44392751435131
ACSM2A__chr16	2.12424767308667	1.60509187563969	1.75347459735234	3.00788330393708	2.58752553613546	2.27596711526956
ACSM2B__chr16	0.768025511940461	0.59704712292728	0.514189149520696	0.801847403302838	0.605681926778836	0.576395169002453
ACSM3__chr16	0.765542636098907	0.553182206511138	0.647486932198651	0.811657423594872	1.05604364500252	0.678802539935392
ACSM4__chr12	1.38604648197941	1.05288908297941	1.04605388380437	1.45793757930826	1.73275953995643	1.52747138420216
ACSM5__chr16	0.950350489616952	1.36260623247894	0.802168119074398	2.30686850972402	1.88980546327915	1.40867503003053
ACSS1__chr20	1.2817924281304	1.23242415004507	1.33725091601832	1.48859443089489	1.13950351726349	1.4956727234158
ACSS2__chr20	11.0218519779886	15.0009998353903	16.7400771368558	9.65361383584201	9.89093684349582	10.5046737822779
ACSS3__chr12	1.17743489438336	1.25459329551477	1.26138007889218	1.58244545593763	1.4192955660396	2.39476964728491
ACTA1__chr1	1.5019048036552	1.40352917072281	2.29762002163169	2.03633935616627	1.53365466716417	1.68994425028548
ACTA2__chr10	1.96176595031368	2.43232224628104	3.17701628586663	2.64553630106363	3.16099039271866	2.96265062912361
ACTBL2__chr5	2.74303309854057	3.42151606263374	3.10115679353793	2.64222346490846	2.73367529313834	3.01225493763135
ACTB__chr7	876.698491749021	1043.31830084514	1101.15619621703	858.687357692563	1031.72243448253	979.733887655144
ACTC1__chr15	1.57874440369027	1.49908640246907	1.55141099658824	2.049175218019	1.91883605992293	1.97341963637073
ACTG1P4__chr1	1.07341755018214	0.578415568249676	1.12836999399034	1.68743612816029	1.3632283835858	1.46459663804465
ACTG1__chr17	643.553200075068	758.376577064217	714.250955922873	554.045180696229	680.101014744855	692.760169297525
ACTG2__chr2	1.86175004695129	1.47491173754677	1.37079897011976	2.13099923331497	1.31195471900914	1.66805954642972
ACTL10__chr20	0.629766511452348	0.565587228884848	0.933599224659559	0.776475987190446	0.766471631342866	0.440650525818793
ACTL6A__chr3	32.0716717945847	21.6498804915971	18.5660262857334	24.0525822228651	18.5944351521103	22.3519979221583
ACTL6B__chr7	0.827052590120915	0.866562611850215	1.44898774632805	1.27465192395584	1.83810832924656	1.97719938470008
ACTL7A__chr9	0.678911470671084	0.266754181173258	0.440323762629997	0.343329362362582	0.518673226000286	0.623486692389352
ACTL7B__chr9	0.475370629366374	0.135840019816212	0.366917515528328	0.559470801849935	0.672319452813904	0.370416632232737
ACTL8__chr1	1.40366949787153	1.09449355022161	1.66293946951894	2.21867390948214	1.19706664069379	1.59885535923879
ACTL9__chr19	0.470359695114445	0.403224345540181	0.847116194201733	0.761163367801457	0.855298876223049	0.83774178204388
ACTN1-AS1__chr14	7.36627389850647	3.27758163899282	8.28191044447356	9.47110770362211	7.73716885569491	8.40207771534971
ACTN1__chr14	3.6862729528206	4.53118320493332	4.72706345616633	4.64831759837554	5.58591142542472	3.79079254908533
ACTN2__chr1	1.08345629484954	0.896960201192824	1.08520329548116	1.49356197354707	1.30802797288971	1.42494600954625
ACTN3__chr11	0.744255687027068	0.494513866888612	0.924737222906716	0.998768877765515	1.12962504721	1.04469361808019
ACTN4__chr19	18.5221139814501	27.1697354251301	36.0009312544141	19.5447430007772	21.1438608522109	18.5001441921763
ACTR10__chr14	24.2993038906756	26.0836455980482	25.4029326262872	19.219896690773	19.8384727117424	22.9835132125425
ACTR1A__chr10	47.1757548854685	50.0926244503211	44.7235640933946	44.3169159989646	42.482809854525	44.9003379434941
ACTR1B__chr2	27.6213590901996	35.2348297147256	34.1782201350624	22.8700025620031	25.0915732169988	23.7409938265321
ACTR2__chr2	33.2371628692626	39.1538637710136	51.0613499705571	51.5659999864685	59.5988114279582	43.0768172100035
ACTR3BP2__chr2	0.408982050059793	0.666586624500165	0.900258658961214	0.514763276982165	1.06044711302686	1.16851370765577
ACTR3BP5__chr10	0.998105039544465	0.813389571876417	1.25545531437153	1.37590389179133	1.80747850810306	1.9011419860888
ACTR3B__chr7	4.17660762921089	3.86129369921722	3.32206580830672	4.24083385736047	4.18619364736117	4.24510802469583
ACTR3C__chr7	1.14967172504562	0.579989671732199	0.723050891342037	2.13609005940745	1.27756154744444	0.990641382134376
ACTR3__chr2	137.420504522147	149.064175401726	124.877194542559	107.648426002938	95.9632709892648	123.548671823775
ACTR5__chr20	7.01897726704306	5.73993241289853	6.59848519529614	6.84677129209277	6.22351015760487	4.97110350358825
ACTR6__chr12	14.0203608283996	11.5630330480209	11.2403560988551	9.39740765875388	9.40969687614567	11.0201865547777
ACTR8__chr3	14.0712839743451	16.0742655473153	15.9546919407444	13.521952914802	12.6095442993013	11.6026575316889
ACTRT1__chrX	0.548175140170233	0.353453911575377	0.835375152009054	1.29651445695508	0.843444421944143	0.619598002000229
ACTRT2__chr1	0.171039889132525	0.0896054101200403	0.403388663905587	0.207590009400397	0.380132833876911	0.20943544551097
ACTRT3__chr3	1.24426187676545	1.5898815286885	1.66051271754532	1.37509830998328	1.18033140843139	1.26345457914112
ACVR1B__chr12	4.31918320281079	4.28733432406235	4.76564606673018	5.21150883915008	4.21021966537083	4.11348515794528
ACVR1C__chr2	2.61147813557493	2.30825883348019	2.97528771184586	4.3777497408097	3.98092091854657	3.5912751145979
ACVR1__chr2	6.6612755029265	6.63256434783381	6.65160015630696	7.72227303961881	9.56668645935599	7.77502275141229
ACVR2A__chr2	11.5789610958889	13.6000977099445	13.5668013201173	11.4675012386033	14.4367831437887	13.0439822952018
ACVR2B-AS1__chr3	15.0729666172096	13.0849332625293	15.7007227217245	24.62648769715	16.6960029804216	20.4678874713954
ACVR2B__chr3	8.92614421410367	8.04768589640612	8.75857636505006	10.6216888143203	12.8948184741683	12.2977875660973
ACVRL1__chr12	0.744395512048115	1.06882973453336	1.18341658937758	1.18231618478844	1.37867048127028	1.28285141374719
ACY1__chr3	0.179703014054625	0.527205841822635	0.745923538820337	0.290805850932039	0.559141045222668	0.176034636126468
ACY3__chr11	1.1164667992458	1.16980273945704	1.71153369119024	1.50560949733316	2.22285435513133	1.19620783987086
ACYP1__chr14	12.1694881117792	8.59296403614204	10.814908541434	10.702919687564	7.44757349965944	8.7464339695402
ACYP2__chr2	7.49426062348555	7.4882641918914	9.03639961389612	6.66619043509286	7.88670985244481	7.65729129470349
ADAD1__chr4	0.751202969862913	0.365434409570244	0.885836525829707	0.911730195607301	1.10308497775867	0.755579000896003
ADAD2__chr16	0.946223697676135	0.771109710760883	0.942239248899815	1.27602843791259	1.1975210543672	1.06208197470299
ADAL__chr15	5.77897802293031	5.57449214988498	5.55272604180893	6.33354684626901	6.84655766678888	6.77673638846005
ADAM10__chr15	10.4164398623522	11.3021101346654	13.9611251311034	13.8597788294957	14.147427201707	10.6384096966566
ADAM11__chr17	0.879258567570408	0.863683666295895	0.959079545870086	1.20054425395841	1.26713447946399	1.0598147581064
ADAM12__chr10	8.58205157347454	10.1205888967958	10.3168277593248	11.5967395329922	16.4769065237309	12.327368827876
ADAM15__chr1	7.72946025661149	7.1372216444193	7.4249954366877	8.25316788436632	7.00085778243341	5.35894768435349
ADAM17__chr2	25.8243896660936	24.2380376679605	20.8749906856161	22.3562778199474	23.8511537123678	26.0105836216231
ADAM18__chr8	3.42359382706683	3.49019612958442	4.15502592334431	5.1209955147432	4.09233863666218	4.30543350082124
ADAM19__chr5	2.20787145939413	2.04868359529296	2.78008843253936	2.72509763262699	2.70298173965597	2.70350118369688
ADAM1A__chr12	3.04130114725914	3.11926809319141	3.67729730764704	3.70853718424427	3.99841938568945	3.22573711653815
ADAM20P1__chr14	9.49364279951174	7.95354196341504	10.2220519811412	14.8769879054131	9.99329868130649	12.6058008909253
ADAM20__chr14	1.24134005435113	1.07245873912642	1.52031614483129	1.40969020938566	1.69403326693267	1.75999983639042
ADAM21P1__chr14	0.178090069928476	0.0932989014152322	0.280010765237878	0.192130460732856	0.197900861929333	0.1453788482742
ADAM21__chr14	0.661881386424599	0.50219026080592	0.624405101027452	0.701751823475687	0.938408375677664	0.922250476908256
ADAM22__chr7	1.91304047030694	1.56345570491465	2.15965125421103	2.66238211804672	2.05498606890569	2.21755306710436
ADAM23__chr2	1.80010308545498	1.07777014422017	1.73550235346559	1.85665732941617	1.42881934612503	1.62286937666299
ADAM28__chr8	2.18662782878497	2.13605158423417	2.60566624014929	3.56513358303941	2.85007185648026	3.03985561221823
ADAM29__chr4	0.931897738289397	0.938125590306314	1.05151189768759	1.62632953811032	0.913731457106155	1.38721108225607
ADAM2__chr8	1.53089692731732	1.31674191194986	1.85377010557409	2.88412135478629	2.13284068245282	1.76264347114279
ADAM30__chr1	1.1791351661931	0.745539166560075	1.05483507452625	1.44755826579549	1.62658242681644	1.34425647376829
ADAM32__chr8	1.5034978045076	1.06565969034113	1.5226602840788	1.64588503334923	1.74445678620485	1.97637578526836
ADAM33__chr20	1.58089933109811	1.08027533409334	1.88044507126708	2.36364958928975	1.94771110935816	2.16723692552226
ADAM3A__chr8	3.402222482863	3.58760470973626	4.0942792716413	3.24693592242084	4.14421428610082	3.81880012290159
ADAM5__chr8	0.849034054310176	0.74132848023731	1.03457465877135	1.94643795248256	1.25797447117871	1.64607736636049
ADAM6__chr14	1.22090851446809	1.48667717999868	1.587588151064	2.4029331619585	1.94341365226157	1.89903091529544
ADAM7__chr8	1.15713389009018	1.56681010568588	1.1419982643113	1.44041634180205	1.42433036964938	1.67847068461692
ADAM8__chr10	0.439331700786252	0.671299255569887	0.656222581589372	0.947936087851634	0.752646428867826	0.739687055185743
ADAM9__chr8	42.859046723766	53.417395287624	51.1046832070316	38.1439588243784	33.2336550600382	34.1971100896451
ADAMDEC1__chr8	2.50533693291826	2.20917700388697	2.36348263116603	2.80989819763196	2.70133735301013	2.76400572213127
ADAMTS10__chr19	0.642302328207909	0.822538989332038	1.05028668453054	0.947018837942559	1.18958704830851	0.996218532772712
ADAMTS12__chr5	7.56620444073053	11.5264813921992	13.0187005947129	9.07920635930999	12.6865133365506	12.1084547469037
ADAMTS13__chr9	1.06223235890293	1.14927014867909	1.44867049605517	1.6068595933208	1.61662848312292	1.22999609059315
ADAMTS14__chr10	0.736289694794732	0.554489594974248	0.727159739183637	1.32182778217372	0.741489017564685	1.22557749998599
ADAMTS15__chr11	1.30601473402275	2.43396764570526	3.25184915787339	1.83629262479106	1.68921360859808	1.88757195683251
ADAMTS16__chr5	2.39882845509355	4.96305843063017	5.8011035563841	2.97548449669079	3.66699432475622	3.25044062906444
ADAMTS17__chr15	3.9460326633504	3.00055415407244	3.18951346237038	5.11475903847697	8.11010379400313	6.54410768695331
ADAMTS18__chr16	0.871299266763166	0.827000875359075	1.17009215494029	1.16116581516024	1.09352228289793	1.09199450765261
ADAMTS19__chr5	14.0572823356917	10.1642631415949	9.56703447896084	17.0082625927024	16.3881812160084	14.6040049021926
ADAMTS1__chr21	1.8541494762582	1.58701564782133	1.88466473212147	2.57788778054116	2.33609368668728	2.22240894934192
ADAMTS20__chr12	0.896055517585958	1.03827086525267	1.12377847829789	1.50122726594799	0.972303986407832	1.0842965035004
ADAMTS2__chr5	1.44976983708634	1.30330835310295	1.61046653995196	1.91575170383917	1.87796097302884	1.61765481461176
ADAMTS3__chr4	1.29108190097589	1.46185308115242	1.76803511931514	1.98820835263851	2.07106209459756	2.05263042748544
ADAMTS4__chr1	3.86866933753865	3.09885892706432	4.8000463246203	5.46660067525151	5.07782945662955	5.59529395886017
ADAMTS5__chr21	1.53518514076834	1.46349326281571	1.61445561675774	2.61668734456377	2.09049966083454	2.01848256147433
ADAMTS6__chr5	1.82717530267355	1.74836827918302	1.91261980945083	2.61930221559909	2.15095868032339	2.27820994407482
ADAMTS7__chr15	0.430368186760417	0.647486028440857	0.551744099439526	0.196433709173281	0.404666706248319	0.675613526845553
ADAMTS8__chr11	0.430836997421376	0.416694439871952	0.70345841757065	0.536311879769	0.90228493013805	0.791328902472924
ADAMTS9-AS2__chr3	2.26067035200911	1.883518555876	2.44100700671785	2.82089485767129	3.2688190712589	2.40128894418889
ADAMTS9__chr3	1.20834144744271	1.31809655789746	1.64742459879821	1.6741509304541	1.59107591320362	1.55053304411054
ADAMTSL1__chr9	0.985690625876195	0.794445474148395	0.987103370539511	1.17792132935283	1.01950797095682	1.14197123340622
ADAMTSL2__chr9	5.56754813686021	5.2194665933395	5.08644645546485	6.4253598278436	7.2451665982436	7.83997358695173
ADAMTSL3__chr15	1.0327128404429	1.09936044279048	1.28599648800696	1.91184808431217	1.36792980937576	1.77035511942869
ADAMTSL4__chr1	1.0286853081981	0.930180107903138	1.47560096410095	1.68748210358813	1.45629918661523	1.94980374031487
ADAMTSL5__chr19	4.45380359615481	5.24433699368994	4.96191959034288	5.86888576245229	7.14105497777421	5.42763746454174
ADAP1__chr7	25.820388406904	26.5619932790387	27.1387201807813	20.5965830387	28.3738487533273	28.3272212558285
ADAP2__chr17	1.69755540689673	1.87104862077286	2.30856701557533	2.35464233126407	2.22937233049016	1.99764232637646
ADARB1__chr21	19.313409464908	22.1331809879178	24.0659433959442	21.404643184048	28.8015610143942	22.8786865199329
ADARB2-AS1__chr10	1.03610192902145	0.986907883907255	1.42172648603752	0.76212740809279	1.67470285636794	0.692012319571464
ADARB2__chr10	1.15405292667418	1.23185664248063	1.51058439141487	1.27227215062697	1.55494651472451	1.42195023923956
ADAR__chr1	45.92873344198	51.3962023829853	56.5705248779853	54.1851681985233	61.2910856252374	51.2921075777384
ADAT1__chr16	8.31727604761886	7.62087318698853	9.59350662749144	11.6885122918864	9.76635825265538	9.93697011481303
ADAT2__chr6	6.98010262362794	6.18290930265986	7.06178291944385	9.89545544783434	7.95102573571331	8.41607420299616
ADAT3__chr19	1.12126733216639	2.03637651328087	1.26933626993584	1.69353323803223	1.03833120125699	0.915315230227612
ADA__chr20	5.00493843975374	10.6532359582289	15.6145899527081	5.03813602909423	5.82444624406657	4.72904964674333
ADCK1__chr14	1.35517684986405	1.33472147755867	1.55970361661455	1.62283913659099	1.59628275045449	1.69257890724584
ADCK2__chr7	11.7231367349981	11.0467944614115	9.67996743233812	9.87989584649665	9.89156676035913	8.98351799569599
ADCK3__chr1	8.5298215414308	7.91776148167716	7.16795165793527	7.80632141621712	9.61672045975079	9.7094422186533
ADCK4__chr19	6.3438238863632	8.62572413933106	9.15968362768793	6.62192579794049	6.86116696999329	8.18298372001019
ADCK5__chr8	2.30949293619291	3.12963673185205	3.83456037820698	2.79055881732437	2.32687079562661	3.24269875388936
ADCY10P1__chr6	1.40457942056685	1.33284144878903	2.01257737514725	2.07998378248739	2.10564161130168	2.62850149781478
ADCY10__chr1	1.2495257320492	1.05205031848859	1.16825173505462	1.91373070761136	1.611678881071	1.46171848042473
ADCY1__chr7	1.36588359139238	1.20704242564282	1.46738346378054	1.78558695282861	1.69607478329754	1.67250130908198
ADCY2__chr5	1.28576987499035	1.15335294416975	1.49221303974062	1.96095451618305	1.64466105991743	1.85756950402045
ADCY3__chr2	3.84343126917183	3.81053244630018	3.49585547861508	4.72605265080932	3.87296362688283	2.61456469544527
ADCY4__chr14	0.926115917718843	0.749048589911344	0.996299985792984	0.841372378109167	1.5527335094856	1.15390821494008
ADCY5__chr3	1.14349386621273	0.984896031555923	1.13359988092799	1.3486462903011	1.66913518283287	1.10353867747556
ADCY6__chr12	7.79607832160854	8.19697491005255	9.32785861698682	9.40710191110533	10.0719857073931	8.41526112247923
ADCY7__chr16	6.92098910137693	7.4585126960238	6.87373497855567	8.00452659807234	8.777040769217	7.02391194373625
ADCY8__chr8	1.00452196115682	1.19181286626159	1.64444292573544	1.6972923379259	1.55948826012534	1.37472836617628
ADCY9__chr16	1.50978399939364	1.50775751123996	2.20321212735955	2.34141928755599	2.04473687144613	2.05090702051336
ADCYAP1R1__chr7	1.22765618846073	1.05418889164814	1.25393170355312	1.32942212381332	1.54885244261289	1.83101924726418
ADCYAP1__chr18	1.87251416710801	1.86484093017649	2.27370106446967	2.64018396680432	2.67827441113992	2.13395064460987
ADC__chr1	1.66401387125513	2.17938409185536	1.56979599472466	2.33376334481796	2.09566850143946	2.13943462336064
ADD1__chr4	70.0852018543885	73.2932668305894	84.9334093406794	97.8900476847747	88.3944302258438	91.564811274971
ADD2__chr2	1.22491073092896	1.03743703776877	1.28074039829068	1.42059219204842	1.57668877164803	1.63737165341539
ADD3__chr10	16.286255084993	15.5267131694148	13.0650587135163	15.3933981863	14.1958924698986	15.3858498473656
ADGB__chr6	1.34835642928633	1.36487970333269	1.64930284538705	2.20048008900376	2.03165830087077	2.11277100860463
ADH1A__chr4	0.483876266869948	0.506992042150367	1.14119695574086	1.17455500348614	0.716937074362948	0.938122289642163
ADH1B__chr4	1.33407617724818	1.63472434103612	2.19711159717495	2.34183541881741	1.98501452926146	1.66124101985569
ADH1C__chr4	0.287403565392896	0.516228739274564	0.387329331132018	0.531535012823689	0.775623598542202	0.301646395710638
ADH4__chr4	28.6178857759395	26.0725375660122	28.9609725826893	39.5254301701306	34.250221690461	41.6757573598927
ADH5__chr4	55.7309325480989	58.9702765964942	50.1511739541906	44.6293993487773	43.7006195676909	45.7097795617792
ADH6__chr4	1.21089433948052	0.845827519740082	1.23752684802478	1.53497262782841	1.59228692392562	1.30973564386334
ADH7__chr4	1.33980654325778	0.821097519033099	1.35933767835671	2.04542711104255	1.43266411263757	2.13583694312273
ADHFE1__chr8	0.764975680153746	1.068693545109	1.14263167166216	0.87686570934259	1.34594701801074	1.48310794664225
ADI1__chr2	23.9405703627561	31.3837881972845	33.928804420029	17.4075343775594	25.6377818006369	26.3434261225437
ADIG__chr20	2.44019489951588	2.47429169341819	1.93073399575406	3.31195134445705	2.27428114291364	3.85545457906999
ADIPOQ-AS1__chr3	4.22134638420207	3.22009851328624	4.91542845508293	5.88800388733562	4.21987445067023	5.27710449250761
ADIPOQ__chr3	4.34718386034849	3.89433467559155	4.69575575332548	6.18473053907754	5.19562734858721	5.24264430723332
ADIPOR1__chr1	53.5716402197258	41.9692866671201	33.2200005737534	42.6131054317972	37.7499403010734	37.3484447550389
ADIPOR2__chr12	14.0900189565025	13.3830968830961	14.318043546917	15.0438924498445	17.5805336129144	13.5210927945936
ADK__chr10	4.7665069715659	4.47398240704622	5.85497826129794	6.42786527135624	5.40708325331198	4.62056804592419
ADM2__chr22	1.56566513718796	1.44658764494495	1.59786260069662	1.77355515945504	1.77146346584697	1.93455888449089
ADM5__chr19	1.00740795627311	0.995217704311015	1.08613447254049	1.25761837766835	1.11947231499761	1.12782077185283
ADM__chr11	281.874826154114	164.321860722664	97.974861009592	193.409787785567	110.428817158125	111.375406026446
ADNP2__chr18	17.3027502090127	15.622215419373	14.4277481569192	17.150877869955	18.010899565559	16.1977008376736
ADNP__chr20	13.9802088948375	19.3911292382549	28.7376033564716	24.8149847135067	32.0452865236568	21.9666731028135
ADORA1__chr1	0.62450332424457	0.6543371464291	0.805162669115418	1.11166829187288	0.693973258561637	1.07057123130419
ADORA2A-AS1__chr22	1.45182122224301	1.33525601663104	1.71963132999349	1.82732775153531	1.846357679232	1.7184727988934
ADORA2A__chr22	1.39743051497659	3.64806331146753	4.513525024718	2.06975885589014	2.26352160102124	1.91414540399954
ADORA2B__chr17	1.7090166134719	1.45279953360762	1.82518940775088	3.54835535587706	1.64829988340718	2.32956699771655
ADORA3__chr1	1.17562385154775	0.802527142833013	1.34431397830831	1.47008487043472	1.22722480245991	1.37409823291957
ADO__chr10	18.6707716936424	21.3769281546874	20.4182346597956	16.4948513670784	20.2939143380688	19.6417556685096
ADPGK-AS1__chr15	0.823767032813446	0.653171965024311	1.1131785453017	1.04483679935677	1.16280936985555	1.6357115200994
ADPGK__chr15	11.6795590432963	9.53334568978074	8.04703834678949	9.27329892699647	8.94418944641079	7.60599977221777
ADPRHL1__chr13	2.53879738232899	2.63084935214891	3.10566731366542	1.44472240074224	2.72820689989697	2.80125910074427
ADPRHL2__chr1	33.4176868596883	32.0086154413366	25.8428320869514	27.3293409488227	24.7832831512564	24.2794241817983
ADPRH__chr3	1.57242224440817	1.81414530529618	2.30008842873971	2.43022160153166	2.35596264201587	1.99030566089679
ADPRM__chr17	1.63912290598865	2.26197730763605	2.94176881481844	2.39374103918973	2.39899533679119	2.34975011008234
ADRA1A__chr8	3.29412511300615	2.66462360329899	3.1076089555783	4.5297518161561	4.30543086015966	4.305293662426
ADRA1B__chr5	1.05188394583198	1.130394491142	1.52665443813205	1.39669306561118	1.34872595397318	0.990780049741058
ADRA1D__chr20	0.433321353305481	0.4301261197179	0.709997311407139	0.922665490307238	0.684271158657458	1.20081947857672
ADRA2A__chr10	1.36647582050179	1.36592738563085	1.48172965600839	1.90630216427959	1.57084447711074	1.65399399527242
ADRA2B__chr2	2.77510518618778	3.00525080877347	4.67370279412963	2.29062792945966	2.21454719233748	1.77885505349285
ADRA2C__chr4	14.7226578993959	20.5679865022248	22.2986622924631	13.3701812452305	17.0507234027425	16.6964898550748
ADRB1__chr10	2.23156872465388	2.49405376236318	2.50620882264081	3.33611090785263	2.85768475966766	2.5503502111672
ADRB2__chr5	16.0532405586123	16.7889310443563	15.2004864996118	10.6997763925015	8.40650830531928	7.29384823695816
ADRB3__chr8	1.40169708236127	0.963055125383817	1.1272336697265	2.45423445403657	1.88957456915155	1.91331301448485
ADRBK1__chr11	12.6963057789558	12.2356640071491	11.4638750812829	9.80405976575123	9.44479245821473	8.9235970540603
ADRBK2__chr22	4.71976621347099	5.37373300075062	7.14681509115849	5.6090091672465	5.70669390861671	5.91062086967605
ADRM1__chr20	53.5801490716497	50.7781194074633	52.3313405421603	42.2398478468072	38.9449782177189	36.7531084797797
ADSL__chr22	55.0947320288988	51.1733028965844	41.8861281122016	44.047675820774	38.5274636977273	42.973701588921
ADSSL1__chr14	1.54154605622442	1.52376312859485	1.28962893072034	2.11807301656381	1.97159837350726	1.99444213454567
ADSS__chr1	93.5896769097294	74.0187974883099	65.6788041439358	82.3669128127463	73.3979720299268	74.1601171370833
ADTRP__chr6	1.04403115168079	1.02553752225858	1.90827711859165	2.74545671771078	2.71914723160277	1.917597676968
AEBP1__chr7	1.17185465727761	1.74073035632515	2.12704423325507	1.72833105827459	2.37365246390131	1.87084006661978
AEBP2__chr12	5.65998372461532	6.41269529586298	8.0931584656959	8.48210065748277	9.85874766099131	7.94259440150053
AEN__chr15	40.291926985474	44.4440680219195	42.7388867204347	34.0215629145463	37.730666200261	39.9518082518919
AES__chr19	88.4798507768261	89.0468115549019	80.5278524928216	76.3105556237262	88.7569981353234	93.6775173467525
AFAP1-AS1__chr4	1.08336378864426	0.938114321665814	1.45279275784102	1.65173957744513	1.57200532614555	1.6006433669978
AFAP1L1__chr5	1.63947251801327	1.41642624302492	2.04862520395616	2.44363517328924	2.26931934560895	2.57101685703546
AFAP1L2__chr10	28.3599334970373	34.6938017469558	36.5534954410158	27.8517028965995	32.5132869971135	34.0175587901683
AFAP1__chr4	6.72697050862986	6.69632459267261	7.0831434008331	9.63427685897514	8.15248382492017	7.03163776441805
AFF1__chr4	3.30155673775532	3.13169573174343	3.86378023865133	4.3915956971026	4.02319782254345	3.15453127254109
AFF2__chrX	1.63175608084465	1.50344336548523	1.73333286986709	2.49193580532081	2.22162415820087	2.05162489615516
AFF3__chr2	2.37864220710993	2.22911543019518	2.70390388090577	3.13200408096445	2.92234326890914	3.15683188654172
AFF4__chr5	43.5584271389742	46.8080099279847	60.8997895236091	58.3457944946852	65.207554165149	49.5960902407782
AFG3L1P__chr16	4.24083514745432	3.01111465932489	3.41453004891173	4.12268706270016	4.45365355605584	3.89937841378814
AFG3L2__chr18	56.4715551870224	50.9085388090058	44.5552157507463	45.1433625557177	38.5449656143051	41.3181693353391
AFMID__chr17	20.5906394156485	17.4062015815573	21.2219024491866	26.7474438600816	24.5310813659181	26.6879287652534
AFM__chr4	1.75405146740356	1.42591511854791	1.94003482475945	2.39804979878421	2.45326905133571	2.18483743771925
AFP__chr4	1.3970833933894	0.965501577094611	1.62644259827961	2.30894447192391	1.91584534142629	1.85629684746796
AFTPH__chr2	14.4720624411795	15.3176795439888	13.9443057588338	12.0075727092419	13.7097302487459	12.8173808554355
AGAP11__chr10	0.845370187745949	0.764970468397705	1.19625691621992	1.39911864561146	1.23831241360897	1.17629712252175
AGAP1__chr2	4.48366437984487	4.95542865192883	5.89852292660329	5.94986829917485	7.95763317114407	6.60914512014165
AGAP2__chr12	0.876649438307603	0.751523567391851	0.958583022449907	1.41864501949112	1.1402195753214	1.12223521547618
AGAP3__chr7	5.31775951102956	5.8320213645752	5.03044550034195	5.57939477206216	4.88654369161645	5.29507113642165
AGAP4__chr10	0.574032458102792	0.653755632694921	0.776978189841774	0.686602395051273	0.610153737558991	0.672332450488764
AGAP5__chr10	0.649972660037508	0.916762007195688	0.872589011638992	0.728185497231139	0.972294360684035	1.01015602770641
AGAP6__chr10	1.99176873771925	2.1098528545459	2.10612413709498	1.73556697667404	2.57816890271248	2.49248897693132
AGAP7__chr10	0.125355254550671	0.0788062414096523	0.212863560718535	0.0405714302124386	0.222879696170929	0.18419446165767
AGAP8__chr10	0.100284203640537	0.131343735682754	0.0946060269860157	0.243428581274632	0.0835798860640982	0.153495384714725
AGAP9__chr10	0.0254060294609169	0.133098641545738	0.0838863148468382	0	0	0.0155546262506321
AGA__chr4	8.82014060209481	8.21466405007634	7.50497825540462	7.9295909006869	7.33495654766504	6.45889092018785
AGBL1__chr15	5.60550774554515	4.27807871336265	3.70494767140877	5.59948030284836	7.82478362954881	7.58412970915805
AGBL2__chr11	0.993908912783737	0.829581870741752	1.33493504357593	1.63566214494333	1.29167021594242	1.27890722699687
AGBL3__chr7	3.95936866735351	2.89138989784952	3.70284658425132	4.10509730889777	4.19029524554597	3.27409547028797
AGBL4__chr1	1.92555191642076	2.06001405134565	1.83564685539022	1.41041806409071	1.44151638269645	1.66287348521497
AGBL5__chr2	14.3170448373873	16.4897925326212	16.6284844032781	13.3307190054743	13.611168504111	14.7119269011742
AGER__chr6	2.14716809789806	1.97285136271623	3.30327574843599	2.6193681841226	3.010055636113	2.95276121664414
AGFG1__chr2	19.5153982688324	19.3622937203481	21.3684175039678	20.0038938621225	19.0904309709425	17.7753548375482
AGFG2__chr7	2.57368398797735	2.47191470436998	3.02304800869507	4.02197214218141	3.02821555264043	3.42949999220343
AGGF1__chr5	34.3259223497885	33.991927258577	33.1947746516797	30.0931450852639	28.7390972315998	30.3991126097464
AGK__chr7	11.0895029376295	11.2507498765427	11.3008764977592	11.684778827892	11.7943126741462	11.5268718741721
AGL__chr1	5.87609476862232	5.60833454405631	6.67014617617117	7.50462324584941	8.16014337992876	7.16809497564266
AGMAT__chr1	2.81041642568769	2.56146461915593	3.25055205011197	3.98726928948919	3.46529981265061	3.86557804411469
AGMO__chr7	2.71465671303756	2.04997586174948	3.27617097109109	2.65163974896078	2.69051312490341	3.38394395123779
AGPAT1__chr6	9.9619757480684	10.2500518656381	12.2728624124043	9.90470530682477	11.3831865026693	10.1599990555265
AGPAT2__chr9	8.77080224272373	12.1026406329605	15.6618633941289	10.8351565331246	10.0945570499347	8.10271910949109
AGPAT3__chr21	41.6372969383381	57.4366076778908	72.3077043988409	44.6670670634656	59.9352625501692	52.8862226768488
AGPAT4-IT1__chr6	1.18277962209517	1.10158530108697	1.70470916741743	1.64820339897043	1.78897962390222	1.44829360186771
AGPAT4__chr6	3.13185355817847	3.36229306655299	3.58763792961031	3.80735200853252	3.59167818953264	3.1737116725174
AGPAT5__chr8	16.4366254305105	14.3842136561624	13.9688742980304	15.7133655713351	11.8056021986522	10.7709102827359
AGPAT6__chr8	16.3016865897153	15.0537868425605	14.2620381146109	16.6940495218458	15.2277978845514	14.5761091410774
AGPAT9__chr4	13.5331671270296	13.4196614671841	11.5742869445739	10.2960920863609	7.78414550583759	7.63845523906635
AGPHD1__chr15	1.11052362997224	1.21205797149066	1.83337847049288	1.42271510371573	1.79966880144863	1.30315830724877
AGPS__chr2	34.1569106793854	32.544947300651	30.0567964163995	30.8277511864887	31.4632756155184	29.9383949614508
AGR2__chr7	19.7708131785716	60.7305866191582	98.6437520746941	15.5003333356123	22.1748148772987	32.9302895725036
AGR3__chr7	2.48848371678862	1.51395314961393	2.49904066864676	3.50739478943389	2.05167670183994	2.45734365898838
AGRN__chr1	22.5801694657571	32.673836268737	40.4357300797807	26.0277793738651	47.4194604679288	28.7420420623605
AGRP__chr16	0.792284382277291	0.913146799875645	1.42010668047075	1.02569647005821	1.14454383038557	0.776111038963829
AGSK1__chr15	0	0.00827654800732295	0.0149038574253577	0	0.00877789534283467	0
AGTPBP1__chr9	16.2898659763973	14.558056926865	13.9340790139016	12.6489488645019	13.371108292222	15.1862843025687
AGTR1__chr3	1.32277044693252	1.78195106740273	1.60440950889405	2.33170750336215	2.20487373345181	2.19817784948761
AGTR2__chrX	1.57255618260413	1.12042271341173	1.8791211760881	2.44300964887745	2.39988324123471	2.00259113017269
AGTRAP__chr1	38.4200013482298	47.6421722999166	45.6182390552005	30.9336017843995	32.6513338879131	32.9660104139659
AGT__chr1	0.776475459568277	0.788915691265691	0.97668101409345	1.40884526745815	1.38579070950129	1.29651960105326
AGXT2L1__chr4	2.00564915491254	1.15432484805754	1.91873672001443	2.42281506019322	2.00902143957974	1.66031553739337
AGXT2L2__chr5	10.9321166650731	12.681620171799	14.364718107107	11.226971826264	15.6524994818984	11.3635527442364
AGXT2__chr5	1.48347065825407	0.922065589055498	0.972516728026598	1.54617385238527	1.03380030146969	1.44703016851438
AGXT__chr2	1.81521264563518	1.42644684575184	1.39135243510058	1.71353145526195	1.34475829112951	2.03747236083481
AHCTF1__chr1	30.7431570563523	25.1427280614742	26.8631996169368	32.4019254563492	27.4068832412865	25.4974908030927
AHCYL1__chr1	12.6501194586157	13.3439126442716	16.4910510124509	14.1541177680527	16.4702476560574	12.666729643137
AHCYL2__chr7	5.15371628677211	6.16976606132987	7.33742199300671	6.87926147246219	7.79154276137165	6.63195384269661
AHCY__chr20	73.785578174793	65.179903364796	59.4289619222699	64.0478837764714	55.4404500415998	52.4089607354908
AHDC1__chr1	1.79651062391327	2.2450750560962	3.82210603972632	3.05863539095323	4.58537788270064	2.80703239065497
AHI1__chr6	7.32879091751884	6.18399010589322	8.28884768622518	9.16897897120864	8.53185958396422	7.26465069669786
AHNAK2__chr14	0.76042697489561	1.40562741308476	2.5060994050978	1.21444611517043	2.2029484998928	2.00863839291752
AHNAK__chr11	72.1726672756228	115.781183648039	184.612193038752	125.086430784384	145.687634487382	117.137675564459
AHRR__chr5	8.07794829704665	9.20569996069018	12.4074586789908	9.54809125865192	12.8985631712933	10.8502293627778
AHR__chr7	33.1170314067752	38.9065960495783	39.3780239867487	28.8886476552541	29.9507680302447	32.0981071684983
AHSA1__chr14	115.389894374287	92.1246639997389	75.2054463370974	89.381912973476	72.1750576650721	80.9579106194093
AHSA2__chr2	9.87744096000517	11.5878648711971	10.8113474915356	8.49467158870734	8.50489325962357	8.24308122252791
AHSG__chr3	0.539154536597812	0.605261860446918	0.690279702912364	0.685528779988274	0.342360140890407	0.848810047676896
AHSP__chr16	0.836801736566348	1.37779320688506	2.02994051812921	1.93451593566971	1.46125227128568	2.34205610186334
AICDA__chr12	2.41302818936672	1.75386823727455	2.23538426196513	3.55310931535707	2.97134109416943	3.00795017887803
AIDA__chr1	21.8090461684902	18.4752035439513	22.1348695604074	37.7739251731783	46.0264954994965	31.4479369528155
AIF1L__chr9	135.344349301856	106.281067964677	78.134380913951	104.245954555081	90.6636115768807	111.61282634381
AIF1__chr6	2.50433195869411	1.88597779280952	2.73168058434637	2.46958687067392	2.9568467473686	2.68319803567173
AIFM1__chrX	9.06198885387838	9.67036931284486	11.6559832917982	10.8102761908521	11.1039329181909	9.68358727514502
AIFM2__chr10	5.04105828502666	4.92975477867536	5.07267124260335	6.01255150782206	5.22837195830487	4.80098144998797
AIFM3__chr22	1.52715144932131	1.15007665404659	1.10302279875078	1.54457821373472	1.32580642795795	1.11029532162355
AIG1__chr6	22.7029630841603	21.8166949439213	24.8839185800721	20.2455228482518	18.8605733978662	22.7644359379757
AIM1L__chr1	1.01701325150671	0.944507397043092	1.55907228546028	1.34655536582001	1.13014610611116	1.52834173826723
AIM1__chr6	21.8976856211029	15.2060451976411	13.1072920872609	24.9678253250304	25.8605792635602	22.5822482969507
AIM2__chr1	1.83767437929551	1.58315921081552	2.04182346597956	3.30425708475129	2.04209782024396	3.25029052559349
AIMP1__chr4	19.4324649567107	17.7669382418698	16.0845584265429	17.8921124223309	15.4096100429068	16.7976164664328
AIMP2__chr7	29.2047813639182	20.9560165321049	19.2905208709055	20.9332656522101	16.8625666286884	19.4338711833428
AIPL1__chr17	7.97128042256278	6.29618719997318	10.4315061870026	11.874236863986	11.0157279125092	11.0871515838272
AIP__chr11	22.983536869704	25.6766508481872	26.3614654650301	18.2787554954684	17.7908455780701	18.9423711204731
AIRE__chr21	1.55209640854944	1.32304538107203	1.58830144397793	2.04341086641948	1.60781972780893	2.22263706100147
AIRN__chr6	1.87757816581736	2.22957717553429	2.49289584137494	2.56576506704391	2.79737580262396	2.72481498479644
AJAP1__chr1	29.4169184651461	48.6020661032598	56.6769082309557	29.2379037096738	49.3491955792796	47.4072158096317
AJUBA__chr14	79.6485440614131	63.2845800254109	54.4541667817426	68.1247258513596	58.7211415300947	48.4112941736495
AK1__chr9	9.12845456690871	9.98526737833062	10.8844483777355	8.44744299141652	8.1210747454723	9.17811910574031
AK2__chr1	18.699611426302	16.5260192856917	16.3594799655807	17.3795117404569	15.9124301510925	16.6573117121927
AK3__chr9	18.5342171501498	17.3950349679015	17.8444103891441	17.7193552209149	17.7329831887208	17.7051902602247
AK4__chr1	12.7533139620194	11.7936106130163	12.3169120790935	14.6890285019369	14.8637692856505	12.6804504549412
AK5__chr1	1.62259841490389	1.21646038895033	1.45155005887682	1.87879298239629	1.6942891800042	1.57577303359277
AK7__chr14	5.92336446670385	5.3224614394856	6.08968559962787	9.25909001542604	7.13250293521682	8.03899463143727
AK8__chr9	1.60804939655412	1.8653909658449	1.35446453217945	1.85874206938345	1.65929148038909	2.63709272323717
AKAP10__chr17	16.8883947759524	17.3567559394692	17.9200519436552	15.8801459550368	15.9468774675235	16.0275954092995
AKAP11__chr13	8.28206379096217	10.1667905861117	13.1413086107864	13.1943413025429	17.6783533639129	12.8190759585786
AKAP12__chr6	28.5384527919779	47.6471495908569	55.3006138534862	28.3589038352604	22.6027761009682	24.338559799265
AKAP13__chr15	14.5552250629708	17.7455946385454	21.4169758295594	18.0119666815294	22.2050471812135	19.0512081960206
AKAP14__chrX	0.794525883250001	0.554988024377878	1.2492319232593	1.17860225503969	1.25078800113117	1.216104348322
AKAP1__chr17	6.04832404016387	4.26572895062589	4.9573517693461	5.89369839999247	5.03001549452709	5.20813974671922
AKAP2__chr9	0.0342609462606396	0.00897441572359356	0.0242407968216913	0.0277215262177895	0.0571082160691347	0.0209759740260494
AKAP3__chr12	1.14654681383705	0.590121976995518	0.948796807830827	1.62755142356345	1.22938414228828	1.30540593925552
AKAP4__chrX	0.505041837308233	0.550335485328893	1.04818106841204	1.83072517364972	1.0999967674193	1.18735712733908
AKAP5__chr14	9.91150326256018	8.46912666003272	8.95223198586072	11.5629138815994	10.6701980110458	10.655290528465
AKAP6__chr14	1.86034862972107	1.89405470953046	2.04199755247506	2.75491362249267	2.32083046186236	2.49286776172518
AKAP7__chr6	3.73393974043354	3.03066872214562	3.52252090582309	4.48221378791212	3.89606037602164	3.37007939477466
AKAP8L__chr19	36.2854333032138	25.8851839264817	21.741625347864	30.7708941017464	24.784107003838	28.7102730203161
AKAP8__chr19	12.4021350590946	11.0947091135656	11.135092140258	12.069595572324	10.1129547380813	9.97052854554151
AKAP9__chr7	20.866008745962	22.092098215182	24.2215018215839	21.5457736563463	24.0085076264905	23.2755160973166
AKD1__chr6	4.69598316442948	4.15624304012937	5.20876077123984	5.14833976911084	5.78828962028264	5.36746251522041
AKIP1__chr11	23.4578195501027	22.9565202960376	25.6493879377228	19.9759907436778	22.4504951489631	21.5306263959907
AKIRIN1__chr1	39.9485393343465	40.2228383539378	40.2298879371608	31.5122799794084	31.9140200540197	34.0749974426653
AKIRIN2__chr6	8.57581377004573	7.73476953309037	8.62366659796883	13.5728714096707	17.314196903265	13.1165570322767
AKNAD1__chr1	1.58408344487172	1.64023183498754	1.67020203767463	2.02060633856491	1.61533169078613	2.03096254729156
AKNA__chr9	2.08713705630784	2.07491884961492	2.74414331307398	2.64617223011372	2.76673689820854	2.89776070294017
AKR1A1__chr1	28.3572034302779	30.9147963588774	31.4087547045129	24.3380354857587	20.8376746129995	23.8046434894264
AKR1B10__chr7	1.47761530622475	1.31001882124127	1.57266320202096	0.858366161742365	1.55778127618721	1.39178069253788
AKR1B15__chr7	5.53834370389462	5.06295199086935	6.52218111088595	7.81960412115241	6.77400425378149	8.4656314671583
AKR1B1__chr7	27.1825568974045	30.4281644388314	32.4925844306752	27.0644000394906	36.4973417241834	28.7866639906584
AKR1C1__chr10	0.482220350250616	0.22966228134153	0.703052966033145	0.56753234078149	0.633292263498646	0.590470646358648
AKR1C2__chr10	2.96425016401629	2.99875998629232	3.52650946956656	5.26952484545386	3.32644737324223	4.57732298861893
AKR1C3__chr10	1.07018111535747	1.34556707066189	1.2115038636674	1.53390587683077	1.25718428620937	1.42274023625128
AKR1C4__chr10	0.0506639804820116	0.690095954125989	0.955906858847045	0.327949579102709	0.394098996487084	0.124074370925108
AKR1C6P__chr10	1.64218944690202	1.1772801717405	1.75305035196868	2.58755245855595	2.44916372096494	2.38124977863902
AKR1CL1__chr10	0.683999331809603	0.806259827218283	1.31742769874215	1.29136867049952	1.01345015945076	1.46570478178087
AKR1D1__chr7	2.036453508959	2.01650071343698	2.40671260890372	3.25929293905957	2.2132531726742	3.12385406782646
AKR1E2__chr10	0.707939971598556	0.815935709487488	1.03517650557691	1.31747399993516	1.18003713483168	1.47366284536238
AKR7A2P1__chr1	2.89312358883807	1.8765401680875	1.6462519707193	2.60101142595894	2.50052095355994	3.09272927224831
AKR7A2__chr1	11.1453232706889	12.4061010634078	11.8913939601402	10.5366290846498	10.4282299198292	9.73182950913974
AKR7A3__chr1	0.195023847945179	0.459766220916409	0.551944296863125	0.473398370796098	0.379257127228356	0.47760679320851
AKR7L__chr1	10.7223624250704	10.9049706903327	12.9346635911155	17.4788223971316	14.8574860797873	14.1565863617289
AKT1S1__chr19	3.55876646213583	3.85915292288772	3.89724594725767	3.54400154562445	3.34623781878467	4.02244543384443
AKT1__chr14	28.6988081581798	28.2136487863286	27.9534498076655	25.8615078101837	19.685970405934	19.0890492010668
AKT2__chr19	10.6374242151325	12.4173217963724	11.3745810760396	9.74662569666156	11.6553204908701	10.8240762739344
AKT3__chr1	62.0220376985592	66.7096869039214	65.5412092893899	59.9287842929934	71.0079645805782	67.7406933584351
AKTIP__chr16	17.8834771535106	14.624630663893	13.090377822019	17.7346228371356	14.2684570815313	16.2566054182961
ALAD__chr9	8.0558583275158	8.46065781013248	11.1211161361066	10.0778289790508	12.2534391271269	9.32790732275776
ALAS1__chr3	20.5458890198869	21.5791574336611	21.2928640757391	16.9839350561587	16.2454333088094	15.8749985242601
ALAS2__chrX	0.793908823694821	0.80212708812257	1.06993861833672	1.28474935298997	1.44936713885804	1.21515987461252
ALB__chr4	0.968394279451924	0.760992365654746	1.2434607147721	0.914148578089018	0.95654999576807	1.35047438079648
ALCAM__chr3	32.3141909244536	32.4109879054198	35.5697819710809	26.7705333816164	22.4681545428535	22.2272176342848
ALDH16A1__chr19	4.94884723085481	4.63407447684687	4.35617131895047	4.28802213034903	4.63331775687899	3.5786099779312
ALDH18A1__chr10	15.032691433683	15.1464418763108	18.155653481188	14.7657861268478	12.7035184137057	12.9064969329325
ALDH1A1__chr9	1.40495769552446	0.802950243078195	1.39770277022602	2.10823254299119	1.16383763260289	1.12604523537321
ALDH1A2__chr15	1.54791548235324	1.92282682128167	2.24309699034644	2.89228650565589	2.30529677874671	2.52068164346395
ALDH1A3__chr15	1.75187898986559	2.78061577621509	4.20534981942919	2.38588460538056	2.04313271081547	2.08142892091554
ALDH1B1__chr9	26.1651917247075	22.081549887902	21.4697707350117	26.2514190305524	22.6047406501151	23.3318381088501
ALDH1L1-AS1__chr3	1.10380844551285	1.15653966984868	1.3016373440763	1.78624691384287	1.68657008182406	1.18264539270679
ALDH1L1-AS2__chr3	0.863641091803684	0.904899022328381	1.43196903168962	1.9481615534525	1.25053483720937	1.60229375786081
ALDH1L1__chr3	0.533146030900445	0.486536102631723	0.551632287650653	1.3080674033077	1.14668390886131	1.05294883748626
ALDH1L2__chr12	2.63924365291165	2.47024531142816	3.15780455692757	3.72408387753482	3.20108089945203	3.54699781890901
ALDH2__chr12	1.11538964845058	1.01490121896454	1.13530655177249	1.51999013797339	2.12013907799354	1.25795132219897
ALDH3A1__chr17	2.54984863391933	1.43425968871674	1.74713377780758	2.56265761200252	1.87905428011861	1.54469034309872
ALDH3A2__chr17	76.1623513405253	67.9070795049689	58.5239279564988	60.6502500523427	32.6276885704753	31.9924375331916
ALDH3B1__chr11	4.19994234391563	6.45996813720564	7.53391766517283	4.92166901919806	5.54079796192831	6.40944743772645
ALDH3B2__chr11	1.57752623671212	1.44037378049071	1.53072551663373	2.66225217117332	1.77805373171694	2.18000967388951
ALDH4A1__chr1	1.03188598112111	0.762144209040193	1.19687670712604	1.14973816159987	1.27825874121717	1.36709467413812
ALDH5A1__chr6	5.6255402485449	5.30362506243508	6.3927954769663	6.86094129827011	7.51725335411943	6.61514446644329
ALDH6A1__chr14	2.80364575567905	4.13006542000823	4.6089363183315	3.05462890353103	3.26975800617732	5.20051046546566
ALDH7A1__chr5	10.9068484489906	11.080421608327	13.1628798967697	13.9133635017989	13.8671751859243	11.6708049977088
ALDH8A1__chr6	1.47077634099475	1.06878468612771	1.96935446584457	1.57393423241681	1.87163550707046	1.85903556467593
ALDH9A1__chr1	39.086786786738	39.8876645364166	38.9539468390663	33.8418562928645	34.3331592903089	35.398823206073
ALDOA__chr16	53.2203763826342	53.1449438441196	53.9818222097834	51.9542654101978	50.2267377428244	47.5931704239431
ALDOB__chr9	1.62426432703418	1.96368324333908	1.69731371454254	2.79023138302489	2.69353774090677	2.57025027441656
ALDOC__chr17	1.61282372565748	1.11377905404328	1.86730070553212	2.01679113148796	1.7515021063324	1.88510825849528
ALG10B__chr12	7.15532569835186	7.03530070676337	7.58754982195644	9.78121742450274	8.81015935648985	8.11832017416883
ALG10__chr12	1.51632599475843	1.50728896109592	1.88895441150089	1.85608460268681	2.16025967494746	1.76149930376966
ALG11__chr13	5.49498100804354	5.08743523027784	5.18385052343849	4.752779595007	4.89552346267385	4.0893106358172
ALG12__chr22	8.32407285866558	8.58796224315199	9.77981367635275	9.04919957469739	10.0161532196924	8.16040209495497
ALG13__chrX	4.27272716930982	3.57966289604285	4.34902292305853	4.39496722010445	4.85375189083966	4.09866059979874
ALG14__chr1	9.5199577123249	10.0949235461533	7.62837998982174	8.25970842618037	6.37286784409571	8.98855084522859
ALG1L2__chr3	0.747358532964945	0.587296052920858	1.70385260935434	3.12433233868295	1.7301977437527	0.686345893208545
ALG1L9P__chr11	2.19779197065156	2.05605809147345	2.69535646311281	3.58199881803611	3.31451606989488	2.8833846648811
ALG1L__chr3	0.458978538698568	0.549605597417316	0.37113495823555	0.742745719697327	0.36431103354448	0.56201144200829
ALG1__chr16	6.42852361617927	6.38027070526005	6.31177040365189	7.88333623402229	8.0687094517299	7.0221630158288
ALG2__chr9	17.0828375900644	12.0178464590343	10.5902467227	18.166346036539	11.8644609320101	11.1311754358342
ALG3__chr3	8.31988877962115	7.92171627226999	9.06350634848921	7.58670335313812	9.35545989994202	7.80237945193805
ALG5__chr13	46.7674522693067	40.608798205248	35.389422716941	33.4932250435362	32.8958267018675	32.2882499284379
ALG6__chr1	7.7092593029434	7.15493642473576	6.15386919526778	6.89209866708933	7.82797463311735	6.62330318425836
ALG8__chr11	38.1984786206387	34.7618502161591	30.612332294091	30.5992636167167	26.4768901219058	24.4256323338326
ALG9__chr11	7.24851282323872	7.55662458035374	7.55111341545038	8.34065300764488	7.4375716779413	7.29233095933927
ALKBH1__chr14	6.59904700773823	6.98811532277733	6.60202919659667	6.80261217347755	6.49803775709688	6.67137979922902
ALKBH2__chr12	16.7697775395458	10.4045236160534	10.8973381908563	12.2981092163516	10.9784720449973	11.6629908669602
ALKBH3__chr11	13.4488643160574	14.1317208708949	13.777983790473	12.0978917405726	9.76344340993987	12.2683543587949
ALKBH4__chr7	5.72951417692052	6.63356360423273	6.64827819724397	5.05314871124724	6.08035801070546	4.66543585004245
ALKBH5__chr17	30.0607954812352	30.5137445735154	33.2354936510889	26.013357550781	31.2407363943726	29.2433761972568
ALKBH6__chr19	10.7596083915121	15.2258623837358	13.4755180770729	9.0061153468526	10.1699054047018	11.5848769718503
ALKBH7__chr19	10.4375010396908	17.4309370746436	17.887129632574	7.59706868609409	12.2063571580758	10.2690826908293
ALKBH8__chr11	5.34037355236203	5.06407864018936	4.60174592981642	5.84186820112587	5.56975213275005	4.95006246376145
ALK__chr2	1.31478422561326	1.20539492639794	1.52306459293275	1.73654616856376	1.93373101503877	1.83484783282202
ALLC__chr2	11.534267578472	7.7941321260115	5.79541511706282	7.23623223931179	9.28792964640872	13.1512441987058
ALMS1P__chr2	8.52396915896978	8.37297833213622	8.65161466952931	11.8234129681757	10.0219026233444	10.9966051899716
ALMS1__chr2	7.74165582081897	7.65838993141255	8.90853871065229	9.8200631682607	11.1257128056448	9.12843278087885
ALOX12B__chr17	1.37795157403936	1.57042648256867	2.12093970570526	1.72131183533011	2.57892263459759	2.2201030911957
ALOX12P2__chr17	22.4405010831873	20.7166935181774	28.2059010770801	35.5004535258682	30.0408102058797	33.9324003922532
ALOX12__chr17	1.30827127677221	1.55891503348386	1.5487947891741	2.5737543801798	1.79587523314878	2.23017404788257
ALOX15B__chr17	1.11483035102411	1.12136459011345	1.59859572092567	2.45355315373397	1.61049773128641	2.07493812395753
ALOX15P1__chr17	0.629146357329795	1.50674739853255	0.339156318308804	1.45445880540013	0.499380560013704	0.440216601125717
ALOX15__chr17	31.0326457409343	41.5891322345142	53.8065905054677	37.2261669192366	52.3786905693247	49.0175393029787
ALOX5AP__chr13	1.09677988468229	1.49892435659268	1.30459561076739	1.31186256985502	1.7486929610135	1.28459758173323
ALOX5__chr10	5.81299820484986	6.68491157713023	6.53159091806336	5.81241277323862	8.69162652829443	7.92808728889497
ALOXE3__chr17	2.48929316028903	2.49800573461699	3.57213387632764	2.97868637804287	3.31165131961839	3.49887223788706
ALPI__chr2	1.71066603679832	1.14513684803545	1.99484436226673	1.88398133352356	2.34979905369041	1.77466077476462
ALPK1__chr4	9.06882450481702	8.90304365691042	10.3425494330402	11.3015575683938	10.7129458235512	11.7223079252783
ALPK2__chr18	5.30844620218455	5.45742650923777	6.43645694468581	6.31491287678121	4.76169914266588	5.47108933141848
ALPK3__chr15	0.990837473193987	1.04400426537125	1.31283063932314	1.15302883762468	1.34230168678169	1.26779239884166
ALPL__chr1	0.839918658021569	0.83115202308815	1.16653257833955	1.81227351764887	1.63336505100801	1.45699372958854
ALPPL2__chr2	5.1981446225963	11.6564655407534	17.1175443252305	4.52043474229249	11.9846549918882	15.9720863395862
ALPP__chr2	1.64909672119315	1.41774564114877	2.39342071746067	1.98439122490762	1.92651927787357	1.5533007590103
ALS2CL__chr3	1.39197017770838	1.82025787149597	2.05625922832072	1.99064056895142	1.95450059152588	1.55910371508818
ALS2CR11__chr2	1.95911872471725	1.98399994454997	2.34310503607043	2.94485291255296	3.05151593987089	2.45913129953243
ALS2CR12__chr2	0.720088053951431	1.32035427545225	1.38693695109196	1.4566103716803	1.03357986321574	1.17564749097479
ALS2CR8__chr2	4.67201554565563	5.04354706115914	6.99282327380252	6.31680378834588	6.50652119181823	6.22849424123074
ALS2__chr2	56.3283828839546	40.8636191336828	28.4920565939392	48.6279328496041	44.29966488125	47.1504831790801
ALX1__chr12	1.07902169071288	0.933948139327498	1.23921495178521	1.51837873748016	1.35545051925385	1.37868915479773
ALX3__chr1	1.39596017476549	0.946419355336701	1.58805025764127	1.79393066827995	1.87062162001355	1.70932957569362
ALX4__chr11	1.11238465372753	1.04897302322427	1.39570265342061	1.72812041463556	1.35973931642488	1.3757171176953
ALYREF__chr17	92.8985402549236	64.9680654702261	48.9714203700933	70.2569534957735	51.064582483171	47.4194697532642
AMACR__chr5	1.74005191946798	0.892597473076916	1.2140472707886	1.90656716507693	1.18836804936714	0.776804614512501
AMBN__chr4	1.60045377152431	1.07575408248829	1.59529706448181	2.1012779297272	1.81204511295097	1.47904039187152
AMBP__chr9	1.265019554239	0.795271301044599	1.31273238172851	0.614138426978722	1.03087651570951	0.516331668333524
AMBRA1__chr11	10.6895629363392	12.4943211759917	13.1054796006027	9.99349318052048	11.7936518984921	12.446774485125
AMD1__chr6	68.6884226950568	54.4792141981043	52.7497831096523	51.7884015949159	42.600131845969	41.5977415169418
AMDHD1__chr12	1.50345657325011	1.36722399432112	2.03383110601685	3.71832902152572	2.26963226268606	1.91042717283404
AMDHD2__chr16	3.2890508410214	2.44567303331995	3.35304957327137	2.83296113090185	2.12221499714978	2.72822991203327
AMELX__chrX	1.37304200786107	2.04437616521501	1.7043410591973	1.5202722026516	1.44547541670475	2.21219298517006
AMELY__chrY	1.5061247663093	1.10465283441302	1.20771969907674	1.46237912562755	1.58998320382581	1.56759061335268
AMER1__chrX	2.62267239353915	2.57432788767784	2.95677442156161	3.48627489361172	4.0193364320402	3.37904685383328
AMER2__chr13	0.801880296038164	0.8801967270844	1.11670436968103	1.9155774677711	1.63364977803291	1.42607663764424
AMER3__chr2	3.28803523168343	2.7659323843469	3.21707597578766	4.88001581307919	3.59116071824831	3.80758134539364
AMFR__chr16	93.2410420075168	88.0810644042448	72.3801485123816	79.5581722431429	80.5256818379862	73.9912567262738
AMHR2__chr12	1.98062640026289	2.99379612509923	2.26668266203768	3.04753358873219	2.56176364761779	2.42524346007053
AMH__chr19	2.28591472193578	2.89935290936115	3.71709792410441	2.62837889312001	2.54020055104549	1.25221276874836
AMICA1__chr11	1.30584684649715	1.10510873735748	1.46881420807818	1.50362107372958	1.53482749914241	1.16849074293853
AMIGO1__chr1	1.77153890830591	2.68113300737667	3.01750379845914	2.38900593106968	2.92556638793633	3.07306077377024
AMIGO2__chr12	2.0774922800837	2.8216979331238	3.87617330179445	2.86385660835677	2.53090210374977	2.24236027039018
AMIGO3__chr3	1.47360098225379	1.84421979140099	1.83424475378664	1.55665740763628	1.68301159068729	1.90464384133202
AMMECR1L__chr2	418.264161935884	383.937815640664	404.334667226803	585.265621164652	474.457493810015	562.046476487792
AMMECR1__chrX	11.7065743628104	12.4167193903755	12.6935057634632	11.2700025328865	14.174809552673	12.8481475799388
AMN1__chr12	6.92689332767781	6.44469029300305	7.51082253378975	5.62800670580832	6.83507385674685	7.14447422169443
AMN__chr14	0.4653723943319	0.446970517721157	0.731704357855513	0.31378859504649	0.861900928309184	0.807274197316105
AMOTL1__chr11	9.56058320366141	12.274037121195	15.8919780459436	12.2810421554773	10.2039429475326	7.77971225209015
AMOTL2__chr3	41.2553932183463	34.570786364739	34.0804051623375	39.0002906100148	34.2413270467738	33.2251364121255
AMOT__chrX	6.65300438061181	6.35043677988934	8.02187889004906	10.7529698323389	12.9401861064213	9.67710501563009
AMPD1__chr1	1.28126319921705	1.34247180607797	1.56422198747667	1.95144894055667	1.47962624887297	1.93803450192124
AMPD2__chr1	0.698519981369083	1.157716486983	0.898594346802834	1.25370038168668	1.14316559254734	1.24411036928453
AMPD3__chr11	1.8860777630091	1.92003815258364	2.15334097641986	2.60127318929874	2.89375115563277	2.4669341372348
AMPH__chr7	0.970875900997759	0.924778783005638	1.11573770250718	1.37116603830236	1.62812260213113	1.64273459248045
AMTN__chr4	0.423813018818181	0.888118895727086	1.25656572260978	0.8817927861993	0.605517562619601	1.11203969761981
AMT__chr3	1.43105694665879	1.87427689033314	2.4663996621473	1.82593455728138	2.32420882621665	3.03283553896313
AMY1B__chr1	0	0.0114934648098808	0.0310450010133937	0.017751372115664	0	0.0134318838544308
AMY2A__chr1	0.370569065523118	0.194135960110867	0.524380696167159	0.539708739421618	0.658866044588117	0.272253324265022
AMY2B__chr1	2.69383922145728	1.94958224697735	2.4889135796475	2.96614004303461	3.08608524992494	2.4484160206837
AMZ1__chr7	2.36674802716646	2.36447238472796	2.58322911982796	4.0972190065826	3.21107798358879	2.56106112179109
AMZ2P1__chr17	2.04766553664982	1.97902659563207	2.14821139736457	2.77089803573603	2.23621658605962	2.39925710217539
AMZ2__chr17	17.0875046964589	28.3316568355616	24.3533268216326	14.5197736838437	18.2396801784895	20.2484128132284
ANAPC10__chr4	7.47412496161769	6.75886027241845	6.43653695832228	7.22692558719915	6.41009162875083	6.45572485009668
ANAPC11__chr17	14.1412306870748	15.1439712414461	15.4447286823107	13.138540120863	13.7809996595219	11.7987085806114
ANAPC13__chr3	35.4531157727984	42.1227262315437	38.3614748375893	31.0077215793859	30.5280403679879	30.6507071778105
ANAPC15__chr11	7.74297385490455	7.53850920781859	7.95098135751475	8.7600022848215	7.99515024967886	6.96402337664841
ANAPC16__chr10	23.8009854228698	21.8162973963066	23.2403450885109	20.9386722035387	22.5513218714101	22.3269816961682
ANAPC1P1__chr2	1.26055727921565	0.928113371674483	1.57486457828359	2.15017221942774	1.24934614683832	1.87726746266727
ANAPC1__chr2	11.8114700262708	9.99231553783384	9.63094580898473	11.8276612477422	10.6931466281639	9.41862194047779
ANAPC2__chr9	2.80351274230077	3.71292716161613	4.71827944447092	3.81091795731175	3.86306664688817	2.63643174901977
ANAPC4__chr4	13.6518137647875	14.2803853486661	12.1137570966479	10.6450660676312	11.2401486093333	10.4270704857162
ANAPC5__chr12	36.0880638369306	34.2881944419289	31.6025240752292	34.8393657727991	27.3169156416456	28.0145040624384
ANAPC7__chr12	18.379090116832	16.1173533115123	15.9564000502723	16.245011561896	14.8181992855021	15.2071048334976
ANGEL1__chr14	5.87655456016515	4.90417302310836	4.83343018325563	7.07260152709881	6.67793351738005	4.82729389728728
ANGEL2__chr1	16.2111794189759	14.6588237442545	16.2052172689998	15.452828570804	14.9951610227799	15.9954185789024
ANGPT1__chr8	1.98765506311553	2.27327090903229	2.53536317454863	3.76017919182141	2.92427697981616	3.05088231741751
ANGPT2__chr8	1.83372688568318	2.10258517404684	1.95837703511708	2.93011698194037	3.03734311878843	2.23124568593695
ANGPT4__chr20	1.13497816586542	0.726732375445073	1.18968304401586	1.42853477280647	1.01599363054394	1.54417947648762
ANGPTL1__chr1	2.77513664711181	3.01540368312744	2.77961136888727	3.57607688209485	3.97853905281638	3.5659155844284
ANGPTL2__chr9	0.867548076182189	0.641641871628379	1.01099777272776	0.908416666800229	1.45553308431391	1.18727414179762
ANGPTL3__chr1	2.31066229970491	2.15204217047793	2.69114893922949	3.55459367401327	3.55040146108571	3.49304546369093
ANGPTL4__chr19	2.19815361181352	4.13901932630926	3.81679595443359	3.19630648679921	1.98246238651723	1.83340995173026
ANGPTL5__chr11	1.68949561501352	1.3678867119566	2.14926226830673	2.40264112128066	2.19034154084597	2.50758636064039
ANGPTL6__chr19	0.718541971173221	0.821310780037471	0.89353945214127	0.898516714511543	1.08882653503793	0.799856787337924
ANGPTL7__chr1	2.06170552049759	1.96123192230415	2.30325395391835	2.94127494222667	2.80352201863779	2.6573931249408
ANG__chr14	1.7424285917393	0.960877909576619	1.42748517470554	1.63245738113259	1.27385319943209	1.79669413089441
ANHX__chr12	0.651691866188851	0.718762675314641	0.808937526405933	0.94359449782131	0.686071195527282	0.503990933983276
ANK1__chr8	1.33737807597016	1.70886269165886	2.29559592193785	1.76304983467066	1.58764147034013	1.58167884942902
ANK2__chr4	1.47837981865814	1.5927623023575	1.72561198426281	2.10855598292269	1.99089353721977	2.08127731739154
ANK3__chr10	1.77779003803052	1.67374729545349	1.95361345576832	2.55900221312994	2.3477573627143	2.16504293640764
ANKAR__chr2	2.01499746838425	2.54212708406676	2.7543748736454	3.57133693201616	2.75704418483439	2.73588320290741
ANKDD1A__chr15	4.12525020738277	4.89319470166232	5.48873036624744	6.67571939834498	6.1626467637892	5.81375918666093
ANKDD1B__chr5	0.73780776711928	1.00042331284521	0.736975551874301	1.68559534023832	0.868110057678601	1.2222918502369
ANKEF1__chr20	9.07791757947012	7.74895153207888	8.48905876302159	9.73368293338498	8.04198077428015	8.84207881636412
ANKFN1__chr17	1.59403855741684	1.59189897966636	1.87972842812165	2.57956574377309	1.79903737563676	2.19585734806303
ANKFY1__chr17	6.21178653921237	6.44662414023312	8.78662088708639	8.43865063785694	9.25022773242767	7.04548287665343
ANKHD1-EIF4EBP3__chr5	0.0798237145077943	0.10644716639305	0.109533131780589	0.105688938596338	0.129023022684996	0.124399908928728
ANKHD1__chr5	0.701948107683555	0.938114321665814	1.23656313806933	1.17070664787339	1.48047083880037	0.710422535489433
ANKH__chr5	7.49950812582572	6.36844368848224	7.24948177819298	8.96133497042708	9.70763241690102	8.46687190627239
ANKIB1__chr7	12.8756016655523	13.7205915966951	16.9543971130183	12.7985938161927	15.8594785967545	13.7509422828772
ANKK1__chr11	0.644014462991058	0.599804775856452	0.76506273371541	0.849185003827106	0.874689227069083	1.10986008237556
ANKLE1__chr19	4.5267779709036	4.44659209317792	4.85765730828824	7.3865407291979	5.32377447853915	6.32821598540129
ANKLE2__chr12	34.5949885709491	25.7954455344306	23.7389131088328	31.0750930548435	25.951526582234	24.5633675816456
ANKMY1__chr2	1.5820690066438	1.47139517812804	1.79434301358249	1.75474102502509	1.46175678034277	1.63248597152777
ANKMY2__chr7	8.82465804596853	8.72426569374014	9.71249816109708	6.18057101022212	9.12092796403353	8.36566004104169
ANKRA2__chr5	19.7954065796499	25.9118992399033	22.4979197760792	17.400124983679	20.7106943408601	22.483658988306
ANKRD10__chr13	11.3617571935243	9.02399210409623	10.6495897598668	12.756202720788	9.59765109083514	8.60952605558276
ANKRD11__chr16	4.07673090599019	4.68304393824403	6.41732418395084	6.30827406467727	8.47185639132638	6.28176258766968
ANKRD12__chr18	13.0928925977035	13.9429891268832	17.363218028328	16.6946048810506	18.308706606451	14.9243811854576
ANKRD13A__chr12	46.8260063847328	49.9568091637666	46.0183381641578	36.1187390159882	36.6088849100477	43.6062428662379
ANKRD13B__chr17	6.37485732329712	6.31942998084352	7.04023302623655	6.17734385982362	8.44141119030442	7.9461305871328
ANKRD13C__chr1	20.9645142911548	17.644661954268	17.7562812459868	19.0172793406286	17.5706698364371	18.6791344138224
ANKRD13D__chr11	8.30582158523089	11.316170721878	11.3652864896159	8.50258983988945	9.90798907522348	10.1053515827754
ANKRD16__chr10	3.08146524372338	2.529930527794	4.07846367810575	2.82822428025122	4.31864157315555	4.28004999265313
ANKRD17__chr4	13.0567523103848	13.1926371971406	18.1742134421241	16.8070760939202	19.1659276130892	15.3621978846449
ANKRD18A__chr9	0.972521692470366	1.12087918322509	1.284439365316	1.44264181190926	1.08070529290126	1.6274763182534
ANKRD18B__chr9	1.58213031965291	1.72537368762051	2.01037179817909	1.3585239529134	2.35014930888487	1.56169438034006
ANKRD18DP__chr3	1.92701016572063	2.28242407133993	1.91670019509646	2.88113018783994	2.8861961619298	2.15440943828032
ANKRD19P__chr9	3.57153729650835	2.8616495154262	2.94814959774624	3.86727853363338	3.1517228334883	3.60153038020677
ANKRD1__chr10	19.5153667148047	10.095226565975	8.59730481165316	13.0097416111468	6.8877749978935	7.47696686251386
ANKRD20A11P__chr21	0.722389705265431	0.931568939549351	0.629065280808384	0.539544444523772	0.617498884254388	0.95259656289259
ANKRD20A12P__chr1	38.4427797699142	65.1758706398689	84.741279672991	40.0848514130469	85.9022504454264	76.0828440803786
ANKRD20A19P__chr13	2.31413516338479	2.14972179566169	2.65573825175623	3.493923125609	2.7969031506088	3.37405183298606
ANKRD20A2__chr9	0.0690271588870061	0.0361623648896249	0.0569789347867775	0.0837778171800242	0.038352880218863	0.0845225862059303
ANKRD20A3__chr9	0	0.0053408938008217	0	0	0.0113288310003947	0.00624165701101848
ANKRD20A4__chr9	1.08533090464622	0.848371947089244	0.780097941659321	1.00362599108754	1.49322139592773	1.32896929888257
ANKRD20A5P__chr18	1.19308706978227	1.16446117443669	1.2334613349184	1.50755065381642	1.38029162362746	1.5409650282086
ANKRD20A8P__chr2	2.27313123907083	3.62436176315263	4.63071403583703	3.01211567601286	4.74081675877005	4.41715172798472
ANKRD20A9P__chr13	13.5776217580181	11.5788767828122	14.9051993199952	19.3667918669339	17.4637800333868	18.8527552037227
ANKRD22__chr10	1.87621839777994	1.99781427990752	2.30241992975743	3.25836692619145	3.15282019945077	2.74567033889635
ANKRD23__chr2	1.66737486672389	1.15648387383991	1.77235683130112	1.90017099817809	2.24430219723025	1.52406521275491
ANKRD24__chr19	6.38837999939001	6.29982700596924	6.57969960213117	6.5677007173688	4.99437307804614	6.07391247884736
ANKRD26P1__chr16	1.96218130792531	1.76518279821978	2.35592119416755	2.72628117122965	2.01526895637322	2.18423432464087
ANKRD26P3__chr13	2.50080220071256	2.2799758223258	2.26728759469368	2.9695103568699	2.65267435025374	3.00253686170794
ANKRD26__chr10	7.68965893456765	7.87921296212302	9.14155210010789	9.85680306585224	9.39857229577061	9.17526603879387
ANKRD27__chr19	12.0961779424311	8.59160343093415	8.63210339868755	13.0937637730591	11.9482314230427	10.0406118882817
ANKRD28__chr3	19.1509312916946	15.7995493003118	15.9172435301087	19.441652429759	19.745942892904	18.2177186072328
ANKRD29__chr18	1.33262024877126	2.23405166186277	1.60917268502889	2.32904533542785	2.60631592145216	2.15393760090881
ANKRD2__chr10	2.29219810324608	1.83402634973778	1.65129636212201	2.42795000035698	1.43568490589145	1.53095876179166
ANKRD30A__chr10	1.04129823969288	0.93312907104854	1.07281764704402	1.08643913423865	0.974427421944326	1.40926805183614
ANKRD30BL__chr2	120.828028793653	262.283106496902	406.00981893112	303.862579254746	815.619541899382	269.538798473085
ANKRD30BP2__chr21	2.18199276639772	2.63938874654753	2.57724194127108	3.15782936554365	3.15410508808655	2.99764403620782
ANKRD30BP3__chr10	1.70299190671645	1.39854253382137	2.21445729997127	2.23449760496797	1.6878458534442	1.46533521426151
ANKRD30B__chr18	4.8777337907733	3.45284135476101	3.05947717702423	4.59215750360041	3.74918568215575	3.42669786900342
ANKRD31__chr5	1.49583709672917	1.56729634478814	1.40167078325643	1.64084358582485	1.9188209843338	1.91767677273095
ANKRD32__chr5	10.3792973723312	6.90089031290287	6.5127699504663	9.81073055554898	6.24311665371749	6.06313975979254
ANKRD33B__chr5	11.5021669258275	11.8058366756353	13.8633368855457	17.179234954866	13.3465271053927	11.0040359625348
ANKRD33__chr12	1.0100430273861	0.416904044720982	0.895104835556698	1.43638781320023	1.05437623873316	1.27425876819816
ANKRD34A__chr1	0.588954762046836	0.881557650724678	1.47632888253876	1.14369694891447	1.4211354299682	0.886002867489681
ANKRD34B__chr5	2.31652692483106	1.86084737805761	2.75355763937604	2.64910844652598	2.41976498056996	2.81763763993366
ANKRD34C__chr15	2.29888044868663	2.31470459126069	2.70825008471873	3.97424301262511	3.28983740251121	3.03464279444464
ANKRD35__chr1	1.189200792682	0.792916337168245	1.01987930483444	1.51622054442718	1.42160055541479	1.52234513535576
ANKRD36BP1__chr1	8.84276688835386	8.19746695488777	11.8773880241232	13.4055370089942	15.4154543179422	9.58000271109971
ANKRD36BP2__chr2	3.16950033821381	3.72234311885615	3.84433783871237	4.11452825539093	3.98652613970413	5.03250477926861
ANKRD36B__chr2	3.9959513202857	3.93309796679138	4.76923808354167	5.66633512613254	5.20296572324991	4.57171875688146
ANKRD36__chr2	2.80067034098323	3.24599976734426	3.44738978860411	3.55436809548546	4.26331196884335	3.55856209038144
ANKRD37__chr4	0.777603074235092	1.42581388211777	2.44524842912737	2.51672488499907	1.5841904282948	1.74562994067264
ANKRD39__chr2	6.81329434196063	6.502650704698	7.4457408029163	7.09572724297478	6.67165784534494	4.7908938635816
ANKRD40__chr17	18.353360724401	17.9929337987258	16.9978743881106	18.1647060533548	16.2803566039733	16.8148714603682
ANKRD42__chr11	3.47767253583114	5.00713777553754	5.93662015101924	3.67527941992865	4.70578805630954	4.60597157804972
ANKRD44__chr2	2.11373693465363	1.88004656729629	2.13585484893892	2.84287525559442	2.22359660752003	2.24313704637994
ANKRD45__chr1	3.18215976027099	3.19128479875038	4.24566192043537	4.26677470697358	4.26863115523705	3.97999713966957
ANKRD46__chr8	11.6266321233485	11.0239584902063	10.7703381947556	10.6640357760755	11.2408508664276	11.3584537613175
ANKRD49__chr11	14.2232486841025	11.0600925149032	11.2818802817934	11.5600507820397	10.2770844179759	10.1138495140444
ANKRD50__chr4	7.6111147529362	9.40885819600442	12.8212609309046	10.4373530368296	13.727564238219	11.0634178914871
ANKRD52__chr12	5.40227736882874	6.93044810451241	10.4836365847295	10.3070447677522	12.2011138073601	7.67030790051033
ANKRD53__chr2	1.05846511550501	0.989135038511277	0.890584309748118	1.62028215298336	1.2397879573147	1.26104360632769
ANKRD54__chr22	8.40370441511092	8.04870921400508	7.8733923998662	6.0285833342197	6.06523405746876	6.18826077579133
ANKRD55__chr5	0.872017460238954	1.11671455780971	1.09685745618659	1.25435491879731	1.77653839032901	1.57199560758279
ANKRD61__chr7	1.62146054785277	1.11771124299454	1.65041408262578	2.90014597985604	1.94408221659192	1.82870483234114
ANKRD62P1-PARP4P3__chr22	1.65196671200622	1.40119229231667	1.92948594533664	2.60965824573311	1.70460826451737	2.93788380360193
ANKRD63__chr15	0.159564966500601	0.390104672292711	0.551944296863125	0.344289724215344	0.65015507524861	0.651281990738877
ANKRD65__chr1	1.55166515086438	1.24837555551802	1.30697192335531	2.1971203074471	1.53952932208232	1.28927735434428
ANKRD66__chr6	1.1459028353841	1.14061274642916	1.29722501409638	2.13252147447131	1.40071074592168	1.0523539511374
ANKRD6__chr6	2.85174465243272	3.40565282673105	4.16558934477851	3.06003180047604	2.97588199065583	3.06637521189808
ANKRD7__chr7	2.89962143425824	2.10332933908973	2.48294003339599	2.52664233093519	2.57774094350769	2.34881698595505
ANKRD9__chr14	2.53842083313185	2.65968647388208	2.81728622693325	1.63104616588398	1.49336233235018	1.32557860888055
ANKS1A__chr6	6.24223154910085	6.23041526496543	7.23943126690307	8.06269827569524	8.38970307611791	7.14095201591566
ANKS1B__chr12	5.18332944758422	6.65966910975617	7.61871767963501	5.95887081975487	6.88063384788353	6.93085206888629
ANKS3__chr16	3.4816778508961	3.28320435643303	3.63231736528705	2.61827062568882	2.91311489791636	3.0093568390654
ANKS4B__chr16	7.49084722148719	6.92790329399214	7.87602494588454	10.7338359617646	10.2075241112622	10.6840705336314
ANKS6__chr9	1.58023232951056	1.49549202491883	1.64303999010358	1.97978609356112	1.9826007879684	2.10141654113189
ANKUB1__chr3	1.6445254205107	1.59449917572624	2.08398492079018	1.98601978873716	2.42752536365516	2.07380376042614
ANKZF1__chr2	7.23008063977828	7.96026273799897	7.42699243972139	7.57723110887214	6.81007398321517	7.78511684199402
ANLN__chr7	53.6381484776584	31.4781618886248	19.7686782537726	48.9253365042035	28.3073776692724	20.2507671343153
ANO10__chr3	13.7903892480064	15.5384310533423	14.7308313316217	14.9004943265361	17.1162164580094	16.6003331848665
ANO1__chr11	2.53132994475784	3.16519330317963	3.77349672345198	2.95632451966543	4.06015210257295	3.78673957472462
ANO2__chr12	0.601484183991223	0.442856126585794	0.843473518048912	0.920742756985198	0.81291096771667	0.776318388960881
ANO3__chr11	1.57144153044943	1.51821287953346	1.80013628800839	2.95582226085533	2.25651675957492	2.08663628654505
ANO4__chr12	1.20315652901603	1.06077723697328	1.17655837575839	1.97076186964645	1.5163491410187	1.58104317751783
ANO5__chr11	2.04858209273553	1.96519158400182	1.70067888089263	2.76997903510559	2.71152510209925	2.39696720697493
ANO6__chr12	15.1185878646198	12.6069230430992	12.9906889580538	13.1591025389408	11.0809038911937	11.2652906658964
ANO7__chr2	0.979435662919854	0.555872059627976	0.744316565767577	1.05665310396339	1.1035048806813	0.866162822827506
ANO8__chr19	2.49518281428566	2.67553804018502	3.27619310214774	2.88080504971746	3.9726501960035	2.80516680557862
ANO9__chr11	12.3038647921025	9.45974023436016	7.78435724685633	12.9794137163474	11.3860146235395	12.6491637654726
ANP32A-IT1__chr15	5.13550915137543	5.22543968976537	6.2614229313857	7.47052054243496	7.35495357520731	6.99209360148766
ANP32AP1__chr15	0.41168768984368	0.258812920028723	0.233026550231793	0.532973537892224	0.365987160085821	0.705746438678881
ANP32A__chr15	39.3183218815672	35.2414309719606	32.1248096697496	36.2332566212234	34.860720977746	34.4363574943077
ANP32B__chr9	8.32294011341645	6.6778942582067	8.45294358769553	13.0439772902043	13.9148408464792	11.0635274168005
ANP32C__chr4	0.948047940719342	0.36121387705614	0.243918726092486	0.139471474682137	0.383094208645074	0.316600537141052
ANP32D__chr12	0.306536224478065	0.321180097231278	1.44589941747519	0.496054715997927	0.17031770233213	1.50139364716428
ANP32E__chr1	27.2027872422809	18.6554135835512	16.0229692874256	24.0567731477849	20.2031901170206	14.7925325573022
ANPEP__chr15	0.696157042624252	0.468908943369936	1.07893006654584	0.911978555780444	1.0683016654589	1.44101684597588
ANTXR1__chr2	1.83147133139614	1.99036785580164	2.30637454469698	3.00514849858299	2.93448125801697	2.24260560607776
ANTXR2__chr4	6.09070073142154	6.06180270514165	5.90037368746483	7.03678987975326	7.45498423532743	6.76504423977869
ANXA10__chr4	0.500458729751029	0.611761131052585	0.629496442755477	1.41727490310991	0.556129906723965	0.663870169038285
ANXA11__chr10	25.6281356849809	22.6516735774295	24.177048908972	24.4464504141432	20.6762094553035	21.9695647578549
ANXA13__chr8	1.78182536216081	0.993056842685494	0.894115371865499	1.41105159245392	1.47449499931772	1.76402060444863
ANXA1__chr9	333.195758074634	426.864499211093	417.060368497136	237.380449908997	206.87087266834	245.840317090027
ANXA2P1__chr4	1.1318348318247	0.758979158338199	1.66568903874765	1.31875260436056	1.35835971078728	1.66309508349392
ANXA2P2__chr9	1.76369392924336	1.31301657598096	1.75140219294478	0.826190291671604	1.134671862829	1.42079824066605
ANXA2P3__chr10	0.675582241586557	0.377523311919518	0.467375481577657	0.87461312620804	0.350342631222049	0.33089560210449
ANXA2R__chr5	3.93803482701615	2.86818643261507	4.0321992200198	5.67330770494709	4.90977408048832	5.23369590916097
ANXA2__chr15	23.5463275725996	24.7409757821509	24.8837152950311	17.5698942128855	15.247862432541	18.6368601540345
ANXA3__chr4	380.828125827841	363.723660171859	314.216372145294	272.761053688172	260.763607617799	305.335692032916
ANXA4__chr2	23.4072056720764	35.0574410306192	50.4500138370816	29.9741349876501	47.5979888221915	37.339764510334
ANXA5__chr4	55.5629233887685	53.5504054297477	50.8500939303576	45.0186579711903	35.401992484505	44.5098717928834
ANXA6__chr5	8.40477059279466	8.56279223576463	7.1067659051224	7.61535558673393	7.18771059638311	7.37478395267475
ANXA7__chr10	54.5103085620046	57.3443315393667	49.0946737779676	47.5020475222632	42.0390623407821	46.692631667869
ANXA8L2__chr10	0.0596251254864242	0.0937103125434719	0.168747300951784	0.19297767981497	0.099386763095329	0.109514933474563
ANXA9__chr1	1.88699897271875	2.77494012188939	3.90384976018533	3.10722412692281	3.38448517953139	3.93207072624112
AOAH-IT1__chr7	0.52818958818486	1.66026690886481	0.597939654935052	1.36759529341095	1.05650199727899	0.776111038963829
AOAH__chr7	1.5335725615852	1.48323185654305	1.75834600350036	1.94719267832688	1.88769337086529	1.18447966241242
AOC2__chr17	1.52745542054928	1.50487737202164	1.57001165297297	2.32424587894795	2.20404762864347	2.17741455967072
AOC3__chr17	1.57064626908046	1.61403162785845	1.65268205444446	2.46839239853175	1.99710082186071	2.14514086123137
AOC4__chr17	0.645440545947787	0.584055321459867	0.553541049891659	0.6171982616358	0.749841340402448	0.610710325742029
AOX1__chr2	8.90420476777724	6.5448202784236	6.94418806987375	9.71190860538212	7.24069645800224	7.22870571556648
AOX2P__chr2	1.47107255336332	1.37196976443494	1.73853655249979	2.35441485156827	1.95806533820889	1.9200706681273
AP1AR__chr4	7.25665158138992	6.05206547505593	5.37039152725766	8.80735118361158	7.36872126409254	6.66423515842279
AP1B1P1__chr22	1.09832925196563	1.45767838352318	1.31244516317874	2.01436418668472	2.52238262647596	1.52420362886759
AP1B1__chr22	11.8334584471835	13.4459092787817	14.4974390604772	12.4929390573527	11.7173389805339	11.031454977055
AP1G1__chr16	20.6661708766681	22.8223884282604	27.957681374635	26.7946784494835	25.9070524687831	21.4564434846484
AP1G2__chr14	4.99713279952285	6.92980970656616	7.17032397802034	5.67424631054978	6.57962320458635	6.17032378803541
AP1M1__chr19	8.42853481951428	10.6080281697851	12.7507397964187	8.31479734130385	10.2099227956679	10.8164826328803
AP1M2__chr19	36.7914756867743	40.0679002977044	32.8849852197973	30.7185329660089	28.3811313619586	33.7245118961662
AP1S1__chr7	37.1066572993574	50.1905572449454	48.7169267246623	31.8391309783969	32.4058861469538	40.0573439465202
AP1S2__chrX	13.4984900254853	10.402727616041	7.00626507881072	12.2714589240027	9.7587302258301	10.0512196223838
AP1S3__chr2	9.52117425266477	8.92591311642857	9.85593170180942	12.1639870868895	10.5296889851095	9.98504524099409
AP2A1__chr19	9.41295915543522	11.2560723999018	14.0613410536643	10.620893337418	14.5673122395187	11.4414143967146
AP2A2__chr11	10.1325686608337	13.0288718108574	15.9150624872324	12.0399838742703	15.5959388465366	13.4901968363033
AP2B1__chr17	37.6444234676385	38.7815390299288	49.9106483275779	67.7608598342209	65.0681043399373	45.0259779520976
AP2M1__chr3	72.0069609073	76.0674419163175	72.2526753528897	57.6071492855646	54.6956279902796	59.8496119227189
AP2S1__chr19	56.7002965654963	54.3513879510747	48.1024079947752	41.6971400744112	41.8540053804737	39.2096499863558
AP3B1__chr5	17.9586533347281	19.8019822410003	20.2654012981717	20.2924836470791	20.1388565212435	16.7987292202024
AP3B2__chr15	2.13642849456322	1.41828000319859	1.50775027435781	2.74472086761222	3.17148817194444	2.55611161800791
AP3D1__chr19	16.2164169414039	18.7077622259257	19.4048340846847	16.4885545752754	19.2961119503031	15.6393696153466
AP3M1__chr10	17.8276179634842	17.1892988328482	19.1304333757522	20.3556802022877	18.8985985240041	19.1115315693924
AP3M2__chr8	8.0192958345284	6.53134564843861	6.69172466001228	8.08070436411079	6.85348252147937	7.53165147377072
AP3S1__chr5	53.2826236245467	59.0772966490274	60.1947466676239	46.1539650218009	53.3097038688791	52.7587698703195
AP3S2__chr15	0.351429112138838	0.51550465605941	0.454670945534772	0.584951650251021	0.334733306068591	0.4672034769208
AP4B1-AS1__chr1	4.75862674871181	3.99609728219928	4.8522854574143	5.66226918491021	4.665862759691	5.7840132633532
AP4B1__chr1	3.51163518168826	3.92030595148511	3.33252248769024	3.45023010470973	3.39125890160594	2.94340978019947
AP4E1__chr15	6.89598363529454	7.31913401493741	8.29433622768058	7.98966740281124	7.92151313791075	7.88546156301336
AP4M1__chr7	8.75711969806733	12.62896175733	11.2487596051085	8.83744000542987	10.1980776965178	9.97115148943863
AP4S1__chr14	7.26364520172514	6.7549504627466	7.13335493599449	8.31829633699508	8.21045354462069	8.67067870342157
AP5B1__chr11	5.66323002928029	4.85139201891847	5.9255575081149	7.26896488830705	5.84223023506709	5.07101564703606
AP5M1__chr14	28.2176819092012	24.6962963774061	23.9746245918142	23.7678630303145	21.1586400641011	21.7541197953329
AP5S1__chr20	7.31533162093705	7.50241038634458	6.98885758677017	6.37049993018326	6.40682617198631	6.79403570736344
AP5Z1__chr7	3.59413169486253	4.88291215740124	5.5058836434193	4.46444764135165	4.48249980348428	4.0644890248626
APAF1__chr12	5.9768405869018	6.16520726124761	6.19511210233624	7.24382145437621	8.38410008369918	5.65664305040304
APBA1__chr9	9.44486571658472	8.47543984181574	8.85788185500876	13.493109361457	16.8092238342281	12.9881247084442
APBA2__chr15	6.64972029115296	9.65655980912791	11.2571843663697	6.09518231015694	8.94510811829312	9.46893731021769
APBA3__chr19	5.75091070289242	6.29018411723719	5.84872647261506	5.67466926726536	5.42425368450846	5.32435788832724
APBB1IP__chr10	1.26191901611587	0.985642617389425	0.930729598631937	1.37378350740829	1.30031015049722	1.54519844861577
APBB1__chr11	47.8648051776888	51.6036672393589	42.699338395848	44.5356316961343	45.0603048761016	47.5213319529561
APBB2__chr4	98.0775100754923	82.9746876212096	58.0505376203844	90.9492456421731	76.8612087264584	104.307705333964
APBB3__chr5	3.14051306110431	3.87813866712163	5.13181019977439	4.90065483943021	4.30001181565348	4.49786747742355
APC2__chr19	0.724231783162149	0.70865927316016	0.830033878658613	0.862045115106962	0.85800516324369	0.776874476932513
APCDD1L-AS1__chr20	0.578672758524925	1.18231846063525	1.11911102321653	1.45148487631633	1.18963230126327	1.3462924727247
APCDD1L__chr20	0.644404858293827	0.736570274330781	0.902666282674739	0.979612546499757	1.23688038705833	1.02817277562345
APCDD1__chr18	1.16148211429135	0.993443697707965	1.36405711698468	1.11240318373279	1.21166415270329	1.30611596740309
APCS__chr1	1.56520747418382	1.02498793087474	1.59963277461725	1.58306850684226	2.10168028611984	3.19428337579968
APC__chr5	11.531440355162	14.1253628724156	17.5466599968408	13.1388485692769	14.7462625221066	13.0655260538401
APEH__chr3	43.4905987016281	48.6412815705636	46.9128827399979	36.2343881048478	35.097148364284	38.2449652696881
APEX1__chr14	19.9179683472637	17.6367660131426	23.1377316538668	29.1355731571863	25.5621946658722	22.2850471367688
APEX2__chrX	5.41574078272895	4.21791558912747	4.61731221402489	4.35859975472619	3.92630537589451	2.94338541573717
APH1A__chr1	48.5011949173242	39.7902841144276	33.6277893261361	36.3183228975542	29.7606196416617	32.662250484844
APH1B__chr15	23.7796260912475	31.8998994475253	27.8056891596185	18.8304094984157	23.0271642750591	26.1012851817852
API5__chr11	16.2048840396123	16.6805656166999	18.0193663710362	17.2605108969172	15.070746826205	15.0951073960653
APIP__chr11	18.855491461729	19.8066561067673	19.7390988063935	17.8252262432883	14.859512676354	18.9653315703161
APITD1-CORT__chr1	0	0	0	0	0.0313327747107764	0
APITD1__chr1	2.74836128574845	2.34390622427973	2.56259852115022	2.53407363190853	2.87652644637305	2.38703059042657
APLF__chr2	8.00997662708451	7.93004396584508	9.04393412263517	11.0484972447214	10.9510442837936	9.46055021323102
APLNR__chr11	1.2084738001122	1.49642421623348	2.02839885006598	2.64136021590436	1.90099508202689	1.78723738866883
APLN__chrX	1.86671726536433	2.56834595880171	2.79273209767001	2.25799433631656	2.24199742093788	2.14723252428542
APLP1__chr19	0.912588285642136	1.03371300041198	1.32627717543762	1.47680334886371	1.28818727515817	1.4496634242178
APLP2__chr11	33.1771010975581	33.0295013827597	34.5329157782087	30.6865062096698	29.8043664911774	31.5970651255641
APMAP__chr20	65.2677478999457	72.045160644408	66.6174490534995	52.500940752612	57.0037310818871	61.6434023413782
APOA1BP__chr1	81.2019082525106	86.6084788632881	76.2476518988698	59.9363502503582	59.6365847905061	61.4828691736386
APOA1__chr11	2068.27271315954	2398.24946896643	2051.06176259045	1765.51847001541	1724.77410191081	1947.42712196385
APOA2__chr1	1.78587875854202	1.33656707128739	2.76782129579999	2.68358321725922	2.12629332785709	3.12396896186698
APOA4__chr11	1.24772605383929	0.610088510051758	1.13784278833847	1.8172284691667	1.24787112187156	1.78245597465377
APOA5__chr11	1.25717852394413	0.954996502950337	1.09704630905439	1.98357829746795	1.29225037683711	0.962121122682433
APOBEC1__chr12	0.339171909469877	0.497524799445776	0.703928958318189	1.3172824230848	2.03526806164782	1.0798066629062
APOBEC2__chr6	2.26737561031927	1.44099402817051	1.71820900233017	2.8872384447332	2.1065501033101	2.73084886037364
APOBEC3A__chr22	5.58503077593731	3.69589851016862	5.94225744034835	6.863459609168	7.65289507483802	8.3813564787481
APOBEC3B__chr22	0.787159645005122	0.247429169341819	0.185647499591737	0.891679208123052	0.524834109903147	0.385545457906999
APOBEC3C__chr22	0.437358063316413	0.458251567298535	1.1346348169118	0.973167540324774	0.91126856908161	0.669421920400068
APOBEC3D__chr22	6.73927827704106	5.23242046051163	7.18099321050288	9.14054925986538	8.48568934866314	10.1222195105657
APOBEC3F__chr22	2.8739215822618	2.82143234649556	3.64530783877849	4.76799248157245	4.34761369628442	4.48015834518354
APOBEC3G__chr22	0.891900594511504	0.588394266073261	0.966052341523733	1.06912987107045	1.17465585799532	1.25391229747902
APOBEC3H__chr22	4.66020432478924	4.66088506634842	4.54621481767852	7.96990259763249	5.9436282945269	5.90087557562055
APOBEC4__chr1	3.02048445939843	2.36211786976334	3.6547448261354	3.82533129552646	3.35648404315398	4.07374542466194
APOBR__chr16	1.89146416911215	2.16656958897595	2.47996889549459	3.47591132529738	2.61843276880947	2.6693639949188
APOB__chr2	1.05784242950448	0.878592128168176	1.16021421667115	1.4752632196908	1.38577223105994	1.46380575320612
APOC1P1__chr19	1.2272838329289	1.62431208408685	2.31558796306058	1.88153237819596	2.22515919596764	1.02822354206673
APOC1__chr19	52.3418843517384	43.1883624293091	56.2911964181438	74.1148417074322	56.8557117847516	76.7498710015327
APOC3__chr11	1.01978950657367	0.474891987340102	0.213788479976778	1.65028258869701	1.3850603465259	0.6937305376213
APOC4-APOC2__chr19	0.298434313367882	0.173717300546073	0.344100422676521	0.268302073911685	0.479024338820774	0.324824674618104
APOD__chr3	4.66407694151889	4.9430607387101	6.67585137210307	5.986091116886	9.05519949738329	10.1749182905566
APOE__chr19	5.39609903605074	9.207750532407	9.06605801131255	4.90671014054875	7.93804203360972	9.69090000003484
APOF__chr12	1.07949332747893	0.980254572330352	1.12020864981327	1.0481392668602	1.11960471858306	1.23369986560306
APOH__chr17	0.805259759257514	1.37105912473997	1.61428869620183	1.62889761994356	2.01338345883441	0.986026927914343
APOL1__chr22	15.1770958494928	13.0297616918236	13.9804264863953	19.6740839075613	19.6247919155029	13.6218509483172
APOL2__chr22	221.498721976832	156.696637249526	107.892972833385	184.29702341891	154.074096606789	168.727770904829
APOL3__chr22	1.88249085285744	1.84817434025545	2.7127961348381	3.62204531789619	2.88253894507301	3.26703989118026
APOL4__chr22	8.64421400515154	8.46080946576602	9.12797443417953	10.6209505277235	11.3055905046446	11.1073944658489
APOL5__chr22	1.7722555502591	0.618973294178725	1.2738353813873	2.52654220641246	1.35982503949363	1.39506228362985
APOL6__chr22	22.1083433700978	19.964848725902	25.6900628081265	35.4566137675655	30.6145985975477	30.5167289057535
APOLD1__chr12	2.43238525846456	2.37691898800198	3.11503276738327	4.0993867204315	3.19313942508182	3.45681271372787
APOM__chr6	3.11868015950721	2.85051714429308	3.06729349707141	4.4025532237177	2.80197694371048	2.60001429846988
APOOL__chrX	4.99858529606742	5.1093970640692	6.07172818229293	7.43519071809956	7.68460007409352	5.99412750537598
APOO__chrX	7.16481286018634	7.0589063373036	7.0113416128764	7.26820416041251	5.58516345837471	6.21980024195968
APOPT1__chr14	22.7687196930062	20.2059838508553	22.3127933170603	18.8992846353952	16.6859154150901	20.789761508244
APPBP2__chr17	55.4302251287952	45.8704003221425	38.4925152095946	46.6126106979333	50.4643126513907	54.8252214631347
APPL1__chr3	24.8712162494928	20.8286243603933	20.4711257331793	22.7791636967614	21.8679584731104	22.0751398968153
APPL2__chr12	6.95884257437861	7.32684817622549	9.76718164379266	7.08631803916369	8.37421499433189	7.27401141120911
APP__chr21	88.0968395898562	118.407520262023	132.373614612239	105.787817343104	121.642000467877	109.996573004789
APRT__chr16	76.7337181432382	66.4237622021499	67.4405238393742	63.785183438497	54.958921631853	52.943771761434
APTX__chr9	15.8177832899436	17.3486405853104	17.4974441917095	14.2023481036488	13.6366278759901	15.4011669820042
AQP10__chr1	0.711071926397782	0.425737891822429	0.830527200176901	1.36987842411781	1.27932573515809	1.16092736379231
AQP11__chr11	2.06023337699416	2.1882256253387	2.55594242109529	3.47100252576286	3.63797348228165	2.66095213359027
AQP12A__chr2	0	0	0.0527593813177987	0	0.186441528931587	0.0684803857909261
AQP12B__chr2	0.108947968771524	0.17122895962509	0.05138962119406	0.176305928604456	0	0
AQP1__chr7	2.029524449101	2.08635680529972	2.72741763308323	2.23084141001963	2.7020919552812	2.25067317026137
AQP2__chr12	1.64373913056544	1.66129887012779	2.1407468975155	2.68353386763497	2.48933389557297	2.77863708331874
AQP3__chr9	16.2735296540041	35.120881074386	50.7047730403316	12.6427882425503	14.013145297953	18.5373522103497
AQP4-AS1__chr18	7.17492736590314	5.31285410836739	5.26186896342846	8.86201750130296	9.57895144199619	7.48171041561131
AQP4__chr18	359.713009860911	157.126998946047	87.0816321053172	285.425675384533	274.879888474739	329.01638713454
AQP5__chr12	174.491430142925	13.6292572315253	13.934707409487	323.072517011841	23.4752548766639	569.533958355558
AQP6__chr12	4.34951606703921	3.98164235660942	6.04688409505425	5.22341136896463	4.47721538651263	6.19487276247426
AQP7P1__chr9	4.16606219907013	3.48405759367811	4.84962112093052	5.44289182101243	4.94803950484432	5.40547688444154
AQP7P3__chr9	4.4522517482119	3.10996338050774	4.30785792673659	5.17274317357688	4.44008344072222	7.82809183014924
AQP7__chr9	0.962775958210378	1.61403162785845	3.31515909951333	2.18122793632633	1.39083807236728	2.00413483479267
AQP8__chr16	0.879833615387384	0.533711371616815	0.961071956790586	1.34886111130943	0.874790086027049	1.07734135089043
AQP9__chr15	1.68853155168393	1.76919621448111	1.74463265027631	2.47224362257837	1.96571498139256	2.36294659236559
AQPEP__chr5	1.15375452902022	1.63472434103612	1.59553645479761	1.95193950087355	1.96685568982773	1.92648118268979
AQR__chr15	19.3427054445288	17.7988402738971	17.5966100445872	17.5565547109554	17.0395285958021	15.8772745097116
ARAF__chrX	10.5443100491568	10.0952674567897	11.407433798443	10.3319758891714	11.2227722496332	10.5422777693274
ARAP1__chr11	5.11880967742912	7.5962032341388	9.67816159540072	7.22644862537318	10.1150490411787	8.01189178132037
ARAP2__chr4	7.49587807290794	6.92287521138988	7.29656179328453	8.40197286953973	6.693036588036	6.61945577410772
ARAP3__chr5	1.18362348962536	1.24016764455941	1.63696567288735	2.36171697128418	2.18363698927692	2.27952386741557
ARCN1__chr11	42.1018936537951	39.9473830399082	43.6399386419182	40.2185142088118	39.0913613542275	36.7813001004791
ARC__chr8	12.5571302271663	9.11700887996356	7.39167692715375	11.9788556909814	10.6774366543032	9.03876116133815
ARF1__chr1	68.5499976895365	64.3617081186068	67.507495561161	70.4547368398607	67.4320548825909	61.5930735241566
ARF3__chr12	21.9201959777389	23.4893549793996	26.3350045651802	23.3240249814706	23.7286411314338	23.4542421261119
ARF4__chr3	99.8093183050847	90.9575229136988	89.5224566536438	79.0103507657213	71.0240426303659	72.9277671801613
ARF5__chr7	60.6265787056876	61.9607994562048	59.69412801936	53.522368252475	48.7179723173587	51.6543448654837
ARF6__chr14	14.8220103873484	13.6697134379207	13.9099486334549	14.3165469233601	12.1300691126313	11.8159508596371
ARFGAP1__chr20	21.42775684527	22.5675332982017	23.0898373126104	18.4737462585348	15.066860298779	15.2451392425973
ARFGAP2__chr11	35.3508007197009	41.9921832949696	38.8664712111042	25.6376850396117	30.2024639432804	33.20672063485
ARFGAP3__chr22	22.5107765353023	39.3624866688027	44.0238055525365	19.907656022583	22.1906211011495	23.3536143026645
ARFGEF1__chr8	13.025574073387	15.9648925492075	19.7003994681024	14.8838950324747	18.0024216981284	15.6521424509974
ARFGEF2__chr20	24.378002559425	24.7247763238453	23.0357855517962	25.1638743847434	25.0934120295887	24.1242397125141
ARFIP1__chr4	22.1673960603399	22.156607452901	22.227379234759	18.11103931642	18.5022511766136	18.94522358036
ARFIP2__chr11	24.3926558545652	22.232929698949	19.9880024972996	21.9979157833761	19.035676878841	18.2883497961959
ARFRP1__chr20	13.2720927393565	13.4069338573566	11.2792554147928	12.0054674079297	11.244143553442	11.3899069700285
ARG1__chr6	1.49691176906858	1.22930400911692	1.60298716003865	1.76768966116415	2.11300399455798	2.37787211937854
ARG2__chr14	4.95839304353176	6.06114341940505	6.0058647030901	6.43897985227691	5.74805110793238	4.98460047559868
ARGFXP2__chr17	1.26239503234224	1.05816181411467	1.42910058606884	1.22572856172932	1.73950204365271	1.29845631083077
ARGFX__chr3	13.7056759602089	12.7508498600817	15.8393860781849	19.6351078102505	17.1774305009274	17.0615842127717
ARGLU1__chr13	50.6541941062946	43.5199946791394	47.9823575406344	41.6310033932687	38.7588744118579	39.736885194948
ARHGAP10__chr4	26.0661819087963	21.3273389994872	18.2702704567359	24.6247103172144	25.5838872741545	25.1662637642574
ARHGAP11A__chr15	13.7304200786107	8.49119200896179	7.06084153096024	14.5010579329845	11.3458348184206	9.24064612662464
ARHGAP11B__chr15	0.0594213286707968	0.373560054494582	0.0560568426501612	0.0961590440679575	0.132062749659874	0.291041639611436
ARHGAP12__chr10	14.7339851187492	14.865624958827	15.1653830452835	13.6989018502526	13.1406172321077	16.3987340853298
ARHGAP15__chr2	2.02481612688937	1.15066891010326	1.55403605749618	2.11040085886766	1.41105286495017	1.4708026457521
ARHGAP17__chr16	3.35722013375269	3.22598688569821	4.08609191296955	5.4609980155415	6.08893089340894	4.1108591566386
ARHGAP18__chr6	9.61022467563666	7.07574195422863	6.50144517238431	9.13494499912972	7.13875453141502	7.42098204586928
ARHGAP19-SLIT1__chr10	0.189065066469899	0.198097097774444	0.326993410466813	0.203970711808573	0.245112840383733	0.231506969675383
ARHGAP19__chr10	23.4313915956451	19.7731895463799	15.5597233404684	21.7304958848332	24.4256897757438	23.4152338696925
ARHGAP1__chr11	8.4612948565565	8.31256618516459	11.0854796738002	11.8422128442454	11.9828523727232	12.0192876944823
ARHGAP20__chr11	28.6964551960642	29.1138542253209	31.3640924155623	29.6959010538474	27.2545913815268	25.1420759745878
ARHGAP21__chr10	26.6889580096367	24.8706274901914	27.2127798470094	25.7358124448917	23.9706834361089	23.6063780826724
ARHGAP22__chr10	3.49391629486604	4.42091509747359	3.78491437050859	3.7134704317436	4.0964515398146	3.97006289128359
ARHGAP23__chr17	11.0202615784577	9.5900152404662	12.854996750145	16.090116092866	16.6360759692956	11.11945933733
ARHGAP24__chr4	1.00450639489572	1.54515040454099	1.75412434071569	2.42103276388872	1.59124712480938	2.19829976052136
ARHGAP25__chr2	2.11596885637306	1.82580842531854	2.21422890337141	2.7911413001701	2.25255364469536	2.61274084420319
ARHGAP26-AS1__chr5	1.23799472144244	0.972852227371445	1.22629333097565	1.60271594914488	2.06356443008715	1.59169873301229
ARHGAP26__chr5	5.12880015302256	4.0936642865002	5.45903600233732	7.0069644115186	5.93804476493612	6.07462726701786
ARHGAP27__chr17	2.33843174889576	2.39962507271744	2.62676501343893	2.88690480320663	2.50479712825574	2.40582122379279
ARHGAP28__chr18	3.5753903428623	2.39020977910689	2.48315242424362	4.24181323161782	2.98593210478273	2.3770149196239
ARHGAP29__chr1	14.1466970664829	12.1928257961832	13.6471548727233	18.055848932876	12.332175611127	11.5754329137362
ARHGAP30__chr1	2.01590573859763	1.92541568768419	2.26400410252623	2.55210480717662	2.84972186239238	2.77070066648345
ARHGAP31__chr3	3.00815427308842	3.39612921128119	3.59694955938683	4.34466313457361	5.62423112431105	4.86213278247418
ARHGAP32__chr11	2.42948038529167	2.57599077792271	3.62430592640736	3.94093178064969	4.14002654851212	3.41610437247619
ARHGAP33__chr19	1.27969515422373	1.51383902680753	1.54474505155541	1.93727203028634	2.04897357048047	2.22407939523963
ARHGAP35__chr19	12.1640149891744	12.866975207357	15.2379818337035	19.7841557040057	22.5640507518708	15.6988397069652
ARHGAP36__chrX	0.746112533474684	0.946336065769216	1.07432332968002	1.20740262109466	1.26548416066461	1.49061403804863
ARHGAP39__chr8	2.53727690460873	2.95524933723772	3.77411717032706	3.66672562764022	4.28829980586787	3.45366401822849
ARHGAP40__chr20	1.55690962523638	1.54190087687634	1.97175474014335	2.00177986164884	1.80120074124256	2.11533103364274
ARHGAP42__chr11	3.14684208920588	3.25712663930061	4.03834621222467	5.03055153154179	4.64365366978237	4.13405880051085
ARHGAP44__chr17	1.20926641279078	0.924190660889721	1.10053330924684	1.40436720333432	1.31216708196072	1.35878406821631
ARHGAP4__chrX	0.663138527445994	0.638481436292753	0.507235995939013	0.783094330012044	0.677157097519613	1.20702983379353
ARHGAP5-AS1__chr14	4.22419829153022	4.12761520431663	4.97008187440555	3.99397564627972	4.16667246352775	2.84775844562079
ARHGAP5__chr14	52.6234445869881	52.2385509562708	54.5652441992214	53.6030191872936	52.2580998325309	51.1026845291393
ARHGAP6__chrX	11.8148402484051	20.692261762947	22.7123469662058	10.8223361103894	15.7864798021398	14.7400352659029
ARHGAP8__chr22	0.28008027875211	0.220095221980697	0.363305106795981	0.226621084293644	0.155618245859276	0.471561137598276
ARHGAP9__chr12	1.09744882771556	1.14987623988713	1.28455172362801	1.64440315840996	1.10660997443785	1.49311943367791
ARHGDIA__chr17	9.32697993968477	10.9068629049513	14.2196160275796	12.8474098001452	18.0453625812616	11.0468359560545
ARHGDIB__chr12	3.08718601853645	3.07815115280206	3.14725684168761	4.35123608901946	2.93261438197246	2.92661183923513
ARHGDIG__chr16	1.09114608597176	1.41227767437614	2.24038149190855	1.5580199545188	1.78312573380421	1.49327693572787
ARHGEF10L__chr1	1.70851756599155	1.31088772605306	1.96713289087632	1.80693112390534	1.79392777782504	2.14146932705474
ARHGEF10__chr8	5.56505061339368	4.42422726461911	5.24995272831232	7.70914926961903	6.66536206681921	6.08515245923526
ARHGEF11__chr1	8.07787089670768	8.41776884702366	11.0248683043263	10.5144988792115	11.0547002635922	9.88046468997761
ARHGEF12__chr11	26.1206287384034	25.5404561027169	27.8578086043905	28.1832707882257	26.8957363570728	25.5602380832246
ARHGEF15__chr17	1.07050388034652	0.65803119146563	1.18493882357291	1.43207726713265	1.41164329732609	1.39820144950556
ARHGEF16__chr1	13.8204361392765	13.1701994957679	14.6701083685607	12.9535027996663	10.6091766167324	11.7924209661267
ARHGEF17__chr11	4.31073902351126	6.07919635274512	8.18461387260602	7.20213319185119	10.2278671781515	7.41832966525549
ARHGEF18__chr19	19.9454133627854	26.3795774619293	25.1432763023461	18.2005898977262	17.7496635364464	15.9954945279817
ARHGEF19__chr1	1.1989643459881	1.23530400943321	1.67776565246801	1.87555925953502	1.3989543688108	1.27236331905006
ARHGEF1__chr19	7.64670039185648	8.6575156882032	7.94878683630159	7.68264372093632	8.55772910243853	7.52166696010686
ARHGEF25__chr12	1.31384487036752	1.48415762541437	2.05284545499969	1.59460503847107	2.18999604294269	1.68419237605106
ARHGEF26-AS1__chr3	45.8109669695915	39.0807177686979	46.4379882664394	64.9003331400401	55.6364833494068	59.0440939219707
ARHGEF26__chr3	1.92739590720628	1.60853262507477	1.73369464591114	2.5931420149096	2.04218139289877	2.07191632059294
ARHGEF28__chr5	3.21619529993553	3.83733183995738	3.74438471358046	3.33938942405754	2.79926224271415	3.55118818194999
ARHGEF2__chr1	24.7677574458556	29.3795659733919	31.9344683581447	25.3813513147089	27.5542774033041	26.6317267779076
ARHGEF3-AS1__chr3	1.61431985156254	1.82154998001168	1.75721041450301	3.61715000053182	2.48385775686816	3.19314256030832
ARHGEF33__chr2	1.60569634808198	1.63813001674661	2.23230804509086	2.23373897923789	2.11300399455798	2.27659238096056
ARHGEF35__chr7	5.01327862440015	5.12402892196338	5.35537552012913	6.68111174034687	6.08982088253868	5.80766774229476
ARHGEF37__chr5	1.52180970647505	1.47688195386351	2.44765457764312	2.44249491516937	2.13466250208728	2.06199242824338
ARHGEF38-IT1__chr4	2.40187265364063	2.79623900440389	2.64352268497602	4.96653027607135	2.07593374903942	3.5946195488851
ARHGEF38__chr4	2.28240194725424	2.34966520763177	2.67030741230946	3.54835535587706	3.41126410652965	3.2951348288194
ARHGEF39__chr9	5.96859835811015	3.7353364515881	4.29146933679792	5.0382036578045	4.64278290214649	4.14803779043234
ARHGEF3__chr3	66.8705104783553	88.5849963861404	93.4379679713561	73.4095188507999	91.7053758673291	83.826017655021
ARHGEF40__chr14	20.1899843809981	27.3996737234153	29.1513578870051	19.0754845887222	25.9141708431453	27.5764342600384
ARHGEF4__chr2	0.897749123000104	0.716675401971807	1.06200804286357	1.47584990914231	1.42516428672763	1.18652291858451
ARHGEF5__chr7	0.90668546716872	1.04268261621602	0.928365693578973	0.930451895062802	0.946109729709408	0.717581858304191
ARHGEF6__chrX	1.63302524274489	1.5061956459178	2.15895656168574	2.6426562615448	2.01915482829052	2.09818414313714
ARHGEF7__chr13	2.52955057298454	2.31004151826787	3.01876667225729	3.63490798112406	3.36391003949622	2.93659824283997
ARHGEF9__chrX	4.7298248092285	5.57254555154624	5.59213624330297	5.96616928408606	5.43958665808817	5.55132783877997
ARID1A__chr1	3.5992268732688	4.93437885346568	8.05165179507663	8.15884625015044	10.4665522677559	6.38133738858441
ARID1B__chr6	3.73602529006267	4.00031839677445	5.74140938497173	5.66862443423351	6.60198887345017	5.13014379037594
ARID2__chr12	9.56409634801074	9.45759395183393	12.1067456467585	12.866707787001	13.9183899271556	11.0175395280266
ARID3A__chr19	9.79948138124822	14.1349435305979	18.3059893506615	8.69749855277458	10.7696493060692	10.3606281015562
ARID3B__chr15	4.30943049605357	4.12527495473233	5.7402206873765	6.16286707280154	6.47523859414663	4.99632894730597
ARID3C__chr9	1.07435288306237	0.767507014049864	1.28993723311832	2.60787031873549	2.17066220949777	0.837153480230647
ARID4A__chr14	6.4878740968595	6.81981272709686	8.02204754447027	7.47505501988594	8.51617897047524	7.93143703587052
ARID4B__chr1	15.9132169312128	19.8710674221367	19.8851258702887	16.0277055881994	16.9882888135677	16.4796661731385
ARID5A__chr2	1.56724090007097	1.81496507271837	1.9713365216476	2.00226333061522	2.44432454860752	1.61605045980358
ARID5B__chr10	16.9928961658096	21.4477821050737	30.0864332927418	19.5975989863329	22.0646428066378	18.7693372622946
ARIH1__chr15	13.764349801642	14.288701647575	18.4035945304683	14.9243219711718	18.6730958896095	15.8353185659355
ARIH2OS__chr3	6.81156464042675	5.70159953093086	8.57981703741704	8.68281889850405	9.76818356958888	11.6955419605206
ARIH2__chr3	27.8722459450754	25.0295618268647	24.267141895628	26.0533945940436	20.9911765148438	20.8465175978278
ARL10__chr5	10.2296444277098	13.6559537729393	18.5860196602477	17.2899469722391	23.4649576016667	13.9178069253788
ARL11__chr13	2.31291440720949	1.81331862709828	2.53289908055423	3.55967387375865	3.61266392689977	3.26783595353191
ARL13A__chrX	1.57431929001024	1.64952779561213	2.56193549436597	2.67503762436916	2.49296202203995	2.84339775206412
ARL13B__chr3	4.19637521095834	3.88706567448769	3.61453176716361	4.65023407114848	4.30837396191733	5.00806883313391
ARL14EPL__chr5	1.1320454057469	0.889594176284772	1.51292638271939	2.74791240350479	1.7821305008365	1.15514201148105
ARL14EP__chr11	17.0125876647195	15.2018305829047	15.6610305112189	16.8181842846975	14.9792211023457	13.7337529510443
ARL14__chr3	5.00374608164699	9.24906487135487	8.37208292650723	5.50008844146033	3.46211360473736	5.37557746770292
ARL15__chr5	13.2393869060303	12.0546974791218	15.8311184754221	14.7443352869709	16.0422045544282	15.6131980668629
ARL16__chr17	16.1155349995096	15.4651396817823	15.5345906391047	16.6548733752027	12.3851323245379	12.7251473319218
ARL17A__chr17	0.313263437432361	0.278159900961644	0.310552951673074	0.386649978241839	0.348110954775347	0.273061056640677
ARL1__chr12	25.6558238177434	31.3220503403749	27.8622030254811	22.167290875288	21.8028372373794	23.9320209925264
ARL2-SNX15__chr11	0.0245947617457138	0	0	0.03980067143314	0	0
ARL2BP__chr16	35.5376789588993	41.5341073315103	39.5491938147355	30.3910065202434	31.6890399639693	33.1848275577468
ARL2__chr11	28.786707919234	27.702354010736	25.1753841314381	28.3904452382407	21.3488484810569	25.7180348342938
ARL3__chr10	8.90756346326105	9.62886342526791	9.89744237076	6.90283150158765	8.90511374201344	7.96914015265952
ARL4A__chr7	5.55093235060753	5.01709335794531	5.27009477272981	5.59633865330509	6.14871229427774	6.88388549628308
ARL4C__chr2	10.8065297275964	10.7502800017651	10.4380665529994	10.1193182299183	9.02335454897298	7.97290023165037
ARL4D__chr17	2.95227027286389	3.4548616508098	2.8936210144305	4.65344334241911	3.74935050326105	4.03753795695361
ARL5A__chr2	35.5694014731688	39.1561531136368	39.1781361560469	29.6486044837992	27.4723794945996	31.3749304167198
ARL5B__chr10	38.471830984804	38.9087129249226	38.8163462893248	37.4968380753632	33.7986597226877	30.8803680148501
ARL5C__chr17	0.771034093671332	0.403933997679464	1.03045144335164	0.415910712251694	0.785403807903284	0.786765150375159
ARL6IP1__chr16	138.099565532789	123.379919461099	99.9860466867255	111.30659279659	95.9136262551782	87.0447848598587
ARL6IP4__chr12	40.4400169628254	41.8046343804186	39.7611453499317	33.1592715084117	28.323798924999	26.9264314462687
ARL6IP5__chr3	6.82427888013896	8.25723735659916	7.65003601696352	8.64068654645004	10.3439031774889	9.47503744236648
ARL6IP6__chr2	15.0291028094234	9.9348494492863	9.06670900090917	15.7268626250056	11.5879229666219	12.0053133716186
ARL6__chr3	5.78113071612203	6.27519610338951	7.69024781083933	5.92281871432111	5.45365897706832	5.90756837313821
ARL8A__chr1	37.1432767007689	30.9572520187889	25.356357753339	26.0647573567734	24.877631935928	28.3638005449511
ARL8B__chr3	30.1390063196135	30.6625550612594	28.5284363707515	25.8014769794323	29.5594569506079	28.1143111119838
ARL9__chr4	1.08656143855171	0.834877074172019	1.29838325071611	1.40666944465126	1.12693546376426	0.709587235624072
ARMC10__chr7	14.2384393280567	13.3495266426073	11.8890598863875	12.4528328723766	12.417198786649	12.7516131021274
ARMC12__chr6	1.29462639487013	0.868142969197054	1.17247060848541	1.67603167873342	1.32354973616568	0.887738924567988
ARMC1__chr8	29.1165679814461	26.5764679766545	23.3637713120178	25.8035493733503	22.8196115227305	22.8724937740682
ARMC2__chr6	2.14588758601761	2.11832830668802	2.25861204545563	2.89861643068622	2.99552650234044	2.49730861852541
ARMC3__chr10	1.33446809856793	1.57863369332459	1.74622914437347	2.36849895880439	1.65034058011462	1.89758737223841
ARMC4__chr10	2.15134324915918	2.32511321223651	2.73267744304394	3.12506185086779	2.16477023941352	2.38537468545676
ARMC5__chr16	3.47365119290682	3.25791438588789	3.85381504348134	3.26328062314865	4.39497602289076	3.90295737362182
ARMC6__chr19	19.5676791224643	16.0343085945762	14.551700821423	14.8666426288934	11.6710256679791	11.6668417935708
ARMC7__chr17	2.85802914790493	2.78494372237577	2.50747075587607	1.57250975963833	3.65235072802883	2.27474536549286
ARMC8__chr3	13.0563704159434	12.2239552377643	11.9203380765655	11.9699009242075	11.2778214705784	12.4271062827927
ARMC9__chr2	7.95733952493001	11.6450106885829	15.9687815128465	8.63609118720901	7.78353233390819	7.65779098742697
ARMCX1__chrX	1.45213826322119	0.954672895467046	0.859555741675471	1.75093155019764	1.01250168012512	1.53406318604736
ARMCX2__chrX	12.7956116368673	20.1873779725396	22.4177817590567	10.2682983632347	11.5106184454927	12.554989624785
ARMCX3__chrX	17.9509591277181	20.6636503782656	22.0281589040205	16.6522752753444	15.5258005984462	15.8844506505302
ARMCX4__chrX	2.22251852258219	1.85541534884253	2.35310583952367	3.22142273292229	2.88730016336921	2.86338168100175
ARMCX5-GPRASP2__chrX	0.246657980476903	0.419967185662687	0.305408245337995	0.374208998450425	0.394013412717172	0.339782081411071
ARMCX5__chrX	4.80322082367963	4.99091568385119	4.73807930959344	3.83804666686703	4.31875038520859	4.0023230256949
ARMCX6__chrX	10.0053265661277	11.9292744824992	11.4212638418935	8.01946600919741	7.59810096187448	7.60428795289921
ARMS2__chr10	1.35216534575324	1.25934319605746	2.4094753502568	1.45876831297168	3.58949814384171	2.75950591631584
ARNT2__chr15	6.86464967229752	6.03905995349774	7.9509518719781	10.7195184074687	9.90030881804756	7.65797506227712
ARNTL2__chr12	8.93831857023856	6.92145046687187	6.81656015147511	8.98752612605894	7.04164740928692	6.65077541712791
ARNTL__chr11	2.04440655843883	2.29665463361361	2.78361931497302	2.76266565679691	2.3655105335682	2.47753354177023
ARNT__chr1	9.06080241363881	9.88327229937075	10.9448901270817	10.6510293863694	13.1678586680623	11.4742380859317
ARPC1A__chr7	45.080540376968	44.7896272141399	43.060529955397	41.5302407468468	40.6031293252354	39.165529238991
ARPC1B__chr7	22.6647831802766	21.9271590715228	25.3299809696043	19.5527965635497	15.3134514024812	17.6475865057058
ARPC2__chr2	85.8248161588099	88.8378883694219	88.9075492693987	78.063236131696	75.1093249422945	82.3726087360849
ARPC3__chr12	217.302531827617	215.376307962099	190.309897985524	152.618109107113	149.650958555092	166.155704718775
ARPC4-TTLL3__chr3	0.0152156640557379	0.127540383696742	0.0287082805070093	0.0246228709991469	0.101449554127315	0.0745252910632934
ARPC4__chr3	32.9748228424108	34.1529711154082	35.0409255185322	25.5249505840649	21.4155536621421	26.8466737541336
ARPC5L__chr9	23.3573751416559	18.7731171409367	17.8510264330465	19.0426679922178	16.2962096217805	15.6398819280408
ARPC5__chr1	133.922596445417	99.7494713934624	80.829997526072	115.663226824555	96.7654728837961	105.521393699503
ARPP19__chr15	77.8470255979059	66.543883442111	66.6487966354247	75.2847308005709	68.4932392613506	62.4038354380488
ARPP21__chr3	1.93180479594059	1.72833351974144	2.06374997168654	2.72646716076941	2.2349198527537	2.48427540451165
ARR3__chrX	0.550655570668741	0.769282042840527	1.42856170952809	1.18813708748825	0.866873433664814	1.01140262091214
ARRB1__chr11	22.9328175414995	46.8980249894887	55.9705784720314	26.8830989913055	46.9940161421673	37.5696224029909
ARRB2__chr17	15.1149693108085	26.2701242830199	25.1714723919744	17.0785246636249	16.3988159107293	18.1429739789526
ARRDC1__chr9	8.82780426539399	11.9886570913595	13.2604101806767	8.27710227394424	9.64140303369919	9.51050139900881
ARRDC2__chr19	2.08254540713266	2.13882435809572	2.87886364531251	1.93530259074352	2.42877314454106	1.91884315156899
ARRDC3-AS1__chr5	6.31550281250018	6.08274075161584	7.67654263581289	7.90093376696339	7.88180012980032	8.09014429118703
ARRDC3__chr5	5.79429932882746	7.04982224214162	8.70189367815291	5.85746739245525	7.26601709426319	7.61329744530217
ARRDC4__chr15	7.76458137193273	12.9385924347087	15.0302220206889	7.82902159624311	7.94800619106375	8.48370309683553
ARRDC5__chr19	0.704510280694103	0.854718759664224	0.874500409411411	1.5601087076571	1.27733087300519	1.0442737197027
ARSA__chr22	8.88150242717171	7.19687107531794	10.6359397885463	11.3659411754959	11.0738418923677	12.0989301729934
ARSB__chr5	6.76386121113999	6.10453613887815	7.0421618247288	9.31045126142608	7.80964253165177	7.14523771599015
ARSD__chrX	4.04243539241654	4.68979842725903	5.8584959836502	4.15255971240206	5.26033422716072	5.45205674974013
ARSE__chrX	0.709114054025681	0.828719511300696	0.643234052821213	0.794443523200624	0.666765940012918	0.467545153010931
ARSF__chrX	0.515219649101574	0.539832762916246	0.826280708597803	1.16726168988843	1.03055910318831	1.00940436566337
ARSG__chr17	0.681525410530161	1.07112494449409	1.22559839667472	1.2062793627566	1.25434188826403	1.14745993300077
ARSH__chrX	0.788364954237756	0.563200082159087	0.405669306528375	1.33376784799089	0.477852493468943	1.1847348721992
ARSI__chr5	63.785168045646	14.5252660129047	26.9712483543819	89.7978001429317	28.7832617346415	167.022818175042
ARSJ__chr4	2.08025437808191	2.75178597407747	3.0908880624335	3.07182942827691	2.67285975379984	2.69051826840794
ARSK__chr5	6.62371482373904	6.23662206100031	7.58400764839782	8.34016956745217	8.95364174013714	8.86613696286028
ART1__chr11	0.693023240989703	0.484086934703179	0.958882726820676	1.34578853474608	0.924138421310098	1.13146028459419
ART3__chr4	1.04849122157776	0.988721844406108	1.08803723540163	1.30082585059652	1.51466340333622	0.898701811919057
ART4__chr12	1.63854097574902	1.57761606711346	1.46221050988484	2.1499314656242	0.88580080121208	1.57255686497475
ART5__chr11	1.08794912876698	1.13992272056925	0.879727308410192	1.57194861311604	1.20897291131798	0.808820699609814
ARTN__chr1	22.5719340811092	22.5380593986565	15.2856569355998	17.1268680972676	22.723737160562	25.7275433583248
ARV1__chr1	30.9479056736493	33.0414855092401	30.5802246129706	26.6695220002455	33.2721676551763	32.4008975163838
ARVCF__chr22	5.14562921886127	8.92810986258189	10.1897408651654	5.43801205427313	4.96785160061759	4.95976285254991
ARX__chrX	1.18355563435157	1.04079531681806	1.47543011763064	1.06025449631582	1.69099034507176	1.78567541580285
AR__chrX	7.59541205095833	8.75761329930939	10.9544176480772	10.9296672623959	16.4131340062208	12.4395280529267
AS3MT__chr10	0.0982598959368525	0.102953975454838	0.0231740843252988	0.039752467147997	0.0545951778973399	0.0300793943239918
ASAH1__chr8	24.9478592754909	21.7295376225369	23.5160149046317	20.070310511495	18.9361486255082	20.1403160144811
ASAH2__chr10	0.748737988829728	0.99370856169628	0.918246951631188	1.45398154246152	0.804293563145943	1.10018037352707
ASAP1-IT1__chr8	1.80479696572996	1.62087074492564	1.99448345917319	1.16825089471037	1.20333786808726	2.33622577152502
ASAP1__chr8	4.48460044890718	6.08849581683376	9.83857803246435	7.90576021582269	8.72637183639314	5.73667397406289
ASAP2__chr2	3.2727344008179	4.25028328669391	4.65612330777624	4.06207938847075	3.77802907434284	3.67021491846289
ASAP3__chr1	1.92287817902185	2.80842276065961	2.85842926256718	1.69729806105874	2.18534289118757	2.28318229513707
ASB10__chr7	0.890961661930431	1.12572102554555	1.18660892762305	1.3145877238989	1.45598897127165	1.82897485151166
ASB11__chrX	2.13964543157538	2.26321179700044	2.46064383115938	3.66035552074358	3.46459060862555	3.56813541289198
ASB12__chrX	0.798153155479345	0.442737842363949	1.10729565728713	0.911730195607301	0.939112886470215	0.977325012028525
ASB13__chr10	4.6040869765701	4.82403378365437	5.0571038382571	4.19752161103752	5.2363466664428	5.00240095593596
ASB14__chr3	2.64718510821797	2.17929379212087	3.08594834964616	3.94724210229985	3.29886018292707	3.35719877637554
ASB15__chr7	2.12831621984356	2.30041105723124	2.57844964602332	3.15412994032629	2.41486170806627	2.57865464492253
ASB16-AS1__chr17	3.60457870684883	3.26944868207224	3.83188914144055	5.4413605838632	3.73652342096902	4.34786873817402
ASB16__chr17	1.24873478758928	1.3381255683388	1.57963162572394	1.56150805889459	2.01839187539867	1.6333083058791
ASB17__chr1	0.548175140170233	0.804107648833983	0.879132898066671	1.24192437455697	0.913731457106155	1.14109298701709
ASB18__chr2	0.25947735846011	0.362497508460035	0.448773472360636	0.839802653523143	0.144170848242762	0.423634170521834
ASB1__chr2	13.7836626829087	13.5470787121225	13.5236845969049	15.0335482619354	12.8646654433223	12.0618415227792
ASB2__chr14	0.327724096367483	0.49599356128385	0.480928124615626	0.677659427255696	0.78905714698036	1.0032315045852
ASB3__chr2	1.74280151530077	1.5555315423367	1.38025108465913	1.98465738478025	2.05621888013563	2.05499273683209
ASB4__chr7	14.1466432175293	14.0415529427524	15.6539413244841	23.0749704602142	16.3610089747332	18.2004944177808
ASB5__chr4	1.38289637633854	1.70095329161169	1.94743982476871	2.85411191668372	2.22714518530486	2.42956499153894
ASB6__chr9	6.66587129718242	5.89602824126511	6.94581587063708	6.4254520440639	6.55999165812643	6.58453410412182
ASB7__chr15	6.89509548389358	7.36103384640622	7.30939316500045	7.59207106809444	7.5699520054258	6.64409076346605
ASB8__chr12	9.71884988674761	10.8409021546358	11.0110461790715	9.70747045105152	9.99902234184412	12.4130315807681
ASB9P1__chr15	1.4968620063689	0.784185108246109	1.05908130763404	1.99840493059312	1.28911436814362	1.00808518714121
ASB9__chrX	0.795583968566678	0.710095754919806	1.13970483381325	1.52587871962171	1.01506051457701	0.97417908619576
ASCC1__chr10	21.9554398615291	23.1127224646323	24.8124618714546	27.1007148959599	27.4642605369759	25.2156892659269
ASCC2__chr22	12.5632949729412	9.66517110393111	10.0347860767714	10.9099758194022	10.7263009670984	9.85385299417459
ASCC3__chr6	35.3533159621264	50.8581595748111	53.0268891595141	33.5544405734089	38.650623803256	39.3927000241802
ASCL1__chr12	8.51766263656306	3.59034388658778	3.94842211400395	7.68405915461149	8.35002061244474	9.20094309748269
ASCL2__chr11	1.77512792554315	1.79104320022758	1.7986645049586	2.60663219619332	2.08218221830025	1.81134505041801
ASCL3__chr11	0.27997288600719	0.391130363806188	0.528241167549985	0.302045586274811	0.311117152572955	0.571370090034721
ASCL4__chr12	0.592058245155113	0.704934202790897	0.990130945633275	1.74200550421209	1.43545959117252	1.1204008983538
ASCL5__chr1	0.385381396924745	0.314060341381324	0.929099759392396	0.415764367877221	0.571001783188083	0.576758097921044
ASF1A__chr6	17.0527858891173	15.608623933022	15.3103019926045	13.1707266473717	13.700879404204	15.3936928365182
ASF1B__chr19	16.1324626265661	8.7822856385001	7.08015692852203	14.5288279240061	6.46932404558617	7.38625099445
ASGR1__chr17	4.50721781917747	5.48151614355366	5.3529835775138	5.86112268604693	4.87444307739302	4.63202778810158
ASGR2__chr17	1.09705623673476	0.862098670514219	1.1827885511658	1.71191580836503	1.39324925333379	1.48725463744775
ASH1L-AS1__chr1	3.53008052097411	3.14715632678862	3.33020436824896	3.0567320756544	4.6797930708989	3.26085126599764
ASH1L__chr1	14.7865158043479	16.0006851743612	21.9258726137038	21.4671440159413	23.2663188528045	18.3520470992809
ASH2L__chr8	5.66662421118108	5.74518400868662	7.00659848820821	9.8526214266713	9.76133973133959	7.11832764850731
ASIC1__chr12	1.44752858592742	1.61063366653664	2.44110437652643	2.21809560851326	2.47688552456818	2.27441382365821
ASIC2__chr17	0.923653348044894	0.640222494142357	1.0456263746272	1.35673629294949	1.515915056348	1.1309978708861
ASIC3__chr7	0.889812033979553	0.46616010241159	0.938186606969063	0.465864719303859	0.901548371011406	0.705009253458756
ASIC4__chr2	1.70620232902617	1.43016892927661	1.73031538420743	1.62213195685337	2.39370098507235	2.29813741926618
ASIC5__chr4	2.39528702552645	2.24750585077821	2.46202179893352	2.89268099663891	2.50282964337773	2.62655674760967
ASIP__chr20	1.45121664024624	1.52054427633002	3.22704059085902	3.35491860734543	4.26200465001133	4.06169184275448
ASL__chr7	23.1813351332626	24.9758914785106	25.8229234296225	17.3493625975732	21.8310740731089	26.9536744703314
ASMTL-AS1__chrX	0.020128164260303	0	0	0	0	0
ASNA1__chr19	48.2240787646261	47.6051542950216	42.9513016468032	35.1175518699651	34.2020972918663	41.9715060698388
ASNSD1__chr2	31.0992570640138	26.7165566305306	22.3629913739133	23.5334605516142	19.763454398837	21.3864493643581
ASNS__chr7	10.2290776057671	7.78103042642783	6.96058256579513	10.6995486892372	7.32064376067333	5.86666612130138
ASPA__chr17	5.22716267888502	5.26293467379213	5.27792103470189	5.08855591051699	6.35319321853676	8.250737488045
ASPDH__chr19	1.49112304926939	1.3103640172416	1.36131715906162	2.72437955683446	1.81735047120876	2.2381447194783
ASPG__chr14	0.581539924858663	0.609321296130667	0.866230486022611	1.08967351346225	0.714254871399882	0.936954976616292
ASPHD1__chr16	5.83412326763215	7.10293797067349	7.17043097342777	5.58488611380785	5.5243426515385	4.67867613495548
ASPHD2__chr22	3.00843540900179	2.19113187224799	2.3535423982008	2.37484138982426	2.36462792517312	2.51575094692164
ASPH__chr8	14.147635176368	12.98971690819	13.9032865123625	16.07105848444	14.0175676137653	15.2731241328187
ASPM__chr1	21.9231388528891	14.647824958357	11.4268042814851	22.5059379359054	15.4236128880891	10.5931051591516
ASPN__chr9	1.63413347472548	1.98917286521812	2.1763869904745	3.53889587773639	1.86932422899285	2.17752481074212
ASPRV1__chr2	1.65057424964361	1.14317964262802	1.39876642037221	1.72034056219419	1.58548161798558	1.50726116256699
ASPSCR1__chr17	12.6978552426828	12.1436665334112	11.9788919106316	11.17061029576	10.8905528010832	10.7133759104027
ASRGL1__chr11	1.52996449880159	1.07746258092199	1.44333661141783	2.3135247667595	1.67228675579197	2.18053291079038
ASS1__chr9	6.43076490885327	11.6289939711046	32.4889100063423	5.70516148152551	4.6794423227121	5.23625130150703
ASTE1__chr3	4.49285824216735	4.85086679459631	4.90543596972205	4.72404731037306	3.97891007071189	4.18890515782576
ASTL__chr2	1.11903338958889	0.977076617630784	1.53952278971784	1.13180300144355	1.03626249541541	1.76989000149912
ASTN1__chr1	17.8501251673523	17.9582117410088	20.5737367839014	24.8072833611254	31.4801149242201	28.4851619135658
ASTN2__chr9	119.757747298564	122.630861306914	127.611021623104	179.884470847023	153.082845330665	153.429153976813
ASUN__chr12	13.7023638278302	10.0754293080833	10.6058872038731	12.5345386197291	10.5276029291175	11.0527754509837
ASXL1__chr20	11.4365046923012	13.4742780183171	16.0368090728265	17.6202463240331	21.2175372876508	15.4061901964145
ASXL2__chr2	4.59785140877825	4.53359607466029	6.59813844666433	8.23526072035606	7.53694940001534	5.62999112706742
ASXL3__chr18	0.850624005722741	0.791305681152185	1.10994599128785	1.47944722098807	1.25444083502371	1.15838679241217
ASZ1__chr7	2.91858381774393	2.10897285148557	2.79130810798659	3.64812717369034	3.7576941696142	3.54910982554944
ATAD1__chr10	62.186723908911	61.8902124450419	56.7799096244765	50.2038661192225	50.4899666715406	51.5476430399314
ATAD2B__chr2	10.2453750588466	9.33873947441345	9.89962592874285	10.1353987945676	9.60328030979613	10.0657271355507
ATAD2__chr8	33.7315925845095	21.3084213058769	18.4668401584233	29.3005824236372	18.7661356197653	17.3475806477409
ATAD3A__chr1	5.02034477699106	3.92820091298552	3.90269961747978	3.62625834173555	3.32813093760408	3.98389009235824
ATAD3B__chr1	2.36035396206415	2.42104744178767	2.03919640588712	2.25159012782072	2.54009136789657	1.91666784959299
ATAD3C__chr1	2.279224717396	1.72931960127691	2.69883793619872	2.92526195542306	3.26639522176052	3.46453080684448
ATAD5__chr17	5.14750893794331	3.84662509745483	3.61913355389261	5.87814941116841	5.16969277391617	3.59154209762799
ATAT1__chr6	2.55173378409281	2.58668791910966	3.42495267743228	3.32363424869869	3.15833941770958	2.71810862333326
ATCAY__chr19	5.12183843088349	4.30584254534351	5.54808416605215	6.55275605826851	6.22727261616613	6.62576554238401
ATE1__chr10	13.6136766201528	15.484337027024	17.8969875110463	16.1668261992672	14.4090514847952	12.9618136256384
ATF1__chr12	8.986624381907	10.6595480518199	9.96312189369488	10.7404139922019	8.58660221992353	9.07605011170439
ATF2__chr2	17.3207132090018	17.4541824435089	15.9509521257351	16.2190229251842	18.2337185942387	18.7146528779349
ATF3__chr1	30.0778606604342	39.1872453559548	30.3549890524143	20.303241455139	20.6479669056611	19.8898609499409
ATF4__chr22	147.969912268224	130.217424213384	108.50832188687	104.645364763409	81.8141783821739	98.3605705665463
ATF5__chr19	5.14095651632538	3.29624744176136	4.77748506137262	5.380702793748	3.66644829320528	3.63294347620899
ATF6B__chr6	6.56062001470252	7.76959530198602	9.24014264027197	7.02800679256288	6.90536764812267	7.46763787832167
ATF6__chr1	17.662011640674	16.6425400845023	18.0207404282357	17.0188028948881	16.3451840340735	16.5625092599612
ATF7IP2__chr16	2.95979219058322	3.39245938228458	3.60981360076888	3.30780909451722	3.70698470208936	3.42398248202908
ATF7IP__chr12	6.02488558143046	8.20788239496279	9.66114987374959	8.71798128870694	11.1343923066528	9.71964551790458
ATF7__chr12	2.1976129244625	2.08618792687013	3.39814829558202	3.50282656006846	4.72807954247326	2.8629171359904
ATG10__chr5	10.4452690569275	10.4206124113194	11.1032605492991	9.90734331653765	10.3020876482104	10.586983273192
ATG12__chr5	17.9025744551568	18.1018523079313	19.2387869360189	19.2062113097415	18.0882023211899	16.9629873314686
ATG13__chr11	7.16909457192111	6.51770549953308	6.66897972868816	6.88330863792266	7.27866423593062	7.64139519819983
ATG14__chr14	7.70674504869668	7.73957539371677	9.1423249744246	7.83094330012044	8.26529986678351	7.728126078704
ATG16L1__chr2	15.9273464039646	16.4647257906986	14.0025833302933	11.5927972636904	11.6743007727375	11.7321325153796
ATG16L2__chr11	3.03815237187275	3.56646517122027	4.06035027817201	3.45976950788013	3.59493975958085	3.75461207199145
ATG2A__chr11	2.25782520315205	3.15093499036943	3.99148491825681	2.80939126691342	2.95174864222631	3.22931889739112
ATG2B__chr14	9.53045361953805	7.98287207378782	9.02174528641617	11.1273474694476	10.9669098807397	8.87445808057446
ATG3__chr3	43.1851850856598	40.0624788267321	37.3984075086651	41.5382532180513	28.5238689153728	39.2734466415381
ATG4A__chrX	6.58940911939913	9.3425865970947	10.1385075312065	7.99752331445476	6.5669294751368	7.23614314626525
ATG4B__chr2	12.2531272053309	11.3048771955364	11.4015379976069	11.0309954388116	10.8278747652401	9.70378833046734
ATG4C__chr1	6.47407868469423	5.80431739517432	5.96059479054818	6.01241894258621	7.29314724264255	6.34736808758425
ATG4D__chr19	9.25800512176276	8.19506352497383	8.04112761557989	6.66433635110226	5.95986855967666	7.27084927163595
ATG5__chr6	28.2158488200538	24.3685522387478	21.7111668064978	23.3752819154226	21.6446460844759	23.2317813582088
ATG7__chr3	3.64844614002058	4.3634565103041	4.46084211208351	3.845451381236	4.04096385231444	3.4093777238269
ATG9A__chr2	10.7434515001059	12.5018229691749	14.9982013209362	12.1102025031735	12.3846906073222	12.8405512828093
ATG9B__chr7	0.851013154669873	0.738810481403337	0.951924709395104	1.3181378012816	1.39150073248014	1.36955298623947
ATHL1__chr11	2.24330905168385	3.03036651153679	3.6554117113397	2.34016306148565	2.86369340883422	2.88310353048355
ATIC__chr2	5.76601936724775	5.03962161136564	10.1137221634729	12.3318021314427	17.2904098297545	8.30217065680164
ATL1__chr14	2.5611278442984	2.81332396777092	3.79953507820237	2.74076123974822	3.46572820831778	3.03489449044919
ATL2__chr2	27.9837000972253	19.3960841316425	16.9369636736146	23.429226500436	20.0307025610184	19.0070259533397
ATL3__chr11	15.8755772634933	14.7233259732984	15.0272855368076	16.0133414523324	16.6879821870776	13.1347130437246
ATMIN__chr16	22.7397005784786	23.6296550281802	23.8213265075727	19.4305243412096	19.8405434626586	21.969520202751
ATM__chr11	7.40671343063623	8.01633672127016	9.16436444335885	8.16209030526263	8.50192190149477	8.56177967343837
ATN1__chr12	1.40100201738316	1.7413688860834	2.25462392687023	2.86731943232526	3.98370414504476	2.72462277154977
ATOH1__chr4	0.856202259271518	0.837297833213622	0.538482240842073	0.738963310510983	0.761157161266666	1.04840515582356
ATOH7__chr10	1.9214981229125	1.55191264744416	2.30364119690767	3.17426065470647	2.84699485582549	1.71561387560425
ATOH8__chr2	1.14101917174882	1.20639646647551	1.44826570359994	1.84646347149927	1.71749114320703	1.76550046095011
ATOX1__chr5	70.5978417843579	71.384068182202	65.4361871461581	68.7070998523376	60.8956607599997	64.8343955957126
ATP10A__chr15	1.23894883726011	1.38306078406215	2.73083762482231	2.02367668916528	1.65984405129122	1.6872107534011
ATP10B__chr5	1.04190822874822	1.0496945683023	1.34583677865255	1.63419711562489	1.42499742520243	1.74686320255715
ATP10D__chr4	1.51817743064946	1.3579179829693	2.22692267652671	2.39688084285625	2.02652931411738	2.19904031487332
ATP11A__chr13	19.9491946368108	22.0718143892017	30.2677928197624	48.9065006355905	76.1547091900209	44.5949821609596
ATP11B__chr3	18.8751244182698	18.7185945565009	18.3687061996048	19.6799753732639	19.8524631085981	19.5440598611887
ATP11C__chrX	7.56139306880229	7.02043376323629	7.40402570769285	8.82486019521784	7.12674867130032	7.53792165884973
ATP12A__chr13	0.777396099767635	0.661808816267218	0.687543068756834	1.65116109952411	1.25981606276547	1.18988543636722
ATP13A1__chr19	4.92723490386946	6.44098199873023	7.98318609735395	5.9738249937375	8.29123212671801	5.82262842188185
ATP13A2__chr1	8.76807839109556	9.26614555049418	11.2522586890436	9.8589180207732	9.6090497183576	8.58909071294529
ATP13A3__chr3	41.9648924289342	35.4806256976187	31.7038003997085	46.8118949834829	34.7543222235341	31.1591710164869
ATP13A4__chr3	1.17340556839878	1.11095926987236	1.37370522955339	1.89887301891818	1.47674628615948	1.45412625887647
ATP13A5__chr3	2.01339510392875	2.64561978382493	1.8682573433284	2.10981340627108	2.36573921603888	2.54619992603918
ATP1A1OS__chr1	2.78672986662619	2.63028507711754	2.78103046171155	3.46609314333071	3.37824711317673	2.79188467612121
ATP1A1__chr1	23.4948498805448	26.2682247984574	36.8037733320117	46.6949207326201	50.6847367425257	33.0068809393875
ATP1A2__chr1	1.63222148944484	1.46588237442546	1.68645169829857	2.3179242856206	2.15927415502276	2.28414577306727
ATP1A3__chr19	0.863430883432793	0.529151734487997	0.922123805201045	1.34452742099197	0.887065666256203	1.21684236791759
ATP1A4__chr1	1.42288457932545	1.00993656171128	1.87636079798578	1.75789467938566	1.39414696548156	1.91090754174851
ATP1B1__chr1	19.5837184029085	16.7622232974783	17.1217824673334	20.8003432840092	15.3255049469301	11.8886419894224
ATP1B2__chr17	2.9339436747476	2.3867269130132	3.59301025355403	3.83369031037032	3.86782881543528	4.28430029056044
ATP1B3__chr3	50.3136363331086	59.0926482762928	57.4947910784001	47.8570120739419	48.8944580246106	50.4321960286689
ATP1B4__chrX	3.66535513092701	2.90701241319579	4.14217974721793	4.44861786302596	4.42665718667491	4.73750775175076
ATP2A1__chr16	0.752258326662383	0.60905998207752	0.693536076305675	1.21734810045684	0.949931551360712	1.25608305266413
ATP2A2__chr12	13.4048357170786	14.9479005439163	20.1396751738528	22.2005318040534	26.0030825152228	16.8520582686458
ATP2A3__chr17	0.632277805318601	0.701452620664643	0.853781805579635	0.782438383027292	0.757719443851274	0.910839361131144
ATP2B1__chr12	30.318720382021	27.6415101582876	29.7246688168576	28.4186065975059	28.878328967902	30.3212319622797
ATP2B2__chr3	1.55081401090564	1.461700095257	1.75049579114208	2.81647003998623	2.37804077829386	2.21405432951818
ATP2B3__chrX	0.839593190426009	0.850701127890215	0.844278099583807	0.970484605483435	1.17905302501492	1.16363699064054
ATP2B4__chr1	22.4554410472329	35.0783836454944	53.0241812544508	36.415780557182	46.9199366091963	37.8199204386328
ATP2C1__chr3	13.0131099968189	13.4925327603096	17.3258613257229	15.3623995285978	16.6588898197247	14.3670212408029
ATP2C2__chr16	1.24833553315437	1.32665641861929	2.01883494280533	1.50066728561858	1.84299527778563	1.46305574519793
ATP4A__chr19	0.594711091751287	0.427283435691094	0.577067703841257	0.714922756008182	0.774158402920993	0.728213652867485
ATP4B__chr13	1.17325517035105	1.31408359595257	1.79381896480516	2.02956961096625	2.15796152635709	1.7834040895339
ATP5A1__chr18	338.562039193332	362.388451062339	311.185335338194	266.316352786209	259.467541722568	299.339128257007
ATP5B__chr12	219.024516204984	226.012770455685	202.565046274986	180.035469775226	171.722340824866	180.295662318686
ATP5C1__chr10	187.069034382626	153.374193169928	120.663808566824	133.645765662672	135.700187332167	150.495718420529
ATP5D__chr19	7.30169286706751	10.0731713894646	10.6768104785203	8.46815005680061	8.51963210605779	7.89770593249592
ATP5EP2__chr13	0.989389277380421	0.863878716807706	1.55561536243266	0	0.366483077646913	0.403830134095
ATP5E__chr20	18.4469616174028	18.8954901772704	16.3635250364127	8.68825245225781	16.6745654593173	13.3168011753432
ATP5F1__chr1	95.3411272134882	102.859678306779	87.2197668959532	63.4335851084199	77.4313721876732	83.4135279827538
ATP5G1__chr17	81.9711296008475	64.3418460681544	57.2258560077934	61.8632046088566	52.2441049099928	49.5566569395521
ATP5G2__chr12	99.5599762705154	90.9929068962489	82.7711388589971	67.8293393202583	65.8367560409645	77.3323767121111
ATP5G3__chr2	20.3406795555563	19.867177830773	20.3090160904885	21.3321320372509	21.090023227175	22.9185478455798
ATP5H__chr17	174.984837021283	172.583158934227	147.984351797174	140.801339634998	117.897547721834	143.081260584516
ATP5I__chr4	192.930909089182	189.707766210972	179.051328215999	158.240782242477	146.043506442295	158.099497498193
ATP5J2-PTCD1__chr7	0.0109694322262297	0	0.0103483336711312	0.0355027442313281	0.0121896751083208	0.0134318838544308
ATP5J2__chr7	161.866006923665	165.761048181063	133.418333258052	104.011596994796	102.408892629451	127.023004373171
ATP5J__chr21	31.8746977081601	30.503956203734	31.8361470430651	24.1622528454329	32.0396421082515	25.5042027573344
ATP5L2__chr22	3.0423720279448	2.70955559526737	3.80289620538693	6.15417882034928	3.38080639129277	2.88713306494544
ATP5L__chr11	34.6764983830267	34.87060373922	25.9235772978294	27.7401264676389	25.8346925671548	29.0549268092093
ATP5O__chr21	164.505134499942	172.050212749196	147.35351260215	115.665255073723	113.275727058813	127.751886443168
ATP5SL__chr19	15.7752623671212	17.292819254686	19.6655708734195	12.2279108587332	14.694354576534	15.9889019268888
ATP5S__chr14	3.85672331859851	3.2560309720227	4.92093702337794	5.16356088893875	4.80990238980094	3.70324938974806
ATP6AP1L__chr5	1.27763654716842	1.33867190132092	2.03393646403104	3.23054006317548	2.21837689717374	1.95555537376713
ATP6AP1__chrX	24.0620035211566	30.3202996909957	34.5120902398929	21.4768876803085	27.6363689833511	28.8276123035896
ATP6AP2__chrX	37.1035493285786	37.0990497151522	38.1184337088376	30.5271344516494	35.2463531845291	35.6320358074504
ATP6V0A1__chr17	7.72411927725884	10.5012378120922	14.7519417617254	12.2406807997385	14.9683323850687	10.2952066292194
ATP6V0A2__chr12	10.2200700344312	6.96719962633639	7.93534547088933	10.580572640381	9.1515198154793	11.1856515537905
ATP6V0A4__chr7	1.47618051060043	1.0562834203618	1.27371760814567	1.74793244601636	1.82043421069611	1.93981836010841
ATP6V0B__chr1	175.453299475651	162.604284380751	134.532939216766	121.314996862497	127.289001800324	132.086563773013
ATP6V0CP3__chr6	0.686987232116567	0.205658868710996	0.0925842046351049	0.317635035888995	0.545291353434318	0.480688127358242
ATP6V0C__chr16	7.09476229998462	8.51777419803031	10.597330499772	10.2054722462148	9.47173288572712	7.54115989276595
ATP6V0D1__chr16	35.1377651380037	42.5914859748261	44.5397338198105	34.6805214095487	29.7382016302034	33.2127422442876
ATP6V0D2__chr8	1.91907402940168	1.50136163196925	2.12421959835632	3.35400157744856	2.41689271034387	2.09922043844211
ATP6V0E1__chr5	180.275994883862	175.504079056091	156.333549871778	128.473692394109	131.340130912299	160.281821067094
ATP6V0E2-AS1__chr7	1.7424584344884	1.68047321618389	2.54041657495348	2.78770482197403	2.59638889796646	2.25483871001271
ATP6V0E2__chr7	11.5634645368242	13.3531419259736	13.8303376502883	11.7179530815878	11.6118505859854	13.2044025318255
ATP6V1A__chr3	34.7284654231546	40.109281406659	39.3768176927021	29.7238289552286	34.5270722166315	36.558063731192
ATP6V1B1__chr2	0.996988273366446	0.750818092119508	0.999321573839227	1.15961997229316	0.900163504082049	0.839296730308042
ATP6V1B2__chr8	18.6243310539982	21.1193768938241	24.4025078273036	22.8296286913153	25.1404634852837	21.3676718745725
ATP6V1C1__chr8	19.2323465261369	18.4672095227351	18.8462379398385	18.2224836576653	18.1192772134355	17.2158995132477
ATP6V1C2__chr2	1.27155069391669	1.82210976795882	2.52259237337074	2.51160094450641	2.20261510434563	1.64858005572157
ATP6V1D__chr14	50.2200914364882	46.7179898454785	40.165731531505	36.9454173148902	33.4914043611262	41.0915517356849
ATP6V1E1__chr22	100.178813027659	93.3318925402022	80.8664753129703	72.1440368642925	66.6119279076497	77.7208791494188
ATP6V1E2__chr2	1.96579313264479	1.70569167739609	2.2601575649438	2.58469297250409	1.91140997387577	2.4823016369888
ATP6V1F__chr7	36.285851747927	41.595760214291	38.7114882941367	28.3392429580962	27.1289098228127	32.5285173013523
ATP6V1G1__chr9	92.2513550480906	96.3028871092914	90.513393118793	66.9867493902702	64.5997949860404	78.8459571479685
ATP6V1G2__chr6	1.40184016231578	1.3894139013165	1.17949740151572	1.90066792957238	1.72619006280204	1.53095876179166
ATP6V1G3__chr1	0.712707942124696	1.21347765871935	1.17661917457205	1.73001805784343	1.18798467629614	0.87269879637514
ATP6V1H__chr8	30.3078449165554	32.9698233792211	27.6686896441889	23.6687165126256	23.8072866487989	23.6163724695959
ATP7A__chrX	2.93835014330939	3.27348219295953	4.16808410856383	3.60964171909101	3.83722121253533	3.72051819876915
ATP7B__chr13	9.39838131718762	10.0770376033219	12.8297637398733	10.4053843038749	11.0731305100583	9.71874621953144
ATP8A1__chr4	2.46875057160198	2.08456614657661	2.65776327768745	3.0668079658447	2.6062063589202	2.88957809256223
ATP8A2__chr13	0.772206265272524	0.771169781345415	0.97889942318933	1.50345990614125	1.1396729853654	1.32968458787378
ATP8B1__chr18	1.93814144278126	1.9024738265671	2.58863263185965	2.69071221516696	3.13992747825012	2.28578687887956
ATP8B2__chr1	6.92845935612191	9.86720851459263	10.7153203608323	8.10190060745919	7.69918322211652	7.84837998214338
ATP8B3__chr19	0.76748414988126	1.04199519197683	1.14212953808166	1.55685745961581	1.16517399166957	1.19125943802585
ATP8B4__chr15	1.73879226487207	1.9296602341517	2.40712670015112	2.59736732086436	2.4352781919018	2.53226895634867
ATP8B5P__chr9	2.16724427599314	1.75338557589041	2.56213637533938	3.30738555178374	2.74366614261812	2.5025906901124
ATP9A__chr20	18.9548414990251	25.684381454489	36.4950676456889	26.674579492618	37.4252779015086	28.1358613872944
ATP9B__chr18	8.59936474732516	10.0565170995858	11.7630690630305	9.38207156382402	11.2205473118812	10.4788258627548
ATPAF1__chr1	19.8605145790941	20.3082190328163	18.7625336383504	17.6175105203896	17.1306694630461	19.4619800061942
ATPAF2__chr17	5.2266391249308	5.72153519362642	7.17527585922063	3.66094740082316	6.02477036397046	7.16410189812765
ATPBD4-AS1__chr15	1.85009109807454	2.32616855555545	2.44347231962648	2.46167152813971	2.19295549705477	1.91300883117571
ATPBD4__chr15	11.9508386822542	11.4704297904501	12.3337746986948	15.4134687855954	14.0624238279222	14.908667085663
ATPIF1__chr1	24.7242065166661	28.2874328758949	27.2265786624916	19.1108490197042	20.281329467226	20.8015479711488
ATRAID__chr2	51.3630352333456	57.7191495445693	49.0676515696739	36.5834174431012	43.2165713790877	45.1812627038644
ATRIP__chr3	4.82516327998888	4.48716213228991	4.20462024871527	5.01741967518922	4.58669911684943	4.27108240550795
ATRNL1__chr10	3.3476162937322	2.58335332743352	2.68632631186436	3.51787781444004	3.06398844274222	2.89998527240268
ATRN__chr20	15.4740437809862	16.7008334829857	20.5798803550389	18.9268569952621	19.2869196937351	17.0342243420017
ATRX__chrX	15.3921950535829	16.7071479582139	22.487093253427	20.1954048890257	23.0590342331512	19.9831125019385
ATR__chr3	6.43085145458565	5.54718823751447	6.30192943624969	5.6721088958823	6.02173035229058	5.47711044127764
ATXN10__chr22	29.8228927694409	28.3860930457834	32.685936469412	36.1516572714234	41.5570097409656	29.1828897667117
ATXN1L__chr16	6.60999576105638	6.94193182267094	7.93837085806536	8.49992805507995	8.5280830506688	7.2060567095985
ATXN1__chr6	19.4403142640493	16.925270880503	18.6199925162152	25.2804069005386	25.5601031818922	20.7526769498041
ATXN2L__chr16	5.10492735406163	5.39193583393172	6.97785058749647	7.5948729149642	11.6658407277356	6.58696676100289
ATXN2__chr12	5.16179895581072	5.0981819834048	6.69105478896647	6.74915654848544	7.82441758424856	6.16291600561588
ATXN3L__chrX	0.347302742916073	0.582230587218344	0.62251251746663	0.618228009350156	1.04202936717928	0.510319587263887
ATXN3__chr14	9.57362803661749	9.779306815007	10.1402742440191	10.758750510691	12.1733815358265	12.3109833943181
ATXN7L1__chr7	2.10173733778789	2.06731669802538	2.77582926232925	3.01245014299347	2.96469981021303	2.87816505976379
ATXN7L2__chr1	1.98332652051562	2.39777786754567	3.1903441346472	2.88035114032227	2.57127774013909	2.17946768986082
ATXN7L3B__chr12	34.661398396026	38.3598741378511	42.0970298034318	33.0183474043176	38.3886297268161	36.1508012371227
ATXN7L3__chr17	16.9318994826051	20.1671604929864	18.6485934079689	15.0171467739797	14.8994170250575	14.9588660482913
ATXN7__chr3	5.03631819986086	5.34456632946787	6.12168382099842	6.54355981216605	6.43963122151005	6.07794080652931
ATXN8OS__chr13	3.87248436867719	3.41001062608821	5.24664720917961	7.66668180734101	6.18021479789471	7.26402099027486
AUH__chr9	8.18660808520815	9.25593606864506	9.41137559507286	7.33263859445872	7.27783103006705	8.71886443772131
AUNIP__chr1	14.3274496664842	8.24727934264008	8.34334402234957	10.1615510754604	8.28821721896387	8.23038683180246
AUP1__chr2	102.479899888667	95.8090173697163	83.1354562710442	82.7365514225533	71.8447525381845	72.799696018918
AURKAIP1__chr1	47.3669042057087	38.0531444564559	38.2016424546516	36.8716048176617	29.25528380302	31.3950738263735
AURKAPS1__chr1	1.85944714321724	1.3264863313479	2.23935787543947	2.4328613282005	2.54989298693083	2.27686151352718
AURKA__chr20	32.2077539158503	21.8578876608516	13.3968403063478	27.7154573926598	16.2828517360152	15.5537749419241
AURKB__chr17	14.9090206576161	7.76181136199462	6.50499740989068	15.6823178515485	9.37099474462469	6.9029906804011
AURKC__chr19	15.9096518892526	14.1351164351059	10.7519424190156	10.5392664813321	10.1837746037412	10.310172334125
AUTS2__chr7	2.77323212350019	3.45827742021045	5.59268363444333	3.67852888245623	4.83982744001566	4.42007530140309
AVEN__chr15	11.9161220613062	13.4394123443932	11.3908087810659	9.2252622004455	8.84244742550225	10.2283052734231
AVIL__chr12	1.454037743193	1.52350014922981	1.08593620703771	1.89547890649988	1.52601947964095	2.02772854255667
AVL9__chr7	21.2156968770148	21.9331841198113	23.9397975480286	23.4009467343631	21.6063354850876	19.7195760478306
AVPI1__chr10	4.14373251117929	3.70185963679792	4.19715061012475	4.30571937538416	3.10210192175968	3.47163647536508
AVPR1A__chr12	1.84880516443473	1.88015212414074	2.01526961448811	2.41358832326222	2.18394999871587	2.53967549479393
AVPR1B__chr1	1.19980868707682	1.4007975902625	1.42292794503981	1.66422863874234	1.29518216680512	1.34321865447712
AVPR2__chrX	0.803175137099673	0.580375505693297	0.62706097631787	1.16528829734424	1.16950972115726	1.32260342734664
AVP__chr20	0.195650934272977	0	0.184573012455836	0.316613701368452	0.326122803018596	0.359356879777464
AWAT1__chrX	3.11594290202027	2.90204264240836	4.04183391216411	4.20199976353863	4.28011050960252	3.28549993165911
AWAT2__chrX	0.856202259271518	0.657876868953561	1.4539020502736	1.5241118279289	1.427169677375	1.22313934846082
AXDND1__chr1	1.04828452492827	1.3114785147937	1.74169720007824	2.22810074030645	1.63433170882757	2.4522634216476
AXIN1__chr16	9.87879993819176	8.80506793661324	8.22488717395816	9.49530613959638	8.15961444479814	7.24567625370971
AXIN2__chr17	4.91884801124235	5.64968129553468	5.66851866134988	4.75741374752431	5.9600357781923	4.81141286092495
AXL__chr19	8.08399882977133	12.5176516389703	13.8527924093089	8.52813680549558	10.134601458868	9.42884363333984
AZGP1P1__chr7	1.38874124690633	1.45508430355962	2.13499332412989	1.66469756763463	2.17194662500635	1.51154677411045
AZGP1__chr7	1.2466772691342	1.00479510323733	1.04038672820851	2.25022771681802	1.22550901496822	1.23297072856665
AZI1__chr17	3.28859966806653	4.04039275401767	3.62208712783702	2.99857930999734	3.67297484486128	3.55669651436263
AZI2__chr3	11.9397530264465	12.9678278954567	12.6373377536499	11.1531196063549	11.7937197165012	11.5494237247348
AZIN1__chr8	41.230035966874	41.2699485840527	35.8549900307581	33.2136557477048	33.5057216766048	32.9735962621459
AZU1__chr19	0.729903867118708	0.486673658781746	0.938967397062678	1.07379346919944	0.442417412164812	1.30000714923494
B2M__chr15	57.7774385125339	50.3086003561247	44.07979760942	38.5521111167793	35.9573152010352	41.576370168024
B3GALNT1__chr3	6.55331437096358	6.11509653470623	6.19799109571483	7.42076919965383	7.11553660869512	5.77840085134812
B3GALNT2__chr1	8.31958876618885	7.47751655995918	8.00622496548709	7.94893088545537	7.27316336926467	7.6994413806251
B3GALT1__chr2	1.09357151234882	0.998914505167694	1.77232620301486	2.13269238382611	1.49565628370556	1.71674331199372
B3GALT2__chr1	2.27963650544596	2.90934884131442	2.97521297599233	3.63356586125411	3.56175095871408	4.17657050376479
B3GALT4__chr6	2.30837948771152	5.13964309712838	3.94703971390441	2.97676936419977	3.48702022575544	3.17989300611617
B3GALT5__chr21	2.20109002369571	1.41922502790475	2.13636039495404	3.18518889901904	2.72816376619104	2.53970527115537
B3GALT6__chr1	18.7792673690542	19.3796482835829	17.6132084822115	13.3968518538216	16.0506597739141	16.3791940854579
B3GALTL__chr13	7.06624723614425	5.41338114920689	5.05052529731329	5.89217499166837	4.47788925999043	4.88134927817553
B3GAT1__chr11	4.93492349699402	4.12609423380581	4.96900589267709	6.9642045416514	7.0533481238331	5.12716500672118
B3GAT2__chr6	0.126174060256912	0.363554557959821	0.238059955930596	0.306273284994054	0.245366975003104	0.154497998425148
B3GAT3__chr11	26.7640018011183	26.7256573616537	24.5162523889774	21.1769555519188	16.7602552569557	20.5957048492953
B3GNT1__chr11	18.2953453031815	20.9232092298639	20.2514542590358	14.8270563084863	16.7408656248378	18.4828296846676
B3GNT2__chr2	12.4968389370324	14.8551340609095	14.8565508157473	10.6305553450744	8.87292698841651	8.99171611554168
B3GNT3__chr19	1.58654729330944	1.63892671723416	1.87616467563903	1.77189724390519	1.98651862874346	1.88797632100492
B3GNT4__chr12	1.97845029023616	1.52299467472775	2.24733258497156	1.9601896707151	2.10879761633391	2.86754231250869
B3GNT5__chr3	5.16281313833056	4.38938346698571	4.8844059667131	7.92509039847161	5.40929022606844	4.20849738655586
B3GNT6__chr11	28.2332124193277	29.173944479867	26.0606019206893	30.6822739267334	42.6252069814193	36.8956979035093
B3GNT7__chr2	3.82498385647319	3.74404607140531	4.81121336907212	4.91384115349642	4.36233082747455	4.08790330531155
B3GNT8__chr19	1.13460864121543	0.951049003948558	1.55967637216943	1.62625076978862	1.33286986124489	1.34961450781989
B3GNT9__chr16	0.786723464928466	0.612342254085935	0.763383615609731	0.80024785547209	0.87423881562798	0.798187341143443
B3GNTL1__chr17	2.615219508262	2.60314628232328	2.71385791810064	4.09103004676514	3.7779784888372	3.46914962975236
B4GALNT1__chr12	1.3897627933015	1.11849560176156	1.17806581468833	0.977823844345466	1.47721431198493	1.06050525284432
B4GALNT2__chr17	1.69100282288029	2.34236054895519	1.78452456602378	1.62333496909826	2.0702064572212	1.86003436940554
B4GALNT3__chr12	4.18788052429648	3.53985421216844	4.10015763384036	3.84413714631418	4.24311733320146	3.74903377526079
B4GALNT4__chr11	7.46143053485597	8.57030351850629	7.45204240071043	6.74585864936386	7.59075700981106	6.34829340333799
B4GALT1__chr9	3.29921913137414	3.29005281764297	6.57975355841968	5.66682054515872	6.02997572763277	4.1284308488806
B4GALT2__chr1	41.4482565516226	38.242072300163	32.403710864648	28.8037818904762	31.0300800252591	36.2737846312758
B4GALT3__chr1	28.3519440326015	22.2600474239149	17.4362460829926	23.2858074391094	22.436387442009	23.8003114482742
B4GALT4__chr3	15.0760976820384	12.1385056041577	11.1730602414723	13.4330057039158	9.85649462144855	10.9559304165842
B4GALT5__chr20	32.4408334905431	27.4886353613671	23.4166097297538	29.4402608432925	32.6516225375278	30.6144340910191
B4GALT6__chr18	20.3623821401738	18.0304366671693	20.8518902017077	27.0717515763073	26.5669836678408	22.1990607603438
B4GALT7__chr5	21.9795140160813	22.1466001609036	19.4100941881283	22.5002175451431	22.2395804158901	21.1095037118286
B9D1__chr17	10.9545868869353	13.5518006084436	12.8776683956848	11.100302347865	10.0874312965101	10.9900457160733
B9D2__chr19	4.17407563254262	4.06548836118548	4.49234662490335	3.8054825555783	3.20115001301152	4.31922665162479
BAALC__chr8	0.66138522346626	0.894168994395634	0.845334042320523	1.58817517944498	1.18541598572678	1.22784467314334
BAAT__chr9	4.40898522023135	3.5188447816529	4.38680890345784	6.41024003931088	5.62670296654444	6.4109891200454
BABAM1__chr19	41.5513001624789	42.6629462784242	44.5456851972437	34.8006166717833	33.4375645823751	34.2424443054069
BACE1-AS__chr11	4.35169901111301	4.95955264319365	6.62610167175205	7.04217200019892	7.97480052149362	8.32006614417435
BACE1__chr11	4.73257871013635	5.99480254615783	8.653168498881	6.40116244796529	8.61180533503433	6.35098227307316
BACE2__chr21	1.49990359805406	1.48660807829068	2.10334535513463	1.64002100475664	1.59918223705388	2.01033958660318
BACH1__chr21	11.073837075907	11.0071115671426	11.3408097828322	10.9683495558168	9.67807228596122	8.48726115110133
BACH2__chr6	4.59188888274153	5.84762842113771	7.55763795958818	6.48742803411133	7.73774829140751	6.60926769579015
BAD__chr11	26.3821013670193	29.2531722543847	31.1571880830705	22.3095251775987	22.2080680634228	18.2167872226229
BAG1__chr9	11.4667386049376	11.4557132669206	12.6820549860316	11.7276849291111	10.5633857856325	10.1608721326989
BAG2__chr6	11.1035475472438	8.99695002292872	9.91619632125868	10.6372959464139	9.67354821450195	9.78919617028829
BAG3__chr10	5.13171185436472	4.65829726718882	6.15740734440698	6.69712425067158	5.3346575781767	4.66209569305283
BAG4__chr8	13.8741422979447	13.7095174709538	13.0628875342625	16.3927824295005	13.2236508659203	13.6876186276512
BAG5__chr14	19.306359302309	18.312519772421	17.3069237007642	15.7711807243191	14.5084634178362	15.2641568462142
BAG6__chr6	18.3503311587746	22.1357822213753	26.0892958290639	23.0060452667457	28.3414805025897	23.2541467477956
BAGE5__chr21	0	0.0361418646827714	0.0325409336019076	0	0.0766622764465482	0.126712006361441
BAGE__chr21	3.30969341952154	2.13403344938606	1.92141278238544	3.70795711351588	2.61694218572872	4.05266350053079
BAHCC1__chr17	1.36554918541623	1.59947940228387	1.95766052450708	1.88171676984415	3.02165369351138	2.4606766300037
BAHD1__chr15	2.93968442144236	2.65818511312094	3.78629160715988	3.82311219018389	3.47552565264159	3.50097474624584
BAI1__chr8	37.0580399949375	49.4846764091333	51.711559880702	50.9341895890728	111.32694957438	66.9058544017584
BAI2__chr1	1.23973309508764	0.936185745967822	1.08524730323014	1.95198623376717	1.41487492146614	0.957317581100758
BAI3__chr6	1.61000460113501	1.29330369898518	1.55934730262124	1.8758901043506	1.92030280119293	1.82685230268713
BAIAP2-AS1__chr17	5.20016561864405	5.96750151715333	6.76159841312041	5.40977780997468	6.34426702413069	6.13168079257338
BAIAP2L1__chr7	16.3349942217014	14.8656080752039	14.1635738458883	17.3199039113413	16.9407399520262	15.1278451373275
BAIAP2L2__chr22	28.9722875843191	23.2102084067259	22.7588184733408	22.5301664641226	20.9205990679349	21.4996058445339
BAIAP2__chr17	3.64118614376458	4.23038576672771	5.72503182742619	3.8280420262543	4.4453509643296	4.57989237566443
BAIAP3__chr16	50.2276700842535	37.4973166171604	26.349482918362	47.3768490746415	67.7496246231425	66.7397266027194
BAK1__chr6	14.3056511000224	16.4966656898284	15.897200539392	13.5229613733187	12.2379349134563	10.401793788241
BAMBI__chr10	17.0527858891173	24.1431841589272	19.7434342113587	11.6312910652114	15.1128114306776	16.5666226637884
BANCR__chr9	7.97558499225587	8.63827825572548	7.6085399390852	12.0364498872222	9.65944683226507	9.76596865523852
BANF1__chr11	13.433850513003	11.8676741121973	10.1882704840882	9.718807072136	10.4790362604573	10.7728243953836
BANF2__chr20	0.660359820019025	0.296531392094924	0.355982678286915	0.457985400584132	1.57246808897338	1.03962781033294
BANK1__chr4	1.75259686173554	2.17506107792222	2.03861305172488	2.47819281356347	2.47698902270332	2.27103632878006
BANP__chr16	4.15072879918722	4.2784931315171	4.2120350914009	4.68371131460211	3.76476227938945	3.51653851282726
BAP1__chr3	15.9680175862695	16.1111821336773	17.2955830208373	15.4495352779665	13.7635717012919	13.3040217198443
BARD1__chr2	13.4775328992257	9.69162484566673	9.21079557513773	12.5871265853439	9.91530166198725	8.35161022811288
BARHL1__chr9	1.33800654632127	1.60220102953907	1.74310366422951	1.5981532433996	2.01786350056218	2.14547973074818
BARHL2__chr1	0.527696282365341	0.680498991865603	1.11051634378865	1.31376732655889	1.53365466716417	1.44142303700821
BARX1__chr9	11.628985947999	23.8113111451728	24.5292068404043	7.55398530842334	7.55334940719516	9.77711887577583
BARX2__chr11	2.16453345861685	1.47595946996994	2.46333581163531	3.44717413313748	2.71075385411391	3.11320882032696
BASP1P1__chr13	2.48033799329411	2.04588657772344	2.43946932941413	2.90361949546401	2.93218247293389	1.74473531048937
BASP1__chr5	6.40662268346462	8.95024049181729	11.5329968032234	7.21222177115195	5.02134011321206	5.57094556554301
BATF2__chr11	1.5332532851985	1.63624998204502	1.36608145149884	2.06766623922141	2.01933372881696	2.53802434020463
BATF3__chr1	1.73143123541574	1.03665446016925	1.40005382618939	1.70115512107216	1.16816480999954	1.96867190371313
BATF__chr14	0.967880814828673	0.946510594067573	2.00877288105434	1.77511838720573	1.57747063856715	1.10614341078196
BAX__chr19	22.0168490383337	33.6186302724245	30.3599954011679	19.334743910646	21.0932338585804	26.0153895055999
BAZ1A__chr14	12.2037229782197	9.89599302395885	10.4393555112143	11.748238767425	9.60030409971604	7.77986137618284
BAZ1B__chr7	28.7525232567627	24.9301457329552	25.281297958095	31.3456853754318	26.4072114540749	23.2567650208819
BAZ2A__chr12	3.66591742740196	3.94774164473132	5.79593854967727	5.94338635155008	7.92865673825439	5.56119104835579
BAZ2B__chr2	9.89830645122103	12.9113653251989	14.8732190873114	11.0236671707454	11.7679498929379	12.5391921856156
BBC3__chr19	6.37449377283671	10.352475719733	8.36432157303433	4.68889814883755	7.95294455856491	7.13135171802193
BBIP1__chr10	5.84786837488172	5.86870015863454	5.56331202061226	4.43220664433914	5.01774184595764	5.1967337694123
BBOX1__chr11	1.73391123492368	1.41302293963966	1.51457010221016	2.85787723583502	2.42633070826289	1.9658749271907
BBS10__chr12	8.41850223632144	8.12711071974526	8.13398077876503	6.81165454927362	8.12902401476812	7.87671521385215
BBS12__chr4	3.08222843005761	2.82114873177937	2.59020147465315	3.03856980474887	3.2282518088618	3.57892252028735
BBS1__chr11	5.58711367399369	6.0046074776588	7.21976384063298	6.16326382008407	8.04526114963678	7.12729783168909
BBS2__chr16	19.9027657921362	23.2181670889161	21.614536392594	14.2952595982398	18.725201065161	20.5018325460512
BBS4__chr15	8.18735882995867	11.3350688828814	12.8067877667169	6.88007815543717	9.23845399211792	10.3860891993887
BBS5__chr2	3.97457248207367	5.37153189119884	5.77825938552573	4.16363502392832	5.01413380848092	4.65519679035168
BBS7__chr4	12.605224259004	11.0432261634049	12.2118156915822	9.6383512052715	10.2186661443399	11.1734004958475
BBS9__chr7	6.00646432038582	6.07258435939073	5.90779763965518	5.18887714491597	7.87906882879216	7.42854623340738
BBX__chr3	5.05697100203475	5.6060264077524	6.5024931519182	5.37834918889206	6.88598520254338	6.66013995213105
BCAM__chr19	11.6042869222626	13.3060392589242	17.5122552755666	14.8343398909087	20.9816083151929	15.7664310452379
BCAN__chr1	1.70684257473281	1.58444369570405	1.77969440602716	2.47136314832924	1.99653920745636	1.81499983127762
BCAP29__chr7	9.22625347266049	8.93624322926966	9.38061281480555	9.78702877079289	9.24504122066306	9.1989555337085
BCAP31__chrX	41.5685425522936	44.9063194656517	41.530078985593	39.3458018884368	37.6457360327736	39.4683927274146
BCAR1__chr16	5.24508089168433	6.78111234697281	8.30346388739997	6.13824125033728	5.06558116342425	4.06575372242983
BCAR3__chr1	0.948154527630582	1.41921405813425	1.56177164385707	1.24209990536854	1.20414573422251	1.2531419397368
BCAR4__chr16	2.17808812358576	1.45668505636882	2.14219964723114	1.5748698275989	1.08144606576006	1.92934229335715
BCAS1__chr20	2.77451765095052	1.97460823758077	2.50218968879045	2.76735084321987	3.3546286532472	3.48281776246229
BCAS2__chr1	35.2152236262112	34.460439033172	28.3500196027922	25.8212028792636	24.7615636304165	31.8419134518004
BCAS3__chr17	6.01107076517436	7.29822996944689	8.71932256310355	6.55723180858349	7.44261175848712	8.36508452783028
BCAS4__chr20	8.57641966334586	12.4859954119495	9.83672832925795	7.23161665536592	7.27324817117882	7.62753638293235
BCAT1__chr12	2.9235293706032	2.50907836602194	3.27932529503443	3.92328899797267	3.57229737829959	3.52887988028866
BCAT2__chr19	11.8881445516247	10.6064412934043	10.0701061016079	10.8018950101507	12.045846888287	13.0032021759307
BCCIP__chr10	20.4024238893518	15.1185416732489	15.4113553640978	17.3525278624633	13.3952707401902	16.3905839287264
BCDIN3D-AS1__chr12	2.32287220509535	2.22758295840962	2.63704735557251	2.9944629394388	3.36877505182198	2.7961088741188
BCDIN3D__chr12	8.55345442492016	7.35399676642672	9.44637978390166	11.8729651064997	10.0249072937749	10.5881503537754
BCHE__chr3	1.4398823143272	1.30057628111809	1.45203460880189	2.49079779265054	1.351770813328	2.18869012701672
BCKDHA__chr19	8.42923040832714	8.25980459248144	9.30411541588227	5.41208771189438	7.54661213535908	8.8171089204999
BCKDHB__chr6	7.76532355332498	8.18767629381928	9.43851440267173	8.94191269759508	10.3004686935143	9.56856081568301
BCKDK__chr16	7.44236168126281	9.0547029696369	10.4414408560702	8.73496348694736	8.69436769086941	7.2770841502845
BCL10__chr1	16.1959553724515	13.8917369734074	13.0988621414546	15.6558189237337	13.6450956378537	13.9085492917625
BCL11A__chr2	2.31924213108662	1.89097961285604	2.28037219630042	3.19809158400113	2.82225416103088	2.94986775244338
BCL11B__chr14	2.11670339327532	2.07105503546538	2.52543281296523	2.74533517398367	2.73266356221644	2.87773516327399
BCL2A1__chr15	0.643207616901648	1.34786996406784	1.03154071549049	2.08175182083697	1.50099226674732	0.945116191211766
BCL2L10__chr15	0.342224075134398	0.932289359848496	0.710263527121952	0.664568241567526	0.760586364745281	0.419047580092956
BCL2L11__chr2	2.99153547734932	3.06274430283133	3.9196558356925	4.7777943541015	4.33464572662538	4.74046228426236
BCL2L12__chr19	3.30053249003678	3.38972646656308	2.7745427597416	4.60076096558872	3.63137098957333	3.24115974166634
BCL2L13__chr22	14.7629133349485	15.7798404478832	16.2239444015838	14.1558369968708	14.262681317603	14.9876695585237
BCL2L14__chr12	1.0603441384258	0.683691681505723	0.769466580077279	1.53991963333137	1.08765889264111	1.59799806414
BCL2L15__chr1	5.75831715958207	5.29043700242491	6.17042006780476	7.99288967143615	7.48573165200851	7.61982917579436
BCL2L1__chr20	68.2099333665687	79.8545612822059	76.7827333943765	60.2254376985937	53.8923235832931	55.371069533944
BCL2L2-PABPN1__chr14	0.142233381390594	0.119222532586085	0.080508004030526	0.138102189516954	0.221277650668999	0.104497418990922
BCL2L2__chr14	7.87593851035409	6.84200436238684	7.93159931133946	8.60442259972373	7.97656122904685	6.77518233031013
BCL2__chr18	2.03957901314735	1.88673303078365	2.0281015262662	2.83967544541558	3.05257771703621	2.59867709498141
BCL3__chr19	0.812165517337105	1.15731151960165	1.5630072346834	1.62972380933969	1.33571635320697	1.90940719036056
BCL6B__chr17	1.25689393344635	0.86593207878314	1.28318459055672	1.97825329369462	1.56890845549523	1.39146563182649
BCL6__chr3	1.83183463799988	1.99931790329932	3.15380915839301	2.64323987467084	2.27309611858119	2.6168922136663
BCL7A__chr12	2.0609616963497	1.43961208097697	2.2991744151051	3.01753284094545	2.10845989994603	2.40344063679121
BCL7B__chr7	12.2318957431216	10.5930137299141	10.8622637622663	11.0585859417969	7.07368721870488	9.62855295108356
BCL7C__chr16	25.9869277386951	21.9155231970155	21.3265143593502	20.7418619500661	20.503964687933	20.0926524531747
BCL9L__chr11	2.74151262006903	4.11530140074933	8.04786943776256	4.55088255654024	7.18410446690925	4.86707588803343
BCL9__chr1	3.79449517961934	4.48287912675479	6.18219759044526	5.81151852968395	9.53036736457333	6.09233584260757
BCLAF1__chr6	40.7266403960724	40.4203342527193	42.1049447615838	37.662627063292	33.2411887346186	31.3755367571436
BCMO1__chr16	1.67218150838639	1.56901351846781	2.16612101410434	2.26174906605125	2.21874086385088	1.92531565367237
BCO2__chr11	5.6306586785844	4.37715741465492	5.14049613794911	8.5239969332599	5.98789589701606	7.31475001101034
BCORL1__chrX	1.67055586910542	2.00041348134074	3.19213841278676	3.47578778591516	4.48943053501268	3.31882865912421
BCORP1__chrY	2.28239923814288	2.14882492885313	2.60564516116302	2.99763208645445	2.86711496081366	2.65299603859992
BCOR__chrX	8.32355553341892	8.9003270244877	12.7588756183479	12.7270092611305	15.7690969508095	13.1119380495752
BCRP2__chr22	0.104012718904096	0.0544908113678707	0.294370291660333	0.378718696636879	0.317853592343765	0.254723623044539
BCRP3__chr22	0.679859671049116	0.534253485757615	1.08230417988244	1.10018839246468	1.03879525989443	0.676387274180767
BCR__chr22	6.83767641388456	8.02661412055505	8.73009103101721	8.27404991328686	9.845686526585	8.6406284533619
BCS1L__chr2	9.60749061456251	9.07087641868163	8.4659125233141	8.08692555224613	7.78230736688562	6.5069436789009
BCYRN1__chrX	51.7983340142396	47.0800610218403	51.220430748898	56.5553253644406	40.5696766955133	48.9069356245514
BDH1__chr3	1.82641046566724	2.32742662400086	3.15106760285946	2.15679171205318	2.79753043735962	2.78039995786717
BDH2__chr4	11.4218745076426	11.3147473161135	13.2632402913102	14.2155229543085	12.5770613191438	12.1804402784002
BDKRB1__chr14	2.05313449738606	1.27117368237011	1.84884408642495	1.81227351764887	2.59264293810796	2.39975437814583
BDKRB2__chr14	53.7630599795387	31.7253288185367	25.2843054086822	55.4931095914924	70.2885747827821	63.0468258851988
BDNF-AS__chr11	2.52619318436737	2.5426670201536	3.56535446420901	4.28116787502559	3.73557554840457	3.11763728237579
BDNF__chr11	3.45116620224229	4.65389545926756	5.64380871200713	3.29495052086917	4.14083263429658	4.26439925905087
BDP1__chr5	25.6058556319917	24.3337705175755	25.34394719539	26.6500196388132	24.7674335413944	23.6780207129335
BEAN1__chr16	0.966106229457945	0.86765068512039	1.2043559139945	0.753786575103739	1.24611519951251	1.20410536013895
BECN1__chr17	16.941282754217	16.5080608397346	17.2339804395944	15.3982980043264	12.8015685164497	14.5555933878246
BEGAIN__chr14	0.778432075380332	1.0421803368226	0.958743327315905	1.25970398028471	1.05725288711359	0.847268341043668
BEND2__chrX	2.07992312738476	1.81381516056364	2.21808952251067	3.0731695510534	2.68454690094161	2.79993179916632
BEND3P3__chr10	2.61024318560371	2.65956756919455	3.06351923190504	4.65642984549312	4.06541825806528	3.56111884927703
BEND3__chr6	2.56536095979741	1.7887538813468	2.42872053089298	4.22528466345361	3.02319671299399	2.87294997048996
BEND4__chr4	3.25673970471055	4.1034239048366	4.69277301000518	5.04787205860627	4.93225141999804	3.73542874037875
BEND5__chr1	12.2698362146499	18.4476313567899	16.523573792748	9.89097405609359	12.9758086382451	13.8513130552105
BEND6__chr6	2.0244989465067	1.88552308467013	2.29184411917435	2.73013478167066	2.97460968993597	2.50650870106766
BEND7__chr10	1.96029125511907	1.70476890848387	2.12669258714013	2.44263798539636	2.04765335555104	1.84826443299633
BEST1__chr11	1.47139195689456	1.22206611752479	1.13416333251025	1.71322465538476	1.8344688174517	2.15324466368968
BEST2__chr19	1.23660770286448	0.930233965821492	0.807639179568346	1.43672335149373	1.19799288487706	1.28125053227588
BEST3__chr12	1.44411258926446	1.20708045342107	1.37765296497036	1.65424326690989	1.89325157912395	1.90737048935751
BEST4__chr1	1.5031196717637	1.72636209507045	1.77251470156519	2.05821467435909	1.70244882411893	1.30961824722067
BET1L__chr11	4.05101243328912	4.17990008931372	5.7615597977385	5.45744008942092	5.66704957783446	4.98557574471932
BET1__chr7	8.99311274818266	10.1923595945188	9.36414467761256	7.99942852211143	8.53750129481438	8.62964574482456
BET3L__chr6	2.84282741155668	2.86407229561584	2.16612101410434	2.47715373900852	2.67305446930606	3.07934083384031
BEX1__chrX	0.422063171506792	0.442226006708037	0.796331193624486	0	0.859858272929954	0.775213800768495
BEX2__chrX	1.65149965893526	1.73039523122398	2.09354952974715	1.75386266635908	2.69546904818932	2.14862292720775
BEX4__chrX	1.94143584662625	1.48842605370604	1.20611640902074	2.60534885468483	2.15740174385998	2.37725529133201
BEX5__chrX	2.14545333998066	1.18641600069321	1.349317301636	2.21815651898975	0.927155523567068	2.11625184375642
BFAR__chr16	25.5874356725872	23.0902803923145	20.206479902466	21.6556092478761	19.0371202236676	18.7548720684121
BFSP1__chr20	1.93205297594565	1.58873129285584	2.46866404159681	2.84952331231607	2.52745172339412	2.93474785151596
BFSP2__chr3	0.782483926354448	0.976029536136079	1.44120666370139	1.26626092078222	2.02889789557068	1.32314337567379
BGLAP__chr1	0.110833225061741	0.348383875958517	0.313673261605273	0.5380702793748	1.23162345766586	0.135713405720451
BGN__chrX	2.50635868533788	2.88610182395814	3.23062991377634	2.69057083826037	2.50940768032335	3.22092411602607
BHLHA15__chr7	1.54915690248957	2.07404205644894	3.97837077342926	1.11419361952575	1.81712366151521	2.31845334411826
BHLHA9__chr17	0.257464487555272	0.359685468549555	0.0809622099771016	0.41664398219572	0.286104913226469	0.210173934387948
BHLHB9__chrX	2.22889597940893	2.70724997029267	2.82591359084564	3.49205853735171	2.9816724589563	2.97261754914377
BHLHE22__chr8	1.3788266400927	1.51974520109862	1.79065153873428	2.05742999997551	2.24856458043604	1.84183620312075
BHLHE23__chr20	1.61032923974394	0.542332933557352	0.922341698349721	1.48910186957412	0.894731370096386	0.985910431349136
BHLHE40-AS1__chr3	1.16425112851865	1.15566615046058	0.809295968008772	0.991609880418816	1.70231943166806	0.900382595051693
BHLHE40__chr3	2.14237451128722	2.30765627609245	3.26771365224131	3.33731052844212	2.44744128359464	2.20651509596824
BHLHE41__chr12	210.530536739578	3.26772110020589	2.74499324812456	284.31818368337	3.94799583870913	761.12932774828
BHMT2__chr5	3.50118781704064	2.51756155567616	3.08706866602046	4.07346924551137	3.53465278969308	4.5673507099308
BHMT__chr5	5.65289220503299	3.94015496075094	3.38737105953637	5.18246637503097	5.63467731882129	6.50596430748626
BICC1__chr10	1.60838775999629	1.90856669880204	2.90667225889447	2.25783885383515	1.74423769232302	2.04062826040935
BICD1__chr12	4.80152073318323	5.61547569553475	7.79929957245654	8.75504183389506	9.73191281294613	6.1278053023607
BICD2__chr9	15.8868375863722	13.350376040643	13.1373570145469	14.962425106426	14.1485405259146	12.6671761539244
BID__chr22	12.3610617627142	11.2071750082053	9.66026644914561	10.9981726444623	9.88391673616328	8.60121859073557
BIK__chr22	3.11223860896232	3.32746603864346	4.91334129817195	3.08351339641718	2.11741527638378	2.02210141258217
BIN1__chr2	6.34291168957035	5.38669772801551	6.50866281304578	7.31118244641348	5.66353082374576	4.74182838143811
BIN2__chr12	2.43499200078315	2.23598536215462	2.83913792990744	3.45342408623916	3.73956102634003	3.58462796413509
BIN3__chr8	9.86803858201922	7.07617206674795	8.44332029985876	8.32936271374859	6.63046081050953	7.34629242053693
BIRC2__chr11	26.3093285336546	29.7291106354035	27.3177559151235	23.7297302197838	24.6164470980419	27.0552961902898
BIRC3__chr11	5.01127598881241	4.44004452576174	5.20028662185387	6.08926695011586	6.00836853242322	5.58719208283974
BIRC5__chr17	38.2405356562377	24.2761097151279	13.5388569262337	33.5260551189157	21.6471595923072	17.7659133207543
BIRC6__chr2	22.1312508827932	23.8189366998357	26.878175847902	23.2685381767364	23.4402004994678	20.5582840929587
BIRC7__chr20	10.4846229405472	17.9413764020714	23.3236957952093	11.3359140347743	12.6176069983538	13.3428028730215
BIRC8__chr19	1.11287953567926	0.724838227340287	1.02149255929587	0.973473664118522	0.935863360911494	1.6941702165419
BIVM-ERCC5__chr13	0.0235568875566767	0	0.0222230766061808	0	0	0
BIVM__chr13	4.13875044869287	4.79465991915291	4.71476031817372	5.08004083322466	4.54708046467509	3.76740553616117
BLCAP__chr20	15.7557812684921	17.7359561904477	17.5928178237865	13.7737534619684	14.6656591590854	13.5253739882608
BLID__chr11	0.846082603368194	0.738751440329185	1.52983865364611	2.85245831765899	1.64535189379254	2.50370003763071
BLK__chr8	0.748028466340633	0.759270736962224	0.727726787104973	1.09701842975108	1.14295413920002	0.744207895986829
BLMH__chr17	20.1472106048286	17.758147117807	19.276692461335	19.5079501249204	19.1521554689163	16.8655718596643
BLM__chr15	7.43542350565849	4.07746957064152	3.63337045706469	7.16319363353182	5.54303641297672	3.55339454147132
BLNK__chr10	2.40751390829236	2.45341555573388	2.86233226687609	3.62913092495394	2.60202985129308	3.7556202470835
BLOC1S1-RDH5__chr12	1.94671877095729	2.5104216295485	1.7423147287361	1.93864205661536	1.22030747511798	1.34466490097753
BLOC1S1__chr12	25.0264497838868	21.6726536273936	19.0582153644314	21.8598383470087	17.8254608539916	20.7496247642104
BLOC1S2__chr10	15.9916889233735	21.0262647214267	20.6577320020761	14.3022610999231	17.1004561145362	19.1486698991376
BLOC1S3__chr19	2.01109911147773	2.18067954947593	2.75760025335151	2.83820698863149	3.27426291547186	2.83480373340209
BLOC1S4__chr4	16.7556623646346	12.734365244878	10.7605946951466	12.7300402230884	11.2766392883456	14.8339051067114
BLOC1S5-TXNDC5__chr6	0	0	0	0	0	0.0221416522260112
BLOC1S5__chr6	0.0217856930035431	0.06847932255683	0.082208674362714	0.0705097465990608	0.145254839582933	0.133381059327833
BLOC1S6__chr15	24.6412088223811	23.5887491076018	24.0751779969795	21.7345757831697	21.5734173676513	21.6005115922868
BLVRA__chr7	35.5628622185439	38.554089948558	44.2636949964083	31.1035524163599	33.5225228325821	39.2040954546864
BLVRB__chr19	13.0034019312855	15.6238636496937	15.000576709172	11.3219735789004	14.2143079401624	17.4800758043979
BLZF1__chr1	15.3165889530784	16.4872219576358	16.4747297697079	14.4903900623715	13.2671920346773	13.1765220109109
BMF__chr15	6.71833253185379	10.49881415255	17.5586050776654	8.41702898370838	11.163106793793	9.36601630930579
BMI1__chr10	0.283011351436725	0.277998180088991	0.400480513072779	0.200368612755558	0.235870213346007	0.238248039867966
BMP10__chr2	1.07422971982918	0.643170232538801	0.796247510228771	1.86255096706662	1.06582799221084	0.986532064660201
BMP15__chrX	0.43324918119467	0.453946395335188	0.635783936892967	0.779009977259402	0.69541903618364	0.884177132996767
BMP1__chr8	13.97343576129	17.0561368128387	17.2611812669816	11.9782040475128	14.2073416819974	14.2702167126563
BMP2K__chr4	161.201867232216	143.129821181631	118.665372068483	165.305382507337	193.133689294396	177.9568811922
BMP2__chr20	7.25614895342368	7.56234990115853	8.57483014194206	10.3994496526549	8.98546069109846	8.95592262659688
BMP3__chr4	1.72880125694614	1.93363070912866	2.16121259974433	2.72899266497622	2.01540140460542	2.22078417563713
BMP4__chr14	12.2983277356768	11.3518153229794	11.6848573183843	16.3479629876458	13.4386240577855	14.951528927719
BMP5__chr6	1.56520747418382	1.31784162541038	1.87209769776634	1.71876009314302	1.86355887439197	1.81389663125768
BMP6__chr6	0.645233142173382	0.717030438789943	0.700926690617953	1.04415373301556	0.847374352573382	0.933727419627434
BMP7__chr20	129.425128023863	127.997944298765	105.734921923493	115.195010390609	129.689675584757	123.698030435982
BMP8A__chr1	2.16039199570019	1.76560676209191	2.08902048803867	2.77937704934645	2.29268248086959	2.98926062513034
BMP8B__chr1	2.20531729009755	4.04788884447039	6.08949337470364	2.37049850857898	9.60578323875249	3.40996088230457
BMPER__chr7	1.3623461032604	1.26321080444638	2.12685014570915	1.99001779964534	1.23255077471343	1.43196869324969
BMPR1A__chr10	21.6797301302432	18.7099133383674	17.858112857669	19.3731989098016	18.5017401298083	19.9971029449639
BMPR1B__chr4	2.18479065094022	2.11801029555049	2.41744193377769	2.94078880542865	2.81355699678056	2.72524359453608
BMPR2__chr2	5.34800810010324	7.40800844308316	11.7863837833163	10.5124762767532	12.2719662602086	9.29868765113925
BMS1P1__chr10	0.00717117743770135	0.0225412784798145	0.0135302785795557	0.0116048156895213	0.0478134080088548	0.00878098523754008
BMS1P4__chr10	2.99300290781587	3.26530384347935	3.37660040433912	3.69500391647746	3.15450494927926	3.81601046338402
BMS1P5__chr10	0	0	0.0135302785795557	0.0232096313790427	0.00796890133480913	0
BMS1__chr10	10.8335735451782	10.1820378327626	10.3410740669625	11.5900778180286	9.86888843747463	10.5884201118059
BMX__chrX	0.967260607775425	1.06060673512695	1.18836361734966	1.27406289811297	1.79976384601168	1.34965853134412
BNC1__chr15	1.81870192703653	1.1875385401419	1.70329268826203	2.34597243314159	2.37249571318791	2.25924460984922
BNC2__chr9	2.47944028257466	2.25774732696104	2.58316588575978	3.5327165825619	2.81276399677648	3.07059844132848
BNIP1__chr5	28.34887934151	27.0944117629878	21.510374722258	22.1956887246481	19.0761939953777	20.1109146176873
BNIP2__chr15	42.3548270451515	40.7451969213138	38.9117453006567	37.1734806148838	33.3933231209607	34.0837746972892
BNIP3L__chr8	46.5467300567481	52.2253861924626	51.9828884267553	44.5151097786816	59.9210807629586	60.7146397258093
BNIP3__chr10	35.3626359092285	33.201888272031	27.3219595054998	32.2894577067676	29.3734996853879	34.9794253197412
BNIPL__chr1	3.01473693933423	2.86920444828429	3.46024863896354	5.32582940026924	3.37801464365339	3.84530655143103
BOC__chr3	3.69329813624926	3.58802984434858	4.33853889162178	4.03027152514037	3.45942979574144	2.68570517669344
BOD1L1__chr4	8.08381969575036	8.79576982210408	11.0969633462436	10.8827870736835	10.0963521677895	9.36268396436607
BOD1L2__chr18	2.12638905178937	1.92329127220468	2.4003312312805	3.23517166183236	2.60528091085285	2.91528447610786
BOD1__chr5	36.137979403142	30.0677935297077	24.0508730554681	31.3488407195501	23.4807296319921	26.2964681437156
BOK-AS1__chr2	5.5115435288855	3.84989428142565	5.06082258669668	4.8757745243347	4.08309950639224	4.31922665162479
BOK__chr2	9.52175257614699	10.2651072591533	11.5583629225454	9.05954529209788	9.02568222109836	8.11931548454467
BOLA1__chr1	12.8211719920374	11.8750638976314	10.9592106254918	8.36796375106864	9.13093227916093	9.97469833546062
BOLA3-AS1__chr2	5.37059947681095	4.98840500251289	5.65532238522542	6.83536655237267	6.48418019704053	6.38069915239728
BOLA3__chr2	25.1895318442741	28.4494768383544	26.2321913132797	15.8817517944497	21.690478281054	21.3639167714774
BOLL__chr2	2.05325561911914	2.27545990364859	2.27224829286156	3.25879942725828	2.43523367575274	2.22407939523963
BOP1__chr8	13.5499532764055	11.9289030712778	10.7884432341233	11.4994785492002	8.49093275335146	9.3874025039342
BORA__chr13	6.64187501971431	4.66997014624179	3.00923597973777	5.55091461282492	4.34588397875337	3.23709365479491
BPESC1__chr3	2.30102632764662	2.30218642625872	2.74198770395011	3.24769857565205	2.80692484008385	3.24126213827146
BPGM__chr7	12.2041096995794	10.9733487416066	11.5675381324562	8.31062175455417	8.91288930089513	9.11461271363495
BPHL__chr6	11.8279328321347	11.6639790819875	12.7394710681381	9.77503662941133	10.9296339676929	11.3076635365042
BPIFA1__chr20	0.615751468397291	0.469212506350754	0.686502934092866	0.543515332799936	0.68424784368391	0.822520622710516
BPIFA2__chr20	0.80288799983463	1.2017766126373	0.973835743381499	1.39208568980568	1.65694563946488	0.702230534783483
BPIFA3__chr20	0.817841942995913	0.457019708246657	0.617228030900699	0.529391726481658	0.666467209753056	1.001433598663
BPIFA4P__chr20	1.20489981304744	0.841640254790874	1.75237760258194	0.893676132327948	1.50629987730866	1.47537940080253
BPIFB1__chr20	1.22183615580112	1.57282427992976	1.51491767997314	2.65515919271524	2.24999163161194	2.26554960771541
BPIFB2__chr20	2.09928441029123	1.89963001051923	1.95041476570555	2.72804163076643	2.36815502578793	2.96001366454788
BPIFB3__chr20	1.03552485634608	1.38879236052626	1.68025520460987	2.07792559216694	1.38086033681121	1.77517569157145
BPIFB4__chr20	0.777958144132003	0.72778823402293	0.838753707744512	1.12405092609119	0.957123270594301	1.19074570361574
BPIFB6__chr20	1.41402911974195	1.15748455519987	1.50071129081739	1.2871485114456	0.982078835524408	1.2444830602993
BPIFC__chr22	1.7689982718877	2.49264734106861	2.21552377407514	2.51719795358647	2.33860291728523	2.16610840348401
BPI__chr20	0.75241458755624	0.719806040488485	0.432059621630489	1.32347931620415	0.836113408599288	1.12160563050257
BPNT1__chr1	26.5560894423036	25.9146827115831	22.379888752808	23.1616381837923	24.6100805325684	25.6097789958332
BPTF__chr17	8.93203022512675	10.3160028898029	15.8284481416618	15.0109346672642	17.3310371798828	12.0558382480698
BRAF__chr7	7.92412687440412	7.78645015072468	8.7730093501402	9.56763023082641	11.9081034835009	8.87343147382127
BRAP__chr12	11.060431245723	10.4678225077194	11.1449554702902	9.82717806676873	8.3054976229877	8.83820951354946
BRAT1__chr7	9.40753293081047	8.63536247544353	9.29206520255859	8.58779363632486	8.35428867091838	6.84269950705869
BRCA1__chr17	6.36813858001984	4.32451650413008	4.17343421218682	8.01226422102338	6.06036780675824	4.28720963846794
BRCA2__chr13	7.77853463378859	4.88225829217184	4.42097080890559	8.76564714830438	5.85338949373041	4.46530756703065
BRCC3__chrX	17.3200255395227	15.3105483204446	19.4005420650123	21.8071988634116	22.645890637328	20.3982227414624
BRD1__chr22	11.1290232191054	10.1841203427926	11.3561941737275	11.7861848923053	12.4987387799309	10.8050783606393
BRD2__chr6	18.5526786184335	18.6805551116315	20.3912305164674	17.4263277284854	17.7826456233079	17.3721604153426
BRD3__chr9	2.90929855691551	3.69180795488465	5.36716225063714	5.26598053124273	5.81927361844621	4.3936103583488
BRD4__chr19	3.06109682233675	3.33528384753275	4.66959349468145	4.75602580496888	6.2966048925335	4.53579477949425
BRD7P3__chr6	17.0778153640118	15.6148709700026	20.307604462652	26.1165151563807	25.1843985443986	21.0022834524477
BRD7__chr16	35.7926120934682	30.9053445513789	28.9352472605411	31.2016073467945	23.9225802183362	26.4564223295046
BRD8__chr5	17.8825953206715	17.1494724655707	17.4930751741289	22.2121457316714	19.0948290327538	17.5207190919947
BRD9__chr5	11.1722604222386	14.8275778719754	14.9312098804591	11.4504136365016	13.2887187634629	11.7295421488828
BRDT__chr1	1.46440303899111	1.17425557404977	1.95945647236084	2.0312417324532	1.9428013152321	2.12248834231365
BRE-AS1__chr2	2.27261524979009	1.80509019103567	2.52431391673786	3.49972578699381	3.01421292717669	2.82766238774291
BREA2__chr8	1.87875563478663	1.77800695260104	2.51563456418891	2.4518640718523	3.36733704312029	3.71049102293464
BRE__chr2	15.0825808750804	14.5087573950883	14.5538173235183	13.3892615694851	14.3341083068032	14.2118463338872
BRF1__chr14	7.22338329120029	11.2465890962629	14.0745795700097	7.13739082123348	10.6775468127368	10.2915079190411
BRF2__chr8	11.6290268134018	10.243946244876	10.8560061901981	8.10730143998109	7.1867441252032	9.18320606582351
BRI3BP__chr12	8.20843904010204	6.20041326529465	5.98783805036137	8.41795126485423	7.26541922520957	4.96711064936851
BRI3__chr7	9.29010029961714	9.96160145318886	13.4792682212502	9.40710191110533	10.9272492289999	9.97857050096351
BRICD5__chr16	1.99499805111134	2.39770079336156	2.1034559895883	2.37383946783	2.41253300825135	2.65838612381825
BRIP1__chr17	18.5084445384377	12.9206327375248	17.2150522691294	21.8801881733991	18.5436363265387	21.0340692231077
BRIX1__chr5	71.5656958716866	47.4554232906394	38.9243335776895	60.0164344506705	41.9504581055191	42.6250103270049
BRK1__chr3	65.8019395357017	70.9462044801834	72.5926127640234	61.3851933225679	55.6872435274857	59.2135200821665
BRMS1L__chr14	8.0926626803466	7.053766210184	8.85153536989437	9.94538073049506	8.0805704032441	6.692386938914
BRMS1__chr11	30.0242381195934	31.1060815522381	27.8878724480006	23.6810419293053	17.8502839180904	19.9782888592431
BROX__chr1	26.9395397988028	26.5705430968645	27.7861922293314	24.0645103341167	22.7515896462442	22.9589589046962
BRPF1__chr3	6.21049372216483	5.875286154424	5.94358573914353	6.64474811475924	5.76063172535757	5.75061945698716
BRPF3__chr6	4.39520942406869	4.43618036881571	6.40021292677996	7.22677592422725	8.00953137764855	5.1349851643571
BRS3__chrX	1.63291154042235	2.02608843115706	1.54045470423946	3.19878221170697	2.72183565400689	2.63088487784349
BRSK1__chr19	7.10541080074849	7.73277346353344	5.75873752830352	5.62214013523521	4.798563910222	4.78284686721451
BRSK2__chr11	2.57360775777807	2.34532248181706	3.0297592751925	2.2748697256667	2.21101253242534	2.39660661329936
BRWD1-AS1__chr21	1.92888140100246	1.83729825073224	2.15051495492491	3.54707712988431	3.60489442299229	3.00603238146221
BRWD1-IT2__chr21	1.36004969179262	1.1152346816398	1.22725806727194	2.39229497389671	1.05136836269552	1.7377646586712
BRWD1__chr21	19.4405159701522	18.8107357387713	20.7197705867505	19.2515020622511	18.0189751343975	18.3368212382194
BRWD3__chrX	6.66600447450582	7.52592236949658	9.03478711898125	9.81292779956581	10.89002152221	8.84744814123142
BSCL2__chr11	0.722432270136259	1.04995508231236	0.923359896092735	0.754246351019444	0.854589129932298	0.913141750937144
BSDC1__chr1	19.5878747004665	20.2397907881777	20.7394959766514	16.9956500024988	16.3714391687945	18.1418613272312
BSG__chr19	79.3981804544027	89.2984341513013	96.8019723581319	73.2862477432014	78.1485858878588	80.9922456987826
BSN-AS2__chr3	4.38960814469395	3.66966131813557	5.41862735646439	7.70807354935535	6.07144048781665	6.17553281041979
BSND__chr1	1.94853521440424	2.45922504579451	3.21686312174666	5.30316428187303	4.18294822794594	4.93457499009317
BSN__chr3	1.01723540349541	1.13768461903553	1.20404103078776	1.54750373442632	1.5791632132643	1.56748091370717
BSPH1__chr19	1.01412400931493	0.965973474248616	1.82643385507434	2.23788320739974	1.53673017786035	1.58044429752634
BSPRY__chr9	9.22792535238991	7.33959284639369	8.09580827616397	8.78421445895224	8.55973071032495	8.03937619970009
BST1__chr4	1.96150244917865	2.69745984279768	2.89131330794653	2.4467923852564	2.04346927613398	2.50190261049455
BST2__chr19	0.515656275922847	0.540290248308548	0.30403711267884	0.625848693594842	0.429763524316878	0.710338917017742
BSX__chr11	0.51785055794805	0.18086311858272	0.895637270370802	0.279338613122237	0.76727520937141	0.422732821222851
BTAF1__chr10	18.3075467707588	16.3259892216422	17.0275907614518	15.3906654048758	15.2222288901339	15.3730530272994
BTBD10__chr11	37.7757162770252	49.2853795267468	41.5230590263324	27.8650258829169	29.8037701744331	34.1439501911082
BTBD11__chr12	1.32388595582688	1.13981285644178	1.5103296124654	1.72719742908774	1.55098555984421	1.65877535600432
BTBD16__chr10	1.17516516100872	0.855073086110631	1.47816841735017	1.58476707820153	1.9588363211353	1.79871227914364
BTBD17__chr17	0.180985843423248	0.568895740336782	0.512214814459533	0.527187239815762	0.442461276671273	0.443228195957927
BTBD18__chr11	1.37609747576657	1.17018615562861	1.61802353036506	2.35597537271975	2.14970973422091	2.29551819587335
BTBD19__chr1	1.50193049480819	1.4526284650726	1.63487298058192	1.80730314724181	1.58341565161813	1.60330786783414
BTBD1__chr15	68.4118585786495	62.7876900326645	55.2961829102339	54.5478942621134	53.203108462127	59.8447973476827
BTBD2__chr19	6.76340032097359	10.9937856616236	11.9305690723547	7.79638641572988	12.7665014852015	10.437171977356
BTBD3__chr20	19.2740489340528	22.6233001727593	24.1669275130125	19.4841202748508	24.4545899354136	23.9144270738943
BTBD6__chr14	20.0992047629285	20.4512878026913	17.2321886096945	15.4719515724444	17.481077224054	17.8038002191221
BTBD7__chr14	6.39089470021108	7.11053681924894	8.55016100289519	8.88678903869305	8.71780264421407	7.5365751205041
BTBD8__chr1	2.21491370166311	3.19646991684741	3.03569363274719	2.36699185398049	2.97213748685079	4.45197760812218
BTBD9__chr6	3.54878644383514	3.67760782469365	4.50860245560223	3.77267667147848	3.84280675383214	4.08375157155935
BTC__chr4	1.78559080646873	2.20669335426546	2.67790581352403	2.88954671474639	2.28948514083032	2.85917204421889
BTD__chr3	5.58773016248923	5.08431664309687	5.215860266925	6.23448951544325	4.34651764177805	4.96951137950353
BTF3L4__chr1	24.187152108591	24.6158050105901	23.9535989105408	21.8368108884667	21.3072977554051	25.0652647524597
BTF3P11__chr13	1.99344189038505	1.39244850266103	1.70146947051722	1.99698782313986	1.47679530352882	2.67340588772564
BTF3__chr5	305.255367138493	284.176311224292	260.574002039713	249.266309000793	230.702995498258	251.719710995886
BTG1__chr12	4.41865224050077	6.97184443438899	10.6786249865547	4.39546646203503	5.44452802015111	4.61489349097672
BTG2__chr1	23.8635004624642	26.2489850602862	26.4265965297945	29.6888656102954	40.7491223720139	38.7500541444469
BTG3__chr21	25.4798657340377	21.995216008641	20.4495361987788	23.4474213055308	23.0740036205732	19.2320315455237
BTG4__chr11	0.656841850979249	0.81335156124172	0.844978511390064	1.44946311764851	1.19439676238018	1.1698788575549
BTK__chrX	0.462718179155102	0.993887536622341	0.98216703776404	1.49759484601655	0.874124846417903	1.01986302306426
BTLA__chr3	2.05974255308064	1.40576139761771	2.38878749102004	2.32406256072818	2.20487373345181	2.45270370574408
BTN1A1__chr6	1.06451085652372	1.00382827799804	1.20508481890339	1.34366955349823	1.20658590591974	1.6163096234824
BTN2A1__chr6	7.25047392284193	9.04303235499101	8.37736498239697	7.3735774660867	7.18848694295102	6.49566123455269
BTN2A2__chr6	13.1841340583094	12.091323143181	12.7773826417413	16.0141678413206	15.0683393456487	16.3929989907749
BTN2A3P__chr6	1.71057061812157	1.40822639016967	1.77508832501201	1.66088681416655	2.93274771292867	2.66308944454095
BTN3A1__chr6	2.40435018633105	2.86825829987556	3.12904198383532	3.7033477881083	3.50876359581921	4.02594900288021
BTN3A2__chr6	1.50641721772024	1.23794658835745	1.53258319323159	1.72078009734038	2.01863682586899	1.88075063422691
BTN3A3__chr6	1.05013837008383	1.33306263057609	1.23834830627107	1.30722683206888	1.30160485028198	1.80517297081265
BTNL2__chr6	0.797128042256278	0.278402835372964	1.00265863534961	0.859972586249681	0.688956178720507	1.13874807463688
BTNL3__chr5	10.7626396086609	11.0163592541147	10.3173901243695	8.56758227930978	10.4959675546671	10.1046613700389
BTNL8__chr5	5.1961304437671	5.04984152874524	4.57039023376099	4.30589409212557	5.04889403320125	4.82572012345826
BTNL9__chr5	3.65673880886558	4.06748842019127	4.65953544831189	5.04814440404612	5.19975918911449	6.81191619957544
BTRC__chr10	26.9623389302892	26.0217214331819	24.2837625453992	26.2461434332164	17.5305125063959	16.0492578272604
BUB1B__chr15	31.3368359213012	15.0537921986888	11.9225832072468	29.997739631089	15.983626498011	12.1308319843143
BUB1__chr2	29.569751380195	17.5699263736879	11.5878569022174	26.8571364907332	16.6404306642593	10.9848208293378
BUB3__chr10	50.9696092993349	38.9609301280275	31.6623283946561	43.4788737437663	35.6862896858682	34.9149173892299
BUD13__chr11	11.0656672135537	9.75301918449393	8.75539075962661	11.3752330542196	7.23150825574357	8.7417561067406
BUD31__chr7	28.0745102292713	27.8962825823523	25.7735361654369	21.2140234646168	19.4662255513902	25.0012814381942
BVES-AS1__chr6	1.94683492189603	1.5576954453852	1.66963952512406	1.94757026077371	2.5960816966297	2.86063964099757
BVES__chr6	3.69472124835801	3.14537093322699	4.78269206831611	5.53738083956216	4.04740320089216	4.62694454141624
BYSL__chr6	9.96350178405556	7.82162798127197	8.3645679520609	9.51632658850204	8.70172501314214	7.23800299933017
BZRAP1-AS1__chr17	0.890351641034726	1.14490504230864	1.22172971064881	1.60454811943925	1.37166072410282	1.43710883437
BZRAP1__chr17	2.16468902376408	2.30109127487892	3.07432259323916	2.64956107556564	2.75537907699152	2.62170911376759
BZW1__chr2	133.259694691299	121.951856182834	111.858712661692	102.183096177572	97.8900878543202	104.406427075988
BZW2__chr7	26.663122494243	26.1104936126873	26.82829933994	20.2157428411686	18.1864067945404	20.5140352282938
C10orf105__chr10	2.00893919609075	1.75624425862985	1.87193747350135	2.85208854384427	2.31458894117269	3.16921177749864
C10orf107__chr10	2.89979859692911	3.19024440502442	2.96357700301408	3.12841496824745	3.22237304968334	3.07732033876683
C10orf10__chr10	2.03611707010854	1.51501368366636	1.86515415157238	1.86237031226865	1.73795090919997	1.98732603575607
C10orf111__chr10	1.84386183511806	2.08055825222779	2.54228888252106	2.63955455231764	2.52181362520673	2.34461516665996
C10orf113__chr10	0.889004813360492	1.34546305341772	1.67733721384378	3.0371272100425	2.96369391444496	1.69333317592108
C10orf114__chr10	11.8883246496286	7.3969018525336	6.51577034328021	12.6607315158969	12.1240369833402	10.8523010169528
C10orf116__chr10	3.06490811704068	2.64462071172066	3.65673317862503	5.68919642058956	2.20378490691677	5.62939206928431
C10orf118__chr10	8.3444050853849	8.3580574722449	9.1124749192581	8.08952283520249	9.87433997647564	9.48352684763429
C10orf11__chr10	1.62621221983686	1.34892064221355	1.85374610171402	3.39919008340005	2.78596517768001	2.32314751974919
C10orf120__chr10	1.31161305797058	1.55352435033798	1.29114617148113	1.75339302847815	1.14066569903036	0.55862537762345
C10orf128__chr10	1.72062171246235	0.655570686893662	1.77076216577167	1.51876906620445	1.56438342013547	2.29840595600599
C10orf129__chr10	1.6941282754217	0.887530152673903	1.39842963381562	1.65634511174134	2.39244999847865	1.72869280140435
C10orf12__chr10	4.10914303818325	6.5493256540455	9.4828546771222	6.97455549547723	8.58216140684527	7.22776879577049
C10orf131__chr10	4.16270497066771	4.30771954732491	5.23601211348532	5.32253303381559	5.82503803905174	4.71959415586112
C10orf137__chr10	11.6497118452115	10.4586231321537	11.2706415536249	10.1270634901795	10.2444324564035	9.00856128184449
C10orf25__chr10	5.4524153332178	4.7805768766019	5.82237692621263	7.35284588367804	7.51056553635047	7.20957410681521
C10orf2__chr10	4.84126775019008	3.92601099234124	4.33253714006346	6.68072164040096	5.47193187037577	5.58292409499866
C10orf32-AS3MT__chr10	0.0664757180177304	0.0232171337583426	0.0627118064899108	0.0717165776588408	0.0246234988440843	0.0542655934016952
C10orf32__chr10	25.4611626273085	21.4778659528426	22.9138317602652	23.0428597142258	24.1644522394041	23.5428830573552
C10orf35__chr10	3.83113514630085	3.18771246502043	4.03941455778346	4.92334305627942	3.6312364943515	3.3803947474869
C10orf40__chr10	4.25295814583367	3.26315089980078	4.39125302996882	4.60631986553386	4.05622340837548	5.41270175330195
C10orf53__chr10	1.22101887409156	1.22604325577709	1.63183531246489	1.56427287741319	1.9221976137785	1.6197099943593
C10orf54__chr10	2.50772924479132	1.58718737798089	2.22163352963317	2.69856878816989	2.36232078387403	2.61864410803528
C10orf55__chr10	1.42573431015681	1.03809540163493	1.82373969416251	2.38541641328868	1.34265543736806	1.89373559308728
C10orf62__chr10	1.51751460766353	0.76935940426881	0.923607512047708	0.950605256240597	0.870360454717367	1.31870194231022
C10orf67__chr10	11.7649393210891	9.19116551990288	14.7010400914832	16.8008246764488	16.3764977163029	16.5542273168404
C10orf68__chr10	1.93060807024943	2.20884525293174	2.17718071293638	2.37009950192883	2.41662309516187	2.33682448493267
C10orf71__chr10	1.03540738330509	1.09692506831862	1.12872556529997	1.54523529465378	1.30399792744134	1.07061942527512
C10orf76__chr10	4.89492373771588	5.53041464733373	6.9683803352935	7.65879874516935	7.71679093917566	6.7700502550758
C10orf82__chr10	0.48726679126243	0.319090336838882	0.976814331185191	1.37991597172997	0.947573362924902	0.447487445889055
C10orf88__chr10	9.44286177441644	7.44108761637489	8.12873152625576	10.3783371247791	8.21974266489546	8.67196815602649
C10orf90__chr10	1.37886721888078	1.0732343682814	1.1521323490364	1.88072023516016	1.70736742324918	1.88135948843029
C10orf91__chr10	1.72442139235737	3.01133431243496	3.40849811396176	1.72748879167699	2.46374554831052	1.91042717283404
C10orf95__chr10	1.69595177628466	1.17020036105441	0.897519210126849	1.20489700901468	1.33301679602298	0.962356584004095
C10orf99__chr10	0.951885351703546	0.613759319378182	1.17429304073888	1.42190413177745	1.46460926698604	0.806931332929902
C11orf16__chr11	1.88967206704646	1.28696465979086	2.79286099696372	2.59928049555125	3.2548136065241	1.6197099943593
C11orf1__chr11	13.1312105765398	11.949884620644	9.8287466683549	9.97637904007989	10.8240609893467	10.4928325267815
C11orf21__chr11	2.54984863391933	2.47480103151123	3.24105976173001	3.04044123457926	3.69845604340806	3.12224643817826
C11orf24__chr11	9.88120829588908	6.02426192344792	7.25023125756007	8.97703577213342	6.29285899993717	6.22657745219984
C11orf30__chr11	4.27867938854131	4.57527783301921	5.06367985437407	5.78483909360381	5.40244549873972	4.61962839678253
C11orf31__chr11	36.470962060725	39.5885400124263	37.2804779619291	30.4958999788032	30.3178631699907	29.0449690513921
C11orf34__chr11	1.57533826689698	1.15541681580029	1.85767659785647	2.54930384791168	1.70681487715752	2.65234063801231
C11orf35__chr11	2.99627548206684	4.04501392341608	5.0281289164993	3.96291817977037	3.58570374834082	3.24555525384874
C11orf40__chr11	1.7569929644666	0.968909563835998	2.09369751515252	1.64610254161318	1.95244138098975	2.944032147802
C11orf42__chr11	1.00881445952794	0.723215742500273	1.60285394411909	1.46067769558028	1.65205198876436	1.82040704427118
C11orf44__chr11	1.74829265831194	2.04731955499904	2.19907046051607	3.57809157329603	3.29509580672479	2.70742510043044
C11orf45__chr11	2.37231178011704	1.97534467235968	2.07495712944154	3.1779906121091	2.39179176662592	2.00069522670149
C11orf48__chr11	24.1188799803913	25.3191329173439	23.3588483133633	21.2219459547237	16.4581833366626	18.6407016080295
C11orf49__chr11	7.52256827602308	10.2856482869576	9.05953286916063	7.16593553127913	8.74474252899052	8.45998460008621
C11orf53__chr11	0.749778888403457	0.302152840286297	0.652916097142351	1.12000221185503	1.21773121202962	0.988713968120745
C11orf54__chr11	10.9616740289587	10.0230825630751	11.1788284445572	11.0046366895987	9.86890939910318	11.0299683936144
C11orf57__chr11	14.9236183276289	15.177152488915	14.0939499129607	13.481051443135	12.2528291416482	13.2827458517941
C11orf58__chr11	56.7247783378415	52.3632767779768	50.4303955495737	48.7021789908494	48.9347334127396	53.1175458777513
C11orf63__chr11	3.30674366623517	3.88681078493526	4.86137310627472	4.31896025350857	4.10359948184502	4.43956924247006
C11orf65__chr11	2.45258397646222	2.2026420103788	2.80951300437813	3.8744158408341	3.37431731952446	2.3596159034908
C11orf68__chr11	9.9072114756151	9.39966496095769	11.8484042393284	9.78356632978603	9.27554574021351	10.1730246953413
C11orf70__chr11	2.41139130352296	2.21778322093011	2.83093226325922	3.77217829939507	3.57284691285894	3.54324934036855
C11orf71__chr11	6.47371070765187	5.04448016368902	5.85056019991883	5.89832784569909	5.924345576159	5.46226741057064
C11orf73__chr11	31.4573178664898	30.7941499575091	26.1574310495665	24.5076308709921	22.1225588086071	24.9272650387437
C11orf74__chr11	8.47149596158962	8.10435372462822	7.43587909865963	6.79492867331543	7.77667329716256	7.75735198266994
C11orf75__chr11	5.5994577201438	4.36762239583577	5.5758789908054	4.22863820784736	5.18528587621591	5.25660482831943
C11orf80__chr11	8.0246944655138	8.51689288562865	8.89329965649881	8.65735099951823	9.52339828533176	7.02773017612317
C11orf82__chr11	6.78545288384437	4.07284080708691	3.36146294105265	6.98013893661359	4.54689567895918	3.089656946371
C11orf83__chr11	9.7567873437164	9.76563552296219	10.1453695550456	9.73570911743779	9.73367413886547	8.35909758359403
C11orf84__chr11	28.273798002456	18.0210282720016	15.116595404479	22.6268537004403	19.8688977546235	21.5527653240265
C11orf85__chr11	0.93611447013686	1.13173223610193	1.56242693265869	2.68016308389176	3.04072527500889	2.90972754016262
C11orf86__chr11	2.30676901866075	2.36325776682223	2.70810748519869	2.65454048527281	2.90515797735352	2.44798629307546
C11orf87__chr11	2.13104354878773	2.00741616756633	2.56130406155038	3.53147691863114	2.47056739151551	2.97324101001937
C11orf88__chr11	2.12434954569711	1.90785783442619	2.2187885449959	1.84164952229904	2.1077346579132	2.60123001587877
C11orf91__chr11	0.941286373286788	0.563573474478751	0.761134234790254	0.326409484394216	0.448283720392412	0.823278008182625
C11orf92__chr11	2.00206994022181	2.01658596223798	2.19132220387032	3.20406619550633	3.38019181096351	2.84428259325773
C11orf93__chr11	1.01978950657367	0.854805577212183	1.1544577918746	1.65028258869701	0.944359327176753	1.49845796126201
C11orf94__chr11	1.14806491620558	1.37475470189561	0.464168788736644	2.65409329179484	0.729014855265288	1.40578603284014
C11orf95__chr11	34.7201790767425	19.9353272825871	17.2401831276495	34.7022104092149	34.3950304780886	33.0325749377639
C11orf96__chr11	0.32049065757131	0.671602325211228	0.475112321754263	1.77818259369009	0.763161713610107	1.23336833280031
C12orf10__chr12	21.7098887755144	23.0078755658594	22.7823816152013	17.0020521256131	16.4890393552414	17.5596710354108
C12orf23__chr12	17.3360184930622	19.1092635762565	20.149485009943	14.4795621459507	15.3354099575391	15.7274656789966
C12orf29__chr12	10.9191693054319	7.67883530275662	7.77051741783005	8.51032572727231	7.86234044486692	8.1721987080898
C12orf36__chr12	7.00552435763887	7.71814312903544	8.90137186154796	11.6439751533847	10.253178821643	11.0888226821316
C12orf39__chr12	1.65290161110753	0.974173588631033	0.779656460085094	1.33741067742735	2.52555995274842	1.13847188058531
C12orf40__chr12	2.62385613243992	2.06758256818859	2.47529117310248	3.15823859633035	3.25309239361742	3.71736720016887
C12orf42__chr12	0.870433413989655	1.30287975409555	0.78204641517391	1.60981244347011	1.7963412705779	1.11658481899973
C12orf43__chr12	6.47649289437885	6.88519410928609	8.01723450106064	7.66875865464085	6.8809766634827	6.96323922808669
C12orf44__chr12	27.7846050574278	22.2100160644033	19.3598005139832	22.2080012948066	13.3730717768	15.3046296205386
C12orf45__chr12	13.8024545676729	12.119417998001	13.0209478851032	10.0668995399963	11.9894411959584	11.1879009834019
C12orf49__chr12	31.9339625091472	34.99603756562	31.3234344703243	29.008762324409	29.6732647293323	27.4173787462445
C12orf4__chr12	5.15925337376498	4.29131132781253	4.76230153557456	4.95802353176065	4.85114405220722	5.98696874512979
C12orf50__chr12	2.01880332471308	1.70704043528452	2.33885592617203	2.57916690957595	2.99116747075961	1.99493966709212
C12orf52__chr12	10.4661702141777	11.8262519781534	13.7455537539201	8.19173437132496	8.28573123442186	9.67455784151876
C12orf54__chr12	1.96500643230287	1.27792481893915	1.27844558738898	1.20616422314195	2.33418704075893	2.24017796547243
C12orf56__chr12	1.31514640977441	1.13300058795155	1.7093836821198	2.6011898952485	1.75373242199625	2.25452428609666
C12orf57__chr12	35.1042926301322	40.868108525903	41.2118408324467	29.9368112579628	26.8730764436092	27.291816754772
C12orf5__chr12	7.37029501120389	8.14065314235567	8.81501512433957	10.7666352828368	9.22523527498915	9.17868460416656
C12orf60__chr12	1.99588235875811	1.8086311858272	2.13731621338487	1.30939974901049	1.97813139916067	2.17971610943033
C12orf61__chr12	2.78056553295845	2.91339892945488	3.03192665386652	3.27248915313528	3.69180045102594	2.91836174651325
C12orf65__chr12	19.7579332849288	14.9004184188695	20.4811513989248	20.9383555267056	19.8832866307832	21.3742764293946
C12orf66__chr12	2.78173085920423	3.25751638761212	3.28579670541336	3.13974240239103	3.16910011323641	3.7782862411639
C12orf68__chr12	0.75248433953432	1.22342909105262	2.30098398555817	1.59562504169397	1.55704516102183	1.11203969761981
C12orf69__chr12	2.28250133150654	1.96772374383977	1.90795559409475	2.94558986273128	2.21534321936564	2.5826145114238
C12orf70__chr12	1.89999814391556	1.09492075301248	2.06128143340608	1.92167956919572	2.32248994874133	1.97753819764086
C12orf71__chr12	2.38863919549385	1.90999300590067	2.60919122153477	1.72927338753616	1.74628429302313	3.00181790276919
C12orf73__chr12	6.52961921091925	5.1875509454342	6.12606099301384	6.96699489096145	7.13637198162036	6.23817552072813
C12orf74__chr12	1.48846543754364	1.61335088908668	1.35576701178019	2.36719151588298	1.62552479378902	1.88544900229087
C12orf75__chr12	49.3165844763063	38.3826602931032	32.717584384318	37.4633392912224	24.887860460683	25.8492492977341
C12orf76__chr12	13.9097685747143	12.5809256692247	12.4160590982721	11.0529177788334	12.3032933768215	12.6023565937335
C12orf77__chr12	4.98683584223602	4.17162635871808	5.76677821864658	7.67950404019791	6.03316408228056	6.30327326291311
C13orf35__chr13	1.57270568289481	1.96035793303396	2.09758509966521	3.55428509410547	2.62148089164413	2.55660106952791
C13orf45__chr13	1.09026983936588	1.14235429633838	2.10605366516373	3.19261153820167	1.67309531309711	1.65287811711068
C14orf101__chr14	2.87244285882145	3.56094077653603	4.4537351442136	3.93499258062062	3.44480389484377	3.6043184310094
C14orf105__chr14	4.0838830240085	3.08896680486492	5.06087765130097	6.06130400097943	5.18264998824071	5.5036690674099
C14orf119__chr14	21.5350799127684	19.4486155823099	17.7251470156519	18.9115179494683	13.7664325400452	16.736820070658
C14orf132__chr14	9.29758518230196	8.79195052975972	7.35595848138426	11.9302630684793	14.8603935511801	12.6715347482242
C14orf142__chr14	9.34922473782696	9.52525286661454	8.4787640034254	8.02446406456409	6.83049169038778	8.72828441782072
C14orf159__chr14	10.6315290543957	12.5273404760486	12.4801518478726	9.85503783954151	12.7317899722985	12.5125688113863
C14orf166B__chr14	0.591765726259285	1.02123511465186	1.08368010688458	1.01396081250606	0.889685892445467	0.980350786059573
C14orf166__chr14	100.607996618156	101.501099452775	90.9003785904664	78.3829687713608	73.3625409555316	77.6023094370179
C14orf169__chr14	8.17722404587679	7.22185771612425	6.9218251894065	7.75581447761436	5.60036137899899	5.26356426912375
C14orf177__chr14	1.27059620656627	0.739608460561586	1.19865397184196	1.75153735954256	1.30734972594461	1.21008496098305
C14orf178__chr14	8.53176747435983	6.58171757030413	8.40248020494249	11.3790671562699	8.54317793793551	8.49536644190915
C14orf180__chr14	0.854229727068733	0.895038057133167	1.14680434898991	1.32919628949229	0.657176188372245	0.442534156126244
C14orf182__chr14	1.15361318531736	1.04282043465353	1.47239861497762	1.72042471111623	1.3573497779168	1.66185858157311
C14orf183__chr14	1.30387372626206	2.47210354430156	1.34719465111897	2.00952777807323	1.65590517124544	2.12876170687222
C14orf1__chr14	16.2653676057113	18.940582801869	20.5087496403355	14.084903759712	12.7354648526369	11.6702988072542
C14orf23__chr14	2.02010244425786	1.70694107899354	2.28994078291593	2.84723453857123	2.1724057132805	2.27409885151811
C14orf28__chr14	3.23990150691476	3.8765036503512	4.87060978970112	3.41640431936944	4.34359873013912	3.81363528043236
C14orf2__chr14	58.6133012727161	59.7610025839684	49.0956240216219	44.0229811079845	40.087747490707	47.6327673503157
C14orf37__chr14	2.83560888041457	3.23929357286866	3.41812494005591	3.02729831939512	3.21668957618147	3.76150126845382
C14orf39__chr14	1.72849615395641	1.69644532478614	2.06408510872941	2.72633883734999	2.65018264401951	2.41121876182937
C14orf64__chr14	3.41511986709751	2.57460691904457	3.92896693181143	4.0438135985868	3.51733450702602	4.48773857437812
C14orf79__chr14	7.83471002446997	8.71364146111127	8.39071836624428	6.96282817457987	7.60012413029405	6.64465725390457
C14orf80__chr14	7.12201708338704	5.72828369139175	4.82301203941785	7.31686729102236	4.76169914266588	4.81271770057803
C14orf93__chr14	4.4243645504426	3.85442356881556	5.06490060650868	5.3094876097131	4.33649185811246	4.50448759869203
C15orf26__chr15	1.11540820240707	1.12839379292759	1.41509865238738	1.43156624898137	1.19674562523638	1.45999143612917
C15orf27__chr15	0.706941218111654	0.529080907057333	1.09564378265278	1.30744379917794	1.26254180587697	1.11296255214066
C15orf32__chr15	2.28749776537203	1.6224331805772	1.56038387684613	2.79055881732437	2.03356775416107	2.28389413895197
C15orf37__chr15	2.65569165029234	2.78255956179242	2.94582068848578	2.36131561452251	2.33494542132451	2.25128036626055
C15orf38-AP3S2__chr15	0.17479315832431	0.264540453528667	0.210700727433226	0.188573624881433	0.194237200904149	0.0951250044564667
C15orf38__chr15	4.24169688726717	4.66341833370687	4.9314610716293	4.2538457432753	3.9168890934958	4.38919939561282
C15orf39__chr15	1.46967858686272	1.13692679339329	1.96955653381767	2.11159183000698	1.64842930139783	1.93414579461866
C15orf40__chr15	8.43135770418047	8.9299042392236	8.21263267702008	10.3532561453867	8.32823504576815	8.02982025742824
C15orf41__chr15	5.63630788138522	5.79780022373561	5.49182709441362	5.72559165436147	6.24043370400897	5.79328321173811
C15orf43__chr15	3.93942087861807	2.83462730898853	3.53726547818053	4.68524066198198	3.16456136470462	3.77763875439492
C15orf48__chr15	1.52595462216667	1.06590176468813	1.25960955522368	2.26360600288709	2.26093635363362	2.64704956235939
C15orf52__chr15	4.94713173521184	3.47555012109759	5.16168214676044	7.41545113759583	5.00344145582857	6.50432810773433
C15orf53__chr15	0.981890238847709	0.841743144797572	1.51575509593316	1.73340195624508	1.52094957456692	1.42090940336458
C15orf54__chr15	26.8700086309725	23.9543869856824	25.6279807457173	33.8659548322919	28.6523890138116	30.8470142209323
C15orf55__chr15	1.05682396760188	0.872426569374014	1.07251491790456	1.65838924000991	1.56584717070402	1.50974021053174
C15orf56__chr15	1.25871527249244	0.569501991870129	1.10648353635372	0.740700412792391	1.01726191369411	1.50624652978029
C15orf57__chr15	7.01815923401337	6.76515678850934	8.54081278744601	6.98467354005039	7.60388980740589	6.44521278032245
C15orf59__chr15	1.31097754547398	1.75253137007067	1.06616283197929	2.26781032310048	1.75822026293086	1.93739456977598
C15orf60__chr15	1.82999821229762	0.54783458045464	1.0481605981246	0.528823099492956	1.59780323541227	1.8406586187241
C15orf61__chr15	5.90206120894602	6.0367764926484	4.90503846265429	5.98836183904657	4.47651038723909	4.416484064681
C15orf62__chr15	1.63660317842073	1.45884873951156	1.75133188374393	2.01598150036331	1.92723608014281	1.85444114970402
C16orf11__chr16	1.89120423358731	2.09642351303146	2.81839664380198	1.59675991014468	2.01020920563354	1.81232415585067
C16orf13__chr16	26.1082989632142	27.7323448493504	26.4620102609555	22.6962623161817	20.0610497450233	20.608225034614
C16orf3__chr16	3.24111994936833	2.81928338614873	3.11529564943046	4.84912180417471	3.73757490494679	3.44452899302942
C16orf45__chr16	3.39336513972557	4.50540884796417	4.42307341172902	4.06610707926014	4.08747984302745	3.90137043341204
C16orf46__chr16	1.99097407476441	2.17181665030527	2.57293621128485	2.86882383378003	2.72767884550739	2.73847875334974
C16orf52__chr16	6.85817046569333	6.71248339090917	6.81852986037074	7.97481889881031	6.48019582762979	6.45333273343152
C16orf54__chr16	2.8573470932199	2.30673573296321	3.20374133822014	4.35861779424275	3.74777613815365	3.44141615429689
C16orf55__chr16	4.50482291066569	4.26835037824203	4.69709875587663	6.62724180441439	4.43109587239931	3.82694497427435
C16orf58__chr16	10.700378736123	12.0845892367622	11.521812334662	9.97087855001454	9.69773653141999	11.2229851428975
C16orf59__chr16	7.72665911858996	4.55387495002919	3.46936415171107	6.85300498676257	4.33436716832407	3.77536798441013
C16orf62__chr16	12.3400159706704	13.9365976814651	15.9117454977468	11.3895426626795	14.4879397456164	12.1108914431737
C16orf70__chr16	4.36602216120884	4.37376019001754	4.74165937074153	4.13581495802262	4.42569685104479	4.72023290620773
C16orf71__chr16	1.65784631861498	1.40841493299872	1.50057315465291	1.55893778659805	1.34435600242864	1.48135479601933
C16orf72__chr16	22.3499386235663	25.4024588600925	24.4280041805252	20.8157411668957	24.2929146168213	21.3624417332871
C16orf74__chr16	2.90392890569648	2.90113676061793	4.96933644412172	3.8250168028808	3.75228234327722	3.30773184197681
C16orf78__chr16	1.55859222743074	0.849185697648886	1.47034341377472	1.2106581285933	1.17773993139297	1.67945339579058
C16orf80__chr16	41.2373941798531	30.8202885978074	28.0593671225652	26.3438710952808	24.9194364693592	31.1928421272987
C16orf82__chr16	3.45785014629849	4.57794829778265	4.17240710756442	3.03642303030449	5.30205760044153	3.80738877969216
C16orf86__chr16	1.67294612691387	1.90311191941518	1.7134987126497	1.39230439926205	1.85904514839351	2.04849417982597
C16orf87__chr16	15.5299163358682	12.3187734769355	11.0500282878841	13.2756330428876	13.3574758646607	13.6443342278976
C16orf88__chr16	19.421382562021	17.1533172030767	16.8830020216956	16.2180712442146	10.1337726102177	12.5003500741141
C16orf89__chr16	1.17564245466274	0.865592940893277	1.40882700943444	1.54256179309016	1.16518653694686	1.59518174901391
C16orf90__chr16	1.94550802228002	1.61670091941499	0.822743869193986	0.97706918426714	1.71463168687395	0.903608883291955
C16orf91__chr16	16.0190200655053	15.0928426915253	12.7690623453885	13.7652652798017	10.349407320284	10.6438085343611
C16orf92__chr16	0.812201653733872	1.13466962047446	1.08546998537709	1.42388119536446	2.10595281326357	0.911649896713908
C16orf93__chr16	0.50678045995749	0.28319488861925	0.669320568766833	0.765428126462098	0.825960473164253	0.455065661935482
C16orf95__chr16	1.35448069737268	1.0916823510344	1.91668327746304	1.85468402805047	1.09991988757813	1.27579896815972
C16orf96__chr16	0.707117263903497	0.907599714038357	1.11735847197625	1.11569075650725	1.33582123537425	1.81829152184902
C16orf97__chr16	2.68050398937867	2.94898509979864	3.28735105444469	4.7715219047642	3.42548665197065	4.7592359746152
C17orf100__chr17	5.53867728164309	6.90671034087761	7.39605357796588	7.76373328105601	7.49845520120064	7.59394801201531
C17orf102__chr17	3.54524972498693	3.23633723630482	4.32059621630489	5.29391726481658	4.63286297181405	5.16087640613307
C17orf103__chr17	2.8085389230401	2.11715238904866	3.28492161307678	3.61950032541846	3.34691359539009	3.79691415553232
C17orf104__chr17	4.8542966657481	3.65825363946458	3.83252789067586	5.27200984268829	5.66833153488934	4.99042046896878
C17orf105__chr17	1.31483064833148	0.994964274796294	1.44711445900248	1.41849019628699	1.21757733179812	1.78887538392623
C17orf107__chr17	1.12424768617733	1.81859771100031	1.37690869000279	1.5958972629755	1.44656869902965	1.54568110969004
C17orf112__chr17	0.797761437601734	1.29180242920971	1.16309596764482	1.99515690004172	1.37005264962997	1.77608247295656
C17orf47__chr17	0.914569327329577	0.598912628467907	0.862785636430475	1.3412583243974	0.825748860249996	1.25985897165758
C17orf49__chr17	0	0	0.37889245461231	0	0.223155537379061	0.081965522266807
C17orf50__chr17	0.647313197435063	0.986526101360289	0.943750016299812	0.761832581242464	0.850106055837641	1.08085096335388
C17orf51__chr17	7.55787643030006	7.15362312089499	8.39200825789059	9.35646696568645	9.03940652511437	10.4783816390204
C17orf53__chr17	3.67086935730085	2.19118809295737	2.26670506119438	3.74426089837704	2.81836876495339	2.28832154230505
C17orf58__chr17	3.65006982293313	3.53964243084592	3.07708064926373	3.58175563762511	3.32255382424433	2.61510292643843
C17orf59__chr17	3.17741203962903	4.56100895778381	4.55620649859649	3.29079849192567	3.98988117196954	2.9569222664648
C17orf61-PLSCR3__chr17	0.0591038762106808	0	0	0	0	0.0361858473727672
C17orf62__chr17	4.88223297647089	6.50878536410666	6.88181312504707	5.16466833253165	5.12979052815576	5.62928868473546
C17orf64__chr17	0.818857895720131	0.923974627542155	1.0696063392627	1.32512338988887	1.25992784768675	0.694161426153984
C17orf66__chr17	0.950741258732749	0.867623352374513	0.954774610299519	1.53854470508732	1.15874412604793	1.23927407834547
C17orf67__chr17	1.83747221489735	1.98837510194344	2.24493779357794	2.97350422210936	1.87450651398411	2.61879843642448
C17orf70__chr17	10.0308377904245	14.5091319040329	15.6673208496824	9.87731344105825	13.4426049876701	12.8619583688936
C17orf72__chr17	1.46596789011153	1.12640016431817	1.60423771218039	1.86622062525208	1.56388088771654	1.50784438279898
C17orf74__chr17	0.662986640472232	0.771843211869355	0.903424563388554	0.655651012337454	0.900456908092506	1.3981273922254
C17orf75__chr17	9.8564110114998	10.5771256187484	10.4356287262342	10.6977930985562	10.8497901606043	11.1119229092666
C17orf76-AS1__chr17	111.126386871275	118.031515596703	107.092988499783	89.8568812179456	101.343568374921	111.375018793372
C17orf77__chr17	5.56003115866493	5.3716990114664	5.04085835679424	8.3354067566756	6.4459995277022	7.33867020387317
[truncated: 20,930 more rows]
