# Supplementary material for: EWSR1-WT1 Target Genes and Therapeutic Options Identified in a Novel DSRCT In Vitro Model
Source: Cancers (Basel). 2021 Dec 2;13(23):6072. doi: 10.3390/cancers13236072 (PMC8657306; doi:10.3390/cancers13236072)
Supplement: Supplementary file 1 [file cancers-13-06072-s001.zip › Table S7_RNAseq_EWS-WT1_KD_shR2-NT_rpkm.csv]

shRNA_2_40hr_1_rpkm	shRNA_2_40hr_2_rpkm	shRNA_NT_40hr_1_rpkm	shRNA_NT_40hr_2_rpkm
3_prime_EWSR1__chr22	47.2391591727759	45.0340959888492	48.2778777520962	46.1927280073367
3_prime_EWSR1__chr22-5_prime_EWSR1__chr22	0.912642895719275	0.697484313577788	0.39755688045067	1.18669768852651
3_prime_WT1__chr11	24.3776607735596	19.335196501213	28.2540424471231	23.1070191426294
3_prime_WT1__chr11-5_prime_EWSR1__chr22	0.483163885969028	0.0536526395059837	0.331297400375559	0.379743260328483
5_prime_EWSR1__chr22	67.0709918234638	57.7221945513373	68.9167913946018	61.2075285555608
5_prime_WT1__chr11	0.526018960068746	0.463855672962395	0.954747551514578	0.383026343270804
A1BG-AS1__chr19	1.61004314807965	1.58393453087018	1.36617484690952	1.20115604836797
A1BG__chr19	5.20507255334291	5.44389803330161	5.86400133697438	7.27805572219189
A1CF__chr10	0.742498288021697	0.67459312036023	1.31213765027202	0.522226560332286
A2M-AS1__chr12	1.8140095160684	2.42539329273625	3.81218926459547	1.58226358470201
A2ML1__chr12	1.67019614902874	1.84803536076166	2.04913577269327	1.66137676393711
A2MP1__chr12	0.133102998889539	0.177364097540442	0.876158414216354	0.0392296756537689
A2M__chr12	11.5063554275698	12.4262671152694	10.1742003954106	9.29314120765481
A4GALT__chr22	7.86694844828913	8.57930035059882	7.87523176071734	8.31538046184684
A4GNT__chr3	0.726289193489708	1.23999899647426	1.23256079057423	0.535151156043521
AA06__chr17	0.338172448622242	0.253477037036143	0.313036913740685	0.0747526103008824
AAAS__chr12	22.2793684901471	21.5421283283604	22.4559921679278	24.1566307669832
AACSP1__chr5	6.0333920521107	7.13727773244737	13.4646558134287	4.33307963333532
AACS__chr12	8.03906502227926	7.64859431112555	7.20341158049283	7.34977783729506
AADACL2__chr3	0.356710140988577	0.213897566136812	0.57234102390462	0.157700689505184
AADACL3__chr1	1.47027418215758	1.54881786878857	2.61572090106535	1.27658571970777
AADACL4__chr1	0.781983630799215	0.951408426958545	1.00711052679081	0.541116108764462
AADAC__chr3	1.76616911210142	1.69850069199576	1.52178818297898	1.65003278851606
AADAT__chr4	0.976896010598164	0.776609752981567	1.20571427762817	0.745980350107648
AAED1__chr9	4.70996476980369	5.09939790593021	4.7366647007391	4.01028625854612
AAGAB__chr15	31.5636278383175	31.0265190704781	29.6878150409705	29.9921604861426
AAK1__chr2	3.21044991903547	3.10014311985531	3.55467309840643	2.56215651640336
AAMDC__chr11	34.239960423002	42.3517882714556	33.5210361797317	34.479641501282
AAMP__chr2	48.4473273193876	46.3066295514504	45.1034598293998	51.0201068304412
AANAT__chr17	0.306624709483756	0.536271027903692	0.788427892374009	0.225930069210187
AAR2__chr20	12.4663688727613	12.1488642001631	12.1559465070989	13.5255251173335
AARD__chr8	0.720602365352764	0.780183795948308	0.963504743821535	0.398220700847822
AARS2__chr6	6.68267193564342	6.67865912251837	6.64801611078348	6.58068826443509
AARSD1__chr17	0	0.038991743827023	0.144461075745156	0.206982154975554
AARS__chr16	20.4848086374189	21.1262250655062	19.2772751838141	19.2692902529237
AASDHPPT__chr11	51.868541027563	49.8911534436528	50.1741650655973	54.454812662207
AASDH__chr4	18.4954607107209	19.0994994661961	18.491879506421	18.9951274304411
AASS__chr7	17.0571286103099	18.2027614948206	20.6815001421892	14.6550622094537
AATF__chr17	16.8560038661848	18.0918793689476	22.0967518318301	16.1606949501148
AATK-AS1__chr17	0.373047149972577	0.338930129538747	0.920851902496815	0.449790658948771
AATK__chr17	2.74769048207049	2.56629971208595	2.89800443284036	2.34998388347702
ABAT__chr16	10.7135084182402	11.1129878734653	15.3172133663885	13.6785463223567
ABCA10__chr17	1.56731862763981	1.58322025225631	2.0072327192743	1.38581553957577
ABCA11P__chr4	10.0694499124795	8.9609519090605	9.35592237098522	10.0287834162093
ABCA12__chr2	0.982565967399286	1.3667267689633	1.2410798472808	0.767168365482191
ABCA13__chr7	0.557207053413069	0.678202215719845	1.00660928793223	0.396345743123779
ABCA17P__chr16	0.370240525646765	0.523129184243836	0.850894631166714	0.248345770726118
ABCA1__chr9	0.468063742620152	0.599982132458877	0.954458014728676	0.305896295753611
ABCA2__chr9	1.04688700355292	1.25678596702483	1.64663868438744	1.00467152702839
ABCA3__chr16	6.89611916572381	7.95600288347444	6.72947844512854	6.76075365819189
ABCA4__chr1	0.276613599500159	0.269172564301206	0.503122831756781	0.180217140494873
ABCA5__chr17	5.5685448631223	5.05254180293104	5.75435340284971	4.59106739249453
ABCA6__chr17	0.69433110760935	0.633573812348073	1.03084102084991	0.355898088405326
ABCA7__chr19	2.69792895782657	3.80609401885128	2.78936485676727	2.79345005776961
ABCA8__chr17	0.475499945668257	0.661573012317617	0.863053318102359	0.502872935047704
ABCA9__chr17	1.04152046922871	1.05782017953438	1.74532068967566	0.793627476238548
ABCB10__chr1	21.8901123186657	21.7660578874404	20.7510309692598	21.1459102327618
ABCB11__chr2	0.447094534405837	0.603215184951721	0.938089661692192	0.434850704102989
ABCB1__chr7	1.47081852654194	1.94483751212417	1.717579778554	1.69063780283229
ABCB4__chr7	0.200516220936682	0.440870792753352	0.659954980827806	0.20093486757919
ABCB5__chr7	0.982631145020223	1.07886204729743	1.99000500870083	0.758703343012565
ABCB6__chr2	6.02783759980385	5.95355268801992	5.86888381304085	5.62675229330975
ABCB7__chrX	16.9664467295204	16.9562587117967	19.2215001161291	16.9608207369591
ABCB8__chr7	4.74126912764292	4.15610997662866	5.71080856148548	4.61647877128422
ABCB9__chr12	0.889502155039704	0.834262301775428	0.962730146388317	0.810693297285507
ABCC10__chr6	4.90268373780701	4.99753896966053	5.36259736663318	4.00613218948431
ABCC11__chr16	0.228307493032483	0.391149255207657	0.899024942290905	0.221093939539163
ABCC12__chr16	0.289239279223757	0.278741825411114	0.267740827703934	0.164406837740829
ABCC13__chr21	0.476222034011704	0.732209341603325	1.69548311348802	0.437268339682234
ABCC1__chr16	1.2944942855302	1.84700472669977	1.17566866375312	1.05100310903773
ABCC2__chr10	0.517520939350829	0.7177610636252	0.638739823663285	0.420235262511846
ABCC3__chr17	0.40509244458616	0.455455343853851	0.512476642723935	0.2775901025793
ABCC4__chr13	2.99863010069893	3.35542446305722	3.5006599912376	3.33121375327938
ABCC5-AS1__chr3	2.04730460156368	1.25037931052081	1.8249433071535	1.20681120867103
ABCC5__chr3	3.58807548331954	4.03983495434226	3.45685386742687	3.2796495621996
ABCC6P1__chr16	0.746168725791395	0.627975297802296	0.605884053356911	0.572948408505849
ABCC6P2__chr16	0	0	0.0935868362642821	0
ABCC6__chr16	0.526322315870401	0.707717526460391	1.16928494250197	0.355374708863553
ABCC8__chr11	0.43872432229819	0.310130864196437	0.8320405112083	0.236535317625375
ABCC9__chr12	4.49636888222233	4.97964152102354	10.1871709749642	2.68580914330667
ABCD1__chrX	1.21280477032085	1.18286984212974	1.40670643599856	0.633077699921599
ABCD2__chr12	0.722353034526673	0.601599396441603	1.33732458383705	0.372575615160631
ABCD3__chr1	15.3706502442675	14.4065972607012	15.294650988288	14.3981431143912
ABCD4__chr14	6.01757428648803	5.98017455450825	6.15445422612027	5.5150056305577
ABCE1__chr4	40.9391791108082	38.0867502665933	42.7257236191841	43.7489119359915
ABCF1__chr6	25.9576916540795	25.1885994585272	24.5933008590627	23.1285304728583
ABCF2__chr7	17.8529517941955	18.4859511704237	19.3213611695292	17.1845215615524
ABCF3__chr3	12.5671885325106	12.5182595067953	12.1122227364454	13.4367312514995
ABCG1__chr21	0.429479009750247	0.562427669304105	0.639746704173493	0.471405426614668
ABCG2__chr4	1.11258169262284	1.21299666456903	1.62285098781412	0.546521857809989
ABCG4__chr11	0.394042371638736	0.516021336681189	0.855285619800227	0.204240553833973
ABCG5__chr2	0.312007998365599	0.370287014389281	0.72204300844655	0.172422475630441
ABCG8__chr2	0.821911846516063	0.741279933428452	1.18762324257108	0.726730473929602
ABHD10__chr3	37.3617719630705	35.9846650456206	42.6021123669282	38.960146018765
ABHD11-AS1__chr7	1.1254691031191	3.48685917124841	1.8058139223825	2.68686269100342
ABHD11__chr7	13.2422694672993	13.4619350033195	10.7621458546242	9.20589722008443
ABHD12B__chr14	1.37253605672653	1.71463984475834	2.38703530776114	0.386142188015598
ABHD12__chr20	26.6321262231725	26.3506365573718	22.5418849740071	23.9982081011711
ABHD13__chr13	17.2876637597432	14.0605522083932	17.6142283005105	15.6973434817157
ABHD14A__chr3	3.81051682056037	2.74770930084552	2.91708402846404	2.34567377786012
ABHD14B__chr3	4.88244265488298	4.30803660105399	5.89033477111809	3.61697288104761
ABHD15__chr17	2.12692539085429	2.50922383152798	2.32904934431432	2.092716805504
ABHD16A__chr6	30.7261162051536	29.6569146429958	24.6553061350636	29.5962972678074
ABHD16B__chr20	3.47426041933585	3.14005318436821	3.13213074074811	2.53767654271285
ABHD1__chr2	1.29138877502222	1.06936532348696	0.68308742345476	0.750351803054562
ABHD2__chr15	7.2417071768666	7.17284413159357	7.25754252681045	6.97385961250384
ABHD3__chr18	45.9675134048896	51.3750551950688	37.3968121986883	40.3694746719196
ABHD4__chr14	2.85921041864731	3.22001135349902	3.31824105304614	1.90550821210139
ABHD5__chr3	16.055383690057	13.8535919918435	17.2324095568481	16.2152497588958
ABHD6__chr3	0.692852274264033	1.07215932401633	1.26891593815784	0.632378451837606
ABHD8__chr19	3.35690634112663	3.50854969561802	3.28925342616306	2.74158320404215
ABI1__chr10	25.6168530492362	23.2225729189267	29.3262465257225	27.8117589710092
ABI2__chr2	32.3929083625186	26.0492245120731	31.4860148769868	30.2946183413054
ABI3BP__chr3	0.607348865829154	1.05924687578362	1.29344149214948	0.663371378679415
ABI3__chr17	0.48181986214305	0.582905389058868	0.78246906087756	0.582978552700788
ABL1__chr9	7.05315946974778	6.87831328227339	6.93090795764767	6.82425649837169
ABL2__chr1	8.25855949413134	7.61381925232983	7.12670077093123	7.05852245911843
ABLIM1__chr10	3.98382006522654	4.36797425372922	3.57234708858371	2.79290041968295
ABLIM2__chr4	1.62580898313984	1.52535316271647	1.460602465603	1.32018284261293
ABLIM3__chr5	0.468003050312841	0.627732189677717	1.04884242376295	0.272240809480731
ABO__chr9	0.846230709627694	0.744235856955637	1.04444325465182	0.239434590371048
ABP1__chr7	0.386840581240215	0.429564767862159	0.954900433428352	0.114014189450105
ABRACL__chr6	29.8178970507616	24.0424563823983	25.3942582835039	27.0925321342844
ABRA__chr8	0.564898915219393	1.05124910497936	1.10592746134076	0.155011309096351
ABR__chr17	8.87946873305467	11.7533374168626	7.0006595701129	7.10070249626077
ABT1__chr6	20.9432615081211	20.9306854913017	20.2638215763691	21.4925300693415
ABTB1__chr3	1.02935603369344	0.817714761398965	0.684094927029177	0.420069978239472
ABTB2__chr11	4.74652869007514	5.05992372576757	4.45770079367114	4.58277562642351
ACAA1__chr3	6.20681001328248	6.9549717878127	5.4387160822414	6.50961294607134
ACAA2__chr18	73.5957793842855	71.7576454298136	62.1353046177617	64.8532728544528
ACACA__chr17	3.82826697496506	3.84941160835555	4.00116234657889	3.67945765873639
ACACB__chr12	0.455983788977926	0.265350114748441	0.669647470923611	0.29090105685845
ACAD10__chr12	4.18661422679764	4.40499994975259	4.38092469375285	3.88572360108462
ACAD11__chr3	0.675564717518216	0.570134312423764	0.537339184054318	0.504412887740574
ACAD8__chr11	10.1690610920747	11.5940152277849	9.3757763397423	12.6395106427145
ACAD9__chr3	15.3745420157072	13.0014160738588	12.8738173638173	14.2112298127624
ACADL__chr2	0.558099472886167	0.42904949624937	1.05972779008575	0.379591423758979
ACADM__chr1	21.3758585933935	21.1383638708386	22.5489056669775	21.0506708356815
ACADSB__chr10	5.67335133427641	6.7516510399835	9.17301941900068	4.56176799621749
ACADS__chr12	2.31232212047681	2.28309104280782	1.85677837262897	2.9067011364012
ACADVL__chr17	39.3125471523356	47.3790828393391	40.486107510462	39.3198730182642
ACAN__chr15	0.896970160349918	0.944887306720868	0.86770147761492	0.927065703838726
ACAP1__chr17	0.89121138386909	0.69981703703457	1.02139119483374	0.750480751637318
ACAP2__chr3	16.4271392405862	16.5291601759015	17.2073833977907	16.141596252667
ACAP3__chr1	6.78333884022661	8.46699069126943	6.8834194209672	7.64154260970281
ACAT1__chr11	13.7589384530892	11.9005854635826	12.4738256991357	10.9269088188648
ACAT2__chr6	115.628964163528	118.001414195532	103.254356450382	109.115331052719
ACBD3__chr1	36.9168040496906	35.1827971907416	39.0547061399903	35.2455523947476
ACBD4__chr17	3.62683231680348	3.85725262344319	4.93116072813332	3.72129188454122
ACBD5__chr10	14.2136621666407	14.2176980509062	14.2827370358723	10.0652428127131
ACBD6__chr1	75.9323649473767	76.2501797905236	78.458731640665	77.6030138679281
ACBD7__chr10	7.47833189769621	8.73008271748223	14.218098273379	5.13508780453083
ACCSL__chr11	0.380536200024074	0.321798819283435	0.722567939750401	0.595290007330637
ACCS__chr11	0.638261408149311	0.732378610605678	0.729408631386083	0.543445881139396
ACD__chr16	3.69438753574864	4.57002752288696	3.79445530747753	3.56351952666285
ACE2__chrX	0.685144478118304	0.654300481780289	0.920792547839046	0.471178889375244
ACER1__chr19	0.441648890282475	0.63755421716434	0.605662523538498	0.520671746337042
ACER2__chr9	4.24520014886091	5.33147292501727	5.0540821050995	4.25184896099071
ACER3__chr11	9.06954593691546	9.1494951408567	9.47640131133363	8.6344533953725
ACE__chr17	0.286592284866705	0.255732314137196	0.682175771983991	0.226253134132795
ACHE__chr7	0.344366187763956	0.633977846964696	1.29745099404338	0.384615050974155
ACIN1__chr14	17.7563455812699	18.5145243221655	17.9891152334056	16.2607917196235
ACLY__chr17	42.2299790794472	44.9350038765313	38.7093265614528	40.2101489713409
ACMSD__chr2	0.426070446180801	0.255488759552303	0.736216445279019	0.188364712464525
ACN9__chr7	4.97999580271353	4.95094779316993	6.91878980871735	5.50987367766558
ACO1__chr9	11.1160334899633	11.6956440279225	12.1231270633365	11.3449496028368
ACO2__chr22	13.9903682498382	16.2766434456355	16.5948897179783	15.4498662456949
ACOT11__chr1	0.377951607289745	0.786926364124137	1.59380386217635	0.431653016653819
ACOT12__chr5	0.187522022720293	0.481909935682488	0.595145030614776	0.236865806093115
ACOT13__chr6	11.7088460982058	10.2009567038895	13.6225994969072	9.24096630774338
ACOT1__chr14	0.167138468925221	0.0334076211120695	0.0825149191470881	0
ACOT2__chr14	2.08371303247776	2.26964938163123	1.8782669886098	1.55259182973377
ACOT4__chr14	0.164173933390767	0.196890420205445	0.81051351773837	0.0870970780569914
ACOT6__chr14	0.320188128541437	0.693324367373546	0.263457177237025	0.283108792491414
ACOT7__chr1	1.96762561734807	1.87706027426182	1.82137679506763	2.17470630133971
ACOT8__chr20	11.6309629870766	13.5385165108557	10.1894357634624	13.3087591236618
ACOT9__chrX	29.5990625623915	30.9972507071288	25.3937651693486	27.2879193093187
ACOX1__chr17	13.7561574682104	14.1401145962959	13.4874036200284	13.7007194692498
ACOX2__chr3	1.38601229480501	0.900367014084924	0.969372772183218	0.714878125618379
ACOX3__chr4	6.40431614643133	5.8995640950563	5.52162333959265	7.8620773555214
ACOXL__chr2	0.583775316473569	0.538545942343625	0.554240736721972	0.436760337057017
ACP1__chr2	65.0872254580453	66.5542805736302	68.3651838910581	76.6827955509714
ACP2__chr11	10.2190849649876	11.9228087791075	9.38818645336424	10.4666531701218
ACP5__chr19	0.797738942161301	1.063013220812	1.42219027128748	0.835978558785873
ACP6__chr1	9.06559790933209	9.88648747772526	8.45555521310557	6.84080955762256
ACPL2__chr3	6.19505627109168	6.86430759436856	6.56569322788815	5.0310921131635
ACPP__chr3	0.658968185500836	0.9107917388062	1.07288789883963	0.309923658533954
ACPT__chr19	1.30456621150204	0.711154279166205	1.21979897045493	0.664131254256367
ACRBP__chr12	0.396407313851758	0.33957366775939	0.489257764267703	0.100143264854558
ACRC__chrX	0.504715226124546	0.840686924255463	0.809815018153982	0.639649020453022
ACRV1__chr11	0.455342461567268	0.500575941107566	0.449597829178027	0.764962038405552
ACR__chr22	0.7418273804777	0.663341724801253	2.07211464962168	0.759486520656965
ACSBG1__chr15	0.304823946466024	0.125440372926482	0.509007361966456	0.126834756288738
ACSBG2__chr19	0.334669195349936	0.177071417511497	0.60743931128632	0.295912881627439
ACSF2__chr17	0.738018254005414	0.95170979168042	1.67485160278553	0.778852584930923
ACSF3__chr16	4.43351202090737	3.88492846399219	3.46506036360618	4.42554556819162
ACSL1__chr4	1.54347527027337	2.3699153362549	1.974276196697	1.68730669774809
ACSL3__chr2	83.764593296138	83.8123347604893	73.8419377081933	66.5071139462915
ACSL4__chrX	8.21523049760492	7.72910782120953	7.79960247520934	7.58315787511334
ACSL5__chr10	0.384786742210535	0.62668333906644	0.949830614296797	0.277221652748428
ACSL6__chr5	1.90349950271261	2.24261537283587	2.71226467877367	1.36834556186395
ACSM1__chr16	0.260101144470838	0.233950462962138	0.577844302980626	0.183984137756048
ACSM2A__chr16	0.756886472369519	0.702401121427782	0.845203169806729	0.382420201740667
ACSM2B__chr16	0.196727966599767	0.0873821490325467	0.107914462663048	0
ACSM3__chr16	0.232906187500134	0.139659799147897	0.402443696768575	0.288308332136592
ACSM4__chr12	0.458583794579563	0.886062953117042	0.754663782176671	0.2162547040595
ACSM5__chr16	0.397175409756702	0.882082030513501	0.953177888462356	0.07804012748222
ACSS1__chr20	0.665240101843629	0.95737051906588	0.853901601959309	0.682314408272986
ACSS2__chr20	11.4788390794592	12.5907532485253	9.93995312673634	9.36652766294188
ACSS3__chr12	0.334540061710999	0.439919969711247	0.890993336529873	0.45148222981002
ACTA1__chr1	0.859531040193957	0.608468893663591	1.1050613755022	0.379996591389409
ACTA2__chr10	3.63476324748328	2.5370404495038	3.0619641517784	3.3668800620204
ACTBL2__chr5	1.01799586389817	1.19014799619713	1.04308304948298	0.76424180298666
ACTB__chr7	1221.64099514355	1213.1753051771	1083.40445803783	1005.99065437267
ACTC1__chr15	0.739980726258872	0.638031388719806	1.00284618492061	0.756920687816908
ACTG1P4__chr1	0.0811767281533985	0.324511932495869	0.734732137929667	0.119626783117592
ACTG1__chr17	1074.91821317642	1008.24263818208	993.798037962192	974.002786853894
ACTG2__chr2	1.60253361847107	1.80176774460393	1.73065806166337	1.38152865231444
ACTL10__chr20	0.89959871436104	0.66107244339556	1.37156144068738	0.421105143291812
ACTL6A__chr3	33.9724607321973	31.7444783743737	35.0623082064133	38.3204461920018
ACTL6B__chr7	0.833939824757762	0.277813020095708	0.85772789741245	0.39940634176944
ACTL7A__chr9	0.224622913049292	0.0748293438019298	0.554472636611814	0.0331017486339333
ACTL7B__chr9	0.114385389670698	0.0762111356619086	0.51765218808681	0.0674260050299152
ACTL8__chr1	0.604818884439055	0.719590122129609	0.56875090193229	0.12732807816808
ACTL9__chr19	0.490445109518026	0.26392724985375	0.558758791919424	0.600437340645879
ACTN1-AS1__chr14	3.65021546429522	3.73699976658593	3.84590680369637	1.10207413859842
ACTN1__chr14	2.15415317636336	2.57498899281275	2.67609754302838	1.49387592576114
ACTN2__chr1	0.188823481974169	0.471775242963145	0.771983390631111	0.271304813380428
ACTN3__chr11	0.272268166980691	0.320123147410404	0.533712995831747	0.325704616182693
ACTN4__chr19	21.0417703519146	24.6464703743211	21.4197312947217	18.2706662988232
ACTR10__chr14	30.3426745376728	28.3348903014486	26.892600715082	31.8193593745087
ACTR1A__chr10	51.7489444827361	55.5502016521731	53.1408382155803	59.3842615839618
ACTR1B__chr2	36.8625108633145	34.7595328663711	29.4356791166649	35.7526020218916
ACTR2__chr2	48.3531124797989	43.009108537353	40.5749083713061	41.7794554845816
ACTR3BP2__chr2	0.0400932608056616	0.28048429913509	0.296905810642771	0.212701602125737
ACTR3BP5__chr10	0.358768917622473	0.554128111544181	0.805096963245586	0.201868379579236
ACTR3B__chr7	3.3477782837194	3.65868156344079	3.50767996808577	3.42859269363424
ACTR3C__chr7	0.901635429846565	0.488092591726933	0.880986788962297	0.498263550116099
ACTR3__chr2	178.594841517839	187.4887942208	176.424379216147	170.145612786679
ACTR5__chr20	6.47325677879191	6.57719254394092	5.96548373666601	7.21176408782991
ACTR6__chr12	14.3908128267074	14.7901762896723	14.4360007920301	15.0886580624815
ACTR8__chr3	15.2311115446308	13.7926038389455	14.1217677940914	15.292462385516
ACTRT1__chrX	0.297629251386173	0.223087898153778	0.137753596829754	0.263162342569981
ACTRT2__chr1	0.0754530937720041	0.0377038928362499	0.279379395959712	0
ACTRT3__chr3	0.615836485302724	1.17741453279964	0.89227230026335	0.49717010392133
ACVR1B__chr12	4.04475094799034	3.78619705936788	4.1257459573544	3.49753158511341
ACVR1C__chr2	1.22293049161303	1.12772687857851	2.06354493906203	1.01862462534464
ACVR1__chr2	6.71920185708813	6.62929540630912	6.21447748463756	7.30859908042574
ACVR2A__chr2	15.1707024138705	15.0697042646683	16.2401922619874	13.1157757848943
ACVR2B-AS1__chr3	4.66732349817905	4.53672577005737	9.46939770823352	3.3353789737069
ACVR2B__chr3	9.39862599297526	8.48337588815624	10.2671928015194	8.71051114311973
ACVRL1__chr12	0.425684337937773	0.571289999270782	1.02076226667594	0.2150788742232
ACY1__chr3	0.443938728330143	0.633817359787167	0.782746368282478	1.06543442797418
ACY3__chr11	0.697739216910761	0.287131862799607	0.709199328021074	0
ACYP1__chr14	11.2038002543543	8.86434913577122	8.06637148740491	11.0758450929141
ACYP2__chr2	8.62636265505696	9.27761792436259	9.34982875448151	8.63404843528259
ADAD1__chr4	0.284046964120534	0.260220032877346	0.788803334227521	0.2511529499527
ADAD2__chr16	0.60294029446579	0.509873895953193	1.14487222591986	0.307567435471233
ADAL__chr15	4.4512585809542	4.7855997549307	5.64370948378464	4.78257058391085
ADAM10__chr15	15.4941387615959	15.3351571704904	13.5610957191517	13.5072260362845
ADAM11__chr17	0.472727516941173	0.811633968593566	0.837780737007509	0.300090632456466
ADAM12__chr10	12.7065702741954	11.2360345689191	10.9912228190264	12.0889003644899
ADAM15__chr1	3.86132520367102	3.20546512129717	3.90100767263564	3.34533107090419
ADAM17__chr2	35.9502306593852	35.0124027683225	34.0757740475869	34.8700418218763
ADAM18__chr8	2.35116246213639	2.83928201765242	2.25701391983349	1.891209211642
ADAM19__chr5	0.759380167916335	1.26212389981788	1.38549958336642	0.649545475269737
ADAM1A__chr12	2.79667781780344	2.43618109689261	3.14854973957764	1.8378985672357
ADAM20P1__chr14	1.94382369455757	2.29586673330411	6.12867475349124	1.17185420196824
ADAM20__chr14	0.403501217106084	0.576084175082144	1.01974146142799	0.288816903435227
ADAM21P1__chr14	0.130938722484831	0.0261720192712115	0.0969650927928465	0.162085537945084
ADAM21__chr14	0.382600393157103	0.321996336119932	1.04384777312629	0.142439332456295
ADAM22__chr7	0.776410911569038	1.12455752475338	1.36102055069397	0.830763001399819
ADAM23__chr2	1.08207487827192	0.907001708163573	1.37861076879296	1.06478726278711
ADAM28__chr8	1.02989089746918	0.942291696268289	1.52176595687233	0.782367565524096
ADAM29__chr4	0.709349715803712	0.354461882622114	0.716318703514721	0.21381940333811
ADAM2__chr8	0.362871863288793	0.644718161543927	0.945497650339559	0.356499493361324
ADAM30__chr1	0.484293905080883	0.304742690144244	0.619868173104954	0.190315700131214
ADAM32__chr8	0.721780675906575	0.974793595675575	1.2038422978763	0.793431594072956
ADAM33__chr20	0.727724952979803	1.00002095662099	1.21628528802097	0.335130666062273
ADAM3A__chr8	5.44545518634946	4.2499044196496	4.63103892998093	4.16832879840852
ADAM5__chr8	0.280909236028505	0.343127345677803	0.963073838301043	0.441561930614515
ADAM6__chr14	0.465812375000268	0.465532663826322	1.40136644410486	0.36038541517074
ADAM7__chr8	0.298423829185733	0.392427146766996	0.697876326127567	0.0833257592879936
ADAM8__chr10	0.532972597839883	0.790908344101444	1.0564838880809	0.571214290506141
ADAM9__chr8	39.0778989757582	40.8254914687521	33.8052007567682	31.5915054557251
ADAMDEC1__chr8	1.2693529639989	0.765528896334867	0.945406360631435	0.445072104950831
ADAMTS10__chr19	0.994863997486205	0.767724843974901	1.39886305577294	1.03554196606113
ADAMTS12__chr5	17.9884237711785	18.6242991294375	16.4117997052256	17.9744888941138
ADAMTS13__chr9	1.28354732515491	1.8630802712704	1.47103589540571	1.31505018994209
ADAMTS14__chr10	0.274057791247322	0.568074836894514	0.68902843715847	0.493615979345494
ADAMTS15__chr11	1.16172409833041	1.3403720636611	1.46880620856159	0.584580142131285
ADAMTS16__chr5	2.82551980098847	3.42509345655569	2.04201719663142	1.48188784798988
ADAMTS17__chr15	7.47853226091942	7.98920147531254	9.15722076278107	9.43679635201624
ADAMTS18__chr16	0.289406340802053	0.515195493908536	0.613927123337457	0.255891684857468
ADAMTS19__chr5	20.6779188722182	18.7343430199884	19.5978743884133	18.9240210423867
ADAMTS1__chr21	1.22115812858171	0.886535030463679	1.39343970973411	0.315773633856839
ADAMTS20__chr12	0.39993930655017	0.49265244175626	0.505096521709098	0.115133524874367
ADAMTS2__chr5	0.999070021271546	1.20270261968862	1.8869892817105	0.950295061445167
ADAMTS3__chr4	0.753278550639978	0.771187836841654	0.963733026417607	0.592942719113177
ADAMTS4__chr1	1.36036313846254	1.70561258968573	2.70166504798313	1.11534820759921
ADAMTS5__chr21	0.638378736962031	0.737855553127477	1.15787944707826	0.539910022698442
ADAMTS6__chr5	0.758198580904214	0.676819256074386	1.5172539657951	0.260347772061211
ADAMTS7__chr15	0.360235839698022	0.252986693354294	0.33646453429509	0.284084321518859
ADAMTS8__chr11	0.350881543913601	0.642896551814619	0.667647266552052	0.219758831208613
ADAMTS9-AS2__chr3	0.648832434157155	0.648442823035613	0.919446679645687	0.679934217239897
ADAMTS9__chr3	0.671791160517933	0.671387763132549	0.96433138847075	0.400300634867484
ADAMTSL1__chr9	0.53517633613738	0.595026157761065	0.759610238867325	0.248430170308353
ADAMTSL2__chr9	9.88897912529916	9.72801289381308	9.47703615810652	11.075464099997
ADAMTSL3__chr15	0.415483767069995	0.509936831692988	0.728719332801636	0.270692751761648
ADAMTSL4__chr1	0.522178045666697	0.931900871456409	0.920696805119663	0.329790927798011
ADAMTSL5__chr19	5.76331191194999	6.37697806606498	8.01395593797971	5.12898269004137
ADAP1__chr7	31.5482062991636	32.7021231793865	32.3487131614026	42.1778706955071
ADAP2__chr17	1.10870940017048	0.933089382712759	1.27237407390613	1.04910955072633
ADARB1__chr21	26.8349381266832	30.1168350845267	24.5302629504116	27.6730341113223
ADARB2-AS1__chr10	0.249310570675453	0.498321729157743	0.615413127632617	0.367398665178486
ADARB2__chr10	0.731835083589356	0.731395631008549	1.08390330137096	0.343236410621702
ADAR__chr1	50.1960011571581	49.8413322967388	46.4627244583531	47.2475613673573
ADAT1__chr16	4.51582799405351	4.7654945438353	6.4352732447051	4.47884794452174
ADAT2__chr6	5.46369486361454	4.86894060383427	7.56918489434493	4.53519870739001
ADAT3__chr19	2.27534180534145	3.16379201018086	2.52339543283595	2.128474969593
ADA__chr20	4.90256965469437	5.69885549156821	3.94810373504552	3.96590678289947
ADCK1__chr14	0.765218725612912	1.43392355027128	1.06251282080357	1.12062320698272
ADCK2__chr7	12.4253781804851	12.5083936116395	10.8104632331654	13.7881063641613
ADCK3__chr1	11.3616852698475	9.98570731873871	11.1597286958763	12.5655093797023
ADCK4__chr19	7.58381657686718	8.26246378385025	7.69907209786416	8.61335687971489
ADCK5__chr8	3.26021515498669	3.47547462386939	4.02385506529019	3.43517751941884
ADCY10P1__chr6	0.385801593035664	0.572512921557753	0.995623720640834	0.196404669703865
ADCY10__chr1	0.5512198511646	0.727960271991711	1.00834925673529	0.382946082106097
ADCY1__chr7	0.68188970432866	0.754342910453197	1.26505957325066	0.644635267772828
ADCY2__chr5	0.563128072224975	0.725917439348213	0.695029511277396	0.454618147626452
ADCY3__chr2	2.56452544309775	2.56298549598428	3.10520995597648	2.48247376997621
ADCY4__chr14	0.516062895561045	0.67334420741822	0.884639253339276	0.215475147716429
ADCY5__chr3	0.512994517140763	0.5639551214198	0.939177213996647	0.52162535759407
ADCY6__chr12	7.61334628519318	7.62474266788905	8.17397455093268	7.69940762198747
ADCY7__chr16	4.22475498395404	3.89140513697464	3.70915473404406	3.49674347292575
ADCY8__chr8	0.299769884202952	0.455897640861721	0.788228823423276	0.138289606820278
ADCY9__chr16	1.17249212729051	1.3520631563281	1.39574764179933	0.98150235287796
ADCYAP1R1__chr7	0.2280304208322	0.431369826125172	0.84432589901538	0.266430913079374
ADCYAP1__chr18	2.43724757970699	2.22326598806026	2.09963008160013	0.911175556089824
ADC__chr1	1.78623334729763	1.49170966721285	1.20801239881699	1.08176635234869
ADD1__chr4	44.237281453406	52.8145216323242	59.9844792771758	41.6401414944034
ADD2__chr2	0.567379164868847	0.783053118104442	0.833662305927425	0.38222774064266
ADD3__chr10	15.7679093803654	15.0305951759872	16.1939082440249	14.8516084533076
ADGB__chr6	0.63514501441938	0.806049044221351	1.24430948497862	0.641819594921379
ADH1A__chr4	0.106729376180479	0.391106053390206	0.307366706776529	0.0943695974971378
ADH1B__chr4	0.43889530910932	0.7177610636252	0.689433460461958	0.529185145385288
ADH1C__chr4	0	0.144811442661224	0.312966505078126	0.0320296272206885
ADH4__chr4	6.13001353202378	9.28395774147806	17.0314860756449	2.69812552924538
ADH5__chr4	63.9076750462637	58.3462339122386	59.0638804289458	65.5637048728899
ADH6__chr4	0.35611858188246	0.249133317772395	1.01092407411447	0.488061404236441
ADH7__chr4	0.356858337972785	0.624127090223325	1.37639136009788	0.315532414066043
ADHFE1__chr8	0.365585851673207	0.646417343445586	1.38835998062047	0.671363804928564
ADI1__chr2	45.3765025182553	49.0857779289862	39.0457650442623	42.4385697182575
ADIG__chr20	0.34725016959108	0.138816661076284	0.428586546410813	0.614073836236227
ADIPOQ-AS1__chr3	1.68300918189502	1.79101699366854	3.13506393388773	0.812948198816418
ADIPOQ__chr3	1.40208720536855	1.81814470158416	3.16066157923585	1.03480653176065
ADIPOR1__chr1	50.235337363872	49.7942156436385	51.6541989351509	44.9026206228839
ADIPOR2__chr12	10.6477932193303	11.7487531764928	9.55617469998466	12.0551519529146
ADK__chr10	4.13971505726217	3.39296577863218	4.27131695302638	3.29234772826612
ADM2__chr22	0.703240483801574	0.753019501838367	0.991954789428573	0.488558580539568
ADM5__chr19	1.04119201748818	1.142085514555	1.1283544383652	0.53889772042831
ADM__chr11	46.9234637287349	43.8304770086735	37.0742995877948	33.4529506689923
ADNP2__chr18	16.0726006709539	14.7592031881606	17.8707631291435	16.4742079408874
ADNP__chr20	17.7735855561119	14.0443005065472	12.8081063646676	15.5644029177661
ADORA1__chr1	0.459159050793542	0.275330000885992	0.408029641242563	0.243591725321897
ADORA2A-AS1__chr22	0.725855961600696	0.554733017161549	1.21206365991058	0.415281269579796
ADORA2A__chr22	1.31652285005185	1.71254045912443	1.44434833951197	0.609747352609961
ADORA2B__chr17	0.568997098238271	0.540222655333169	0.983182534235892	0.352173134909828
ADORA3__chr1	0.455755682185201	0.486894562261561	0.601300902320979	0.264019392060933
ADO__chr10	21.7333673390394	21.3314252639898	21.5587892217545	19.9174065736046
ADPGK-AS1__chr15	0.530366504905629	0.844150566687632	0.921280732840924	0.312631663278114
ADPGK__chr15	9.97666463159947	9.98995947667129	8.40747536538981	9.58913157371528
ADPRHL1__chr13	3.7906790177406	3.00120220987162	3.4329762716587	3.63463574477628
ADPRHL2__chr1	33.153653669583	32.8492000275292	29.0495304513159	35.5240085899509
ADPRH__chr3	1.0288042480951	0.794507727876065	1.07738991992052	0.661573624265649
ADPRM__chr17	2.32799069017052	2.99636948620802	2.91681022669677	3.14997283945276
ADRA1A__chr8	1.5058871309616	1.48993304658973	2.71357197502561	1.22497825912414
ADRA1B__chr5	0.380743802970077	0.546990562339373	0.910480444294532	0.231448130740986
ADRA1D__chr20	0.241461212378325	0.522851809278701	0.546367526856244	0.195707264974387
ADRA2A__chr10	0.983899383462427	0.692470824806191	1.02621807034246	0.5146236749418
ADRA2B__chr2	1.28173258189927	1.93786699164557	1.54138980278803	1.23500830761865
ADRA2C__chr4	26.0340134802664	28.4285042405365	22.0526702444986	25.3210634917856
ADRB1__chr10	0.806304462943618	0.843300306590732	1.68946630998364	0.315015802752409
ADRB2__chr5	3.15329669420152	3.046356428142	2.7243251719576	1.27789276297519
ADRB3__chr8	0.831223536620097	0.628108695122921	1.20107818867272	0.322667045218688
ADRBK1__chr11	12.4722439700198	12.1086187860546	11.4543805382372	11.0141984597439
ADRBK2__chr22	4.56049356155576	5.47994676311666	4.94244909771382	3.53028179707093
ADRM1__chr20	47.9938999411716	43.1875310228377	42.9398892076873	42.134057859768
ADSL__chr22	51.743227776858	51.9504618566821	49.0219249794291	53.1604421383068
ADSSL1__chr14	0.513239734405171	0.974569933665095	0.760146998949657	0.476494291760166
ADSS__chr1	108.771897684063	106.460657853376	108.433224280344	103.784036845588
ADTRP__chr6	0.431781846263653	0.43152256975322	1.13689188332631	0.0763558834440649
AEBP1__chr7	0.811424262692446	1.08560923427514	1.38915535993652	0.416588169546117
AEBP2__chr12	4.20913059762106	4.48335330122216	4.46590718525512	3.97470271191478
AEN__chr15	52.0846539468749	54.5812428820488	49.3335808379758	60.3998695314133
AES__chr19	164.411653207184	163.542925239408	184.446558835434	173.473183376607
AFAP1-AS1__chr4	0.521365778463734	0.678947468733754	0.721483449905572	0.335264797229384
AFAP1L1__chr5	0.862815311481234	1.02714814464303	1.55038726717941	0.572172839658255
AFAP1L2__chr10	27.0507273663094	26.4972860438813	23.418870054082	23.8230674893181
AFAP1__chr4	4.71500453693453	4.75350812264108	4.20289973768685	3.71795372368346
AFF1__chr4	1.11992907947924	1.35082691182468	1.85888789029961	1.07316202435857
AFF2__chrX	0.53650138718891	0.75990869096835	1.1337807360613	0.433418955907302
AFF3__chr2	1.12753230373305	1.10080078627064	1.69731095008481	0.714583044201952
AFF4__chr5	47.7745633177027	41.2020530233952	38.4955087864778	42.4595760819317
AFG3L1P__chr16	2.7411220943978	3.24627918379324	3.56924950111018	2.8114767805785
AFG3L2__chr18	60.274836225798	58.575510334803	60.5085022632608	62.4910735669198
AFMID__chr17	10.3069030309538	10.3748197939747	16.2293017495209	8.82920563839244
AFM__chr4	0.106729376180479	0.426661149152952	0.987964414638843	0.63699478310568
AFP__chr4	0.970366595063455	0.550417894296853	1.10054827677274	0.486969251764664
AFTPH__chr2	15.7820286972705	16.9408890770164	16.2402258204907	16.3662637904696
AGAP11__chr10	0.728907381562229	0.643763909449757	0.857795605645589	0.509601786042328
AGAP1__chr2	5.06389926743112	5.00902474924123	5.58660643528081	4.46496829233055
AGAP2__chr12	0.738298887095219	0.500687696765074	1.16073417944285	0.365257310810386
AGAP3__chr7	7.65637850515146	7.78059886233233	6.58617641082743	6.79252650527538
AGAP4__chr10	0.792721716109972	0.770238877239306	0.924045251252584	0.798270799501015
AGAP5__chr10	0.992530579229721	1.01397757488712	1.06167613924789	0.936096779774403
AGAP6__chr10	1.56419963083498	1.48606231725207	2.00208500946381	1.43428209836297
AGAP7__chr10	0.110599250553731	0.066319702726803	0.191106864658336	0.0391165286700126
AGAP8__chr10	0.0884794004429846	0.331598513634015	0.0546019613309532	0.0586747930050189
AGAP9__chr10	0.0336230957528899	0.011200968581625	0.0553315073696131	0.0495489640303344
AGA__chr4	7.4767189049368	7.62472375736385	8.09803214560816	6.90319640696614
AGBL1__chr15	7.35743825346955	6.01056012662996	6.48088175883948	7.57165087589845
AGBL2__chr11	0.386435986070959	0.51988991769364	0.605360698360655	0.39425172376296
AGBL3__chr7	2.97913256763376	3.32495230741307	3.91957487768267	2.62076334592897
AGBL4__chr1	1.2696956067733	1.28680547782506	1.28016317267038	1.13847080045181
AGBL5__chr2	16.567251189006	14.9554948430809	15.8450840617101	15.3642798573636
AGER__chr6	1.13665047368754	2.30106325785706	2.58994710391316	1.8554230960675
AGFG1__chr2	18.7210057380849	17.5450016300417	17.1023955084184	17.5943660949725
AGFG2__chr7	2.482215923033	2.0357522350394	2.43166659201633	1.70266390309008
AGGF1__chr5	46.7279241037421	45.821869476362	50.4785291593896	47.6253641118511
AGK__chr7	10.89761003149	11.3836270152104	11.7379085750198	11.4594404468388
AGL__chr1	9.38005470828572	7.72317166280245	8.89561419159382	8.00046763475281
AGMAT__chr1	1.47756540051691	1.56154471197422	2.62019456165421	1.00612141893421
AGMO__chr7	1.38096144614227	1.29387394307035	2.02400341065454	1.24011816325117
AGPAT1__chr6	7.23028635943177	6.63883670654848	8.19877404969817	5.45401462908648
AGPAT2__chr9	12.4711971138867	11.6696217200917	9.16717388426578	10.9964264573885
AGPAT3__chr21	45.5186118151083	51.2050417520853	39.0750770714858	40.1182692888569
AGPAT4-IT1__chr6	0.66671282561121	0.637342369941491	0.572436112959929	0.486981772829453
AGPAT4__chr6	4.25368250972846	4.67284018009772	4.74602006116102	4.89241998363109
AGPAT5__chr8	12.7922891225139	12.4739717324388	12.9354041977647	12.1954819446907
AGPAT6__chr8	18.0591067084212	19.3719715312606	18.3803776770119	17.4842253144282
AGPAT9__chr4	5.52208195438414	5.90252130804929	4.31047707573104	3.68619990441477
AGPHD1__chr15	0.97980002224391	0.489605835796049	1.00774874638953	0.721945361841222
AGPS__chr2	32.8605930687242	28.3238462557939	31.4096663518064	31.8408670623508
AGR2__chr7	69.2323630752795	88.0856150113375	51.3494255274327	65.3821329904615
AGR3__chr7	0.779068124546952	0.778600309453589	1.48603055577427	1.06458367836151
AGRN__chr1	27.2435068667978	31.8038737848564	22.2214963740085	26.1389428377423
AGRP__chr16	0.768924008341914	0.978042907661161	0.690202917449081	0.80349322660649
AGSK1__chr15	0.0139386930335664	0.0278606462448312	0.00860177594120625	0
AGTPBP1__chr9	17.7540535526677	17.6709705819483	17.2915628542474	17.6416160310083
AGTR1__chr3	1.12538172197755	0.958082848321137	1.13176130563079	1.0871919817246
AGTR2__chrX	0.850966335652626	0.49918031242645	0.981791055558168	0.605207642666862
AGTRAP__chr1	37.4040817200837	38.4663558511018	34.0056429623435	37.2065713852168
AGT__chr1	0.352916819690362	0.477188982458478	0.87116099093341	0.110134356243759
AGXT2L1__chr4	0.498466817258876	0.846884746148303	1.19968417963294	0.352593556479557
AGXT2L2__chr5	15.0243459111791	17.8753858176402	12.264217684189	14.8542218070248
AGXT2__chr5	0.288389830927335	0.46558075604366	0.739258661995048	0.156918702615075
AGXT__chr2	2.53576792580941	2.83435323679839	3.78860917769439	3.21566309631795
AHCTF1__chr1	27.7684666076837	25.733705137461	27.5068200427197	29.0656727034045
AHCYL1__chr1	14.3575831747902	15.8978751383007	14.5191683484557	15.1025599975266
AHCYL2__chr7	4.00992779070763	4.08156184615125	3.76045695095942	3.39816829904089
AHCY__chr20	62.2778261980915	54.3893371845672	55.1079237972683	56.2575710794599
AHDC1__chr1	1.28784264033982	1.78209597620982	2.07856895822279	1.20439869971935
AHI1__chr6	7.02757488963799	7.20436927239592	7.23176174234098	6.19773286720322
AHNAK2__chr14	0.899435548961239	1.05407936161068	1.41385378243662	1.16312434435364
AHNAK__chr11	59.7965728991465	58.2266996299112	42.0344750621791	51.6353888382518
AHRR__chr5	11.0360658799539	11.2564599809804	9.54407532111536	9.56555330032298
AHR__chr7	33.9626757670428	38.4347687608381	34.2732401730803	29.9765373285827
AHSA1__chr14	109.579633786525	99.9561239909206	117.51770099908	112.117243645599
AHSA2__chr2	12.0203213133918	14.6983852713133	12.6759163396905	12.3163355753558
AHSG__chr3	0.475688776622109	0.475403134863146	0.796791216093116	0.270386815107306
AHSP__chr16	1.16018396543534	0.210815872322136	1.04140636660294	0.932571857388219
AICDA__chr12	0.59458062264459	1.26512118877989	2.36725545105794	0.61051971113904
AIDA__chr1	27.5544391202496	25.2430687861375	23.5071762865947	23.466395936247
AIF1L__chr9	99.553331407965	102.672742982387	99.0900802477687	99.3825829443193
AIF1__chr6	1.2773893376816	1.00059584930773	2.51402528902353	0.518941754468184
AIFM1__chrX	8.89822718977959	8.71240109409093	8.95617437100899	7.33067073646345
AIFM2__chr10	1.99320958038432	1.95908686750907	1.97212935479774	1.26717028415841
AIFM3__chr22	0.505269423235585	0.694328275959789	0.961412063834955	0.353682448345155
AIG1__chr6	24.7390407305813	22.371337824206	24.5793614081651	24.9795171244113
AIM1L__chr1	0.489434768946151	0.448379133573273	0.742508893529267	0.342598383012401
AIM1__chr6	15.229148721334	14.0579552007226	18.8750262179102	16.6375893573658
AIM2__chr1	0.576481892282211	0.720169657798439	0.533633396578081	0.414149528881734
AIMP1__chr4	18.393105342623	18.2835853195674	22.7823969423143	20.1546208831422
AIMP2__chr7	24.1428306789284	21.7593697424104	25.5177556135549	25.8880575060403
AIPL1__chr17	4.05747300948126	3.82074557449397	5.8091112863971	2.50334614845364
AIP__chr11	31.5436560833515	29.7059811954034	26.364748730452	27.3160759296013
AIRE__chr21	0.394571074673271	0.974237293234464	1.23180183451353	0.328355607720262
AIRN__chr6	1.2148120561507	0.981076836680844	1.87798297812888	0.683537868591269
AJAP1__chr1	55.9459720884046	58.8500371957932	50.4520890704296	50.3096986363284
AJUBA__chr14	55.4024306673717	59.6152986638787	46.9715699627397	56.5798274900073
AK1__chr9	11.7147816121933	11.6369341295424	9.4156674281835	9.39751799097103
AK2__chr1	16.3126220176811	16.0800089330963	17.7372236851009	15.0313671569719
AK3__chr9	19.2634649815068	18.3478350265656	20.8268618512179	17.5248766445608
AK4__chr1	6.63545960729851	6.08997885170919	7.55759312345737	5.99829496647714
AK5__chr1	0.654091595309285	0.530359425001678	1.05101244257074	0.174594602449877
AK7__chr14	1.86068739154907	1.94042095862509	3.57457713485383	1.10157591340013
AK8__chr9	0.861390180008754	1.19003022972215	1.06315352645295	0.873642470080865
AKAP10__chr17	18.0894691606762	18.3227290122811	17.6368130735826	16.1746055018578
AKAP11__chr13	7.52334115539545	7.0921086953948	6.79738348903039	7.02484889614001
AKAP12__chr6	9.08278519767436	9.76057114378327	8.9576488697337	6.36863341653794
AKAP13__chr15	17.2287338191309	16.0033889915246	14.805801007623	15.9223607779724
AKAP14__chrX	0.1752498679612	0.233526178480886	0.360497715316168	0
AKAP1__chr17	5.74949187379419	4.65647106443552	5.76477306339685	4.7082319578991
AKAP2__chr9	0.00755699271097704	0.0226573646562431	0.046635332260073	0.0133637127086319
AKAP3__chr12	0.3371942638535	0.42567383409706	1.07329405741503	0.266761794445628
AKAP4__chrX	0.409944273914994	0.534388839701033	0.395972988496684	0.34671114405821
AKAP5__chr14	11.9713385557984	12.5594636168268	15.5514236637995	10.5045330912256
AKAP6__chr14	0.670996433846891	0.882088391070398	1.31869170036998	0.62067449529701
AKAP7__chr6	3.13973779095722	3.33879865551497	3.49336930387365	2.59835852284686
AKAP8L__chr19	52.7514455702401	55.1654018980697	53.2130880866381	52.3306913023156
AKAP8__chr19	15.6360786512952	15.2043465341669	15.7964686825119	15.2932870514634
AKAP9__chr7	37.3945002096135	32.3811023375041	37.4321317550519	33.7885920617138
AKD1__chr6	4.47550726280631	4.5152162049682	4.98276875054508	3.40083520378465
AKIP1__chr11	21.5369855672213	22.2940191554544	21.8703828558425	20.9007420679816
AKIRIN1__chr1	50.5593195293682	49.1144631142289	52.2845769175635	55.5849023494365
AKIRIN2__chr6	10.781320004701	11.1349308628835	11.3226060427785	13.0616389878085
AKNAD1__chr1	0.838569276311738	0.542277826553587	1.37998304597476	0.261691373886397
AKNA__chr9	1.18896957459555	1.22448292728038	1.46746181395251	0.826922359594434
AKR1A1__chr1	33.5614886550115	33.642567036142	26.3787741431105	31.7646878136404
AKR1B10__chr7	0.200566162710265	0.233853347784487	0.701376812750249	0.177339629667722
AKR1B15__chr7	2.49239498633314	3.11362294017621	5.18094896127935	2.00078535145581
AKR1B1__chr7	28.7488612705687	31.9324658423397	26.4473208822534	34.3872625652568
AKR1C1__chr10	0	0.386546394135329	0.143212132727187	0.102596341947537
AKR1C2__chr10	0.747233698269569	1.19743111928401	1.89221937339532	0.410089913961644
AKR1C3__chr10	0.647455793593337	0.485300256838043	0.699220644008717	0.310091858308434
AKR1C4__chr10	0.312901027086983	0.134019915502041	0.110340516361552	0.0790473064797008
AKR1C6P__chr10	0.57192694835349	0.190527839154772	0.705889347391105	0.168565012574788
AKR1CL1__chr10	0.2514514108608	0.628251048079434	0.962081443713566	0.333498179445389
AKR1D1__chr7	0.691052102853009	0.789299588171882	1.2671912335071	0.506277792824844
AKR1E2__chr10	0.405993828297936	0.499384660905025	0.269817545390217	0.276136751256895
AKR7A2P1__chr1	0.810337754245749	0.647880929883576	0.750107321605039	0.609022209960774
AKR7A2__chr1	13.472328038148	12.0544772690519	11.5562992667179	13.3763334274123
AKR7A3__chr1	0.215083638697039	0.343927176320408	0.265462660557339	0.0760703646491351
AKR7L__chr1	6.7539783954692	5.47853320246365	9.2494922638243	4.9492605019115
AKT1S1__chr19	5.48925114711461	5.37623586051779	5.71809828051067	4.60118367575922
AKT1__chr14	29.8285873688783	31.1425373044233	26.0326857052692	28.3090861400256
AKT2__chr19	10.1126385199472	10.3690742891692	9.7257046403062	10.0938531278506
AKT3__chr1	82.7897275456567	83.4693864201301	81.7074148669574	81.9847424291968
AKTIP__chr16	20.9015042267565	20.2880052612232	20.245952245173	21.1181147796922
ALAD__chr9	5.5281140143909	5.67592868639201	5.66160815665274	3.95194472798812
ALAS1__chr3	23.9446749043994	24.6488587340802	22.185093775149	21.7882319110955
ALAS2__chrX	0.300195020794674	0.275013529620606	0.710143542277526	0.199073237590654
ALB__chr4	0.18986693622911	0.260910271691344	0.761603219254158	0.251819138148861
ALCAM__chr3	53.525224841702	56.6338082373382	42.7487207496651	40.1497217642651
ALDH16A1__chr19	5.00233716928122	4.67291640910264	4.62522147178174	5.09181845221108
ALDH18A1__chr10	16.6868819502215	16.5689708327873	15.6654846601025	16.8135392123319
ALDH1A1__chr9	0.247915045510743	0.31533877123584	0.695418556623759	0.199277529559447
ALDH1A2__chr15	0.675812761212033	0.872400642373718	1.26853974442254	0.659795200544505
ALDH1A3__chr15	0.749874268734397	0.917662021196984	1.47327236198937	0.500659230051092
ALDH1B1__chr9	20.8133748621641	20.7484816839546	22.3237506112437	22.1733226957753
ALDH1L1-AS1__chr3	0.243468826389029	0.851629198507677	0.751241270692877	0.538184892755786
ALDH1L1-AS2__chr3	0.4156248481454	0.969208971720995	0.569974022151499	0.244995651824827
ALDH1L1__chr3	0.318649632728773	0.394281692242955	0.730389972563414	0.174415714537531
ALDH1L2__chr12	0.94420636565695	1.1210152131639	1.71738403791615	0.753259574838302
ALDH2__chr12	0.776915719519261	0.595277717625482	0.703187921684736	0.709843286914072
ALDH3A1__chr17	0.615706564485357	0.923005267196014	0.526100856352894	0.0837545788108696
ALDH3A2__chr17	26.3109046814817	25.777870570358	19.1285836173069	18.242616889803
ALDH3B1__chr11	4.50872642843893	4.81614989105056	4.14544180000699	3.29257162134523
ALDH3B2__chr11	0.596498624653121	0.556397743025016	1.39881124603014	0.720808966364249
ALDH4A1__chr1	0.223873545532864	0.492226050513612	0.718409708904464	0.13196526978332
ALDH5A1__chr6	3.38833324137065	4.0387047688349	4.59122820825422	3.1333766413902
ALDH6A1__chr14	4.16351686003319	3.89177448971323	3.26460941975915	3.50812090403822
ALDH7A1__chr5	12.3538068004462	11.664088160667	10.5795819013753	11.2106281435286
ALDH8A1__chr6	0.60696351280493	1.29686691983274	1.21411133081101	0.684722253028941
ALDH9A1__chr1	54.9462890809506	52.9902612404777	52.4587201869065	56.7875723828535
ALDOA__chr16	33.2319162762136	32.4002972749935	29.3554658560622	25.7197214370364
ALDOB__chr9	0.683462489848956	0.506780578495944	0.789127278101947	0.584820216111626
ALDOC__chr17	0.420423729424188	0.743379944962424	0.678560940528253	0.571902500494703
ALG10B__chr12	5.03445549536052	3.93995764954132	6.27285342777182	4.14996790152567
ALG10__chr12	0.754675576238454	0.942778010488531	1.12196563705461	0.652115023727027
ALG11__chr13	5.68403516212861	5.78504520948131	5.20997079609676	5.339908633463
ALG12__chr22	9.50693149992679	8.9608688725898	10.8161719467975	10.4975187889798
ALG13__chrX	3.43400061100944	2.69216513796905	3.98404549705363	2.92836842541865
ALG14__chr1	8.50052705443468	8.09087871909273	10.4916047621289	10.8715377308932
ALG1L2__chr3	0.329692177392718	0.329494203721496	0.813831894474249	0.145756113227411
ALG1L9P__chr11	1.23270226611752	1.30117340391188	1.81204976469604	0.845016929910517
ALG1L__chr3	0.520650739190763	0.115630688590482	0.499802112635541	0.358055337055412
ALG1__chr16	4.76050333837682	4.81201783256099	5.75804450614728	4.07692441257143
ALG2__chr9	17.7095497419575	16.7485178136994	15.081118292497	15.7538877634602
ALG3__chr3	5.5345233215238	5.41475363435321	5.28493953936051	5.02237762914095
ALG5__chr13	57.9427936294283	51.6785031382247	61.1125866923353	59.5386509959007
ALG6__chr1	7.57866829077887	6.06880121996212	7.51436513551179	7.37392775150553
ALG8__chr11	32.2964793188682	32.8572795153321	32.2058030643969	33.8786317908308
ALG9__chr11	7.81732783012179	7.12210284971678	7.68498908383891	7.95630895629865
ALKBH1__chr14	6.29880446565395	6.60563180332257	6.93026595922628	6.21058303991488
ALKBH2__chr12	15.8685520879827	13.9380712122122	13.0753511888439	14.0308969001469
ALKBH3__chr11	14.2797010841596	13.1158447430714	13.470103295827	12.7462905620073
ALKBH4__chr7	6.82434867187893	6.26452664664969	6.8006434352045	5.98935933192287
ALKBH5__chr17	40.0332667293382	41.4609864788748	37.7854468860108	38.0903372121747
ALKBH6__chr19	14.4032594733315	14.2310354787213	13.8040583489816	17.2215884066652
ALKBH7__chr19	15.8440758278649	14.0662350764751	15.2371987888085	16.8537739134551
ALKBH8__chr11	4.42219132373385	4.39322912355934	6.51386406229954	4.39884016928679
ALK__chr2	0.614126324714367	0.741623710997868	1.37908990941208	0.588258148745266
ALLC__chr2	30.1608713921448	29.1478281931546	30.8998536888742	34.3294688466597
ALMS1P__chr2	1.44368335047378	2.88563289400538	4.55818812274064	0.801521890937229
ALMS1__chr2	8.69657670380715	7.71321453230093	9.2133691877328	8.37151277838862
ALOX12B__chr17	0.639867416195243	0.746063719789205	1.50051265962708	0.660062282056858
ALOX12P2__chr17	9.43634236915308	12.014951262483	19.3395750614632	6.22781676940583
ALOX12__chr17	0.475287689963912	0.61071722877806	1.14529455441804	0.480282369724051
ALOX15B__chr17	0.511471887756799	0.707766589305757	1.26254780648802	0.330483782806943
ALOX15P1__chr17	0.39649096173398	0.237751726023561	0.0978722009972108	0.210345232825969
ALOX15__chr17	87.7701960715502	97.1633790312217	72.4973999932283	73.999265796034
ALOX5AP__chr13	0.925601314116912	1.0932356012191	1.14240482888124	0.93001386248159
ALOX5__chr10	7.08848851044097	7.58429544861284	7.23064617518695	7.41052381806068
ALOXE3__chr17	1.57760223979131	1.88580294431864	1.12627753512866	1.39490825963358
ALPI__chr2	1.23678551226399	1.75978981589326	2.56137779282939	1.2603739604811
ALPK1__chr4	6.4188438957238	7.31447185601104	9.17964793966176	6.0515460608721
ALPK2__chr18	11.4446495316668	12.7803771392621	9.53165226842849	8.22396264932633
ALPK3__chr15	0.491125022585133	0.495738412780565	0.678900536859621	0.343057789382835
ALPL__chr1	0.452863219636955	0.555452939670843	0.965437209683377	0.200209732726865
ALPPL2__chr2	7.62946743867705	8.63154240355745	7.88236529436459	9.72097268206146
ALPP__chr2	0.466338396619014	0.8948320695925	0.920910077485917	0.478307615945361
ALS2CL__chr3	0.542656134859108	0.742136173340437	1.18677203184719	0.4293071971261
ALS2CR11__chr2	0.802778022401277	0.83843542808758	1.43712465204001	0.428445346255024
ALS2CR12__chr2	0.450021151735343	0.846589972481005	0.784135858877062	0.304281458596541
ALS2CR8__chr2	4.83583229359801	5.15393479050333	6.04561318950247	3.65259119021289
ALS2__chr2	77.5818575374215	79.0855922031485	84.0367996845178	85.4025589049191
ALX1__chr12	0.413915776551896	0.703234288050673	0.613040679183763	0.292785859929439
ALX3__chr1	1.55765835182698	1.01368009862857	1.07302801741072	0.384355526648262
ALX4__chr11	0.677194965099796	0.745448007761382	0.714681777775428	0.37314808487488
ALYREF__chr17	71.35270039595	75.5417490052517	83.6203048636043	77.5925995435465
AMACR__chr5	1.07145865554314	1.02286831348911	1.48032797308114	1.39985786314119
AMBN__chr4	0.719350698713193	0.399399301533377	1.2166753165157	0.32980183899496
AMBP__chr9	0.483647533502531	0.148725265435852	0.367342924879344	0.296057635391229
AMBRA1__chr11	12.4592886787614	12.596371445001	12.2116447920001	11.9629017927264
AMD1__chr6	42.9165978402033	43.7355043903004	45.029401765331	42.2229113433747
AMDHD1__chr12	0.875977001238849	1.47576024748393	1.20471781954749	0.531109455004871
AMDHD2__chr16	3.15931050110524	3.76550782932143	2.83061423163075	3.55905845556337
AMELX__chrX	0.510070082838773	0.127440948945329	0.708236722893118	0.112750374206794
AMELY__chrY	0.465091749420132	0.597616034101303	0.902047377260185	0.704968923877134
AMER1__chrX	1.57653632945621	1.68359377964306	1.72612026246591	1.07919931887313
AMER2__chr13	0.320054172625302	0.538714924440376	1.0187369073362	0.357461493876827
AMER3__chr2	1.06922171255562	1.12656460904953	2.07668279376991	0.63026710645842
AMFR__chr16	104.042300231417	113.585042850105	91.3222109170259	102.172897831187
AMHR2__chr12	2.43501306221792	2.1472507806557	3.21750943801236	2.48231320118672
AMH__chr19	3.74175360694419	4.40253987048605	4.61818422668846	4.31739742340835
AMICA1__chr11	0.288032765515539	0.708577987697679	0.847727561835932	0.333039384316148
AMIGO1__chr1	2.14913172084889	1.75732462595418	1.50041685572433	1.43958474143936
AMIGO2__chr12	2.25384154079859	2.14393450732054	2.41309183885081	1.98083073957384
AMIGO3__chr3	2.02243731466649	1.840756552173	1.58238247068044	1.48486895436213
AMMECR1L__chr2	50.1507621103345	87.7167395726876	176.622710210669	33.8177840767972
AMMECR1__chrX	22.9351956390295	21.7875976489219	27.1535045988286	23.7540162842838
AMN1__chr12	7.96270719541672	7.42570778235863	7.57430050929478	7.69083244524501
AMN__chr14	0.88961553963563	1.23103570568223	2.49159294100165	0.544564904868761
AMOTL1__chr11	5.79620334674587	4.88779594256687	3.77176134914917	2.77580861896791
AMOTL2__chr3	33.1418649143976	35.9689701774196	30.3700340192092	28.8476370418739
AMOT__chrX	9.72262929222414	9.20194614584312	9.22384977393771	7.54456808599634
AMPD1__chr1	1.13044124160108	1.24052345678575	1.44993907678816	1.09752387378174
AMPD2__chr1	0.425803651912685	0.459143857179155	0.705329468551596	0.267508558465587
AMPD3__chr11	2.96883605718514	3.4300648363283	3.76925186056025	3.0095890656537
AMPH__chr7	0.436082545438313	0.357995563863541	0.826561544308037	0.371811286222405
AMTN__chr4	0.160253361847107	0.373699976658593	0.527438647364074	0.1889269951883
AMT__chr3	1.09263655804846	1.86849988329296	1.82805440279594	1.78192506825328
AMY1A__chr1	0	0	0	0.0155581473422027
AMY1B__chr1	0	0.00967237056174214	0	0
AMY2A__chr1	0.196168853418201	0.359426939443252	0.242117466778727	0.115634366726091
AMY2B__chr1	1.73967421795228	1.42028895086584	1.14918313229313	1.2565671553544
AMZ1__chr7	1.00765371464469	0.825051896518971	1.52837335315726	0.858759069037727
AMZ2P1__chr17	1.30824763631494	1.35415713287513	1.63390072712054	1.4597035681324
AMZ2__chr17	26.4236582496063	22.8975532466402	26.2103428983582	22.3364335938054
ANAPC10__chr4	8.09924738061119	7.60215789126578	7.76742121165938	7.74196249395479
ANAPC11__chr17	16.2550248375048	16.5599422522134	14.2817354414097	19.6622930796914
ANAPC13__chr3	38.9906418065943	40.4793898061405	38.0318641731942	37.4340409063647
ANAPC15__chr11	7.37562488591359	9.48588333608044	8.13320194615673	6.73531120515045
ANAPC16__chr10	23.9283737595182	25.114959679214	24.0084014262086	22.9503481340101
ANAPC1P1__chr2	0.811585474752007	0.630854103933739	0.890384950617403	0.292355533567561
ANAPC1__chr2	9.42106126860929	9.40161874179878	10.4700874219408	9.24477747074094
ANAPC2__chr9	3.77951026825918	4.78582335438557	3.17498430142445	4.93400292170255
ANAPC4__chr4	15.9603686055835	16.1494246273102	14.9396606315228	14.709603336493
ANAPC5__chr12	43.1235969335589	40.4638452128764	40.9363115082236	42.2723292974752
ANAPC7__chr12	17.9928791704532	18.1435464923108	16.8050719643307	19.7404157215901
ANGEL1__chr14	3.92117149765908	4.03599083883886	4.10001635990136	4.44615683349898
ANGEL2__chr1	23.6729789079811	22.0231530131904	21.223517447846	21.0640113540944
ANGPT1__chr8	0.691592608293474	0.604780155461974	1.38707446211989	0.567824060762626
ANGPT2__chr8	0.946302783992916	0.864381038288213	1.5698322610669	0.575804792006797
ANGPT4__chr20	0.333791976489829	0.250193655727385	0.892614757488552	0
ANGPTL1__chr1	1.33003071713196	1.2083927816663	1.82810502459486	0.93545988960423
ANGPTL2__chr9	0.360200455479659	0.299986801822665	0.407522661910109	0.172514061513499
ANGPTL3__chr1	0.855736423553001	0.98099059574935	1.08723947615045	0.422827118274799
ANGPTL4__chr19	1.77075769726869	1.91014632796172	1.63046888142945	2.16215076234149
ANGPTL5__chr11	0.700139319639128	0.744862054563509	1.17076069127248	0.439332758057773
ANGPTL6__chr19	1.78661423809147	1.81434046638592	1.70716856876294	1.04465067589022
ANGPTL7__chr1	0.789835450387771	0.837201240619451	1.03391966234013	0.761856741630928
ANG__chr14	0.809116446402124	1.17251435242918	1.54788536724074	0.643875158808656
ANHX__chr12	0.363144596744854	0.211707145739507	0.634955558780665	0.214060462417408
ANK1__chr8	0.633144246174107	1.00667008829711	1.21479265496345	0.549644474582879
ANK2__chr4	0.471631033356483	0.563407950886445	0.895890018860468	0.348597536506071
ANK3__chr10	0.994532719873673	1.18420317969593	1.41335788229874	0.675851750836036
ANKAR__chr2	0.846573853416234	0.809805552354338	1.44788681398645	0.898243801182489
ANKDD1A__chr15	2.07734890389271	2.05894363310459	3.05128402008829	1.62426162676478
ANKDD1B__chr5	0.45949965379841	0.535761022171021	1.27603848932098	0.338572806997577
ANKEF1__chr20	7.32321081440334	7.13689257904321	8.45093525214649	7.3913251961432
ANKFN1__chr17	0.54937450080619	0.79062424159452	0.732298797391738	0.563474956484138
ANKFY1__chr17	5.33720728613517	5.26236134023244	5.00284008335998	5.67563594658223
ANKHD1-EIF4EBP3__chr5	0.0384149382603083	0.108776967394362	0.0316085772570599	0.0566105039249378
ANKHD1__chr5	0.511886400673485	0.448421118884619	0.428990159403313	0.553186915428484
ANKH__chr5	6.06151175702989	6.90649624009377	6.2639756683735	5.12276846196867
ANKIB1__chr7	15.7244507134833	15.8029492201693	16.5730153408655	14.8137839629862
ANKK1__chr11	0.505071356037139	0.609928085328705	0.675322023501727	0.483796784032759
ANKLE1__chr19	1.68077262805235	1.91260184227778	3.73813557770314	1.08884846808384
ANKLE2__chr12	28.9137065387664	28.8603439972916	30.0398045431115	32.4981581264115
ANKMY1__chr2	1.63109176942834	1.25393256221989	1.14207108513923	1.41446876108331
ANKMY2__chr7	9.62769709966441	10.3121837335088	10.9270019772991	8.34620908421763
ANKRA2__chr5	26.1248559397239	28.588810176274	30.2325765453727	29.0786637949767
ANKRD10__chr13	18.8251245277372	20.2511362229702	18.1213452104664	21.4658950135703
ANKRD11__chr16	4.51574663029652	4.30837412308417	4.22546762607324	3.67709142923707
ANKRD12__chr18	14.1858721640243	12.738871096935	14.0695346967089	13.2038855985574
ANKRD13A__chr12	39.0833562275907	40.9609113740558	27.750274219579	28.0233683061677
ANKRD13B__chr17	9.19446123445871	9.4077244303152	10.412797841164	7.13209777671515
ANKRD13C__chr1	22.8444270811256	23.0007354220194	22.2809167153985	21.7366245623764
ANKRD13D__chr11	11.3550654017046	10.7866841745567	9.88257400160847	9.6467705687458
ANKRD16__chr10	3.69261053356694	4.90700633425852	4.80794413243441	4.35929763132187
ANKRD17__chr4	13.6423147028489	12.5849054511325	12.204025823166	12.8393904444679
ANKRD18A__chr9	1.11545560603754	0.614561400841049	1.12962352818518	0.543718706517207
ANKRD18B__chr9	1.70925580956585	2.14952203910945	1.47673025373027	1.42315562540191
ANKRD18DP__chr3	0.62832557364494	1.10814401733529	1.3685262666116	0.751643286364467
ANKRD19P__chr9	1.83042953011812	2.03773512150477	2.9740983719515	1.55699653565843
ANKRD1__chr10	7.41788002216135	7.14286274814911	7.08371647802506	6.77429038533539
ANKRD20A11P__chr21	0.490272842180647	0.293987065786212	0.907664110617969	0.260098123512659
ANKRD20A12P__chr1	119.739681034571	130.772557012012	120.736971411882	125.278365471432
ANKRD20A19P__chr13	1.05243827129545	1.09387855491517	2.0393527488321	0.837504739991263
ANKRD20A2__chr9	0.00761271642353671	0.0304325805479204	0.0187916846497764	0.0336556349553746
ANKRD20A3__chr9	0.0044973507764749	0	0.00555076485508183	0
ANKRD20A4__chr9	0.349590077302367	0.531665453768241	0.600312390261488	0.0940756944471751
ANKRD20A5P__chr18	0.51911242113245	0.432333920273841	0.85427210411103	0.726744756873607
ANKRD20A8P__chr2	6.49624788029103	7.32023018706437	5.91922805218919	6.54065103909034
ANKRD20A9P__chr13	4.03836936207077	4.78286546277522	8.89268256331754	2.80248666221443
ANKRD22__chr10	0.847868438652092	0.901159901454226	2.2756452169191	0.642583857412198
ANKRD23__chr2	1.09814683118309	1.0353654864142	1.53437622713497	0.641210638339294
ANKRD24__chr19	9.65478999191514	10.5370178871682	8.06964517713194	7.52826003986184
ANKRD26P1__chr16	0.673246819030314	0.865083275422212	1.31655644448919	0.579819717521095
ANKRD26P3__chr13	0.501460012718797	0.773216582151886	1.69760077053929	0.468725001072653
ANKRD26__chr10	5.87830877135044	6.42603168015304	7.86788777055121	5.21847390991548
ANKRD27__chr19	8.98341302188435	8.94210658433061	10.6736601102701	10.6437409814292
ANKRD28__chr3	18.6484306865239	15.2728491105003	17.6658734094997	16.66730287344
ANKRD29__chr18	0.611391494388219	0.799031862988806	0.75459767058822	0.727716497563343
ANKRD2__chr10	0.551556947453228	0.6247225147957	0.816897699556172	0.325122654390824
ANKRD30A__chr10	0.0967077256812086	0.19329930918616	0.626637730951293	0.18170556815988
ANKRD30BL__chr2	103.940433598219	117.858279797152	64.5542728672964	123.27258525484
ANKRD30BP2__chr21	0.516501724553869	0.93853013713091	1.46814008329694	0.470527363380773
ANKRD30BP3__chr10	1.01522080595274	0.52759781662465	1.10265398006994	0.287249062275705
ANKRD30B__chr18	1.48836213888303	1.70655290068463	2.10754417604052	1.65265442115877
ANKRD31__chr5	0.690879449771475	0.929471563789521	1.16973508794538	0.548218697883884
ANKRD32__chr5	6.90314136042227	6.80103881061765	9.09037207081606	7.3294213000281
ANKRD33B__chr5	2.43211980727689	3.18916299944532	2.64697291078684	1.72342515330614
ANKRD33__chr12	0.243040184089048	0.377835489478758	0.999891550429252	0.310403821948584
ANKRD34A__chr1	0.38600851263504	0.311588890936299	0.861226649206375	0.446324351879439
ANKRD34B__chr5	0.981043423287367	0.994071747192083	1.29491877304152	0.626479998003842
ANKRD34C__chr15	1.18728071254215	1.20634390337818	1.84393319044266	0.699858570454262
ANKRD35__chr1	0.476916282666102	0.381303923051113	1.02028219245064	0.238956004796573
ANKRD36BP1__chr1	5.42359365365318	4.60873564638109	6.30019907791446	3.43635851458784
ANKRD36BP2__chr2	2.76567765294235	2.18050223521742	3.22384419369462	1.90197683335674
ANKRD36B__chr2	3.6324095352011	3.84377118848838	4.02171968615106	2.77092926276173
ANKRD36__chr2	3.94343510686505	3.39980471018371	4.07332869314212	3.3146726104492
ANKRD37__chr4	1.25779262706409	0.68565673490075	1.19958590125335	0.303309313361408
ANKRD39__chr2	5.5351369050406	5.59129502612247	6.09704750136838	5.20989229109199
ANKRD40__chr17	15.7942089115148	15.1934403200941	18.4459788805175	15.7619836731935
ANKRD42__chr11	4.1954355054335	4.40151902634625	4.92051348924819	3.50657170793214
ANKRD44__chr2	0.961470687259315	0.886341273296318	1.28897552716753	0.674239230164822
ANKRD45__chr1	1.02276006244222	1.22256668280351	2.20287401071533	0.939783003241015
ANKRD46__chr8	15.3191380518526	13.5087698917112	15.2203312474216	14.7784655807302
ANKRD49__chr11	14.940602343906	13.8630771889151	16.9468691177435	14.3796910685183
ANKRD50__chr4	9.66718118686295	8.84457849615795	9.91408035207023	10.5322453337527
ANKRD52__chr12	3.99978292417679	4.21980110347615	3.40300876479731	3.78256471884083
ANKRD53__chr2	0.42907517429209	0.52971576381084	0.591880640069169	0.312435686683049
ANKRD54__chr22	10.1917183139594	9.59992648018787	9.71721848277623	9.82250008918002
ANKRD55__chr5	0.53428419803723	0.491246301209245	0.553920812729835	0.245653980108991
ANKRD61__chr7	1.16706252649524	0.827740581438738	1.20809711216894	1.13177339158208
ANKRD62P1-PARP4P3__chr22	0.624646264989047	1.21386062230732	1.28492850824393	0.613676891287141
ANKRD63__chr15	0.656982750929137	0.515890764480612	0.868786889096745	0.165971704689022
ANKRD65__chr1	0.586719958675201	0.952847422920475	1.81036830806316	0.518774945803938
ANKRD66__chr6	0.606608770833682	0.505203761826588	1.18543325934757	0.670450671483903
ANKRD6__chr6	3.04812500620661	3.15444714044923	2.56000007009503	2.08115636959797
ANKRD7__chr7	1.29882765045438	0.983369492411724	0.971546628667328	1.91402852988146
ANKRD9__chr14	6.25774630771066	6.12232573503863	5.89424822754061	6.78528985096139
ANKS1A__chr6	6.56008134500868	6.48039724229136	6.01791983741015	6.12801378922238
ANKS1B__chr12	6.1320641087622	6.66608022642763	7.07460207406114	5.07430284905078
ANKS3__chr16	4.01145827013442	4.74945950524191	3.65754114181027	4.68128472215775
ANKS4B__chr16	3.32299784022715	3.30255243176447	4.80768579637159	2.38318930570661
ANKS6__chr9	1.09438591565792	1.19111556568715	1.77629435554614	0.967650726193076
ANKUB1__chr3	1.29935158254411	1.08214278955191	1.71061182928889	1.09143635733781
ANKZF1__chr2	10.9354331037879	13.8432310155009	11.7722425935034	11.9251702837971
ANLN__chr7	24.7035538044703	19.1936330314481	26.1914298586435	21.763550432885
ANO10__chr3	18.4939531743917	19.193726685195	20.8158268994685	19.1493615847304
ANO1__chr11	1.5275327809504	1.86352378189935	1.37823879277116	1.13639810047279
ANO2__chr12	0.344225762556971	0.344019061753569	0.336342538452344	0.253635626722203
ANO3__chr11	0.576191862821059	0.674819380001471	1.0333945408327	0.374139133729639
ANO4__chr12	0.427200606515498	0.491632578063028	1.02257215452307	0.263265462610173
ANO5__chr11	0.594445733980216	0.867048491193511	1.22941426444918	0.440372627195233
ANO6__chr12	9.12702745079608	9.79444784738554	8.88261145934469	8.24205863937586
ANO7__chr2	0.420069453981071	0.383832878200643	0.651781158798327	0.371423376690613
ANO8__chr19	2.9867844802775	3.84703578232353	3.0666857684644	2.66366675410267
ANO9__chr11	12.6339149693611	16.8659608660977	15.8217944140709	16.6907514783784
ANP32A-IT1__chr15	2.01195605573128	1.83092493134375	3.18982262396943	1.54755213494621
ANP32AP1__chr15	0	0.435610063648041	0.179322002909639	0
ANP32A__chr15	54.8788382859192	51.418016833474	58.1947394755935	54.6082478585995
ANP32B__chr9	6.81397689529813	6.21484672034808	9.75724937643358	6.02488536873594
ANP32C__chr4	0.0760409011597463	0.0759952400934613	0.281555864341835	0
ANP32D__chr12	0	0.540580750690012	0.667601814358808	0
ANP32E__chr1	27.6489926945364	24.4683758937707	30.5898863362774	24.6870443038595
ANPEP__chr15	0.365601172832885	0.29230530921266	0.776125754080579	0.310332274853023
ANTXR1__chr2	1.30022169758492	1.17175021180645	1.60477251196897	0.697764285567876
ANTXR2__chr4	6.91097525479167	7.68154530372013	7.37027256342102	6.46497565996086
ANXA10__chr4	0.367956656742844	0.183867853002	0.544971734682208	0.0325345493770119
ANXA11__chr10	14.9309229818524	13.8086698692139	14.2311952108904	11.4911388841664
ANXA13__chr8	2.37484499160962	1.37056586900021	2.43570674419414	1.65620113538902
ANXA1__chr9	282.986213665996	296.381436364499	229.139547596863	248.601399621913
ANXA2P1__chr4	0.399441043294501	0.279440830760332	0.4930020838922	0.600412520980674
ANXA2P2__chr9	0.778041684330158	0.777574485593966	0.707576446263588	0.977599926474927
ANXA2P3__chr10	0.119211420174939	0.277992950808206	0.392358135159803	0
ANXA2R__chr5	2.71178538121703	3.04892663333135	3.24237392632749	2.92225476574799
ANXA2__chr15	12.5764242045092	13.3617684593446	12.6571201676048	11.7695468615765
ANXA3__chr4	448.569891544786	443.497784070921	435.094439978202	425.814196954785
ANXA4__chr2	36.7946924246586	34.3576067370104	36.4965210436926	28.94330882086
ANXA5__chr4	31.4715930687022	31.8520942972868	28.9371426630761	30.4772235142664
ANXA6__chr5	15.0187798205947	15.5220398825395	15.3944686361654	12.9924890150579
ANXA7__chr10	51.458091452267	51.2094850469646	50.9642348999732	56.9700495375575
ANXA8L2__chr10	0	0.0262874274894579	0	0.0697715446463405
ANXA9__chr1	2.68716464207173	2.83150491408075	4.25387304073079	2.66006228331296
AOAH-IT1__chr7	0.0932029101020502	0.0931469435867772	1.38040583489816	0.0824095617032297
AOAH__chr7	0.54122015575351	0.561698823831547	0.693682032581627	0.331299858758855
AOC2__chr17	0.804569145279594	0.844290318190826	1.34058146274111	0.35569807074605
AOC3__chr17	0.199869233874836	0.63919749225297	1.24986857426371	0.188504969137991
AOC4__chr17	0.258847040592	0.413906572852333	0.255581408197152	0.114435649809692
AOX1__chr2	2.20445143893545	2.52711707818039	3.65440771750818	1.46187396412686
AOX2P__chr2	0.755924133792611	0.783978526256403	1.19703630316355	0.617940347904346
AP1AR__chr4	10.9651083709367	12.4294668629352	13.737829145114	12.9324833773622
AP1B1P1__chr22	0.710630130453177	1.35584287560248	1.43522339512877	0.571214290506141
AP1B1__chr22	10.5299542976138	12.196684296171	9.81037767358236	9.88679340595758
AP1G1__chr16	22.5145246307518	21.2362018999237	20.9615991972196	19.1819527417818
AP1G2__chr14	7.03942476298714	9.40494854004131	7.61366696515259	6.86302734979444
AP1M1__chr19	9.55787313712073	11.0251264209467	8.98527059254843	8.39178897876483
AP1M2__chr19	41.3827264783456	41.297011803528	39.6504546110283	37.8827827057697
AP1S1__chr7	45.8919103160546	45.3286508883118	42.3409273598256	49.4001649140835
AP1S2__chrX	12.8751737398361	13.3269939672251	12.0033233712087	12.5429117571025
AP1S3__chr2	4.67582276025818	4.69979447631651	6.25058234798908	3.55387378645323
AP2A1__chr19	13.7755118086227	14.6809947441863	12.4694962502978	12.9347690148788
AP2A2__chr11	12.8072513595895	13.7629686633562	15.0705615220006	12.7244027482877
AP2B1__chr17	28.7866008696039	27.4894422637399	24.3963167778717	28.5627979516735
AP2M1__chr3	73.734197306635	74.9267906215735	71.0795856953299	73.2931728118626
AP2S1__chr19	46.7268363960115	44.7804711854411	38.0529304565446	49.2181208917363
AP3B1__chr5	23.5101825442895	22.5219985757454	23.3923924995304	22.0103889236026
AP3B2__chr15	2.05760849619021	2.58844146638356	2.84146792066949	1.9465531637047
AP3D1__chr19	17.6100743728666	17.4940504992977	15.4058500253257	14.6844509570812
AP3M1__chr10	16.9021166434581	15.0977691636637	17.9528821180143	14.4577343318107
AP3M2__chr8	7.13366969320214	7.5521921913314	7.34615974745804	6.30755619227677
AP3S1__chr5	69.9768888473376	70.1420221495215	70.8132204045982	61.1034763482221
AP3S2__chr15	0.469521194652704	0.513507110783342	0.393620673713535	0.43081434236936
AP4B1-AS1__chr1	1.85226714958416	2.37564878778651	3.50538940017842	1.28291642002866
AP4B1__chr1	3.33801531968373	3.26228690915806	3.45978734847715	2.9351505865307
AP4E1__chr15	5.40557698219387	4.85815462820608	5.57113370615374	4.91215741715515
AP4M1__chr7	11.0619925506569	11.1978158926456	12.7029592709056	13.4110073350208
AP4S1__chr14	5.62873169260548	5.69312707216501	6.74836012134014	4.99938328278655
AP5B1__chr11	3.9061301477967	4.37549189847191	4.1581665531448	3.69842420435122
AP5M1__chr14	32.7161137382258	34.0278422648327	32.3076356279871	31.6044785626267
AP5S1__chr20	5.96194753728693	5.73971181673794	6.21077143852295	5.39243167684995
AP5Z1__chr7	4.29595378701589	5.3885237654131	5.46975838047798	4.34722346880737
APAF1__chr12	5.89804749812874	5.10658954566511	5.73734760971804	5.16899076299161
APBA1__chr9	8.78065506140133	8.25487783819515	9.47137937105205	8.64164877320198
APBA2__chr15	8.83719819432685	8.50859443274844	7.64043854057027	6.65668821172909
APBA3__chr19	6.33625095067216	6.18402944974454	5.74309924118073	6.78425603399203
APBB1IP__chr10	0.445349651890339	0.141617072602521	0.79951107179622	0.0178989093292083
APBB1__chr11	41.9315434095565	42.8433504533988	39.9300992302812	45.6537708570056
APBB2__chr4	37.9140692930856	40.5308167249807	45.5569904817042	26.7857566880267
APBB3__chr5	5.02213358175692	5.53833698126283	5.52671239336186	5.29365604835788
APC2__chr19	0.866055449525877	0.960533188086664	1.32962167374806	0.490274472930487
APCDD1L-AS1__chr20	0.357388619620986	0.306149155526298	0.756170956634656	0.0677145613995154
APCDD1L__chr20	0.568549716052558	0.464897710738626	0.744249615734567	0.167569635093602
APCDD1__chr18	0.585577146133956	0.418018227549542	0.877609007617374	0.406814945813528
APCS__chr1	0.632940662815209	0.345033051485425	0.923229625912596	0.30525985556952
APC__chr5	10.847843067174	10.8795364780693	9.98551715926332	9.07188868529967
APEH__chr3	40.9395458934588	39.6025957792369	37.8489404170063	44.1895484590878
APEX1__chr14	37.2830783496283	34.884546739128	46.3135903734253	28.3649691403897
APEX2__chrX	3.4750800408159	3.47299332356677	3.62676830492044	3.63747411428401
APH1A__chr1	50.8257784976222	51.3620118510187	47.7114918146491	53.8401398474087
APH1B__chr15	28.7026785213534	28.4426710026958	27.3306547964024	29.2675428968338
API5__chr11	17.0060284094864	16.3539384918109	17.4738914944508	16.9007972493398
APIP__chr11	25.0812346603158	25.0237607182058	27.5513727426947	25.9291099690693
APITD1-CORT__chr1	0.0248771437529105	0	0.0921123448680886	0
APITD1__chr1	3.07334638017181	2.76153291574916	3.4800147098273	3.78945480369809
APLF__chr2	4.50735939229982	4.54636255984884	6.64483513580416	3.73937390320869
APLNR__chr11	0.45695148703115	0.415160996951125	1.02542398878171	0.244869267686667
APLN__chrX	0.998169375000575	1.49635499087032	1.0266420835933	0.573674742516688
APLP1__chr19	0.718119544069627	0.630695802867258	0.725174690728827	0.327099484474271
APLP2__chr11	45.1054681768366	47.8339164481171	46.0562030539545	41.7992145188295
APMAP__chr20	64.20518604282	67.9680298674457	56.8702443335264	68.0728109041753
APOA1BP__chr1	72.5007822581939	67.6489802466751	66.3182728702094	65.8738308733082
APOA1__chr11	2652.06863540282	2574.85031325054	2213.03721853534	2806.55978970851
APOA2__chr1	0.900375282495277	0.224958656209575	1.11127010608154	0.0995134330001265
APOA4__chr11	0.440340748205995	0.440076332243202	0.769932441064183	0.292010367648355
APOA5__chr11	0.582325620141735	0.692828506017351	0.821398513327832	0.122592736418028
APOBEC1__chr12	0.957589765329425	0.777574485593966	1.03415019069294	0.793777718077932
APOBEC2__chr6	0.491920063092067	0.589949609717597	1.17380874903985	0.637931561333737
APOBEC3A__chr22	2.07477782488042	1.59217632764479	3.93258473875749	2.2603765495743
APOBEC3B__chr22	0.451425220468403	0.173520826345355	0.257151927846488	0.153518459059057
APOBEC3C__chr22	0.385875121069404	0.819492247620595	1.01204956089569	0.127945842428734
APOBEC3D__chr22	2.73771480318883	2.60781753774104	5.62281643665291	2.15591293214378
APOBEC3F__chr22	1.42761925249388	1.7142438897526	2.14334099072102	0.894909945703658
APOBEC3G__chr22	0.349738607288475	0.233019064086791	0.71942975108699	0.515395304463196
APOBEC3H__chr22	1.35497076618333	1.54093742706481	2.19134921049108	0.950184398123923
APOBEC4__chr1	1.31315524563925	0.540386297182569	2.2404284629714	0.392720098361291
APOBR__chr16	0.494987004124692	1.15898747088795	1.90260361648767	0.625235873828508
APOB__chr2	0.368016465952067	0.371587185271124	0.491678120698709	0.218050458669182
APOC1P1__chr19	0.569903144573046	0.455648743150604	0.492374055759854	0.050390560022357
APOC1__chr19	10.275169856928	16.0381008415736	32.2035322515597	7.96235868430689
APOC3__chr11	0.39988734613617	0.299735416234546	0.987105848418797	0.441973068352517
APOC4-APOC2__chr19	0.0292560633344855	0.146192478217939	0	0
APOD__chr3	14.3790329255589	12.1959303899064	14.2443287562355	12.5465834910292
APOE__chr19	2.53914955088829	2.22042173631182	2.12657115105933	2.56583284005732
APOF__chr12	0.666695683379302	0.571110296338088	0.82285575492451	0.308780001745514
APOH__chr17	0.133213092354295	0.532532402044503	0.602857138814085	0.196310618449381
APOL1__chr22	9.56968410560051	10.071912411342	8.4581967709333	7.51613945720348
APOL2__chr22	227.125345098635	219.910061709818	231.549891798173	240.796104873036
APOL3__chr22	0.915454649284936	1.15016620621841	1.88851624087407	0.797877130410027
APOL4__chr22	4.88044329261645	4.92456264392835	7.80548683726104	3.26073027540169
APOL5__chr22	0.558441846936001	0.334863908151077	0.597346214269385	0.362099155999767
APOL6__chr22	7.86058382812952	8.74989802237202	15.9866838635179	5.62107641065012
APOLD1__chr12	1.41217466441284	1.32242421317565	1.72922421074235	1.05200209339135
APOM__chr6	1.11233658468575	2.74991718296754	2.5289877891264	1.91528089315074
APOOL__chrX	2.93459638379377	3.27251275553792	3.33548340093984	2.70470319373861
APOO__chrX	8.11405862006179	6.69479333027213	7.91853188946854	5.88134882538621
APOPT1__chr14	23.0758379230728	24.7494433850183	24.5801297052834	24.0401983353112
APPBP2__chr17	66.9632061954366	63.6944003022741	70.6556498687081	71.3520066756688
APPL1__chr3	28.3871361262084	27.5937942082731	32.6721770380237	29.7669515556732
APPL2__chr12	10.5423020524468	10.4910740010306	10.1468492499962	10.2747827759729
APP__chr21	171.379155036956	167.48665358547	155.968411834798	160.132133196757
APRT__chr16	56.7261376794508	58.0135683328247	51.2450166098155	64.9468537907858
APTX__chr9	18.0975431781551	17.7267421093145	17.4747224181322	19.2458979422245
AQP10__chr1	0.268872501930455	0.44785174879786	0.516211864803319	0.211320679092088
AQP11__chr11	1.49401325284177	2.04059204058008	2.18201441805795	1.32099928221875
AQP12A__chr2	0.0986854342257002	0.29587852668741	0.121800514843955	0.174514365959781
AQP12B__chr2	0	0	0	0.0424958885774936
AQP1__chr7	0.844633043089693	1.08048109766613	0.89652537546564	0.612392765633566
AQP2__chr12	0.859882071876242	0.974802917153899	1.01377162916738	0.567390718874735
AQP3__chr9	4.34741672096681	6.71729903244867	4.55379484799649	3.23702299693965
AQP4-AS1__chr18	5.03295714551071	5.07464548660762	6.65355612420914	5.87415355820622
AQP4__chr18	196.645789412647	169.26986515915	261.789657776657	255.69221969025
AQP5__chr12	4.49086170665581	7.01092446250962	6.70202504860343	5.32035048984
AQP6__chr12	2.32270909148224	2.64427982516323	3.51489341256236	1.87514307442112
AQP7P1__chr9	1.92213438723022	2.00523370012941	3.51691335825813	1.49082624186747
AQP7P3__chr9	0.805776753752809	1.40926257614216	3.97805508893729	0.6234059151734
AQP7__chr9	1.48652742694409	1.10361442021802	0.733886646401554	0.638413313447805
AQP8__chr16	0.122568210545162	0.653304590636026	0.907664110617969	0.0361247393767582
AQP9__chr15	0.727148967614806	0.514016037553197	1.22581132613355	0.344993051173878
AQPEP__chr5	0.902266827206402	0.982649075201166	1.51336024304285	0.72618432135645
AQR__chr15	21.3165168329118	19.4471150819343	20.7781438984319	19.4233295177789
ARAF__chrX	7.97164934631818	7.71096758559765	8.49048345636567	6.91265553380147
ARAP1__chr11	5.79176858889699	6.05268249266729	5.80732507522099	6.22379287541182
ARAP2__chr4	4.29043432661251	3.87430824830227	4.03201704311025	3.87702720146051
ARAP3__chr5	0.699576290669666	0.739687003576357	1.0636554875136	0.23308132125922
ARCN1__chr11	35.878836528825	38.309984084521	34.5372395521949	32.514042507007
ARC__chr8	5.25751583437061	4.72710480228931	5.92765257195171	5.59770648061301
ARF1__chr1	84.5707305951031	84.7390372596775	82.6139070990958	74.9062533701487
ARF3__chr12	22.6440443452452	26.8869099726485	23.177723267381	24.0689898203683
ARF4__chr3	82.0954292692698	84.5044436663546	86.296711163118	77.5635396418357
ARF5__chr7	97.5778648513776	86.2726653399302	83.6360587880948	90.4130108245786
ARF6__chr14	17.3001250438599	14.1449105421764	16.3252867680623	15.0196601633347
ARFGAP1__chr20	19.2150786466128	22.9172021204976	19.2301344723154	21.9758831208613
ARFGAP2__chr11	43.0291881477062	43.2505971527828	39.4547068650024	42.1867512708568
ARFGAP3__chr22	30.5074814314518	33.4834654410807	27.210807893254	24.9085720512058
ARFGEF1__chr8	15.7640199579653	16.2863532641374	14.9777073627937	14.7291662441561
ARFGEF2__chr20	24.2036094596892	24.6577872151795	24.5093399149894	26.4031377785617
ARFIP1__chr4	27.4747382003829	25.9173931398701	29.0352933017108	30.3433123068217
ARFIP2__chr11	28.012528820957	27.1604306373052	26.3559374559279	25.4829010644665
ARFRP1__chr20	11.3094537895642	11.3026626848922	11.3644149271258	13.0970363834395
ARG1__chr6	0.856673556682674	0.856159141052931	0.969221118119986	0.4418555223237
ARG2__chr14	4.59075903279313	4.23715513201179	4.29953366684578	3.67709142923707
ARGFXP2__chr17	0.62372470295679	0.578825156496089	1.09974240788567	0.157569817563686
ARGFX__chr3	4.03430726614507	4.84672759245375	9.76249144301942	2.28445156607864
ARGLU1__chr13	74.179957168401	80.2496744747619	75.8869258979912	76.4625496402151
ARHGAP10__chr4	43.3105659394127	42.2390380521287	45.6004671254179	46.7124910196209
ARHGAP11A__chr15	8.09736256506553	7.22772239018511	10.128909322646	7.25629194002297
ARHGAP11B__chr15	0.104853273864806	0.157185467302687	0.194119570532554	0
ARHGAP12__chr10	19.6408083727247	19.4824511454899	22.2502566261985	19.913366090396
ARHGAP15__chr2	0.363349416032358	0.484174975801319	0.784799256388802	0.160635896924062
ARHGAP17__chr16	1.68820365467864	2.33138970980832	2.21622617746943	1.57412157654746
ARHGAP18__chr6	4.99571841876533	5.80193597389692	6.26014438956662	4.53876406767111
ARHGAP19-SLIT1__chr10	0.111206372281265	0.111139595040878	0.274508462248003	0.31956644123966
ARHGAP19__chr10	23.801129237907	23.257813253042	29.2097636257977	28.9079386728186
ARHGAP1__chr11	4.67162409420441	5.33579300088418	5.99572629763226	3.80127504737604
ARHGAP20__chr11	10.2193803866447	9.55105794022593	8.36060522510122	8.27087106857447
ARHGAP21__chr10	22.7636413829114	22.8991524097553	22.0711405894575	19.3421989438131
ARHGAP22__chr10	4.50639471909475	4.94753050432307	5.12664590362178	4.82763633872584
ARHGAP23__chr17	4.45412463737609	5.36526395059837	4.50296297980945	3.61012247909245
ARHGAP24__chr4	0.735409263270971	0.593627728991389	1.11712505922212	0.50852517738052
ARHGAP25__chr2	1.53743947090606	1.88144849231971	2.26544686405262	1.60908161156137
ARHGAP26-AS1__chr5	0.546133023588819	1.20077117917766	1.0110805708308	0.531176991812476
ARHGAP26__chr5	2.00785227693808	1.69292309120822	2.53663278751807	1.39827132761067
ARHGAP27__chr17	1.33999492939112	1.46673222104314	1.81137247431962	1.14720378764052
ARHGAP28__chr18	1.06440814420798	0.947721462073972	1.07486539415286	0.941144525868175
ARHGAP29__chr1	4.72238954922318	4.86043605152675	5.34280490321196	3.60943060624036
ARHGAP30__chr1	0.931650995908526	0.967367852260242	1.76214078180374	0.449324344540125
ARHGAP31__chr3	3.11851338806415	3.26252609528414	3.54595907459194	3.23258151713314
ARHGAP32__chr11	1.80505076215597	2.01408800514391	2.03164515274724	1.41011741763968
ARHGAP33__chr19	0.594879903826383	0.703720735266181	1.45345309074759	0.579662371600465
ARHGAP35__chr19	11.4323314097561	11.7029593705429	10.3404720423044	10.8502649011666
ARHGAP36__chrX	0.329142513119341	0.554012411807511	0.620046764174973	0.275709046705094
ARHGAP39__chr8	2.49890812500144	2.84080112201969	3.73962542704762	2.79872845083056
ARHGAP40__chr20	0.959666557012908	0.883867527788725	1.0218777158447	0.94835987726619
ARHGAP42__chr11	2.42795922597502	2.39279987746535	3.45448294361449	1.73929728217872
ARHGAP44__chr17	0.476975753171306	0.564500532562372	1.2083795758379	0.665904711822216
ARHGAP4__chrX	0.743207417461768	0.821778278147614	0.878255258727549	0.51732329278917
ARHGAP5-AS1__chr14	3.60132554977781	2.92955129907867	4.13475694696485	2.14753403851911
ARHGAP5__chr14	59.1756922965107	57.3816961275628	54.9393191882807	54.328059822252
ARHGAP6__chrX	16.7536149931716	18.2088391862106	14.432539540091	13.20090018211
ARHGAP8__chr22	0.308888815988383	0.185222000596031	0.0762479632624991	0.0819353985173654
ARHGAP9__chr12	0.340685587226732	0.573441704806773	1.08440698853723	0.221960823505292
ARHGDIA__chr17	8.79236795736421	8.88499458972266	9.85428398927301	8.29389077930023
ARHGDIB__chr12	0.571115704455116	0.658583954656101	1.35555401135662	0.427288856752589
ARHGDIG__chr16	1.0759627090262	0.735742946812012	2.44628882133851	0.550787956700067
ARHGEF10L__chr1	1.06823764308872	1.15063144640292	1.04011122824075	0.997004469688422
ARHGEF10__chr8	5.80790119946953	4.88792730018926	5.56485313086348	5.39715176489992
ARHGEF11__chr1	6.27485566193543	7.48659486324476	6.96059184627437	6.34960321653145
ARHGEF12__chr11	21.8220591073707	21.7111086308915	22.5228526496454	21.3966282320342
ARHGEF15__chr17	0.566694682112395	0.893581375774065	0.77714614209608	0.37858523490407
ARHGEF16__chr1	11.6970131124168	13.2707111076808	11.8717739223307	13.3183337705133
ARHGEF17__chr11	4.36523693532849	5.3625244744939	3.81452968009643	4.50805759644484
ARHGEF18__chr19	16.8055420552602	17.7416732298912	12.1687327321258	15.052566915683
ARHGEF19__chr1	0.599437041523334	0.916235551497915	0.93568395508368	0.701496170557542
ARHGEF1__chr19	13.4611869494382	13.7247222559976	13.3584478888775	12.2557104937759
ARHGEF25__chr12	0.760716869496895	1.39381013561429	1.60954202611607	0.848785121348245
ARHGEF26-AS1__chr3	11.5127444004918	12.9698348383027	27.247364980926	7.62551320221492
ARHGEF26__chr3	0.711843662569471	0.701535433687816	1.08602094414087	0.402122236996091
ARHGEF28__chr5	2.21431661763991	2.55722938067017	2.52041102027235	2.42198000591417
ARHGEF2__chr1	49.951574673664	55.7669067095111	52.1904759608785	48.6452524893435
ARHGEF3-AS1__chr3	0.766926803125441	0.875961461322182	1.4874577159719	0.290619842088124
ARHGEF33__chr2	0.820185608898041	1.03082617569367	0.996959769648672	0.714216201427991
ARHGEF35__chr7	2.92708331564435	2.88198750173499	3.42536892149205	2.41557203157254
ARHGEF37__chr5	1.04552341959495	1.04489560333507	1.52133287585332	0.63251619314656
ARHGEF38-IT1__chr4	0.941839933662823	2.11786734892041	0.871835264146207	0.208192576934475
ARHGEF38__chr4	0.747455279049365	1.01065578103	1.60629042606331	0.396537802554312
ARHGEF39__chr9	2.73263420837909	2.13358852754442	3.0389422197758	2.07640634789898
ARHGEF3__chr3	95.8038280591788	98.1761152055794	78.691170319957	85.7943784993803
ARHGEF40__chr14	39.6418057157288	42.6715629781264	35.7404747504753	37.6660703764342
ARHGEF4__chr2	0.553193103893761	0.929811551157562	1.00863377163519	0.466897451223544
ARHGEF5__chr7	0.380467049342623	0.487485367126873	0.505705644767344	0.560678537192244
ARHGEF6__chrX	0.710251622626094	0.628702258433375	1.27735153423954	0.511372279312122
ARHGEF7__chr13	2.21959279232579	2.12684815851753	1.97935520896801	2.13508534600862
ARHGEF9__chrX	4.88375656029643	4.94456606445165	5.54411467702479	4.60016551356847
ARID1A__chr1	3.43757894207417	3.39810441961198	2.7104400913933	3.01190906652167
ARID1B__chr6	3.57417430199587	3.57202808059096	3.07353976741044	2.91943850480326
ARID2__chr12	9.24794262187554	8.81883258051693	8.88456325267788	8.68035731162079
ARID3A__chr19	9.14109279354907	10.2775542154066	8.53217143216231	7.82993153834447
ARID3B__chr15	2.32423934688369	3.15603761799904	2.68156013480452	1.77585818800673
ARID3C__chr9	0.430857754564855	1.03343767908797	1.22308831599323	0.228577403889536
ARID4A__chr14	7.30803439210113	6.78526307071878	7.16782160232834	6.46991838465108
ARID4B__chr1	23.7400877858441	21.9290539040033	23.5726873039806	20.8725705589429
ARID5A__chr2	1.16442569295142	2.15774284502149	2.06593046777348	1.09392828043112
ARID5B__chr10	9.45114902915438	9.19107222661775	7.66112651081231	7.37556058814287
ARIH1__chr15	14.7952052029347	14.2666087955132	14.46004607907	14.2448801357788
ARIH2OS__chr3	2.61877444969663	3.48960256949487	5.05544500885781	3.08734357990636
ARIH2__chr3	27.8429409521142	29.4971107828385	30.2863341981384	29.8565921635164
ARL10__chr5	9.89459736037307	10.2004603128852	8.74658142959134	11.7832331712553
ARL11__chr13	0.984650839738406	1.09815344018095	1.70844486105418	0.984183090962974
ARL13A__chrX	0.833400407018591	0.832899966457702	0.685738474257301	0.092111075435434
ARL13B__chr3	4.8158097357677	4.55819526037842	4.76829841619995	4.17508831945358
ARL14EPL__chr5	0.832323662306681	0.0831823868309824	1.23273451302533	0.367968275512096
ARL14EP__chr11	20.3360974177118	17.2390104387884	18.7498641475232	19.6400474267972
ARL14__chr3	2.16572037500125	2.58065449912412	1.64492115004156	1.65714184588651
ARL15__chr5	13.8791891950602	14.4308584781249	12.2889922901251	11.5096813146529
ARL16__chr17	17.3191308593592	17.8842131686612	18.1502866212352	18.7991713033902
ARL17A__chr17	0.103059971798707	0.0983163551156769	0.0520362408966846	0.028994358881974
ARL1__chr12	30.0141192292811	30.0461454447377	30.1216915018076	26.5973785413528
ARL2BP__chr16	33.5211833939681	32.711295881141	30.9588453912203	31.8255866324678
ARL2__chr11	33.9550029282239	32.4639321274784	27.2437456146399	31.6613352837326
ARL3__chr10	12.1897876156562	10.2327199057804	10.5024691356169	10.2031533219702
ARL4A__chr7	22.3126299877533	18.421104441285	21.3011385959919	20.7248398415938
ARL4C__chr2	7.68648514581697	7.90938137890655	6.92509906497177	4.9966218464274
ARL4D__chr17	3.45044573050766	4.53021656824311	4.17514052143111	5.17451039987614
ARL5A__chr2	42.5082767918158	39.305839209738	44.4303726235946	41.6970060258322
ARL5B__chr10	39.8417940894875	38.4896125969212	42.8152356646689	40.456653325677
ARL5C__chr17	0	0.396587620424378	0.629709947915529	0.0501245063791556
ARL6IP1__chr16	156.892277019997	146.989323827186	150.353560293789	150.663556754775
ARL6IP4__chr12	47.4014307475889	41.9379290320557	40.544815323169	40.8724351038014
ARL6IP5__chr3	9.49751212317241	11.6570493154718	9.54559379777537	9.06590256650003
ARL6IP6__chr2	22.0430481152733	21.081885205178	21.1187459462017	25.0758027469559
ARL6__chr3	7.04545197129592	5.39093506997922	7.11055254394569	6.48911928107455
ARL8A__chr1	35.5714440650524	36.026467148857	40.7778931205876	33.2433403533952
ARL8B__chr3	29.73122991127	30.0182214348318	32.243918111418	32.3962122990793
ARL9__chr4	0.511284535416961	0.574849708992682	0.236641000268256	0
ARMC10__chr7	15.1033180729096	12.7986228280082	14.0998969338178	13.5519887489434
ARMC12__chr6	1.18792066526664	0.639265491986188	1.29699407806602	0.565575068574336
ARMC1__chr8	32.5032081009739	31.603850624056	36.6393845216918	33.6743470027266
ARMC2__chr6	2.76951999146727	2.73658172939293	2.52987230831817	2.07525098547335
ARMC3__chr10	0.474751293056074	0.398551619959553	1.10159022409984	0.319027323410027
ARMC4__chr10	1.15081722406629	0.985822440811504	1.43881944483817	0.621100126511647
ARMC5__chr16	4.32738899604028	4.92131330940068	5.21348913141782	5.61251932225922
ARMC6__chr19	13.523342868087	13.6226565665974	13.7189231873579	13.6871819902136
ARMC7__chr17	2.37030453948586	2.84769763465296	2.76988902145841	1.7836696116885
ARMC8__chr3	15.2866777512532	15.0437002732029	15.1436016820804	14.8002867239219
ARMC9__chr2	5.55976889579779	7.08996312970614	5.88915504191479	4.99026357665415
ARMCX1__chrX	0.452188943349582	0.426810889846384	0.961181039929089	0.111062020451709
ARMCX2__chrX	6.67353433658879	6.78068579391921	5.83431195412759	5.50732628929429
ARMCX3__chrX	27.4688389987194	27.158653878425	26.0761883556908	27.3237912034107
ARMCX4__chrX	0.744153782825041	1.04682919020347	1.65409292001987	0.648622044970474
ARMCX5-GPRASP2__chrX	0.340035952741202	0.394204850690024	0.251809526507899	0.457000376630426
ARMCX5__chrX	5.24012221198713	4.21769848720474	4.83978514796918	4.04246837886528
ARMCX6__chrX	14.528123719	14.2428398688565	12.5004998492221	13.6286724228714
ARMS2__chr10	0.132555249922916	1.25851870446135	1.14522558154514	0.52742119490067
ARNT2__chr15	7.9666168754037	7.78236552968047	6.79016110242136	8.11219827826544
ARNTL2__chr12	5.23105549002194	4.83959608464375	6.24318650218517	4.75887881526781
ARNTL__chr11	2.67773542622253	3.62392265454341	3.00657841698637	2.4169665426172
ARNT__chr1	11.7780834564325	11.9130937179715	11.202967704694	10.0853590477339
ARPC1A__chr7	46.6132134886632	44.0966962915599	46.3447569356533	45.5304419271395
ARPC1B__chr7	22.958035968966	21.5515793992238	19.0479881072515	20.7614339277577
ARPC2__chr2	101.666834439239	96.9617537563875	101.887528377795	85.6601190511463
ARPC3__chr12	283.186215744411	277.054763599361	290.396486748946	281.77077776057
ARPC4-TTLL3__chr3	0.0536983007939794	0.0268330280099943	0.0165690122718459	0.0118699443713579
ARPC4__chr3	30.5594791317258	29.8470122024183	26.8593771650908	28.3852173508593
ARPC5L__chr9	27.4945867515039	25.861719334274	25.4348830220303	24.3105804413399
ARPC5__chr1	147.800372135342	156.362788148778	149.099681719259	154.690869981896
ARPP19__chr15	63.7774250684297	58.4621597559876	57.0998927036442	59.2223032322542
ARPP21__chr3	0.568135106403451	0.653351945274374	1.27754578863292	0.302781665962113
ARR3__chrX	0.161945327960123	0.283234145205042	0.349786093910846	0.322180367925749
ARRB1__chr11	29.6413444975545	34.2428825501841	23.4343027169339	25.4656696863953
ARRB2__chr17	16.5447266739898	18.138324967726	15.9723979406933	13.9543089292681
ARRDC1__chr9	10.4628681547188	12.8285265070347	11.9646632763278	11.6453023481804
ARRDC2__chr19	2.16485946121143	2.39991474577765	2.42494877943479	1.9784997043546
ARRDC3-AS1__chr5	2.70031712717221	3.40549687882292	5.52823606215503	2.59604923478055
ARRDC3__chr5	8.93674840389397	7.94043621376635	10.3148003283155	7.7651985951075
ARRDC4__chr15	13.4245126053835	12.9951301085659	11.5283365333139	12.0329689545804
ARRDC5__chr19	0.0327147326135167	0.425036144776227	0.767172529815431	0.0289262081298357
ARSA__chr22	3.89938726178515	4.71617002365806	7.37238258527151	3.33801616758787
ARSB__chr5	3.9195421296776	4.19010739409388	5.17466316565056	3.0963506415174
ARSD__chrX	3.690641403833	3.51278594878383	3.89161205910054	3.27238800302322
ARSE__chrX	0.168442014133333	0.264535649738153	0.445491797905278	0.0851060646186649
ARSF__chrX	0.31819994371843	0.295293951557065	0.532993277488198	0.140675424550136
ARSG__chr17	0.469766155222094	0.413145981495149	0.718951306380281	0.215989778800765
ARSH__chrX	0.189699209253643	0.252780398143622	0.390220730713261	0.139775935044347
ARSI__chr5	37.8792626144506	38.9062056121018	14.824225741008	42.6447247615648
ARSJ__chr4	0.814450045199454	0.710782831062177	0.976902590851007	0.537563910187222
ARSK__chr5	12.6807103982328	12.2730612887234	14.1292956318834	10.8299878523445
ART1__chr11	0.326104031701023	0.448123792381033	1.30808388910623	0.0720849013531668
ART3__chr4	0.277520899465266	0.24653711432962	0.532816037364483	0.490765270384311
ART4__chr12	0.234431773881139	0.351436503314303	0.626909200128423	0.65639755697245
ART5__chr11	0.685630603049564	0.753740784886105	0.888537089129851	0.272804066327933
ARTN__chr1	11.6790084744808	12.9658251448529	12.1708023945049	15.3680090602407
ARV1__chr1	40.8833826476588	38.6402538137512	41.4178831344772	40.1072740491661
ARVCF__chr22	7.24004617644802	9.78869655681162	6.17506988865686	8.66031843697846
ARX__chrX	0.428882303936075	0.540439925555237	0.759486919930076	0.28028983264954
AR__chrX	10.759741947048	9.76401865813697	10.0241363329269	10.1526270392975
AS3MT__chr10	0	0.0216603308461783	0	0.0766538676480587
ASAH1__chr8	36.4148589529676	38.33875650394	32.7959951748538	36.5015138579678
ASAH2__chr10	0.198180429027493	0.484150151407564	0.842511846730297	0.175230175500223
ASAP1-IT1__chr8	0.864417498437998	0.318278369950751	0.449216814068554	0.281589282023239
ASAP1__chr8	2.35718446624724	2.14543250337554	1.89104992530506	1.44406053990367
ASAP2__chr2	3.42947773233988	3.30601120715722	3.27549039883929	2.85881566739893
ASAP3__chr1	1.81220195040654	1.77257942346798	1.64974525444377	0.863672725190468
ASB10__chr7	0.508642238076305	0.831823868309824	1.3126339722029	0.143098773810259
ASB11__chrX	0.880964144246572	1.32963674596209	1.75301370593899	0.715356945528371
ASB12__chrX	0.248541093605467	0.538182340723602	0.869144414565509	0.109879415604306
ASB13__chr10	12.6822176502626	13.2082696901054	12.7340599362826	13.9621411879211
ASB14__chr3	1.98523936296921	1.83399327086955	2.75909581419048	1.82909277038269
ASB15__chr7	0.810412343508843	0.849434277892967	1.29298690868222	0.506837009827227
ASB16-AS1__chr17	2.89547077749393	3.5341482256373	2.66561126738955	2.0775078897281
ASB16__chr17	0.575910519138041	0.900883872301965	1.3598027627355	0.442797644972578
ASB17__chr1	0.193459013401012	0.0966714225333039	1.13417128056498	0
ASB18__chr2	0.228933374067296	0.381326506794482	0.847669254692261	0.303632670838339
ASB1__chr2	11.7607406516136	12.0361434633195	11.560040908103	12.0092834229357
ASB2__chr14	0.0321273945055541	0.144486461865306	0.475831095692005	0.127830989787416
ASB3__chr2	0.949166835551289	1.23317594338364	1.03091128829735	1.32601297586413
ASB4__chr7	3.02729600124394	4.53821725426162	9.40220031571958	1.6894055376296
ASB5__chr4	0.618896794353535	0.547836569395749	1.0694053108302	0.156350156591108
ASB6__chr9	5.75360816865068	4.8574883217388	5.72683492438304	4.9642323357548
ASB7__chr15	6.98237876054237	7.92880712325576	7.5341776409395	6.68210614333852
ASB8__chr12	10.7492835837376	11.214365231094	10.5579683574022	10.2118578317222
ASB9P1__chr15	0.330165290398407	0.164983516316063	0.855749742667495	0.291930550683028
ASB9__chrX	0.233977668750135	0.15589144650649	0.673825221102831	0.367790082642598
ASCC1__chr10	16.555880194454	17.4127755766302	23.6828810585929	14.9077215293353
ASCC2__chr22	10.3857481253357	9.64350994989717	11.6997041849125	9.26651026566602
ASCC3__chr6	44.4613711446477	44.3175385838699	42.0136048316798	42.6377607082158
ASCL1__chr12	23.6463955991814	21.2797677203942	33.3696174795012	26.8462904274863
ASCL2__chr11	3.39337143036054	3.3043765011789	3.36487905297704	4.02618124470366
ASCL3__chr11	0.411693836033596	0.411446621978402	0.101624969440355	0.218410617520216
ASCL4__chr12	0.522365005224759	0.522051335308112	1.11360470714474	0.209942094387706
ASCL5__chr1	0.151118581896639	0.264298716778245	0.839317833463766	0.0668091591007183
ASF1A__chr6	23.9786748079109	23.3021615051864	24.5571560310227	24.6031909309158
ASF1B__chr19	9.77776419892494	8.34940211332311	9.31833610278229	8.34450247839965
ASGR1__chr17	4.22519859129294	3.51297044384417	3.33050296673842	3.35917070561737
ASGR2__chr17	0.27654797794607	0.518216093103513	0.981305886495538	0.336218276208412
ASH1L-AS1__chr1	3.41506846175451	4.4232710432414	4.18125981135565	3.98585483169209
ASH1L__chr1	13.8374337788113	12.4516674806719	14.0300322578973	13.5300831188042
ASH2L__chr8	5.82476053006664	5.20679623897732	5.5915173059166	5.7367784580968
ASIC1__chr12	1.01718712835585	1.03916691253695	1.12989850233348	0.489668940949886
ASIC2__chr17	0.576717493242392	0.651550036037167	0.912963410656607	0.155196334790949
ASIC3__chr7	0.323263770779756	0.530757294037688	0.712467527689373	0.489991303649655
ASIC4__chr2	1.93815010533979	2.27548874175395	3.29787808295334	2.21283971362111
ASIC5__chr4	1.00935137426615	0.851128828825828	0.973259108036306	0.585679235230474
ASIP__chr20	2.46932139336812	1.1882185921257	1.24165976290669	1.37470941771384
ASL__chr7	47.6472144134822	53.8537740495862	50.9210624757185	51.1825938387909
ASNA1__chr19	65.1977168064915	62.9490953022808	60.4418256473824	67.273864300617
ASNSD1__chr2	31.1879438348105	29.4147292891101	32.7418666176572	33.3635958938175
ASNS__chr7	4.84009317090584	4.94280222220479	5.29554112411326	4.55990922835383
ASPA__chr17	9.36783074958593	10.0103582433983	9.38305388983126	8.82457073078773
ASPDH__chr19	0.679018197233592	0.933089382712759	1.41423396207748	0.412764413400525
ASPG__chr14	0.43207143838053	0.539764984969655	1.06655098712454	0.811825380480911
ASPHD1__chr16	1.37746475105582	2.2823202490729	2.05802571468949	1.37820393265739
ASPHD2__chr22	3.35024702360194	2.81445862949688	3.07626166161206	2.51864688791879
ASPH__chr8	4.83715686752444	5.26564366504349	8.21652703849197	3.37988499484175
ASPM__chr1	12.9638451550665	10.011948211221	14.252222354009	11.310372619485
ASPN__chr9	0.381646039470006	0.720454084993462	0.837402591786562	0.318702380804907
ASPRV1__chr2	0.296192420517412	0.764704287211721	0.670210832943659	0.458310831430927
ASPSCR1__chr17	19.5741775568944	21.3408257978983	22.5195618555935	23.2464215735632
ASRGL1__chr11	0.796642845785702	0.950974236915621	1.50217287886692	0.410892851756911
ASS1__chr9	18.0581638353946	25.1856542745363	9.06446749954587	6.87571622107634
ASTE1__chr3	4.02435353963875	3.84094982970123	4.47027976518745	3.57610547816834
ASTL__chr2	0.658205378927582	0.370018203489543	0.558509027453049	0.618355883676648
ASTN1__chr1	24.7243535594032	24.9208239997914	26.0070484065018	23.5308790608271
ASTN2__chr9	29.122373396145	41.2167313683189	67.6435336415479	14.9744613320043
ASUN__chr12	11.5154328541455	11.1141451699665	13.7256524044668	10.9272931158672
ASXL1__chr20	15.0632342926319	16.3814391392967	13.8166783539256	15.1440366489562
ASXL2__chr2	3.26472180734863	2.91931283702193	2.87683798823196	2.58279318794247
ASXL3__chr18	0.259516647516971	0.399555846856685	0.80508644460222	0.167446237733032
ASZ1__chr7	1.40294582245574	1.02939235572182	1.86306841097734	0.863623855361667
ATAD1__chr10	65.5893740662438	67.5416933597009	63.342669848415	67.8023856729732
ATAD2B__chr2	11.3838770059372	10.295093885164	10.7057875761593	10.0068433069364
ATAD2__chr8	22.9351161099191	20.0717671399352	24.5984765085715	20.4743549694273
ATAD3A__chr1	3.36480987631877	3.41978580420576	4.22333796512752	4.26942227883475
ATAD3B__chr1	2.19211417798207	2.60704944924951	2.2997369564657	2.19023011520613
ATAD3C__chr1	0.679555395174442	0.81774883256343	1.78015653004692	0.47823518318299
ATAD5__chr17	3.28193257650329	2.93740707909855	4.23045363608056	3.00036574401594
ATAT1__chr6	1.37278067385222	1.6646403665341	1.73950902345162	1.31091050488438
ATCAY__chr19	2.36047584087331	2.24216813938652	3.39893153881045	2.23754446321496
ATE1__chr10	16.8749993728962	17.0474358617481	17.8965418322824	16.576415181289
ATF1__chr12	9.7026010363561	10.5511162085812	10.9729075283625	9.63719460427578
ATF2__chr2	25.3263833794495	25.4213677018493	27.8020369261559	24.3920116384746
ATF3__chr1	26.3478890732708	27.236443810368	20.545373868841	24.4875602995043
ATF4__chr22	161.425966732955	152.607828871516	159.39595280915	148.92352415303
ATF5__chr19	2.48227674824124	2.95439082609662	2.92444111302511	2.91312084951442
ATF6B__chr6	7.96916727469375	8.57545984510977	7.29508322770782	6.81202317787426
ATF6__chr1	18.2735878586541	16.6520424385802	17.7521431674394	17.1303781644477
ATF7IP2__chr16	2.58252965416871	2.898194179173	2.65322830722699	2.10486555879467
ATF7IP__chr12	11.3087260640503	9.95947200410475	11.1235440245857	9.50170262156383
ATF7__chr12	0.896570234203673	1.20199396041919	1.25951489620036	0.708957206994791
ATG10__chr5	9.7889466288044	10.3779848900691	10.1770207589699	10.4487878611944
ATG12__chr5	24.2334095365863	23.3614492069618	22.0768232649562	23.5572999990332
ATG13__chr11	7.73470976699863	7.40431076871222	8.16555128592204	6.51184291177001
ATG14__chr14	8.66322324001787	9.50463338187213	10.720290380341	9.09809883650452
ATG16L1__chr2	15.401270361333	17.1161794743015	16.1825665623118	17.8888696254653
ATG16L2__chr11	3.42510999454081	5.35782253041723	4.62560401818857	4.21351745163365
ATG2A__chr11	2.4356562175967	2.60985711348096	2.39666345142281	2.11659207308127
ATG2B__chr14	7.51231684993083	7.44520067105742	7.23793081872462	6.26315627729636
ATG3__chr3	52.8286580972692	50.443749583377	56.1144879105013	50.9125483594307
ATG4A__chrX	9.32045122148151	7.56255511730238	8.05820062795729	8.03711025834885
ATG4B__chr2	13.0614750387962	14.0123732043119	13.3429743381496	14.2077482708809
ATG4C__chr1	6.2615998222271	5.66932826955367	7.0983647758712	5.97036935799808
ATG4D__chr19	7.29505925533277	8.92334035855028	8.72567130055249	5.97707125385859
ATG5__chr6	31.9930166396056	30.6704356831561	33.5576149088896	34.1120848473118
ATG7__chr3	5.08259183136387	5.57691144371862	5.37133063330787	6.34777935164476
ATG9A__chr2	12.6242345502596	15.2221133462477	13.6750893161091	13.3421276144706
ATG9B__chr7	0.386144963811411	0.70750733414484	0.714887497313893	0.246586532680833
ATHL1__chr11	2.3554607481732	3.33489898209039	3.16963387318481	2.77691598046422
ATIC__chr2	5.93090061083675	4.8031886795833	4.48040293841232	4.90501711257623
ATL1__chr14	1.2027161678342	0.928813514869371	1.77681565713979	1.07954847428752
ATL2__chr2	24.7690802086651	24.2143460333309	23.5310376117591	22.715479873896
ATL3__chr11	17.0116465409006	15.3698614715246	16.8495901292814	14.9788549137943
ATMIN__chr16	30.2266797929974	28.7763232832914	28.6398779380103	27.6912372328855
ATM__chr11	6.58361086104656	6.23442858756131	7.0272166226519	6.35660321272791
ATN1__chr12	0.848293755150037	1.05367486162993	1.42091435826989	0.342883305037005
ATOH1__chr4	0.402888376876404	0.35231564403554	1.05667088299897	0.267173963645743
ATOH7__chr10	2.7195628084514	2.4002496621098	2.74628108206055	2.74814201553507
ATOH8__chr2	0.851124017788378	0.905491188389428	2.1009654439091	0.606903011520546
ATOX1__chr5	87.2243120714878	92.1780642222478	76.7427243871984	79.2415576192549
ATP10A__chr15	0.950084393595932	1.37832660957332	0.92044567944494	0.749730984949193
ATP10B__chr5	0.318205931223016	0.565359741896561	0.986211966344524	0.237589632054833
ATP10D__chr4	1.13528035819421	1.09378574377024	1.40119697709425	1.0038093942199
ATP11A__chr13	20.9180688204186	19.2750957009679	20.8361268801196	25.1203265343912
ATP11B__chr3	27.2149454137657	28.0526657988429	31.9487887600267	29.7917629233893
ATP11C__chrX	6.8022964499724	6.63240176066161	8.2447140952278	7.46608109827673
ATP12A__chr13	0.342943047444967	0.328456403683158	0.493815661991783	0.265325008880028
ATP13A1__chr19	6.78996377882781	7.21345256083019	5.80835030992625	5.08846206802626
ATP13A2__chr1	9.80332522255999	10.3306324514627	9.11993837555575	8.78598537095402
ATP13A3__chr3	31.2043343021664	32.0166294443316	32.8776659285745	32.9953552962044
ATP13A4__chr3	0.498930076382722	0.698082670152204	0.723558448775616	0.319834878877962
ATP13A5__chr3	0.82995333454584	0.858558646827512	0.934497684813076	0.514975942946139
ATP1A1OS__chr1	2.74317119210273	2.25414193231044	3.31046607491096	2.03023223018161
ATP1A1__chr1	36.9029218493493	34.9703562467903	33.811484977057	30.0063027091928
ATP1A2__chr1	0.636773166828606	0.793040839413262	1.23329689190901	0.424439319254007
ATP1A3__chr19	0.273095755865284	0.258566937378235	0.691866057009199	0.139798389009816
ATP1A4__chr1	0.431962795826248	0.43170341065916	0.866354780967013	0.190969705973589
ATP1B1__chr1	9.75867423559889	10.263560231879	8.38005210378793	7.25144371774131
ATP1B2__chr17	1.63996926454497	1.5265051671364	2.46066952060912	1.05199914885848
ATP1B3__chr3	60.9294482246486	70.5272599957689	57.8523632483771	59.3348844263254
ATP1B4__chrX	1.59448910752288	1.43642289411544	2.56389956366778	1.20134214860245
ATP2A1__chr16	0.588286083880993	0.648233632693818	0.614375623062289	0.493484849401302
ATP2A2__chr12	12.3164726818225	12.1867586494873	10.6139195944653	13.2652695780093
ATP2A3__chr17	0.382838359343385	0.371676801793693	0.56701266567944	0.444890738974893
ATP2B1__chr12	39.0477572497259	36.2544942534681	45.7070356514684	45.3381998688126
ATP2B2__chr3	1.31448778721556	1.35549795969486	1.70349915385095	1.08830149732425
ATP2B3__chrX	0.447713145114928	0.463715004069912	0.582721735308034	0.215926797002549
ATP2B4__chr1	25.4195667535583	27.4683274053224	15.3088890444175	18.1919614340431
ATP2C1__chr3	12.1229433628705	11.8164060234692	10.4114497775395	13.3893539996298
ATP2C2__chr16	0.377619293449807	0.518914743170417	0.466069027491994	0.361713246209721
ATP4A__chr19	0.389781285028848	0.26968654317445	0.703116515737014	0.304876256197818
ATP4B__chr13	0.571115704455116	0.463752868070338	1.05733212885817	0.599661066010736
ATP5A1__chr18	363.346104060008	368.293169832963	332.926064367573	366.869948246475
ATP5B__chr12	228.066565350374	220.488316156538	206.752462921908	237.979957396897
ATP5C1__chr10	225.978034325768	212.429179082082	219.470198276473	220.627220776918
ATP5D__chr19	11.6496181394755	12.7693282024241	11.5954090131446	10.0157284911637
ATP5EP2__chr13	0.581949877710362	0	0.538694959960258	0.257278631658864
ATP5E__chr20	24.5347171859587	12.7455365342269	16.489915855797	25.9892163460104
ATP5F1__chr1	114.424169284147	110.130441718402	114.539632539709	118.016747354221
ATP5G1__chr17	50.1388705699213	49.9439317060309	46.6157325259619	53.9573756995156
ATP5G2__chr12	89.1700807782537	82.8459874724748	95.2864659284502	102.504227584797
ATP5G3__chr2	16.575301811021	18.012507380775	19.3549930319839	16.9985505340727
ATP5H__chr17	220.638002421455	207.861261016016	202.682263096003	230.839155462418
ATP5I__chr4	199.026858176944	193.818342714028	167.893262520947	190.25754811173
ATP5J2-PTCD1__chr7	0	0.0290171116852264	0.0119451018704005	0.0171148035121905
ATP5J2__chr7	209.110411058009	173.876223952401	170.730737979948	174.01827075247
ATP5J__chr21	42.8653088577651	37.8044752211393	39.449875060105	40.019097434617
ATP5L2__chr22	1.47633409601647	0.871855391972235	2.15343310244113	0.593348844263254
ATP5L__chr11	38.3298471067425	36.2299544190943	31.8710474053046	34.2993912554759
ATP5O__chr21	216.456364385195	189.665050356946	183.211944906336	190.338719045334
ATP5SL__chr19	19.1815244006102	17.2705391873836	17.1783837231771	15.538242065456
ATP5S__chr14	2.91313281807338	2.07955967077456	3.83718831260337	2.44590677252158
ATP6AP1L__chr5	2.53629336466681	1.97148806583667	3.30427853392946	1.74422757368726
ATP6AP1__chrX	31.6152756110602	35.3359489207261	27.458883634731	31.6002570828111
ATP6AP2__chrX	50.0621315155086	53.0754472961393	48.4714827346539	52.6673262643843
ATP6V0A1__chr17	6.95606093965557	7.88820781644273	5.63910468724355	5.82142877565478
ATP6V0A2__chr12	8.01877437805293	8.03031428057857	8.99820099785468	6.89482028450396
ATP6V0A4__chr7	0.476492984190363	0.714310289280848	0.686118876517429	0.294918952178186
ATP6V0B__chr1	140.466739232635	140.95538107106	114.313685527644	159.178788977497
ATP6V0CP3__chr6	0.259765530090875	0.0865365153322317	0.106870129153406	0
ATP6V0C__chr16	8.56349847376505	8.21080879889143	9.06708674712055	5.80376845238875
ATP6V0D1__chr16	39.2878593543879	38.8166295353183	34.5907655219296	32.8711016464315
ATP6V0D2__chr8	0.857874388693723	0.812235080830703	1.30958602335166	0.838373472129745
ATP6V0E1__chr5	192.380905185812	200.68267192193	193.618277555829	190.943140492482
ATP6V0E2-AS1__chr7	1.01325181278532	0.925346532319276	1.07809111739524	0.926805874540716
ATP6V0E2__chr7	12.5611995253757	13.0644471883849	11.5487046926962	11.3846501059665
ATP6V1A__chr3	46.7995112349919	48.2151866741055	44.0291944422726	43.6873688979247
ATP6V1B1__chr2	0.192418911178426	0.412078644439199	0.780321577945504	0.145830745133826
ATP6V1B2__chr8	20.1011063670713	18.9486104206875	17.377404519372	19.3255542474232
ATP6V1C1__chr8	19.7573866650892	18.7038150315595	19.7144263788289	20.7656527479783
ATP6V1C2__chr2	0.742415313412766	1.00578088809619	0.671961537332111	0.671027580482107
ATP6V1D__chr14	55.8736810894089	55.6332052618519	57.0233101252477	53.9538805824834
ATP6V1E1__chr22	89.5254159291976	87.0432496652946	91.797964262478	95.4057943647054
ATP6V1E2__chr2	1.00269582034068	1.00209372121221	1.30445215695576	0.575078132753886
ATP6V1F__chr7	40.1327184416008	39.6506091958855	41.2101644369598	31.5487922071682
ATP6V1G1__chr9	148.215494690761	147.860557944619	143.89063052247	140.168554734011
ATP6V1G2__chr6	1.1365415886915	1.2026743600345	1.07269394891215	0.532018889003167
ATP6V1G3__chr1	0.471609454337753	0.235663131065814	0.873111743303083	0.0694991325637779
ATP6V1H__chr8	32.6244106010027	31.2879125007387	29.3863457971719	28.4646741369795
ATP7A__chrX	2.91415965375124	2.96284109597137	2.88829363269492	2.92805210422473
ATP7B__chr13	6.0437792200669	6.104578316652	4.30656782835836	5.0374978432197
ATP8A1__chr4	2.08205068867587	1.92714134741063	2.4669400696223	1.88059013169833
ATP8A2__chr13	0.436462408282772	0.478756450083138	0.578111664347594	0.188252657311364
ATP8B1__chr18	0.890997945626037	0.935435793566186	1.28853305762162	0.541126188230026
ATP8B2__chr1	4.35786897922511	6.25326088998988	4.30079695370672	3.27597529934355
ATP8B3__chr19	0.438711015467032	0.400321701767865	0.894603035300852	0.379473412568434
ATP8B4__chr15	0.871448785424918	0.807420513363637	1.68057524708603	0.794609882746867
ATP8B5P__chr9	0.290450186936596	0.943396276254898	1.5534233381	0.492228076395125
ATP9A__chr20	29.5168029998897	27.4045947844706	25.3959836880949	25.611955895906
ATP9B__chr18	10.6097077004064	11.4105112056263	9.71161287629288	10.4955254877658
ATPAF1__chr1	23.454557571312	25.2016096801107	21.4738305745045	23.0207281602276
ATPAF2__chr17	5.57496791502725	5.88115471507898	5.35172723683595	5.75091956747462
ATPBD4-AS1__chr15	1.48721616552028	1.70383382214948	1.96987643466548	1.02633313602293
ATPBD4__chr15	4.53209759858278	4.62181241129566	7.46907257553561	3.5749888524648
ATPIF1__chr1	38.0836667312265	35.27654086875	32.0122345355107	34.8557805763365
ATRAID__chr2	58.3846910051937	53.0034616614273	53.4791817830439	57.6034038131729
ATRIP__chr3	3.93233169755402	3.6565811637836	4.64238395430719	4.83749376214628
ATRNL1__chr10	1.37260726777844	1.28604660384164	1.73192796909035	1.01318327932636
ATRN__chr20	15.5337474277605	17.1289159568812	14.6419761928337	15.5770156580925
ATRX__chrX	27.63438454082	26.0683249796878	27.3684312922781	27.3705226743132
ATR__chr3	5.97145586285066	5.9937330467639	6.89104980776349	5.90345632470165
ATXN10__chr22	28.6897632934598	26.1038874436653	22.7605874106009	26.6030493190922
ATXN1L__chr16	5.72302964887752	6.07324211926016	6.24883422181305	5.71612525846208
ATXN1__chr6	16.5416997649226	16.0075888277129	17.036373599397	17.2525443190571
ATXN2L__chr16	2.59101567677472	3.37597799327231	3.15307855116116	2.0126221510418
ATXN2__chr12	4.04311739663338	3.81368455130326	4.06499877761422	3.24352319351861
ATXN3L__chrX	0.183852315817743	0.275612874174574	0.302554703539323	0.352216208923393
ATXN3__chr14	9.27924125817361	8.75174170427507	10.4718563603835	9.46948952073881
ATXN7L1__chr7	1.26397495115415	1.20270261968862	1.51332803780743	0.916833967732309
ATXN7L2__chr1	2.06394008028744	1.99543874468556	2.35355445314856	1.58689201975964
ATXN7L3B__chr12	55.4631968537772	52.9825277988766	48.9165154287887	55.1236059063576
ATXN7L3__chr17	16.6710343690974	20.6857115359529	18.3099831867794	18.1702856224467
ATXN7__chr3	4.12303267418413	3.91417319648375	4.37686975426524	3.6581581484754
ATXN8OS__chr13	1.45388967417145	1.5256674741038	3.05053801293676	0.610623048937134
AUH__chr9	12.8669008709594	14.7057923051445	14.1392257231621	12.178874901023
AUNIP__chr1	6.58055895511219	5.04293220162831	6.42049225534028	6.02548051151057
AUP1__chr2	106.073337470049	104.2489057398	100.845697848065	107.897639989618
AURKAIP1__chr1	51.5859887905922	45.4485868969019	45.4778360202765	47.9627945006544
AURKAPS1__chr1	0.663207183456981	0.488385535165001	0.818550143970821	0.185180393528194
AURKA__chr20	26.9263863130164	25.2742105569626	26.1877773088108	26.7030175729421
AURKB__chr17	8.05684206652455	6.12116637549124	9.99473014915545	8.06881736149724
AURKC__chr19	12.1488710709168	10.7469354362139	13.8800439912696	13.7540802431666
AUTS2__chr7	3.14472078269009	2.99050127551284	3.07930339261204	2.61740255269744
AVEN__chr15	9.04644303231246	10.0882321517432	9.44100594433928	9.29592724128768
AVIL__chr12	0.659256694356088	1.12184410516992	0.945621521151611	0.866490180802628
AVL9__chr7	21.2790623762918	22.8063351551395	22.0398777117721	22.1209666210767
AVPI1__chr10	2.77083232096934	2.99993253151737	3.08735928665395	3.16452716940402
AVPR1A__chr12	0.664806969644038	0.821947751910895	1.42111485415789	0.496919241461375
AVPR1B__chr1	0.42343000961292	0.755670978957516	0.783914975536533	0.160454898730345
AVPR2__chrX	0.464275215364969	0.512838156406762	0.573022358410161	0.216057840423579
AVP__chr20	0.431550451919461	0.258774788614069	0.532632476488036	0
AWAT1__chrX	1.48912530052095	2.44222541136768	2.02642791125875	1.04658971107601
AWAT2__chrX	0.805776753752809	0.578804272344101	0.745885329175742	0.244909466675264
AXDND1__chr1	0.48315008168098	0.620819947999297	0.817807930986208	0.414993277551055
AXIN1__chr16	10.4123214022806	10.712989582644	10.3603763451687	10.4737142762895
AXIN2__chr17	5.51652275073968	5.98107435454402	5.99661568438438	5.19092837592552
AXL__chr19	3.41949074927278	3.39488006964496	3.9140033426753	2.67424831217241
AZGP1P1__chr7	0.635323978920484	0.226765171200269	1.2882231967266	0.240750165043417
AZGP1__chr7	0.507658403960103	0.295956246289902	0.835422916628675	0
AZI1__chr17	6.24482510747959	6.80041685919464	7.56212447496474	6.576486504317
AZI2__chr3	14.4025631759505	14.3083215699286	16.6133181895321	14.7288083223657
AZIN1__chr8	59.1629248125341	55.0551620704602	62.020453489247	56.1320796123018
AZU1__chr19	0.761072400048148	1.11166864843369	0.3612839698752	0.517643484635336
B2M__chr15	76.4372960087789	71.2481065488138	77.3584444469266	71.5132048020213
B3GALNT1__chr3	2.10384688936302	2.11728695227779	2.83268810406068	1.40491477512593
B3GALNT2__chr1	10.8458879258568	9.76224062017158	9.22759876785685	10.5127572068959
B3GALT1__chr2	0.569010208770489	0.543943810659742	0.610686452305177	0.240620729470813
B3GALT2__chr1	1.27029002883876	1.32998092296523	2.05311065021473	0.695304561164827
B3GALT4__chr6	4.10512687150133	3.43478664294383	3.53488631106109	3.79855810198171
B3GALT5__chr21	0.597536013565561	0.858442232095739	1.88983560562058	0.660423061440839
B3GALT6__chr1	26.4676242582389	27.3545859851489	25.9059621346302	26.8355982840438
B3GALTL__chr13	2.22205613488332	2.63948652252711	3.25969059972168	1.77387166307652
B3GAT1__chr11	2.06705831426764	2.6811668567982	2.24363067430744	2.33321227673153
B3GAT2__chr6	0.473117105090345	0.0278137063276224	0.240443940137782	0.0738225622722556
B3GAT3__chr11	24.2984403298856	22.882231429648	21.5363437668194	21.9748150341968
B3GNT1__chr11	29.4074973495735	31.2801102911333	28.4288985457405	31.1794508510536
B3GNT2__chr2	10.7916163391443	10.7266273094478	9.63423919667201	7.55759487567591
B3GNT3__chr19	0.650606285427752	0.965471662061403	1.11933018121746	0.557830716604455
B3GNT4__chr12	2.38678613580512	1.63770498823839	1.099195090828	1.03944323082614
B3GNT5__chr3	2.45974341947869	2.53630659482832	2.8110082456108	2.22092270434537
B3GNT6__chr11	49.1968205668908	49.9184157963672	54.1737509094114	58.9551411659969
B3GNT7__chr2	1.59855710825154	1.61238977285697	2.6489177311528	1.11242683787983
B3GNT8__chr19	0.429021386937514	1.02903304326873	0.953119851906242	0.278181663799501
B3GNT9__chr16	0.634619888807162	0.891898329430833	1.00356065130387	0.38577538452284
B3GNTL1__chr17	1.8458983227088	2.1138217570409	2.84782865652343	4.01233029358533
B4GALNT1__chr12	1.11954558152373	0.852474907741548	1.25017886934173	0.832770307737901
B4GALNT2__chr17	1.49194898582575	1.3141484947297	1.4356740854711	1.25209741983014
B4GALNT3__chr12	3.63281117269946	3.47547462386939	3.00831069166933	3.17093309484816
B4GALNT4__chr11	11.9763324897971	14.3166369666226	12.1876245734014	13.8140629027093
B4GALT1__chr9	2.55338293549493	2.06699824018296	2.11147926993222	1.52393995672845
B4GALT2__chr1	49.847091312426	47.7451179827283	45.4070718016789	52.6554438623101
B4GALT3__chr1	25.3025706322112	26.7045329113563	24.310638789424	25.7615759044549
B4GALT4__chr3	12.5028950989766	12.8146125806897	13.2631598450394	12.5276543064167
B4GALT5__chr20	34.1311575791278	36.1271679443796	32.8359374443174	35.2802015507881
B4GALT6__chr18	18.7446260734868	18.8112405980963	14.9746699734339	18.2372035400342
B4GALT7__chr5	22.7688309410294	22.7241993060542	21.755132234702	26.5140995382264
B9D1__chr17	8.2499473269467	8.60608799703384	6.31750511091924	8.11986079642367
B9D2__chr19	4.4089028778709	3.21397454045506	4.03318574370245	4.17350684660531
BAALC__chr8	0.395295371877419	0.338621146952211	0.627281192856948	0.21636844250834
BAAT__chr9	1.71706510408215	1.95901231142709	3.56334594233547	0.792699276796649
BABAM1__chr19	46.8455700703609	44.796279149174	46.5631688747018	43.5989479538095
BACE1-AS__chr11	3.30057582775441	2.96200268288994	2.99289997829865	1.42939746673206
BACE1__chr11	6.55258190663727	6.87785909421648	5.52711749216935	5.48675481859354
BACE2__chr21	0.858385762325611	0.911487213459416	1.01530182660065	0.711544250282384
BACH1__chr21	10.7497156474865	10.329446170093	9.98511298669735	8.92047446670475
BACH2__chr6	4.32299358506277	4.62652214924028	3.86614686195614	3.06096206449512
BAD__chr11	31.8083985420161	33.8007256219441	27.6486176026546	35.6299452692067
BAG1__chr9	12.8987637628007	11.6185143555108	11.5813167029971	12.2126763923635
BAG2__chr6	6.08689837419754	4.56895956863608	5.93272230356232	4.75834012333743
BAG3__chr10	3.42181099878743	3.16953020012029	2.90995773357467	2.08467685664198
BAG4__chr8	10.1027032669489	11.4292487826575	11.7722146295902	10.6853244543089
BAG5__chr14	20.9245408735557	19.5443798086283	19.7757512341355	19.0792635788968
BAG6__chr6	22.0580376341394	23.282205812198	22.9889998555915	21.2528660988553
BAGE5__chr21	0	0	0.0375620635346438	0
BAGE__chr21	0.561557282623231	0.617342086365921	1.38618159152953	0.645484098361699
BAHCC1__chr17	1.015403872033	1.21985617065741	1.85713556462975	1.0652833033029
BAHD1__chr15	2.19097774111504	3.06552694287442	2.04639911990197	2.57602145490863
BAI1__chr8	52.4002255284071	69.9762475312838	59.6549906973478	62.3283176024934
BAI2__chr1	0.601097182332165	0.49240675023847	0.814865118398034	0.322377492477833
BAI3__chr6	0.653423259674701	0.548924517789214	0.970107046433987	0.535887472680872
BAIAP2-AS1__chr17	6.78495270321016	6.96283406656899	6.21697586054067	5.63433223130379
BAIAP2L1__chr7	17.7492343198901	17.3744839659714	17.1224280758703	17.665174060476
BAIAP2L2__chr22	27.5013770717794	29.373515468306	28.1426323431577	25.525817811566
BAIAP2__chr17	3.69336213351271	4.53202633726506	3.81669710182305	2.90817019537129
BAIAP3__chr16	73.4099610446745	79.7957222899457	90.3692968132027	101.683474199507
BAK1__chr6	8.34935319091545	9.39348167794621	8.61764952318416	9.41155420095603
BAMBI__chr10	9.3256878202862	11.5879759905801	9.1696674799952	8.76795744389013
BANCR__chr9	2.68819704188299	2.52854854814651	4.78161196418332	1.6078967208312
BANF1__chr11	13.5722803947048	12.588627970668	15.8908017149835	11.7128603023396
BANF2__chr20	0.0832323662306681	0.166364773661965	0.410911504341778	0
BANK1__chr4	0.93077805524732	0.885208537710581	1.29702561668284	0.637153121356514
BANP__chr16	3.89967574303091	4.5897538220458	3.78695406034009	4.00816770903496
BAP1__chr3	17.2489313482726	17.0746806092356	17.1674798417326	16.5300627760316
BARD1__chr2	13.1893745796621	11.945693248933	14.9052035792766	12.1175272609617
BARHL1__chr9	1.91129402244874	1.85396555360991	1.94268632680956	1.26746768826915
BARHL2__chr1	0.608834486804053	0.966391772289232	1.01665646546202	0.0949991478473522
BARX1__chr9	8.85114042638043	9.89288238535634	5.75200062563218	4.66373788761427
BARX2__chr11	1.27315911981299	1.03003373416344	2.09516142529998	0.804086519611412
BASP1P1__chr13	1.11746489961036	0.418797706464747	0.862005378253839	0.16467617533759
BASP1__chr5	3.79562451394229	4.50289192191623	3.10064708388112	2.34200764571864
BATF2__chr11	1.0772047024767	1.42706507318762	2.38076526634793	1.39546345081045
BATF3__chr1	0.709251413459504	1.14502584311551	1.48141113989071	0.675356408104517
BATF__chr14	0.455439034729849	0.853435411017768	0.913439279932612	0.453034112268869
BAX__chr19	37.8727036507789	40.1438989177788	29.0114746488811	38.861295643275
BAZ1A__chr14	11.1314164987808	11.1513677344887	11.293606565839	9.61454887146415
BAZ1B__chr7	31.9921609545009	30.5299697661596	29.7762651291089	28.0087734798107
BAZ2A__chr12	2.99480509978695	3.13068508999548	2.87570431208507	2.27727326148119
BAZ2B__chr2	14.8942396744846	14.8590663799265	14.568663487549	13.4768943067567
BBC3__chr19	17.9716514199062	20.2347097565424	16.1231401516105	20.1625588222028
BBIP1__chr10	6.74870706724334	6.57059899870522	7.09347231947668	7.58408579528701
BBOX1__chr11	0.198308249884679	0.339752862307021	0.769239346518448	0.250490277261532
BBS10__chr12	7.60722932193604	7.97680804928572	8.81611492212784	6.95136721312599
BBS12__chr4	3.46959025344086	4.10790223874053	3.20205929911748	3.95220423777096
BBS1__chr11	8.16289083338416	7.11249930268281	8.6663565613447	7.91832529102424
BBS2__chr16	27.2691105625598	28.5604124816381	26.7986946965747	27.2969810939054
BBS4__chr15	12.8687717812574	13.4734750194895	12.4909777381307	12.5278496900135
BBS5__chr2	4.76031878115413	4.19875500078383	6.85803391121384	3.28036344319729
BBS7__chr4	16.9380090743747	17.4143419554413	19.7653831519108	18.4861067498898
BBS9__chr7	8.32766387658971	7.18111775673854	7.78655443732758	7.15189403575105
BBX__chr3	7.29165377982769	6.08376161289249	6.88159247976149	5.91485478668888
BCAM__chr19	10.9707265190194	12.973192658486	10.174532644335	10.0309540464128
BCAN__chr1	1.05678890194451	0.884529243824042	1.10867240283159	0.455523719021002
BCAP29__chr7	10.4433654737042	9.40041334065867	11.3813975108551	9.69256274827284
BCAP31__chrX	55.42600733939	52.5818175948455	52.1810624791109	56.2509507243334
BCAR1__chr16	3.52536645535835	5.15089158409277	3.24801372917214	3.58248358800455
BCAR3__chr1	0.796708526620543	0.849312126733355	1.2127631772343	0.493112074381532
BCAR4__chr16	0.449759054384303	0.326901078482764	1.05974796769029	0.614588292610834
BCAS1__chr20	0.692807407469211	0.938574995659594	1.74817096842853	0.653415417829336
BCAS2__chr1	43.7933967319872	39.0909521782893	42.906559345275	44.1654766647327
BCAS3__chr17	9.30695432521518	8.84367943425542	8.20494387281241	6.98825826485065
BCAS4__chr20	4.69941794793483	4.73639770119589	5.25946911575442	3.87349393881056
BCAT1__chr12	1.15862867620611	1.1369748801561	1.92178374827228	0.968827409773595
BCAT2__chr19	12.6303040605382	10.4338088613178	12.6752042573423	12.1144297124284
BCCIP__chr10	25.1122040739537	24.5894710923343	28.7215842076031	27.327030154478
BCDIN3D-AS1__chr12	1.26787316854449	1.45804649579509	1.50053820940078	1.18247456507979
BCDIN3D__chr12	5.33380960278875	4.76949025445379	6.9092475378231	3.75246146971778
BCHE__chr3	0.394258576882112	0.656703053928809	0.729908593238685	0.329234772826612
BCKDHA__chr19	11.1103305242457	12.2170340097753	12.6721720166086	12.2197249362573
BCKDHB__chr6	9.21672109183261	9.31209164988325	8.66963105765164	7.70301347522849
BCKDK__chr16	7.07139498580716	8.07674143100829	6.47158004317848	5.78461955697509
BCL10__chr1	14.9287843749684	14.8852833132147	15.8237960140756	15.3846742497096
BCL11A__chr2	1.00870791445837	1.08010950555597	1.96528588063343	0.738998426353912
BCL11B__chr14	0.796450395367513	0.809695800192617	1.30502109369065	0.69207589969061
BCL2A1__chr15	0.510744065506372	0.510437373735574	0.980584271724698	0.652307397498715
BCL2L10__chr15	0.0603879372539718	0.362110052908776	0.298130394038748	0.266973608217437
BCL2L11__chr2	2.44100577922799	2.69814848415374	3.24697002296097	2.07443297737282
BCL2L12__chr19	2.30654677631712	2.88145217540192	2.88239413860583	2.42183201740104
BCL2L13__chr22	15.1441312961906	15.8927608603638	17.1797167241644	16.114851826813
BCL2L14__chr12	0.191903042783846	0.263708237071412	0.32567215407785	0.127259805740108
BCL2L15__chr1	2.24361146343308	2.79205015713276	3.5679205666325	1.66905441424263
BCL2L1__chr20	49.3054308129553	53.5898144011757	44.5091979739529	47.3196861279735
BCL2L2-PABPN1__chr14	0.0250981188493599	0.025083047922386	0.216837943209809	0.0665749053871814
BCL2L2__chr14	6.15719497866957	6.71024273450041	6.82136100172505	6.79224018337401
BCL2__chr18	0.656571791291145	1.07742730700526	1.27056529813365	0.458696373641531
BCL3__chr19	0.687900175787903	0.601551217098589	1.09665984107232	0.557551503418754
BCL6B__chr17	0.288628366767639	0.379546119878209	1.10619958246508	0.147749570727692
BCL6__chr3	2.464709570506	2.85357741476883	4.15576267405367	2.78662578138688
BCL7A__chr12	2.81412657598448	2.61051821252232	2.70737660521962	2.30959442605697
BCL7B__chr7	12.8568395867542	13.7295728787107	15.1547323658974	11.6357229767317
BCL7C__chr16	27.8987377572137	28.565062699945	30.9057528591088	29.6674422131627
BCL9L__chr11	1.55246737322578	1.80088901001236	1.94176374606899	1.06628142423761
BCL9__chr1	3.21118572355419	3.5848088756782	3.15169973631219	3.64731138121733
BCLAF1__chr6	55.2269514152797	51.2561156138115	57.0618337205402	51.5518698995958
BCMO1__chr16	0.440400953394429	0.616191101791445	1.0327564572823	0.447810448500569
BCO2__chr11	1.46008618571809	1.31684753679695	3.3184681563323	0.582524901830591
BCORL1__chrX	0.977592647211306	1.05215990066364	1.17873006997327	0.704804342254153
BCORP1__chrY	1.00686503373087	0.787508163447436	1.76499838199537	0.593510124188305
BCOR__chrX	8.66166813881839	8.74374574616889	7.70185615779915	8.14297142082668
BCRP2__chr22	0.160595783560456	0.114642392106803	0.311476188387277	0.0405708611462054
BCRP3__chr22	0.56234158050399	0.524536978410455	0.83287055960336	0.364627781390827
BCR__chr22	8.45054022781961	9.88134943419555	8.20854853880161	9.13842594099838
BCS1L__chr2	7.42087068611257	6.82682515402915	6.47649053365754	8.81272314672086
BCYRN1__chrX	23.1257928327056	22.8367645076751	28.8823374686385	14.8489351795112
BDH1__chr3	1.07427821530281	1.21871869077951	1.52300048847607	0.847182773853429
BDH2__chr4	14.9694688978648	15.3816440904527	13.8398640976001	13.9325598925979
BDKRB1__chr14	0.905726439273911	1.68693115011145	1.62599951104569	1.27406193553459
BDKRB2__chr14	67.2466985207158	65.9288744024718	77.6024720213035	92.2459669881272
BDNF-AS__chr11	1.71988161799298	1.06989572077967	2.05774782841962	0.93104754902374
BDNF__chr11	1.72013556876714	1.84387624142011	1.79773783149528	0.919920688780239
BDP1__chr5	28.6441709535155	26.0056477432728	30.6854007509987	26.8816816684752
BEAN1__chr16	0.54796017688577	0.501995209440732	0.864172408124508	0.538337482745226
BECN1__chr17	25.1608932626305	26.2412445658036	24.5359930858186	26.0357618160247
BEGAIN__chr14	0.934811277441458	0.610122410871172	1.10667930473712	0.337369634264821
BEND2__chrX	0.706679899270577	0.55816971035949	1.44898650695043	0.524061824232513
BEND3P3__chr10	1.82243879749619	1.58574766315608	2.0143060992265	1.98016773562606
BEND3__chr6	1.87675561274958	1.98027746713758	1.99822287998462	1.4457592244314
BEND4__chr4	1.9762047930581	2.1325349035802	2.02010609985097	1.49543204651714
BEND5__chr1	27.727795888111	30.1645274583866	23.3447943293122	31.2419961177294
BEND6__chr6	1.05186633626447	0.971896242437412	1.71466307033561	0.684380182662238
BEND7__chr10	0.743701571329761	0.933389991405644	1.25944243699471	0.657577327405153
BEST1__chr11	2.32724175882064	2.05686910521317	2.16891839821215	1.93175206153534
BEST2__chr19	0.503557984334579	0.251627803832128	0.897731361101045	0.445243530869769
BEST3__chr12	0.286319339833498	0.243225299093793	0.936467318394913	0.202529738841857
BEST4__chr1	0.688594611832344	0.535251985570383	1.03874719357657	0.405901347144459
BET1L__chr11	2.66700804466401	2.75606664579571	2.64231789417478	2.10148559914799
BET1__chr7	10.229026985895	9.24260804540273	9.59843691789547	8.59533072929477
BET3L__chr6	0.86821902240616	1.01231395294309	1.30971119645324	0.852972282858227
BEX1__chrX	0.434444085007476	0.4962093827143	0.689404995001163	0
BEX2__chrX	2.73205476940361	3.36751087654181	4.72077720636928	3.54298207261519
BEX4__chrX	2.50668682733607	2.71394674543886	4.07354002018197	1.58842025234677
BEX5__chrX	0.473226137090135	0.367843757631622	1.55751960999283	0.464915842713617
BFAR__chr16	20.3407790589678	19.6954953283191	17.938489197654	21.2057548274222
BFSP1__chr20	0.949410994222813	0.47442044579246	1.27831794357129	0.49604726530047
BFSP2__chr3	0.263000005970758	0.459973639365445	0.527479020806156	0.406950830113193
BGLAP__chr1	0.0977866597792002	0	0.844838543762809	0.086462490967323
BGN__chrX	0.656829643786063	1.05029636879577	1.78349334623058	0.483971324847679
BHLHA15__chr7	2.05020036479078	2.12485701013797	4.59224119332458	1.27565805273005
BHLHA9__chr17	0.0757191484044865	0.454042083266434	2.42982578554712	0.200851512867674
BHLHB9__chrX	1.80369159484472	2.31585121526061	2.62811750181265	1.78309218714669
BHLHE22__chr8	0.616159556366232	0.552631660597242	1.22847182010949	0.54480529549775
BHLHE23__chr20	2.38486690196853	1.41991862586724	2.56771142068013	2.4676133409814
BHLHE40-AS1__chr3	0.486569875094691	0.270154277472224	1.0008984905606	0.286815151305501
BHLHE40__chr3	1.39555946735232	1.21817444090585	1.19916795134292	1.09337069031728
BHLHE41__chr12	0.69499575554036	2.12626048240358	1.31293553649495	0.614511880980702
BHMT2__chr5	1.1912025937977	1.08959854581539	2.06827260106592	0.517701887435408
BHMT__chr5	14.1275990049423	12.0654261090011	17.4631245333528	12.9457929657437
BICC1__chr10	2.06874841480016	2.01624568844142	2.30009023190674	1.2698421125634
BICD1__chr12	3.7888187161907	3.57783647719813	2.98250507701253	2.99394693298713
BICD2__chr9	16.1313733617075	17.6670298233155	16.4333413918189	17.0715968270044
BID__chr22	8.06882884697569	8.06398367387536	8.91572464279052	8.78903535430427
BIK__chr22	2.40965519562378	2.4642130879575	1.45245206845235	2.18015441733471
BIN1__chr2	6.73515455122233	7.35908552112066	6.42237096558325	6.09408761774403
BIN2__chr12	0.386222131070366	0.94085114241608	1.84716176468387	0.320152254098878
BIN3__chr8	9.77666388035988	10.5513003338815	10.6386449689565	7.7237651279096
BIRC2__chr11	39.7423837988355	40.7855465032618	40.4161124370183	40.2710886157896
BIRC3__chr11	1.88490462666721	2.38766261636223	2.78594259526911	1.3236968870719
BIRC5__chr17	22.9624405859998	20.8065134350377	25.8914123620677	22.5143531886064
BIRC6__chr2	26.4647111025266	25.3231208013156	21.924092671912	23.3758984334748
BIRC7__chr20	7.1902994484146	8.88155055780016	6.48136373947669	9.28642284475221
BIRC8__chr19	0.371521634732048	0.424341192336005	0.687814672059983	0.305033513610373
BIVM__chr13	5.30510198773887	4.91632245986555	4.65993263361926	3.87443393173952
BLCAP__chr20	11.0955775603453	12.2905653563805	11.7678919426132	11.1908622886586
BLID__chr11	0.311036362797108	0.248679673260643	1.45878345472436	0.7150437984169
BLK__chr8	1.38182355230823	1.17487531764928	1.19638707780647	1.16709415391005
BLMH__chr17	20.3240115932223	18.9647030972504	16.3504170134348	18.5290576709906
BLM__chr15	5.0263202789452	3.98562464901593	6.30557249945569	4.30862545372702
BLNK__chr10	1.36758221261935	1.33768098497303	2.87303978645471	1.28639315829432
BLOC1S1-RDH5__chr12	2.73048591104546	2.59680535754966	2.77213575375775	2.18064218400277
BLOC1S1__chr12	26.2837748781742	21.0037587758806	24.3630001069043	21.5934287030195
BLOC1S2__chr10	17.4301546164873	18.7582536618665	18.1387025086003	18.6562179330893
BLOC1S3__chr19	1.42361893124361	1.38152453762525	1.62974893343857	1.02159985484219
BLOC1S4__chr4	25.6799020051053	25.7338451929152	22.6575726953679	27.6154601079213
BLOC1S5__chr6	0.115327338815856	0.0576290435080383	0.0711702256445883	0.0849765620140715
BLOC1S6__chr15	25.5363691491768	27.0030770549629	27.7732336655435	24.9850086068886
BLVRA__chr7	43.437594102696	47.807039424673	39.7892654842943	43.4587937284708
BLVRB__chr19	16.9596821504163	18.9435568058293	15.2373717245902	18.6894548855046
BLZF1__chr1	17.3020534801493	14.3596995579698	18.1614839964915	17.0753746576276
BMF__chr15	15.8703876691179	18.1315121565371	12.438402293589	12.7396584035404
BMI1__chr10	0.671060952734761	0.857818364194506	0.828243500938897	0.482958361609626
BMP10__chr2	0.440039969006401	0.372117928477819	0.626665952791095	0.179575942778286
BMP15__chrX	0.382249909785624	0.0424467084699238	0.681466171658586	0.0375537243204591
BMP1__chr8	15.3980856731045	15.7549397890512	12.7530011062215	14.1510209069467
BMP2K__chr4	110.980677536697	119.972751894643	145.161469045818	75.1167962620714
BMP2__chr20	2.60507011147272	2.5184239286031	5.12759693572067	1.97218391623181
BMP3__chr4	0.926408008655972	0.888443568601786	1.57073196622193	0.554357644282908
BMP4__chr14	4.36609436043021	3.97618213855702	10.1079187602553	1.55332902444278
BMP5__chr6	0.542520568127322	0.887227846676809	0.57828668875844	0.566911160343394
BMP6__chr6	0.276014787757228	0.327570742485119	0.468415347574697	0.610127346286123
BMP7__chr20	159.791611509046	172.583985770981	151.750290176977	153.841631002936
BMP8A__chr1	1.04834659756185	0.914371275088662	1.96437656178655	0.817395176900915
BMP8B__chr1	4.68677490798881	6.89819650791219	4.27706696781145	6.00255550386953
BMPER__chr7	0.457390465109487	0.372071009056752	0.86648022289625	0.178698284779106
BMPR1A__chr10	26.8350414606968	28.0312495186952	27.9900201033746	26.3172857461045
BMPR1B__chr4	0.80167013145495	1.21528629753486	1.5564307400194	0.613259879305645
BMPR2__chr2	8.43727385082057	7.20667333594401	7.27137884462453	7.29520022376471
BMS1P1__chr10	0	0.0316161694201436	0.0312360542487268	0.00559433206140959
BMS1P4__chr10	2.04176760466966	1.65964047153398	1.78080752737369	1.58868250390973
BMS1P5__chr10	0	0.0126464677680574	0	0
BMS1__chr10	11.1679974193202	11.2011767522714	12.3061529714524	10.6510197691563
BMX__chrX	0.357237623636989	0.257850023503803	0.832836348448724	0.403608825672602
BNC1__chr15	1.05811646868292	1.04586041921995	1.06198863451554	0.7402402735448
BNC2__chr9	0.917370884122058	1.09935432375208	1.75728768775716	0.682674615529051
BNIP1__chr5	24.8191387544113	19.9512327811196	24.0684112835654	24.5006644092049
BNIP2__chr15	54.5983901394012	52.7609058853856	56.2956484848694	58.6633459638826
BNIP3L__chr8	81.3541777953174	78.1834955037281	82.2668330767146	75.5478962005467
BNIP3__chr10	51.9070004478992	51.6667950567362	46.5967642346403	46.9747344756987
BNIPL__chr1	1.08611021251869	0.841783774247473	2.13387260357503	1.31310892041744
BOC__chr3	1.49818259215203	2.14610558023935	1.81828340671237	1.04870958520947
BOD1L1__chr4	11.1250831679722	9.85933250573621	11.8875827235439	9.67504474294511
BOD1L2__chr18	0.785710553978573	1.07369380134436	1.60305193730109	0.467873640637691
BOD1__chr5	41.8010723499176	41.443757141619	43.284056643494	45.8023669255845
BOK-AS1__chr2	1.81543059677037	1.94393621398492	2.72079990646594	0.974582642751239
BOK__chr2	9.29161319171208	10.0750431651508	7.64532462405135	9.18214048588384
BOLA1__chr1	14.249303583099	12.4294240531906	11.1846619451586	16.0805134976118
BOLA3-AS1__chr2	2.10026710397902	2.43177516844869	3.57219525214104	1.72116458641249
BOLA3__chr2	28.4779988544071	26.4417130181819	26.3612985245068	27.0516032223247
BOLL__chr2	0.714172590840369	0.905235968303423	1.5694166273469	0.3696397731945
BOP1__chr8	9.73024336656849	10.3532301432643	11.0108889032312	11.1268431238986
BORA__chr13	5.1082557263831	4.62356677968979	5.61480692916566	4.49965084051703
BPESC1__chr3	0.885334893571024	1.06786601234542	1.6013806671551	0.566861562901488
BPGM__chr7	13.87304767152	14.5515930760657	12.944004642459	13.2568030069628
BPHL__chr6	14.2862040665363	13.1064140165345	13.8786748805977	12.5084350952794
BPIFA1__chr20	0.395104884774836	0.0987169080146894	0.609562834177661	0.349349825509184
BPIFA2__chr20	0.607180503888191	0.556247911937625	0.499600226768043	0.626343737582323
BPIFA3__chr20	0.240523638973033	0.480758418512398	0.593722939741145	0
BPIFA4P__chr20	0.531533427908722	0.265607126267246	0.820043070236532	0.548309163015548
BPIFB1__chr20	0.338803005396781	0.400163117371077	1.21646779254365	0.245101071640587
BPIFB2__chr20	0.420947800983645	0.42069503010442	1.17763843311751	0.248133337904131
BPIFB3__chr20	0.401997030909864	0.657418319338125	1.21783932064535	0.193878451495141
BPIFB4__chr20	0.294163705308389	0.269488143637361	0.78664222920224	0.346797498016879
BPIFB6__chr20	0.350881543913601	0.272743991678929	1.05861188210055	0.344719735229196
BPIFC__chr22	0.834201084101357	0.699232394564198	1.39493642263393	0.30931468573122
BPI__chr20	0.202039856737347	0.14422752555372	0.463103892998093	0
BPNT1__chr1	24.755900410199	26.1529465446171	26.0209294222099	25.5212069694446
BPTF__chr17	10.2324644833182	9.4633740587749	9.42801823008347	8.77917314882356
BRAF__chr7	7.89696559763444	6.86044209607551	10.3278946675781	8.53589565431348
BRAP__chr12	12.2977985394681	12.2106923491825	13.3733225015394	12.5664173257537
BRAT1__chr7	11.0313818989368	13.6302873406348	10.4850647360352	12.9215579166943
BRCA1__chr17	3.98311835471052	3.26158071191263	4.57518749503209	3.22622388107396
BRCA2__chr13	3.33031563680863	2.51504093014118	4.19165378202319	2.84067123898574
BRCC3__chrX	12.7647463835417	12.2103493440928	15.1469531557575	10.4480992142008
BRD1__chr22	13.3979788485399	14.5860855453497	13.1371609845893	12.9252440880203
BRD2__chr6	21.1634742634067	22.7513114449788	21.1365801191288	18.9732631899114
BRD3__chr9	4.02137464858231	4.14247402596226	3.54353869004493	2.87480509634189
BRD4__chr19	2.16204813243953	2.08896415523699	2.08335266492524	1.60682106072896
BRD7P3__chr6	6.51981234338566	6.97353559785328	11.9224003547013	3.50900047622786
BRD7__chr16	37.3419920456956	36.9740173495508	41.2805949287192	35.9117445630521
BRD8__chr5	24.4603788006831	24.4342729395201	26.988858238724	22.2944609370334
BRD9__chr5	15.1872890221101	16.2727488743072	15.7481729250266	15.2523538341727
BRDT__chr1	0.659195434906445	0.698327577067076	1.22039808586281	0.326400150085877
BRE-AS1__chr2	1.48765319642405	1.80996856164764	1.31720653161367	0.657687875568908
BREA2__chr8	0.427767937998254	0.908461027491755	1.12192346740727	0.709181885573611
BRE__chr2	13.5352804064348	11.9312526946734	11.2622345736734	11.4971844044211
BRF1__chr14	13.1234109395762	14.6036770252973	13.1465277589857	12.2619576247894
BRF2__chr8	10.9298550385542	10.5484730366056	9.29087520015289	9.59306514677118
BRI3BP__chr12	7.36851242218561	6.90120225802457	7.95113760901341	6.81304084706984
BRI3__chr7	15.0030055861414	13.0778308795835	13.1927357649553	11.4007742219154
BRICD5__chr16	2.6402398140384	3.77689747727754	2.23633732172508	4.1654576530728
BRIP1__chr17	7.04343477387866	7.03265113485469	11.8742557134362	5.85085740397384
BRIX1__chr5	62.8903888985407	60.5944463321671	74.0577509179347	64.782779504596
BRK1__chr3	97.2611497907684	91.3778627039993	89.8633661069582	97.069656557673
BRMS1L__chr14	10.5548523020733	9.84528003270942	8.71028631673597	8.34439700798902
BRMS1__chr11	27.0093917672927	28.5875501445151	28.9856605995478	30.7048800680252
BROX__chr1	40.9133265634275	35.6628524697389	41.9695526095602	37.8846582027825
BRPF1__chr3	5.27565422141542	4.74071192598211	5.43545713817344	4.78482914479689
BRPF3__chr6	2.17905809701811	2.4977454773329	2.53577533090636	2.48506606742463
BRS3__chrX	0.454956578125262	0.871476489150865	0.935868362642821	0.301702802167756
BRSK1__chr19	8.03541373081108	9.08633410988433	9.83205188211335	7.85517308663353
BRSK2__chr11	1.87949539987557	2.35510964243433	2.66121245725524	1.4762544552489
BRWD1-AS1__chr21	0.928268753062494	0.309237115308263	1.14569706181749	0.889168296878652
BRWD1-IT2__chr21	2.13904754613218	2.03348196378364	1.73858694074637	0.922602673295633
BRWD1__chr21	21.4798789448802	20.0530847184798	23.0853855637662	22.4115620083934
BRWD3__chrX	7.27008842669793	7.48310929684516	8.42570293615259	7.463786615074
BSCL2__chr11	0.699075370141153	0.554814732539854	0.735934478046051	0.545399167457606
BSDC1__chr1	24.3788170774327	25.8341134059634	26.2541843996248	26.8876435181212
BSG__chr19	93.4174980600027	91.6407641041395	91.262016080131	82.184128133356
BSN-AS2__chr3	1.91584554426194	2.44998622456334	4.09354424101803	2.13113782897316
BSND__chr1	1.1721588694057	1.44479451362547	2.12184652351158	0.932775475697692
BSN__chr3	0.625219897106834	0.799532164700026	1.0413330097585	0.496345911925182
BSPH1__chr19	0.162681443087215	0.325167512157477	1.10432466791853	0.0719210720319096
BSPRY__chr9	9.32757619943984	8.38749844443585	6.83986986331867	7.58195974317701
BST1__chr4	1.22584673703059	2.30609061677834	2.89245547675102	1.94462213566466
BST2__chr19	0.284347861328289	0.738860501671385	0.42114076318927	0.351986602529049
BSX__chr11	0.380743802970077	0	0.845865703086533	0
BTAF1__chr10	22.4647991073785	23.960195143995	24.0279573025349	21.9562551415899
BTBD10__chr11	42.120010197088	42.5425341074871	42.9264517179778	39.7138097670636
BTBD11__chr12	0.344075779442347	0.380065923300947	0.826986258316456	0.312236193978977
BTBD16__chr10	0.691221582216063	0.575672097703687	1.52851804894303	0.305587387603393
BTBD17__chr17	0.542916654205399	0.0957512900166276	0.512417157035367	0.197665290176932
BTBD18__chr11	0.739024844702982	0.91443371167196	1.32475525551682	0.840139956478944
BTBD19__chr1	0.98535532300294	1.32433730426162	2.34843726848497	1.41202003444926
BTBD1__chr15	83.4085220573176	79.9746439695014	81.5887654896994	82.845747667175
BTBD2__chr19	13.5080712526129	14.1126661205309	12.8634696757925	13.1905491073369
BTBD3__chr20	40.7910346570128	41.9497381863144	45.8024633718896	45.3267128344167
BTBD6__chr14	25.009821852926	23.567298979787	20.4566165894547	25.6402954388458
BTBD7__chr14	6.17882537612384	5.83205316223324	6.36896679547982	6.19471120425787
BTBD8__chr1	2.4335177406865	2.28465909984271	2.41191788734953	1.69528241218073
BTBD9__chr6	2.15973639960613	2.22125125242951	2.85601207220309	2.18748445777768
BTC__chr4	1.29263810308577	0.767043002719104	1.49569932449462	0.714340218827093
BTD__chr3	6.14950007919337	6.19767077908656	6.08472750810596	6.37799820996364
BTF3L4__chr1	38.0955918790618	36.249288166981	39.1086283773084	35.3482245444506
BTF3P11__chr13	0.251255270914731	0.41850732843981	1.13705816041533	0.148105795759939
BTF3__chr5	423.96080335007	378.945814008796	432.983263821507	371.49783893888
BTG1__chr12	7.63650738182573	7.87256799244143	7.35901957263095	6.98534564198859
BTG2__chr1	49.6085457723862	49.3216671315604	53.2420444392715	49.2000575029346
BTG3__chr21	37.8142846866038	37.623913453571	33.0883278625089	40.0510469877697
BTG4__chr11	0.368787177165325	0.631826961797649	0.325120118131068	0.279497002204477
BTK__chrX	0.265362506024392	0.285603404214362	0.529068091854504	0.108291804276183
BTLA__chr3	0.466825010598095	0.56651855378989	0.946564001073025	0.309573310050393
BTN1A1__chr6	0.657442500929787	0.488092591726933	0.996906103299442	0.182696635042569
BTN2A1__chr6	6.9251876401379	7.36092512489855	7.58751630267063	8.01726342180248
BTN2A2__chr6	12.5854148829926	11.9565583664904	15.2434315973108	12.276182984757
BTN2A3P__chr6	1.09956975387864	0.840342546479262	1.35712188105651	0.76253666732627
BTN3A1__chr6	2.41524437166141	2.05619494417124	3.1702345858361	1.96605948872756
BTN3A2__chr6	0.977273232138002	1.10691125194384	1.38308623457758	0.91018560576305
BTN3A3__chr6	1.55014411916161	1.62044148524544	2.17712861846534	1.41789302313157
BTNL2__chr6	0.156287849254093	0.234291002209536	1.01269947713053	0
BTNL3__chr5	13.0045472212978	14.9254279017871	14.5619282191218	12.3323485278245
BTNL8__chr5	6.15692887327603	7.48126738986076	5.13893657348226	6.16847808392492
BTNL9__chr5	7.46175437048279	7.16692905961445	7.32232363120004	5.61070396739961
BTRC__chr10	11.7639298268699	12.0347237992059	11.0879272370393	10.6781666098194
BUB1B__chr15	19.5489947665202	16.6729317986722	21.5057329752421	17.2851264910475
BUB1__chr2	13.3489187535784	9.97905628464	13.4886041094217	11.1166690186889
BUB3__chr10	58.2167164190676	58.7430594879727	60.1402784520134	60.3794523772651
BUD13__chr11	10.6109999024486	11.5004529626996	11.3920856988346	10.0890724060647
BUD31__chr7	37.9734777448383	32.7337362095611	40.6147242023802	33.8474688662661
BVES-AS1__chr6	0.624605889689132	0.68665390874441	1.27199699969674	0.165682050754137
BVES__chr6	2.17628875477204	1.96211136368269	2.34314186913885	1.15455838593919
BYSL__chr6	8.11859420033642	7.14652083554915	8.12897977886949	7.82020109214264
BZRAP1-AS1__chr17	0.821251847709984	1.07055482885235	1.3221046905576	0.741932708490135
BZRAP1__chr17	3.36832664503347	4.22002649671902	4.44872835174424	3.50022086654649
BZW1__chr2	140.735128941713	135.59564716853	135.793254305442	144.311203023962
BZW2__chr7	26.7142779274358	26.1574406928377	22.1450782213901	23.4191798478441
C10orf105__chr10	0.587195324248363	0.912866461110518	1.42262606602427	0.538424715879963
C10orf107__chr10	0.511690639098785	1.06538203943574	0.894687181316044	0.490137250225405
C10orf10__chr10	1.51004986454379	1.19690660391622	1.15680954544327	0.874772301920608
C10orf111__chr10	0.969831679943012	0.781652673455473	1.96925028195262	0.580900966411578
C10orf113__chr10	0.174301546164873	0.522590644538802	0.537820455155128	0.847641206090363
C10orf114__chr10	16.7984318856356	15.9529696572287	21.1657605865249	20.0743235306744
C10orf116__chr10	0.477198899722497	0.23845617558215	1.47243289055804	0.140645651973512
C10orf118__chr10	11.9858972012374	11.398947881694	13.3929856436584	10.062321414234
C10orf11__chr10	0.538044416446579	1.91189806702837	1.62328347622768	0.951472534230608
C10orf120__chr10	0.0503138483774891	0.603403630807689	0.869383993487877	0.133461783151997
C10orf128__chr10	0.276014787757228	0.275849046303258	1.02199712198116	0.244050938514449
C10orf129__chr10	0.34253691322888	0.248968164760945	2.036979375859	0.275335890609399
C10orf12__chr10	3.80258032169984	3.11577140993834	2.90049197865095	2.90278889054438
C10orf131__chr10	1.94970411943208	0.95160931556221	2.2384959484835	0.801822762517911
C10orf137__chr10	10.7346936935556	10.3748197939747	11.3342289546249	9.87485794362475
C10orf25__chr10	2.13804111885624	2.32038484484497	3.83455609644393	1.62460168933312
C10orf2__chr10	3.90568445515381	3.91795841624077	4.58580597795051	4.1388911207464
C10orf32__chr10	25.1482842287158	20.2296837481578	23.7339285187081	20.3100391282242
C10orf35__chr10	1.98832874884374	2.53359686556034	3.06756852199591	3.29638246812919
C10orf40__chr10	1.50684022408246	1.35829467103756	2.77144770814997	1.33234082806498
C10orf53__chr10	0.314209141748718	0.314020465336025	0.664810836874031	0.0793777718077932
C10orf54__chr10	0.471708117403514	0.729586102068816	1.24756343237658	0.516387278689359
C10orf55__chr10	0.490370195803003	0.553998660506583	1.10520181221394	0.207365759710748
C10orf62__chr10	0.388707872863257	0.431638290474527	0.852897571361052	0.038188179839952
C10orf67__chr10	5.13539182282775	5.18690714355677	8.09138834024431	4.12204353138109
C10orf68__chr10	1.68377073479765	2.13280003871343	2.22314812797603	1.40222483983439
C10orf71__chr10	0.263907502682606	0.344902579543098	0.889473073422752	0.296169587607297
C10orf76__chr10	4.59189757819958	4.69314341208144	4.89681158781417	4.37068206096509
C10orf82__chr10	0.376170303835302	0.429650766814684	0.397954835285956	0.237577114820122
C10orf88__chr10	7.25518210780809	7.47632965634625	6.983702070639	6.66054700058849
C10orf90__chr10	0.625657346674041	0.990029281916824	0.900905847573549	0.445635907637018
C10orf91__chr10	1.37653528766105	2.09976591858775	3.21908405223215	1.15306657994479
C10orf95__chr10	1.05836941559799	1.56836403722454	1.03600818608264	1.51664966310662
C10orf99__chr10	0.323013695660535	0.83933130394439	1.19601949594065	0.0571214290506141
C11orf16__chr11	1.16706252649524	1.47183741916001	1.37183188561308	1.15475758510861
C11orf1__chr11	15.3929280343617	12.3939228038139	17.1187106577036	13.1775143528374
C11orf21__chr11	0.994602911860961	1.06500607753386	1.54907474370574	0.816607143405979
C11orf24__chr11	8.2082289375344	6.82759135213847	9.65890806413073	6.87450702755147
C11orf30__chr11	2.75605655208492	3.0259623148711	3.30578750917043	2.37682761910226
C11orf31__chr11	45.4956578125262	44.1456232607015	43.1860709888633	42.3115323767387
C11orf34__chr11	0.521212390473601	0.868165687799089	1.11504626663618	0.491577036023926
C11orf35__chr11	4.32122583200414	10.9744035353148	6.55692771576627	5.93348844263254
C11orf40__chr11	0.489527746675814	0.570772760701954	0.704888085905444	0.360698385570367
C11orf42__chr11	0.562145300720219	0.608625055478	0.982906772492932	0.28994358881974
C11orf44__chr11	1.04345252368898	0.90680517474902	1.6238238778971	0.548220903995345
C11orf45__chr11	0.845540265774757	0.88659151262147	1.48840040447579	0.588293199579369
C11orf48__chr11	26.66038690895	23.6928762249483	26.8133691034928	23.1795057171116
C11orf49__chr11	9.36719891936642	7.80915226479026	8.13356178037321	8.6986345252798
C11orf53__chr11	0.457975247364008	0.559411407171394	0.87927272137589	0.899865545802092
C11orf54__chr11	17.3278124242437	17.72013781849	17.8220870093607	17.2214677067233
C11orf57__chr11	20.6601525240144	17.4689672263945	20.3888925878313	21.6246912657032
C11orf58__chr11	70.564964023582	66.8335514448439	75.5873516741425	70.1595923254317
C11orf63__chr11	2.79901837388954	2.97494635605592	3.67397392968206	2.9855677018929
C11orf65__chr11	1.0304198890361	0.566390628182169	1.78048506919686	0.455546137630138
C11orf68__chr11	6.2976489410493	6.77536537351204	6.32862982768695	7.27232686045732
C11orf70__chr11	1.15832625923393	1.18125582355754	1.7505807153266	0.877874115686717
C11orf71__chr11	7.53556152556871	7.45908399032674	7.90848510507592	7.63900166060873
C11orf73__chr11	32.1950660927992	27.4603243557213	30.3403823091354	33.760409868568
C11orf74__chr11	7.14931765625412	7.46979847843598	8.82390170491803	6.26392484500675
C11orf75__chr11	1.70166785560553	1.37148873992801	2.03249938880711	0.776571084516325
C11orf80__chr11	11.2960494988728	10.762586670001	11.48158297503	11.4263336974639
C11orf82__chr11	2.48192899302293	2.33010902869921	3.19322795542707	2.56691122315064
C11orf83__chr11	11.2485217077261	9.67506614042328	10.1833217328553	11.1617671933129
C11orf84__chr11	28.6574072342247	27.2763800233776	34.8308603953561	30.1651674765254
C11orf85__chr11	1.01651836627277	1.52386195046581	0.940963030652474	0.280875192550653
C11orf86__chr11	0.949774558209266	0.813603631935725	0.94895632795021	0.4398879384597
C11orf87__chr11	0.849701694656576	0.686580333802788	1.48383748947464	0.511524849743704
C11orf88__chr11	0.0669387484024699	0.133797105999959	1.32188488927904	0.591869171334917
C11orf91__chr11	0.177960915642368	0.118569369073997	0.439289370663724	0
C11orf92__chr11	2.9179745481577	3.14054715886689	3.77008130585529	2.98562007075202
C11orf93__chr11	0.839763426885958	1.318835831432	1.88783993510095	0.928143443540286
C11orf94__chr11	1.44703170401027	0.723081394959349	1.42877585067626	0.383837527286202
C11orf95__chr11	52.416502554761	52.9708178834806	66.7694420660246	70.2630383684569
C11orf96__chr11	0.444344347935734	0.363336159182734	0.648136373947669	0.250019076589483
C12orf10__chr12	23.7232677235202	21.9967040855138	20.2248658494408	20.6652428902161
C12orf23__chr12	14.9770140889039	13.8386588705028	13.8490760311159	11.5257089463766
C12orf29__chr12	11.5717834543086	12.0490308088759	13.040307255324	11.648667348674
C12orf36__chr12	2.495802357753	2.62822602260201	5.39585781578913	1.31814158226345
C12orf39__chr12	0.273437400095658	0.637637481395392	1.01245385513753	0.161181349884755
C12orf40__chr12	0.97574080084028	0.917792835455173	1.55849097824568	0.642829824148358
C12orf42__chr12	0.511981108353496	0.438577434653817	1.48948422512172	0.646701737616626
C12orf43__chr12	5.76986987398112	7.8278253900215	8.18782775590685	7.22123411709796
C12orf44__chr12	22.2786648014094	22.116355216207	23.174724467631	23.0916052645963
C12orf45__chr12	9.6049618793985	8.48500209439678	9.42027751866605	11.2224445943721
C12orf49__chr12	19.6200842583746	20.8434714627562	18.9721388992047	19.4823318360971
C12orf4__chr12	3.99170094504371	4.19926737589228	4.94396329284684	3.97526697643631
C12orf50__chr12	0.843708764788757	1.06181009499618	1.50414419262477	0.46970572072062
C12orf52__chr12	11.0749576010639	11.6111670656569	8.71541221898603	8.67176500890647
C12orf54__chr12	0.119565425877018	0.298734072973183	1.03299857578125	0.317157511410203
C12orf56__chr12	0.670416321656246	0.463855672962395	0.763798041211663	0.227991870994526
C12orf57__chr12	43.5575094595603	41.7625856960496	39.0761036340403	44.946718312689
C12orf5__chr12	4.36992674846109	5.1169143496777	6.15824350108863	4.42326389065645
C12orf60__chr12	0.904266532053934	0.713465950877442	1.17481347650907	0.547059218115057
C12orf61__chr12	1.816046257846	1.65574911235083	1.88751041163523	1.4367141154861
C12orf65__chr12	11.467171836004	12.4110272420451	15.6128659947102	10.3438208482675
C12orf66__chr12	2.57802901550043	2.4734217213669	2.97824017241186	2.15182984627166
C12orf68__chr12	0.412080073321133	0.617748941007061	1.32801516568454	0.485812273341342
C12orf69__chr12	1.1216213455016	0.993567398258957	1.47872533880829	1.14950773247582
C12orf70__chr12	0.754354232582401	0.795784660900617	1.44829464645053	0.333498179445389
C12orf71__chr12	0.665514994447697	0.665115365776657	1.71124690276632	0.686519323940955
C12orf73__chr12	5.85595642716655	6.67494512721849	6.21182625704173	6.63319226841468
C12orf74__chr12	0.83776483344365	0.905147861762694	1.08988600714018	0.620626374429722
C12orf75__chr12	52.9414267667715	53.6526395059837	52.1093141407038	52.6921451785969
C12orf76__chr12	13.9233969075875	13.447534965877	11.7847460717908	13.8194625747423
C12orf77__chr12	2.34183861892898	2.55319897186439	3.54726892669138	2.19613584129162
C13orf35__chr13	1.17226333989317	1.17155941880267	1.4468424793585	0.465371642559415
C13orf45__chr13	0.458062083777994	0.41200832385141	1.13070785111112	0.162006510379046
C14orf101__chr14	3.1992623126406	3.03433950933584	3.99507965865362	2.8953315887396
C14orf105__chr14	1.68431502036684	1.74722654467461	3.10509080574392	1.26304599096547
C14orf119__chr14	22.5706011656157	22.9939883597073	24.6196575100941	24.8372967181252
C14orf132__chr14	11.359818896657	11.9896142337037	12.6404044388512	12.7916154270174
C14orf142__chr14	12.7148391044481	12.297294284054	10.2370334241684	14.2645494648008
C14orf159__chr14	13.660273847018	15.1082920407011	12.8884711031034	15.0039922620598
C14orf166B__chr14	0.429970404498245	0.245549837555989	0.947647026245877	0.0543111070263848
C14orf166__chr14	128.154265421226	123.466933405177	124.948235797921	128.508490009651
C14orf169__chr14	9.74305305310396	8.6480299975134	8.31269969273631	8.44130877100464
C14orf177__chr14	0.1660785033837	0.207473470634121	0.614937170070643	0.220268712487519
C14orf178__chr14	4.71500453693453	5.20819150828501	7.65710478525945	4.168984175409
C14orf180__chr14	0.289875141570091	0.202790754072292	0.465104341779942	0.102522478490411
C14orf182__chr14	0.578758888603958	0.538520916974557	1.03453463314301	0.299983058809675
C14orf183__chr14	0.383463401562721	0.821213869989546	0.60850542926123	0.242183201740104
C14orf1__chr14	14.5591994405626	13.8211977497615	16.2968300508365	11.3984425228048
C14orf23__chr14	0.560564972565584	0.79006564198905	1.24181087155497	0.419395167029449
C14orf28__chr14	3.20892080455784	1.69565195278272	2.86798161781659	2.23397572419281
C14orf2__chr14	64.8740566833864	62.5174924697153	64.6852807644719	65.5118637553727
C14orf37__chr14	1.00767728824896	1.25015859043069	1.17937585894212	0.890983377793366
C14orf39__chr14	0.714254016574935	0.829580546119129	1.42954649568742	0.426716177104102
C14orf64__chr14	0.918632378829242	1.24858983107696	1.81408569678608	0.682290252130231
C14orf79__chr14	8.55558449502471	9.6546438372245	9.19590673337962	8.81725775960593
C14orf80__chr14	5.94470703151143	6.38411689119281	6.95097022643231	7.99969107175713
C14orf93__chr14	5.00006200076881	5.47923197569278	4.84495381268178	4.34346866388787
C15orf26__chr15	1.08591405752275	0.576545430848118	0.79578389470741	1.14018994093571
C15orf27__chr15	0.512345291714506	0.467512626400688	0.412403402957127	0.354532089518293
C15orf32__chr15	0.558894026569148	0.372372281128863	1.03470558821748	0.301993628080777
C15orf37__chr15	2.54906606506442	2.52180272018532	2.66944667928508	2.02620804371912
C15orf38-AP3S2__chr15	0.205623528447294	0.179812548615649	0.359531171808777	0.25756604794064
C15orf38__chr15	4.37490891129977	4.89906281203386	4.39127629363774	4.89359871557323
C15orf39__chr15	0.472620806440735	0.617671470610647	0.867505608206881	0.278592685342566
C15orf40__chr15	6.20914077183046	6.78968813875948	6.9917063090899	5.49009219776439
C15orf41__chr15	1.96009690048287	1.94078175359711	2.06080871092302	1.57263520589044
C15orf43__chr15	1.0887728406305	0.627760992659715	2.42916970634185	0.481343836219801
C15orf48__chr15	0.392679345382932	0.50457027748574	1.17702315702915	0.198402957329406
C15orf52__chr15	1.5789669476112	1.9599596672287	2.97906991720248	1.35165266883499
C15orf53__chr15	0.393776598181767	0.524720190767566	0.518411580049774	0.232116907291249
C15orf54__chr15	5.48693575889552	6.78926976227568	13.0283078927702	3.09573310050394
C15orf55__chr15	0.310807178108732	0.409454354124612	0.784651737731586	0.187373319241028
C15orf56__chr15	0.555273754966234	0.832410485988463	0.809941928515705	0.357069356209199
C15orf57__chr15	8.57595773506477	8.3232756788406	7.45132561398315	5.91295734075492
C15orf59__chr15	1.07688830453721	1.19582406031167	1.18144689584152	0.387924950186971
C15orf60__chr15	0.691964032895135	1.61361321822507	1.35223428724718	0.3569015604591
C15orf61__chr15	9.00947114372151	7.14542466092007	7.54919403473175	9.06238727496764
C15orf62__chr15	0.840509904669793	0.926159573969208	1.25017886934173	0.838453605703193
C16orf11__chr16	2.46660242086291	1.8609248837661	3.16374094052335	1.92437463004299
C16orf13__chr16	31.0306199420613	27.4605117093273	29.5269787095947	32.9918790001696
C16orf3__chr16	1.02513833985612	1.45590077051413	2.53051280688869	1.0495416742747
C16orf45__chr16	2.01118310227872	3.26621006783979	2.3694322376796	2.1420171133897
C16orf46__chr16	0.673768056533333	1.15433738067558	1.57407101926532	0.936166710805314
C16orf52__chr16	5.39868159050507	6.13173022925528	6.30545783391952	4.72009339328429
C16orf54__chr16	1.3431551017016	1.8792879888547	2.80544372912328	1.90017797700934
C16orf55__chr16	3.67027315275406	4.02917448645715	3.82582191011095	2.94257308525879
C16orf58__chr16	14.4707342023957	14.9454019236488	13.9682147185371	14.4370861133892
C16orf59__chr16	4.32625376122044	3.60304660907094	4.32830547499204	3.85423180888951
C16orf62__chr16	14.1974271376037	13.4234119732168	13.1168448454425	14.2101379263047
C16orf70__chr16	4.11515151974554	4.5258264336514	4.7775473907851	4.18687878906097
C16orf71__chr16	0.592984641591836	1.0864857042817	1.12221505281853	0.803948360415602
C16orf72__chr16	27.6444090195128	28.638089778991	26.7666340549472	28.7691510931759
C16orf74__chr16	3.9325214544279	3.39422913633859	3.6769966745345	3.10833134841572
C16orf78__chr16	0.880079938012802	1.20938326755291	1.83299791191395	1.2645139303971
C16orf80__chr16	49.4215437202964	40.0429876960618	49.8095551836808	43.9910754543982
C16orf82__chr16	5.32118817146507	5.81433890681585	5.86702885246584	5.08136631386681
C16orf86__chr16	3.20506723694214	2.48665022062297	1.92584506109908	1.67797002305398
C16orf87__chr16	22.7976871614001	23.6736952975213	26.9910643420607	22.5532451835319
C16orf88__chr16	18.5631592449595	17.2072659694382	20.5726365245999	16.8990606898097
C16orf89__chr16	0.70084694802586	0.756460191468177	1.52241103044643	0.495748381629873
C16orf90__chr16	0.71027399627935	0.76900144826658	1.09580176529953	0.73269096535264
C16orf91__chr16	13.2020971109451	12.9204315545022	12.9814491575729	14.5794287447542
C16orf92__chr16	0.358297282883966	0.238721421606156	0.810738910818942	0.105601574062426
C16orf93__chr16	0.745209275663255	1.25119981080029	0.956549962217049	0.395346259364745
C16orf95__chr16	1.33292928967864	1.14838697572739	1.81532822123594	1.66625360375297
C16orf96__chr16	0.311940012892393	0.311752699046971	0.789261674340378	0.165489509149542
C16orf97__chr16	0.236497252065114	1.18177620057233	1.0216219394841	0.313664587275729
C17orf100__chr17	4.23284600955772	3.47366448083612	4.67214282580916	2.76896127322852
C17orf102__chr17	1.24848549346002	1.23431928845974	2.22024764442735	0.949595549708634
C17orf103__chr17	1.26699895837975	1.38950027124937	1.77134783826531	0.862512104442826
C17orf104__chr17	2.37047128355112	2.483494618771	2.99637580544447	1.994705159042
C17orf105__chr17	0.128895261029486	0.450862516857006	0.71588874030733	0
C17orf107__chr17	1.47916190554178	1.4434907873571	1.97597152898226	1.10784095395668
C17orf112__chr17	0.44790719133667	0.767379826068896	0.947692206080263	0.169730301100335
C17orf47__chr17	0.428672097566592	0.478816416446073	0.435712879779974	0.156071091022744
C17orf50__chr17	0.467276485463277	0.570772760701954	0.768968820987757	0.183628269017642
C17orf51__chr17	2.95083663825748	3.43718577578136	4.69693812511217	2.12927813710847
C17orf53__chr17	1.33476109063148	1.33395959283616	1.13864554425238	0.937209143406676
C17orf58__chr17	2.32965640260185	1.6092367943722	2.53705730983198	1.57519540021387
C17orf59__chr17	5.18626741539137	7.34046556165416	6.05504387109376	4.6848222064023
C17orf61-PLSCR3__chr17	0.0260732764539975	0.0260576199640523	0.0321804177149644	0.023053864760107
C17orf62__chr17	5.51430667373678	5.57799842506792	5.31648029325748	4.8757232535151
C17orf64__chr17	0.166723218070748	0.0555410346852833	1.02887391420981	0.294831723857518
C17orf66__chr17	0.297648003229128	0.432682576661159	0.734732137929667	0.119626783117592
C17orf67__chr17	0.956760170235699	1.6202034702302	1.6072844176636	0.869461672781798
C17orf70__chr17	10.4085763119876	9.5540081235383	9.97842351571797	9.74457821993774
C17orf72__chr17	0.551852245101506	0.465345732946212	0.85139068519257	0.320213960283414
C17orf74__chr17	0.389962781250224	0.487160770332781	0.601629661698957	0.229868801651624
C17orf75__chr17	10.3325561892886	10.8987399649647	12.1901286007989	10.2211540514062
C17orf76-AS1__chr17	136.516628794817	121.891290705963	128.779355153933	131.951727083536
C17orf77__chr17	1.50776353304329	2.14355877773115	3.98395608046558	0.995173694492167
C17orf78__chr17	0.574477006086473	0.43059903295332	0.779940375415976	0.228577403889536
C17orf80__chr17	11.2902538529688	11.6343285771542	12.0629343793559	11.981828610286
C17orf82__chr17	0.841565662475991	0.770971958936408	2.72654947402485	0.589085723892976
C17orf85__chr17	8.86779582776984	9.56937403412811	11.3652347182636	8.29834226013657
C17orf89__chr17	71.3255549052364	64.2306909894014	66.612550128798	77.5674510440062
C17orf96__chr17	7.92807614747941	8.78707315748154	8.90297657975186	8.43547335249803
C17orf97__chr17	0.991464308223004	1.07829856693177	1.15171285301661	0.541459021380916
[truncated: 20,586 more rows]
